# Supplementary material for: Integrative genomic profiling of large-cell neuroendocrine carcinomas reveals distinct subtypes of high-grade neuroendocrine lung tumors
Source: Nat Commun. 2018 Mar 13;9:1048. doi: 10.1038/s41467-018-03099-x (PMC5849599; doi:10.1038/s41467-018-03099-x)
Supplement: Supplementary file 3 — Supplementary Dataset 1 [file 41467_2018_3099_MOESM3_ESM.xlsx]

## Sheet: Sheet1
Supplementary Data 1. Sample overview
													INFORMATION DERIVED FROM SEQUENCING DATA
SAMPLE_INFO							CLINICAL_DATA								basepair substitutions (%)						clonal and subclonal fractions (P>0.9)
Sample	Classification	Histological remarks for tumors with mixed histology	6.0 SNP	WGS/WES	RNAseq	sample previously described in	Age	Sex	Stage_UICC	Survival_months	Survival_censor	Smoking_Hx	Purity	Ploidy	A:T->C:G (%)	A:T->T:A (%)	C:G->G:C (%)	C:G->A:T (%)	A:T->G:C (%)	G:C->A:T (%)	fraction_clonal (%)	fraction_subclone1 (%)	fraction_subclone2 (%)	fraction_subclone3 (%)	fraction_subclone4 (%)
S00396	LCNEC	.	yes	NA	yes	Seidel et al., STM, 2013	60	male	Ib	53	dead	current	NA	NA	NA	NA	NA	NA	NA	NA	NA	NA	NA	NA	NA
S00400	LCNEC	.	yes	NA	yes	Seidel et al., STM, 2013	63	male	IIb	160	alive	current	NA	NA	NA	NA	NA	NA	NA	NA	NA	NA	NA	NA	NA
S00517	LCNEC	.	yes	NA	yes	Seidel et al., STM, 2013	71	male	Ib	102	alive	former	NA	NA	NA	NA	NA	NA	NA	NA	NA	NA	NA	NA	NA
S00529	LCNEC	.	yes	NA	yes	Seidel et al., STM, 2013	63	male	IIb	152	alive	NA	NA	NA	NA	NA	NA	NA	NA	NA	NA	NA	NA	NA	NA
S00531	LCNEC	.	yes	NA	yes	Seidel et al., STM, 2013	71	male	IIb	137	alive	former	NA	NA	NA	NA	NA	NA	NA	NA	NA	NA	NA	NA	NA
S00534	LCNEC	.	yes	NA	yes	Seidel et al., STM, 2013	55	female	Ib	62	alive	current	NA	NA	NA	NA	NA	NA	NA	NA	NA	NA	NA	NA	NA
S00540	LCNEC	.	yes	WGS	yes	Seidel et al., STM, 2013, Rousseaux et al., STM, 2013	71	male	IIIa	31	dead	former	0.27	2.01582	2.92252	12.6215	10.1309	50.567	9.12527	14.6328	100	0	0	0	0
S00550	LCNEC combined SqCC	.	yes	WES	yes	Seidel et al., STM, 2013	51	male	Ib	90	alive	current	0.35	3.78556	4.22535	7.04225	14.0845	34.507	16.1972	23.9437	95.1923	4.80769	0	0	0
S00567	LCNEC	.	NA	WES	yes	Seidel et al., STM, 2013	68	male	IIb	87	dead	current	0.79	4.18031	3.39806	11.165	7.28155	30.5825	22.8155	24.7573	99.375	0	0.625	0	0
S00570	LCNEC combined ADC	.	yes	WES	yes	Seidel et al., STM, 2013, Rousseaux et al., STM, 2013	52	male	IIb	8	dead	current	0.36	3.44103	2.94118	11.2745	9.06863	51.2255	5.39216	20.098	98.9655	1.03448	0	0	0
S00581	LCNEC	.	NA	NA	yes	Seidel et al., STM, 2013	47	male	IIIb	4	dead	current	NA	NA	NA	NA	NA	NA	NA	NA	NA	NA	NA	NA	NA
S00584	LCNEC	.	NA	NA	yes	Seidel et al., STM, 2013, Rousseaux et al., STM, 2013	55	male	III	11	dead	current	NA	NA	NA	NA	NA	NA	NA	NA	NA	NA	NA	NA	NA
S00587	SCLC combined LCNEC	SCLC component < 10%	NA	WES	yes	Seidel et al., STM, 2013, Rousseaux et al., STM, 2013	67	female	IIb	55	alive	current	0.43	1.6576	1.57233	6.91824	15.0943	36.7925	9.1195	30.5031	93.8967	5.16432	0.938967	0	0
S00602	SCLC combined LCNEC	.	NA	NA	yes	Seidel et al., STM, 2013, Rousseaux et al., STM, 2013	55	male	IIIb	134	dead	current	NA	NA	NA	NA	NA	NA	NA	NA	NA	NA	NA	NA	NA
S00608	LCNEC	.	yes	WES	yes	Seidel et al., STM, 2013, Rousseaux et al., STM, 2013	45	male	NA	9	dead	current	0.69	2.73842	1.81488	8.71143	8.16697	53.902	7.44102	19.9637	93.188	5.44959	1.3624	0	0
S00609	LCNEC	.	yes	WES	yes	Seidel et al., STM, 2013, Rousseaux et al., STM, 2013	62	male	Ib	56	dead	current	0.73	1.70411	3.19149	12.766	13.5638	36.4362	13.5638	20.4787	57.3333	24.6667	6.66667	5.33333	6
S00613	SCLC combined LCNEC	.	NA	NA	yes	Seidel et al., STM, 2013, Rousseaux et al., STM, 2013	47	male	IV	38	dead	current	NA	NA	NA	NA	NA	NA	NA	NA	NA	NA	NA	NA	NA
S00640	LCNEC	.	NA	WES	yes	Seidel et al., STM, 2013	53	male	Ib	59	alive	current	0.24	3.14916	3.34262	12.2563	12.8134	40.6685	10.585	20.3343	64.3678	35.6322	0	0	0
S00694	LCNEC combined ADC	.	NA	NA	yes	Seidel et al., STM, 2013	74	male	III	11	dead	current	NA	NA	NA	NA	NA	NA	NA	NA	NA	NA	NA	NA	NA
S00710	SCLC combined LCNEC	LCNEC component 20%	NA	WES	yes	Seidel et al., STM, 2013	80	male	Ib	9	dead	current	0.78	1.90072	2.50836	9.36455	13.0435	42.9766	11.0368	21.0702	73.8806	8.95522	4.47761	5.22388	7.46269
S00711	LCNEC	.	yes	WES	yes	Seidel et al., STM, 2013, Rousseaux et al., STM, 2013	58	male	Ib	23	dead	current	0.64	2.00175	2.98507	10.4478	10.9453	45.7711	6.46766	23.3831	92.4658	7.53425	0	0	0
S00712	SCLC combined LCNEC	.	NA	NA	yes	Seidel et al., STM, 2013	90	male	III	31	dead	never	NA	NA	NA	NA	NA	NA	NA	NA	NA	NA	NA	NA	NA
S00713	LCNEC	.	yes	WES	yes	Seidel et al., STM, 2013	74	male	Ib	14	dead	current	0.55	4.03633	3.7234	9.04255	6.38298	50.5319	7.97872	22.3404	99.3243	0.675676	0	0	0
S00714	LCNEC	.	yes	WES	yes	Seidel et al., STM, 2013, Rousseaux et al., STM, 2013	66	female	IIIa	116	dead	current	0.55	3.10286	3.20513	8.97436	13.4615	24.359	14.7436	35.2564	67.6471	19.1176	13.2353	0	0
S00715	LCNEC	.	yes	WGS	NA	Seidel et al., STM, 2013, Rousseaux et al., STM, 2013	71	male	IIIa	6	dead	current	0.8	1.91143	3.73929	12.5865	10.9239	39.5802	17.1129	16.0571	90.1042	9.89583	0	0	0
S00718	SCLC combined LCNEC	.	yes	WES	yes	Seidel et al., STM, 2013	75	male	Ib	29	dead	current	0.73	2.5621	3.16092	9.77011	14.6552	36.7816	14.6552	20.977	92.6606	3.21101	1.37615	2.75229	0
S00725	LCNEC	.	NA	WES	yes	Seidel et al., STM, 2013, Rousseaux et al., STM, 2013	47	male	IIIb	4	dead	current	0.76	2.57307	4.96454	8.51064	12.4113	40.4255	7.0922	26.5957	93.5484	3.22581	1.6129	1.6129	0
S00732	LCNEC combined SqCC	.	NA	WES	yes	Seidel et al., STM, 2013	70	male	IIb	3	dead	current	0.85	2.14414	2.95359	8.86076	12.6582	29.1139	10.5485	35.865	93.9024	3.65854	1.82927	0.609756	0
S00733	LCNEC	.	yes	WES	yes	Seidel et al., STM, 2013, Rousseaux et al., STM, 2013	63	male	Ib	18	dead	current	0.59	3.19628	2.28311	10.9589	10.5023	41.0959	9.58904	25.5708	93.9759	6.0241	0	0	0
S00739	SCLC combined LCNEC	.	yes	WES	yes	Seidel et al., STM, 2013	55	male	IIIa	24	dead	current	0.62	1.84904	1.79754	10.8798	13.1504	46.0738	6.4333	21.6651	93.0016	5.75428	1.24417	0	0
S00790	SCLC combined LCNEC	.	yes	WES	yes	Seidel et al., STM, 2013, Rousseaux et al., STM, 2013	46	male	IIIa	163	alive	current	0.2	2.72495	1.27389	10.828	11.465	44.586	7.00637	24.8408	100	0	0	0	0
S00791	LCNEC	.	yes	WES	yes	Seidel et al., STM, 2013, Rousseaux et al., STM, 2013	63	male	Ib	102	dead	current	0.45	3.05048	2.59209	8.04911	16.3711	42.7012	4.63847	25.648	28	48.7273	23.2727	0	0
S00793	SCLC combined LCNEC	.	NA	NA	yes	Seidel et al., STM, 2013, Rousseaux et al., STM, 2013	79	male	IIIa	11	dead	current	NA	NA	NA	NA	NA	NA	NA	NA	NA	NA	NA	NA	NA
S00794	LCNEC	.	yes	WES	yes	Seidel et al., STM, 2013, Rousseaux et al., STM, 2013	77	male	IIIb	29	dead	current	0.71	3.99789	0.35461	4.60993	25.1773	14.539	6.38298	48.9362	97.5369	0.985222	1.47783	0	0
S00795	SCLC combined LCNEC	.	yes	WES	yes	Seidel et al., STM, 2013, Rousseaux et al., STM, 2013	74	male	IIIa	7	dead	current	0.77	2.95549	4.32099	14.1975	19.7531	24.0741	16.6667	20.9877	77.6471	16.4706	4.70588	1.17647	0
S00796	LCNEC combined SqCC	.	yes	WES	yes	Seidel et al., STM, 2013, Rousseaux et al., STM, 2013	49	male	IIb	62	alive	current	0.7	2.96052	1.3468	10.7744	17.5084	28.9562	5.72391	35.6902	75.8621	8.37438	13.3005	2.46305	0
S00799	LCNEC	.	NA	NA	yes	Seidel et al., STM, 2013, Rousseaux et al., STM, 2013	74	male	IV	3	dead	current	NA	NA	NA	NA	NA	NA	NA	NA	NA	NA	NA	NA	NA
S01093	LCNEC	.	yes	WES	yes	.	NA	male	NA	NA	NA	NA	0.72	3.33467	4.4586	10.828	10.1911	33.121	15.2866	26.1146	92.6606	6.42202	0.917431	0	0
S01318	LCNEC	.	yes	WGS/WES	yes	.	77	male	IIIa	7	alive	former	0.8	1.85114	2.9722	13.2217	9.80043	48.9237	8.9665	16.1155	92.2652	7.18232	0.552486	0	0
S01407	LCNEC	.	yes	WES	yes	.	55	male	Ia	NA	NA	current	0.65	3.2193	2.13904	12.2995	12.8342	30.4813	14.9733	27.2727	98.0645	1.93548	0	0	0
S01468	LCNEC	.	yes	WGS/WES	yes	.	83	male	Ib	NA	NA	former	0.41	2.66739	3.64597	13.5166	10.974	45.7771	11.008	15.0784	36.4964	43.7956	19.708	0	0
S01496	LCNEC	.	yes	WGS	yes	.	67	male	Ib	66.1	dead	former	0.55	2.55937	2.59558	12.9453	10.0493	52.4696	8.4829	13.4573	100	0	0	0	0
S01499	LCNEC	.	yes	WGS/WES	yes	.	53	female	Ib	33.9	dead	current	0.61	3.33484	3.33832	11.3886	11.7272	46.058	11.8648	15.6231	97.3988	2.60116	0	0	0
S01505	LCNEC	.	yes	WGS/WES	yes	.	68	female	Ia	68.9	alive	current	0.87	3.17388	3.60256	12.3293	11.761	38.6228	15.2684	18.4159	97.2603	2.28311	0.456621	0	0
S01508	LCNEC	.	yes	WES	yes	.	65	female	IIa	68.2	alive	former	0.49	3.29408	2.00803	10.4418	10.8434	38.5542	16.0643	22.0884	98.8095	1.19048	0	0	0
S01511	LCNEC	.	yes	WES	yes	.	71	male	IIIa	28	alive	former	0.43	1.77547	2.98507	8.95522	20.8955	28.3582	10.4478	28.3582	85.4167	14.5833	0	0	0
S01517	LCNEC	.	yes	WGS/WES	yes	.	59	female	Ia	51	dead	current	0.55	4.04748	1.53865	10.0294	19.1271	42.3517	5.62087	21.3322	93.2331	6.76692	0	0	0
S01518	LCNEC	.	yes	WES	yes	.	58	male	IIIa	94	dead	current	0.153069	2.54869	3.60825	13.9175	10.8247	41.7526	6.70103	23.1959	100	0	0	0	0
S01533	LCNEC	.	yes	WES	yes	.	63	male	Ia	46	alive	current	0.26	4.02218	3.10766	8.54606	10.2109	50.9434	7.99112	19.2009	100	0	0	0	0
S01535	LCNEC	.	yes	WES	yes	.	56	female	Ib	76	alive	former	0.35	3.27115	4.34783	9.17874	15.942	35.7488	10.1449	24.6377	30.6122	61.2245	8.16327	0	0
S01544	LCNEC	.	NA	WES	yes	.	63	female	Ib	14	alive	former	0.6	1.86	4.65839	9.00621	18.0124	29.8137	10.8696	27.6398	78.3582	11.9403	6.71642	2.98507	0
S01574	LCNEC	.	yes	WES	yes	.	47	female	IIb	15	dead	former	0.51	1.82721	3.31126	9.93377	10.9272	42.053	12.2517	21.5232	91.7476	8.25243	0	0	0
S01580	LCNEC	.	yes	WES	yes	.	77	female	IIb	3	0	current	0.3	1.99857	2.08333	8.33333	8.33333	56.25	4.16667	20.8333	19.2308	80.7692	0	0	0
S01581	LCNEC	.	yes	WGS/WES	yes	.	55	male	IV	2	0	current	0.7	3.52239	2.77528	12.3215	11.4704	47.417	11.2944	14.7213	97.166	2.02429	0.809717	0	0
S01586	LCNEC	.	yes	WES	yes	.	70	male	IIa	130	0	current	0.37	3.53114	5.4878	13.7195	12.5	37.8049	7.92683	22.561	90.5	9.5	0	0	0
S01707	LCNEC	.	yes	WES	yes	.	58	male	IIIa	NA	NA	former	0.63	2.88984	1.99115	11.7257	12.9425	49.7788	6.41593	17.146	95.4899	4.51011	0	0	0
S01763	LCNEC	.	yes	WES	yes	.	79	male	IIa	NA	NA	former	0.42	2.54353	1.63488	7.90191	26.703	29.1553	8.17439	26.4305	90	7	3	0	0
S02229	LCNEC	.	yes	WES	yes	.	62	female	IIIa	35.6	dead	current	0.51	4.65516	6.34921	12.6984	14.2857	27.7778	17.4603	21.4286	95.4545	4.54545	0	0	0
S02236	LCNEC	.	yes	WES	yes	.	NA	male	NA	NA	NA	NA	0.69	1.90391	1.28755	8.58369	15.8798	42.0601	13.7339	18.4549	69.3548	9.67742	11.2903	9.67742	0
S02258	SCLC combined LCNEC	.	yes	WES	NA	.	65	female	II	NA	alive	current	0.42	1.7556	6	20.5	9	32	10.5	22	54.1667	23.6111	22.2222	0	0
S02259	LCNEC	.	yes	WES	yes	.	74	male	Ib	10	dead	current	0.44	3.61696	5.64103	10	8.46154	48.2051	7.94872	19.7436	98.3713	1.62866	0	0	0
S02260	LCNEC combined SqCC	LCNEC component < 10%	yes	WES	NA	Rousseaux et al., STM, 2013	65	male	IIIa	108	dead	current	0.79	3.26714	2.43902	12.6829	11.7073	42.9268	10.2439	20	98.1013	1.89873	0	0	0
S02261	LCNEC	.	yes	NA	yes	Rousseaux et al., STM, 2013	63	male	III	13	dead	current	NA	NA	NA	NA	NA	NA	NA	NA	NA	NA	NA	NA	NA
S02263	LCNEC	.	yes	WES	NA	.	52	male	IIa	11	dead	current	0.44	2.66271	2.43056	11.1111	11.1111	46.875	10.0694	18.4028	90.1734	4.04624	5.78035	0	0
S02264	LCNEC combined SqCC	.	yes	WES	yes	Rousseaux et al., STM, 2013	52	female	IIa	13	dead	current	0.74	1.77294	2.71739	8.69565	7.6087	35.8696	17.9348	27.1739	80.3419	5.98291	2.5641	11.1111	0
S02265	LCNEC	.	yes	WES	yes	Rousseaux et al., STM, 2013	77	male	Ia	21	dead	former	0.45	1.80236	4.49438	6.74157	17.9775	30.3371	14.0449	26.4045	88.6957	5.21739	6.08696	0	0
S02266	LCNEC	.	yes	WGS	yes	Rousseaux et al., STM, 2013	56	male	Ia	22	dead	former	0.83	2.50484	3.74409	12.071	10.3089	53.2974	6.94325	13.6353	96.2963	3.7037	0	0	0
S02267	LCNEC	.	yes	WGS	yes	.	48	male	IV	22	dead	current	0.74	3.73975	2.69412	12.4484	10.5216	50.0536	8.87974	15.4026	100	0	0	0	0
S02268	LCNEC	.	yes	WES	yes	.	77	male	Ia	17	dead	former	0.53	3.37311	2.59563	9.69945	11.2022	48.9071	8.33333	19.2623	97.9927	2.0073	0	0	0
S02269	LCNEC	.	yes	WES	yes	.	66	male	IIa	10	dead	former	0.72	1.76252	3.7037	6.99588	19.3416	24.6914	11.1111	34.1564	91.8033	4.37158	3.82514	0	0
S02270	SCLC combined LCNEC	.	yes	WES	NA	.	65	male	IV	14	dead	current	0.36	2.54946	2.45464	9.4984	10.4589	53.2551	6.93703	17.3959	94.9045	5.09554	0	0	0
S02271	LCNEC	.	yes	WES	yes	.	73	female	IIa	60	alive	former	0.58	1.83987	4.26829	7.11382	11.5854	46.1382	11.3821	19.5122	91.7143	8.28571	0	0	0
S02272	LCNEC	.	yes	WES	yes	.	62	male	Ia	56	alive	current	0.28	2.91418	2.30947	6.92841	13.3949	47.1132	8.08314	22.1709	98.5207	1.47929	0	0	0
S02332	LCNEC	.	yes	WES	NA	.	70	female	IIb	68	dead	current	0.68	1.85596	4.78469	11.0048	12.201	34.9282	12.4402	24.6411	84.8039	11.2745	3.92157	0	0
S02336	LCNEC	.	yes	WES	yes	.	66	male	Ia	178	alive	NA	0.63	3.1885	5.05618	7.86517	11.236	38.2022	15.1685	22.4719	70.2703	16.2162	10.8108	2.7027	0
