# Supplementary material for: Integrative genomic profiling of large-cell neuroendocrine carcinomas reveals distinct subtypes of high-grade neuroendocrine lung tumors
Source: Nat Commun. 2018 Mar 13;9:1048. doi: 10.1038/s41467-018-03099-x (PMC5849599; doi:10.1038/s41467-018-03099-x)
Supplement: Supplementary file 4 — Supplementary Dataset 2 [file 41467_2018_3099_MOESM4_ESM.xlsx]

## Sheet: Sheet1
Supplementary Data 2. Histological evaluation on LCNECs
										RB1 analysis on LCNEC tumors						H&E image deposited
PatID	Histology	Histological remarks for tumors with mixed histology	Chromogranin A	Percentage	Synaptophysin	Percentage	CD56	Percentage	TTF1	RB1 mutation (1=Information missing; 2=no event detected; 3=somatic alteration)	RB1 IHC	Rb stained cell %	Rb intensity	Rb score	Rb remarks	Data availability (Domain 1, Domain 2)	file names
S00396	LCNEC	.	negative	.	positive	.	positive	.	negative	1	N/A	.	.	.	.	Domain 1	S00396.tar.gz
S00400	LCNEC	.	negative	.	negative	.	negative	.	negative	1	N/A	.	.	.	.	Domain 1	S00400.tar.gz
S00517	LCNEC	.	positive	.	positive	.	negative	.	negative	1	N/A	.	.	.	.	Domain 1	S00517.tar.gz
S00529	LCNEC	.	negative	.	negative	.	positive	.	positive	1	N/A	.	.	.	.	Domain 1	S00529.tar.gz
S00531	LCNEC	.	negative	.	negative	.	positive	.	negative	1	N/A	.	.	.	.	Domain 1	S00531.tar.gz
S00534	LCNEC	.	positive	.	negative	.	positive	.	positive	1	N/A	.	.	.	.	Domain 1	S00534.tar.gz
S00540	LCNEC	.	Positive	.	Positive	.	Positive	.	.	2	yes	0	0	0	.	Domain 2	S00540_E, S00540_F
S00550	LCNEC combined SqCC	.	Negative	.	Positive	.	Positive	.	Negative	3	yes	0	0	0	Rb negative on LCNEC; positive on SqCC component	Domain 2	S00550_D, S00550_E
S00567	LCNEC	.	Positive	30	Positive	30	Positive	30	Negative	3	yes	0	0	0	.	Domain 2	S00567_C, S00567_J
S00570	LCNEC combined ADC	.	Positive	100	Positive	100	Positive	30	Positive	2	yes	100	3	300	Rb postive on LCNEC and ADC component	Domain 2	S00570_H, S00570_J
S00581	LCNEC	.	Positive	20	Positive	80	Positive	100	.	1	yes	50	2	100	.	Domain 2	S00581_A, S00581_B
S00584	LCNEC	.	Positive	.	Negative	.	Negative	30	.	1	N/A	NA	NA	NA	.	Domain 2	S00584_A1, S00584_X
S00587	SCLC combined LCNEC	SCLC component < 10%	Positive	.	Positive	.	Positive	.	Negative	3	yes	0	0	0	Rb negative on LCNEC and SCLC component	Domain 2	S00587_J, S00587_L
S00602	SCLC combined LCNEC	.	Positive	.	not done	.	Positive	.	.	1	yes	0	0	0	Rb negative on LCNEC and SCLC component	Domain 2	S00602_A1, S00602_B
S00608	LCNEC	.	Positive	.	Positive	.	Negative	.	.	2	yes	50	2	100	.	Domain 2	S00608_A, S00608_A1
S00609	LCNEC	.	Negative	.	Negative	.	Positive	.	Negative	3	yes	0	0	0	.	Domain 2	S00609_F, S00609_J
S00613	SCLC combined LCNEC	.	Positive	.	Positive	.	Positive	.	Negative	1	yes	50	3	150	Rb positive on LCNEC; negative on SCLC component	Domain 2	S00613_B1, S00613_G
S00640	LCNEC	.	Positive	.	Positive	.	Positive	.	Negative	2	yes	0	0	0	.	Domain 2	S00640_J, S00640_E
S00694	LCNEC combined ADC	.	Positive	.	Positive	.	Positive	.	Positive	1	yes	80	2	160	Rb postive on LCNEC and ADC component	Domain 2	S00694_F, S00694_G
S00710	SCLC combined LCNEC	LCNEC component 20%	.	.	.	.	.	.	.	3	yes	0	0	0	Rb negative on LCNEC and SCLC component	Domain 2	S00710_D, S00710_G
S00711	LCNEC	.	Negative	.	Negative	.	Positive	80	Positive	2	yes	0	0	0	.	Domain 2	S00711_E, S00711_J
S00712	SCLC combined LCNEC	.	Negative	.	not done	.	Positive	.	.	1	yes	0	0	0	Rb negative on LCNEC and SCLC component	Domain 2	S00712_X
S00713	LCNEC	.	Positive	80	Positive	80	Negative	.	Positive	2	yes	80	3	240	.	Domain 2	S00713_N, S00713_P
S00714	LCNEC	.	Positive	.	Positive	.	Positive	.	.	2	yes	70	3	210	.	Domain 2	S00714_N, S00714_Z4
S00715	LCNEC	.	not done	.	Positive	.	Positive	.	Negative	.	yes	0	0	0	.	Domain 2	S00715_Y, S00715_Z
S00718	SCLC combined LCNEC	.	Positive	100	Positive	100	Positive	100	.	3	yes	0	0	0	Rb negative on LCNEC and SCLC component	Domain 2	S00718_C, S00718_E
S00725	LCNEC	.	Positive	.	Positive	.	Positive	.	Negative	2	yes	30	2	60	.	Domain 2	S00725_J, S00725_S
S00732	LCNEC combined SqCC	.	Negative	.	Negative	.	Positive	30	Negative	3	yes	0	0	0	Rb negative on LCNEC; positive on SqCC component	Domain 2	S00732_H, S00732_I
S00733	LCNEC	.	Positive	50	Positive	80	Positive	40	Negative	2	yes	50	2	100	.	Domain 2	S00733_C, S00733_Z1
S00739	SCLC combined LCNEC	.	Negative	.	Positive	.	Positive	.	Positive	3	yes	0	0	0	Rb negative on LCNEC and SCLC component	Domain 2	S00739_A, S00739_B1, S00739_K
S00790	SCLC combined LCNEC	.	Positive	30	Positive	100	Positive	100	.	2	yes	0	0	0	Rb negative on LCNEC and SCLC component	Domain 2	S00790_G, S00790_T
S00791	LCNEC	.	Negative	.	Negative	.	Positive	.	Positive	2	yes	80	3	240	.	Domain 2	S00791_A1, S00791_G, S00791_L
S00793	SCLC combined LCNEC	.	Positive	35	Positive	.	Positive	50	Positive	1	yes	0	0	0	Rb negative on LCNEC and SCLC component	Domain 2	S00793_E, S00793_F
S00794	LCNEC	.	Positive	.	Positive	.	Positive	.	Positive	3	yes	0	0	0	.	Domain 2	S00794_H, S00794_K
S00795	SCLC combined LCNEC	.	Positive	20	Positive	10	Positive	.	Positive	3	yes	0	0	0	Rb negative on LCNEC and SCLC component	Domain 2	S00795_C1, S00795_D
S00796	LCNEC combined SqCC	.	Negative	.	Negative	.	Positive	.	Negative	2	yes	30	2	60	Rb postive on LCNEC and SqCC component	Domain 2	S00796_A1, S00796_E
S00799	LCNEC	.	.	.	.	.	.	.	.	1	N/A	.	.	.	.	Domain 2	S00799_X
S01093	LCNEC	.	Positive	.	Negative	.	Positive	.	.	2	N/A	.	.	.	.	Domain 1	S01093.tar.gz
S01318	LCNEC	.	negative	.	negative	.	positive	.	positive	.	N/A	.	.	.	.	Domain 1	S01318.tar.gz
S01407	LCNEC	.	negative	.	negative	.	positive	.	negative	3	N/A	.	.	.	.	Domain 1	S01407.tar.gz
S01468	LCNEC	.	negative	.	.	.	negative	.	positive	2	N/A	.	.	.	.	Domain 1	S01468.tar.gz
S01496	LCNEC	.	.	.	.	.	.	.	.	.	N/A	.	.	.	.	Domain 1	S01496.tar.gz
S01499	LCNEC	.	Positive	.	Positive	.	Positive	.	.	3	N/A	.	.	.	.	Domain 1	S01499.tar.gz
S01505	LCNEC	.	.	.	.	.	.	.	.	3	N/A	.	.	.	.	Domain 1	S01505.tar.gz
S01508	LCNEC	.	Negative	.	Negative	.	Positive	.	.	3	N/A	.	.	.	.	Domain 1	S01508.tar.gz
S01511	LCNEC	.	positive	.	positive	.	negative	.	negative	2	N/A	.	.	.	.	Domain 1	S01511.tar.gz
S01517	LCNEC	.	positive	.	positive	.	positive	.	positive	2	N/A	.	.	.	.	Domain 1	S01517.tar.gz
S01518	LCNEC	.	positive	.	negative	.	negative	.	positive	2	N/A	.	.	.	.	Domain 1	S01518.tar.gz
S01533	LCNEC	.	positive	.	positive	.	negative	.	negative	2	N/A	.	.	.	.	Domain 1	S01533.tar.gz
S01535	LCNEC	.	positive	.	positive	.	negative	.	negative	2	N/A	.	.	.	.	Domain 1	S01535.tar.gz
S01544	LCNEC	.	positive	.	negative	.	negative	.	negative	2	N/A	.	.	.	.	Domain 1	S01544.tar.gz
S01574	LCNEC	.	positive	.	positive	.	positive	.	positive	3	N/A	.	.	.	.	Domain 1	S01574.tar.gz
S01580	LCNEC	.	positive	.	positive	.	negative	.	positive	2	N/A	.	.	.	.	Domain 1	S01580.tar.gz
S01581	LCNEC	.	positive	.	positive	.	positive	.	positive	3	N/A	.	.	.	.	Domain 1	S01581.tar.gz
S01586	LCNEC	.	positive	.	negative	.	positive	.	positive	2	N/A	.	.	.	.	Domain 1	S01586.tar.gz
S01707	LCNEC	.	positive	.	positive	.	negative	.	positive	2	N/A	.	.	.	.	Domain 1	S01707.tar.gz
S01763	LCNEC	.	negative	.	negative	.	positive	.	positive	2	N/A	.	.	.	.	Domain 1	S01763.tar.gz
S02229	LCNEC	.	.	.	.	.	.	.	.	3	N/A	.	.	.	.	Domain 1	S02229.tar.gz
S02236	LCNEC	.	.	.	.	.	.	.	.	3	N/A	.	.	.	.	Domain 1	S02236.tar.gz
S02258	SCLC combined LCNEC	.	not done	.	Positive	.	Positive	.	.	.	yes	0	0	0	Rb negative on LCNEC and SCLC component	Domain 2	S02258_J
S02259	LCNEC	.	Positive	20	Positive	100	Positive	80	Negative	3	yes	0	0	0	.	Domain 2	S02259_A1, S02259_D
S02260	LCNEC combined SqCC	LCNEC component < 10%	Negative	.	Positive	.	Positive	.	Positive	.	yes	0	0	0	Rb negative on LCNEC; positive on SqCC component	Domain 2	S02260_E, S02260_J
S02261	LCNEC	.	Negative	.	Positive	30	Positive	80	Negative	.	yes	60	2	120	.	Domain 2	S02261_D, S02261_H
S02263	LCNEC	.	Positive	100	Positive	50	Negative	.	Positive	.	yes	70	3	210	.	Domain 2	S02263_E, S02263_F
S02264	LCNEC combined SqCC	.	Negative	.	Positive	30	Positive	30	Negative	2	yes	80	2	160	Rb postive on LCNEC and SqCC component	Domain 2	S02264_B1, S02264_C1
S02265	LCNEC	.	Positive	.	Negative	.	Positive	.	Negative	2	yes	70	3	210	.	Domain 2	S02265_M, S02265_P
S02266	LCNEC	.	Positive	.	Positive	.	Positive	.	Negative	3	yes	0	0	0	.	Domain 2	S02266_C, S02266_F
S02267	LCNEC	.	Positive	45	Positive	45	Positive	45	Positive	2	yes	60	3	180	.	Domain 2	S02267_C, S02267_N
S02268	LCNEC	.	Negative	.	Positive	.	Positive	.	Positive	2	yes	60	3	180	.	Domain 2	S02268_C, S02268_E
S02269	LCNEC	.	Positive	.	Positive	.	Positive	.	.	2	yes	30	1	30	.	Domain 2	S02269_G, S02269_K
S02270	SCLC combined LCNEC	.	Positive	50	Negative	.	Positive	30	Positive	.	yes	0	0	0	Rb negative on LCNEC and SCLC component	Domain 2	S02270_A4, S02270_A5
S02271	LCNEC	.	Positive	40	Positive	40	Negative	.	Negative	2	yes	50	2	100	.	Domain 2	S02271_H, S02271_J
S02272	LCNEC	.	Negative	.	Negative	.	Positive	30	Positive	2	N/A	.	.	.	.	Domain 2	S02272_B, S02272_D
S02332	LCNEC	.	Positive	.	Positive	.	Positive	.	.	.	N/A	.	.	.	.	Domain 1	S02332.tar.gz
S02336	LCNEC	.	Negative	.	Positive	.	Positive	.	Positive	2	N/A	.	.	.	.	Domain 1	S02336.tar.gz
