# Supplementary material for: Integrative genomic profiling of large-cell neuroendocrine carcinomas reveals distinct subtypes of high-grade neuroendocrine lung tumors
Source: Nat Commun. 2018 Mar 13;9:1048. doi: 10.1038/s41467-018-03099-x (PMC5849599; doi:10.1038/s41467-018-03099-x)
Supplement: Supplementary file 5 — Supplementary Dataset 3 [file 41467_2018_3099_MOESM5_ESM.xlsx]

## Sheet: Sheet1
Supplementary Data 3. Mutation signature analysis
Cancer Type	Sample Name	Number of Somatic Substitutions Mutations due to Mutational Signatures										FDR adjusted p-value	Total Somatic Substitutions
		Signature 1	Signature 2	Signature 4	Signature 5	Signature 6	Signature 13	Signature 26	Signature R01	Signature R02	Signature U05
LCNEC	S00540	8	0	70	7	0	0	0	0	0	0	1.11001e-14	85
LCNEC	S00550	24	0	72	16	0	10	0	0	0	0	1.30621e-12	122
LCNEC	S00567	10	0	66	82	0	9	0	0	0	0	9.81105e-12	167
LCNEC	S00570	15	0	306	11	0	0	0	0	0	0	1.32968e-27	332
LCNEC	S00587	18	21	149	57	0	21	0	0	0	0	6.31318e-29	266
LCNEC	S00608	43	0	395	5	0	0	0	0	0	0	3.13504e-38	443
LCNEC	S00609	52	0	215	22	0	0	0	0	0	0	1.46117e-20	289
LCNEC	S00640	24	0	249	23	0	0	0	0	0	0	6.34716e-27	296
LCNEC	S00710	60	0	388	11	0	0	0	0	0	0	3.35347e-32	459
LCNEC	S00711	12	11	125	8	0	0	0	0	0	0	2.14633e-20	156
LCNEC	S00713	18	0	124	7	0	0	0	0	0	0	7.51881e-25	149
LCNEC	S00714	28	0	0	83	0	11	0	0	0	0	4.22613e-16	122
LCNEC	S00715	31	0	128	78	0	0	0	0	0	0	3.7965e-20	237
LCNEC	S00718	28	0	169	84	0	0	0	0	0	0	1.01722e-21	281
LCNEC	S00725	44	16	146	11	0	0	0	0	0	0	7.61928e-26	217
LCNEC	S00732	29	20	87	58	0	0	0	0	0	0	2.17577e-20	194
LCNEC	S00733	19	0	129	34	0	0	0	0	0	0	7.8749e-24	182
LCNEC	S00739	41	0	734	9	0	55	0	0	0	0	5.74974e-35	839
LCNEC	S00790	15	0	92	14	0	10	0	0	0	0	1.11532e-22	131
LCNEC	S00791	38	76	414	10	0	61	0	0	0	0	4.05982e-47	599
LCNEC	S00794	53	91	0	12	0	76	0	0	0	0	7.93697e-45	232
LCNEC	S00795	29	0	51	39	0	14	0	0	0	0	3.31419e-13	133
LCNEC	S00796	87	91	0	13	0	47	0	0	0	0	1.7608e-34	238
LCNEC	S01093	10	14	54	45	0	0	0	0	0	0	1.6867e-12	123
LCNEC	S01318	61	0	217	8	0	0	0	0	0	0	2.27706e-24	286
LCNEC	S01407	24	0	74	43	0	11	0	0	0	0	1.19442e-13	152
LCNEC	S01468	61	0	574	25	0	0	0	0	0	0	7.83276e-35	660
LCNEC	S01496	20	0	621	7	0	0	0	0	0	0	1.92484e-34	648
LCNEC	S01499	57	0	431	53	0	0	0	0	0	0	1.19837e-23	541
LCNEC	S01505	43	0	174	86	0	0	0	0	0	0	2.24001e-20	303
LCNEC	S01508	15	0	118	67	0	0	0	0	0	0	3.84814e-20	200
LCNEC	S01511	3	8	34	3	0	7	0	0	0	0	9.03609e-16	55
LCNEC	S01517	26	51	277	9	0	114	0	0	0	0	3.54661e-52	477
LCNEC	S01518	8	29	124	8	0	0	0	0	0	0	1.30188e-22	169
LCNEC	S01533	30	0	694	8	0	0	0	0	0	0	3.52076e-30	732
LCNEC	S01535	35	0	116	8	0	0	0	0	0	0	1.06589e-13	159
LCNEC	S01544	37	0	147	35	0	22	0	0	0	0	3.08191e-20	241
LCNEC	S01574	19	0	212	12	0	0	0	0	0	0	7.9055e-22	243
LCNEC	S01580	2	4	32	2	0	0	0	0	0	0	2.81452e-14	40
LCNEC	S01581	35	34	416	14	0	0	0	0	0	0	2.21153e-23	499
LCNEC	S01586	19	0	238	10	0	0	0	0	0	0	8.47195e-25	267
LCNEC	S01707	19	0	711	15	0	0	0	0	0	0	4.79651e-32	745
LCNEC	S01763	29	36	158	13	0	66	0	0	0	0	2.41296e-44	302
LCNEC	S02229	5	0	52	40	0	0	0	0	0	0	6.03855e-10	97
LCNEC	S02236	6	0	172	9	0	0	0	0	0	0	8.18116e-20	187
LCNEC	S02258	17	0	127	8	0	0	0	0	0	0	3.6371e-08	152
LCNEC	S02259	38	0	281	10	0	0	0	0	0	0	2.04547e-34	329
LCNEC	S02260	22	0	128	5	0	0	0	0	0	0	6.26207e-26	155
LCNEC	S02263	13	0	192	7	0	0	0	0	0	0	4.207e-24	212
LCNEC	S02264	30	17	84	17	0	0	0	0	0	0	3.89942e-21	148
LCNEC	S02265	24	9	64	38	0	10	0	0	0	0	6.51788e-18	145
LCNEC	S02266	51	0	1254	6	0	0	0	0	0	0	6.20815e-38	1311
LCNEC	S02267	32	0	376	9	0	0	0	0	0	0	5.26532e-28	417
LCNEC	S02268	28	0	538	15	0	0	0	0	0	0	3.43366e-33	581
LCNEC	S02269	25	0	65	84	0	25	0	0	0	0	1.05574e-15	199
LCNEC	S02270	35	0	703	10	0	0	0	0	0	0	2.76626e-36	748
LCNEC	S02271	24	0	349	7	0	0	0	0	0	0	1.06732e-32	380
LCNEC	S02272	32	0	317	10	0	0	0	0	0	0	3.03515e-31	359
LCNEC	S02332	33	0	246	42	0	0	0	0	0	0	1.32111e-20	321
LCNEC	S02336	11	0	89	43	0	0	0	0	0	0	8.72611e-18	143
LUAD	LU-A08-43-Tumor	16	0	26	3	0	14	0	0	0	0	9.73864e-14	59
LUAD	LUAD-5O6B5-Tumor	29	11	0	2	0	0	0	0	0	0	3.19422e-20	42
LUAD	LUAD-B01102-Tumor	47	0	0	2	0	0	0	0	0	0	3.22426e-22	49
LUAD	LUAD-D02326-Tumor	86	0	0	5	0	0	0	0	0	0	4.56054e-30	91
LUAD	LUAD-E00163-Tumor	20	0	0	13	0	5	0	0	0	0	6.8842e-19	38
LUAD	LUAD-F00134-Tumor	48	22	0	5	0	16	0	0	0	0	4.51247e-25	91
LUAD	LUAD-NYU1021-Tumor	45	0	162	10	0	28	0	0	0	0	5.17484e-27	245
LUAD	LUAD-NYU1026-Tumor	4	8	54	4	0	0	0	0	0	0	8.49299e-10	70
LUAD	LUAD-NYU1027-Tumor	20	0	0	13	0	0	0	0	0	0	1.31273e-10	33
LUAD	LUAD-NYU1093-Tumor	21	0	0	11	0	5	0	0	0	0	3.91565e-14	37
LUAD	LUAD-NYU1101-Tumor	38	0	93	8	0	11	0	0	0	0	2.29561e-20	150
LUAD	LUAD-NYU1124-Tumor	2	0	0	6	0	1	0	0	0	0	2.82143e-08	9
LUAD	LUAD-NYU1128-Tumor	0	0	5	0	0	0	0	0	0	0	5.68099e-05	5
LUAD	LUAD-NYU1142-Tumor	47	10	0	3	0	0	0	0	0	0	1.63046e-23	60
LUAD	LUAD-NYU1177-Tumor	12	5	0	37	0	0	0	0	0	0	9.31492e-16	54
LUAD	LUAD-NYU1195-Tumor	8	0	36	35	0	0	0	0	0	0	7.02805e-13	79
LUAD	LUAD-NYU1219-Tumor	24	0	501	20	0	0	0	0	0	0	3.48248e-41	545
LUAD	LUAD-NYU129-Tumor	1	2	0	2	0	0	0	0	0	0	2.12515e-10	5
LUAD	LUAD-NYU160-Tumor	30	0	235	10	0	0	0	0	0	0	6.82276e-22	275
LUAD	LUAD-NYU184-Tumor	6	0	254	11	0	0	0	0	0	0	1.68285e-35	271
LUAD	LUAD-NYU195-Tumor	62	0	140	10	0	0	0	0	0	0	1.32601e-25	212
LUAD	LUAD-NYU201-Tumor	58	23	175	14	0	0	0	0	0	0	1.4121e-25	270
LUAD	LUAD-NYU213-Tumor	16	0	0	20	0	0	0	0	0	0	2.65504e-15	36
LUAD	LUAD-NYU259-Tumor	34	0	358	13	0	0	0	0	0	0	8.53727e-36	405
LUAD	LUAD-NYU263-Tumor	13	0	216	12	0	0	0	0	0	0	8.74142e-30	241
LUAD	LUAD-NYU279-Tumor	2	0	0	0	0	0	0	0	0	0	8.79971e-11	2
LUAD	LUAD-NYU282-Tumor	13	0	88	5	0	0	0	0	0	0	1.69244e-26	106
LUAD	LUAD-NYU284-Tumor	79	57	594	12	0	112	0	0	0	0	7.27382e-47	854
LUAD	LUAD-NYU287-Tumor	1	1	0	10	0	0	0	0	0	0	3.23263e-08	12
LUAD	LUAD-NYU315-Tumor	20	20	163	11	0	0	0	0	0	0	1.94635e-21	214
LUAD	LUAD-NYU330-Tumor	35	8	79	6	0	0	0	0	0	0	8.91074e-17	128
LUAD	LUAD-NYU408-Tumor	69	0	666	6	0	0	0	0	0	0	1.89139e-31	741
LUAD	LUAD-NYU508-Tumor	26	6	54	19	0	0	0	0	0	0	2.20822e-15	105
LUAD	LUAD-NYU574S-Tumor	21	0	0	20	0	0	0	0	0	0	2.35764e-11	41
LUAD	LUAD-NYU575-Tumor	36	0	157	10	0	0	0	0	0	0	8.56357e-23	203
LUAD	LUAD-NYU584S-Tumor	10	5	58	15	0	0	0	0	0	0	3.00247e-16	88
LUAD	LUAD-NYU605-Tumor	4	0	0	1	0	0	0	0	0	0	6.3312e-08	5
LUAD	LUAD-NYU608-Tumor	60	0	0	3	0	0	0	0	0	0	6.06435e-23	63
LUAD	LUAD-NYU627-Tumor	50	0	72	22	0	0	0	0	0	0	1.33515e-17	144
LUAD	LUAD-NYU669-Tumor	18	0	350	22	0	0	0	0	0	0	1.67354e-30	390
LUAD	LUAD-NYU735-Tumor	0	0	5	1	0	0	0	0	0	0	3.9749e-08	6
LUAD	LUAD-NYU739-Tumor	10	10	55	11	0	0	0	0	0	0	1.20994e-14	86
LUAD	LUAD-NYU796-Tumor	19	0	0	1	0	0	0	0	0	0	3.431e-14	20
LUAD	LUAD-NYU802-Tumor	32	0	0	18	0	6	0	0	0	0	5.45728e-19	56
LUAD	LUAD-NYU803-Tumor	31	0	0	2	0	0	0	0	0	0	1.60226e-23	33
LUAD	LUAD-NYU846-Tumor	4	0	0	11	0	0	0	0	0	0	6.17828e-13	15
LUAD	LUAD-NYU847-Tumor	36	0	357	12	0	29	0	0	0	0	8.58746e-33	434
LUAD	LUAD-NYU848-Tumor	13	3	0	9	0	0	0	0	0	0	6.33188e-14	25
LUAD	LUAD-NYU947-Tumor	43	17	0	7	0	0	0	0	0	0	4.04881e-17	67
LUAD	LUAD-NYU994-Tumor	4	2	0	0	0	0	0	0	0	0	7.82758e-09	6
LUAD	LUAD-RT-S01477-Tumor	54	90	187	5	0	56	0	0	0	0	9.17906e-43	392
LUAD	LUAD-RT-S01487-Tumor	19	0	123	51	0	0	0	0	0	0	6.86123e-15	193
LUAD	LUAD-RT-S01699-Tumor	43	0	309	75	0	52	0	0	0	0	2.86995e-30	479
LUAD	LUAD-RT-S01700-Tumor	20	0	213	12	0	0	0	0	0	0	9.31681e-33	245
LUAD	LUAD-RT-S01702-Tumor	76	0	0	14	515	0	0	0	0	0	1.16653e-45	605
LUAD	LUAD-RT-S01703-Tumor	9	0	197	7	0	0	0	0	0	0	9.37971e-35	213
LUAD	LUAD-RT-S01709-Tumor	63	0	185	5	0	0	0	0	0	0	1.06426e-26	253
LUAD	LUAD-RT-S01711-Tumor	37	0	114	7	0	0	0	0	0	0	1.34247e-20	158
LUAD	LUAD-RT-S01721-Tumor	60	0	329	43	0	0	0	0	0	0	2.69376e-34	432
LUAD	LUAD-RT-S01769-Tumor	77	109	0	10	0	166	0	0	0	0	5.75008e-45	362
LUAD	LUAD-RT-S01770-Tumor	29	7	0	9	0	0	0	0	0	0	9.61129e-22	45
LUAD	LUAD-RT-S01771-Tumor	28	0	0	16	0	0	0	0	0	0	2.18457e-16	44
LUAD	LUAD-RT-S01774-Tumor	59	0	331	11	0	0	0	0	0	0	4.52628e-33	401
LUAD	LUAD-RT-S01777-Tumor	86	0	706	11	0	0	0	0	0	0	2.58256e-33	803
LUAD	LUAD-RT-S01808-Tumor	48	0	23	19	0	0	0	0	0	0	2.28211e-25	90
LUAD	LUAD-RT-S01810-Tumor	64	0	73	52	0	0	0	0	0	0	3.60328e-09	189
LUAD	LUAD-RT-S01813-Tumor	36	0	582	7	0	0	0	0	0	0	1.24635e-40	625
LUAD	LUAD-RT-S01818-Tumor	41	91	195	10	0	75	0	0	0	0	2.82671e-53	412
LUAD	LUAD-RT-S01831-Tumor	61	22	202	6	0	53	0	0	0	0	4.76708e-37	344
LUAD	LUAD-RT-S01832-Tumor	27	0	65	12	0	7	0	0	0	0	5.34485e-16	111
LUAD	LUAD-RT-S01840-Tumor	9	9	75	57	0	0	0	0	0	0	1.37613e-18	150
LUAD	LUAD-RT-S01852-Tumor	36	0	69	6	0	0	0	0	0	0	4.07778e-18	111
LUAD	LUAD-RT-S01866-Tumor	39	10	75	9	0	0	0	0	0	0	2.1651e-14	133
LUAD	LUAD-S00499-Tumor	44	0	33	7	0	0	0	0	0	0	5.14768e-15	84
LUAD	LUAD-S01320-Tumor	11	0	0	31	0	0	0	0	0	0	2.40204e-15	42
LUAD	LUAD-S01362-Tumor	60	15	0	4	0	0	0	0	0	0	6.03415e-21	79
LUAD	LUAD-UF7HM-Tumor	22	21	0	34	0	10	0	0	0	0	1.02368e-15	87
SCLC	S00022	29	18	94	116	0	0	0	0	0	0	8.94212e-16	257
SCLC	S00035	50	0	237	17	0	0	0	0	0	0	1.14837e-21	304
SCLC	S00050	29	0	368	10	0	0	0	0	0	0	2.33239e-28	407
SCLC	S00339	19	0	51	48	0	0	0	0	0	0	2.07237e-08	118
SCLC	S00356	30	0	157	57	0	0	0	0	0	0	3.12029e-18	244
SCLC	S00472	45	0	512	61	0	0	0	0	0	0	3.05164e-32	618
SCLC	S00501	12	0	131	15	397	0	153	0	0	0	6.62997e-38	708
SCLC	S00539	28	0	344	76	0	0	0	0	0	0	6.44703e-29	448
SCLC	S00825	34	0	127	130	0	0	0	0	0	0	3.84415e-15	291
SCLC	S00827	31	0	580	43	0	0	0	0	0	0	3.5897e-38	654
SCLC	S00829	28	31	178	42	0	38	0	0	0	0	5.2692e-30	317
SCLC	S00830	17	0	207	34	0	0	0	0	0	0	1.41936e-25	258
SCLC	S00831	11	0	182	62	0	0	0	0	0	0	1.99121e-22	255
SCLC	S00832	33	0	180	44	0	0	0	0	0	0	6.96646e-15	257
SCLC	S00833	23	0	152	32	0	17	0	0	0	0	5.17891e-16	224
SCLC	S00837	23	0	124	72	0	0	0	0	0	0	1.08443e-13	219
SCLC	S00838	46	91	133	14	0	44	0	0	0	0	6.39799e-40	328
SCLC	S00841	29	0	378	80	0	0	0	0	0	0	6.44176e-25	487
SCLC	S00842	25	0	168	10	0	0	0	0	0	0	4.80941e-16	203
SCLC	S00932	19	16	72	53	0	0	0	0	0	0	4.12506e-18	160
SCLC	S00933	12	0	185	32	0	16	0	0	0	0	1.03414e-15	245
SCLC	S00934	32	0	289	12	0	0	0	0	0	0	3.94492e-32	333
SCLC	S00938	21	0	228	82	0	0	0	0	0	0	1.01459e-18	331
SCLC	S00941	57	0	225	14	0	0	0	0	0	0	7.73581e-16	296
SCLC	S00944	16	0	619	9	0	0	0	0	0	0	3.69714e-26	644
SCLC	S00945	22	0	184	86	0	0	0	0	0	0	4.64721e-21	292
SCLC	S00947	22	15	105	8	0	0	0	0	0	0	1.99123e-12	150
SCLC	S01020	19	0	577	9	0	0	0	0	0	0	7.47289e-36	605
SCLC	S01022	32	0	501	10	0	0	0	0	0	0	3.20798e-27	543
SCLC	S01023	32	0	444	7	0	0	0	0	0	0	4.59894e-24	483
SCLC	S01170	57	0	211	7	0	0	0	0	0	0	5.01276e-16	275
SCLC	S01297	30	31	378	13	0	0	0	0	0	0	9.83716e-30	452
SCLC	S01366	48	0	728	48	0	0	0	0	0	0	1.06981e-35	824
SCLC	S01453	43	0	274	79	0	32	0	0	0	0	2.17068e-19	428
SCLC	S01494	12	0	42	45	0	0	0	0	0	0	1.46632e-15	99
SCLC	S01512	49	0	201	75	0	28	0	0	0	0	7.06638e-20	353
SCLC	S01516	36	0	238	14	0	0	0	0	0	0	3.19191e-18	288
SCLC	S01524	25	0	56	56	0	10	0	0	0	0	1.03644e-13	147
SCLC	S01542	22	0	243	22	0	0	0	62	0	0	1.07387e-30	349
SCLC	S01563	15	0	258	76	0	0	0	0	0	0	1.64857e-22	349
SCLC	S01578	25	40	397	10	0	0	0	0	0	0	4.07149e-31	472
SCLC	S01728	52	0	66	29	0	0	0	0	0	0	1.41106e-16	147
SCLC	S01861	34	0	365	72	0	0	0	0	0	0	1.71741e-32	471
SCLC	S01864	40	0	207	83	0	0	0	0	0	0	3.05092e-22	330
SCLC	S01873	56	0	236	64	0	34	0	0	0	0	7.09015e-25	390
SCLC	S02065	54	0	396	14	0	0	0	0	0	0	9.85748e-32	464
SCLC	S02093	31	0	223	6	0	0	0	0	0	0	3.2863e-20	260
SCLC	S02120	36	0	290	101	0	0	0	0	0	0	3.89481e-26	427
SCLC	S02139	35	0	565	51	0	0	0	0	0	0	3.22811e-26	651
SCLC	S02194	26	0	82	79	0	0	0	0	0	0	1.69446e-13	187
SCLC	S02209	32	0	301	85	0	0	0	0	0	0	1.59357e-22	418
SCLC	S02219	19	27	175	85	0	0	0	0	0	0	4.05534e-18	306
SCLC	S02234	52	0	178	84	0	36	0	0	0	0	6.52037e-14	350
SCLC	S02237	31	0	152	55	0	0	0	0	0	0	1.64967e-21	238
SCLC	S02241	23	0	188	10	0	0	0	0	0	0	1.43513e-19	221
SCLC	S02242	44	0	351	39	0	33	0	0	0	0	3.0217e-24	467
SCLC	S02243	44	24	204	12	0	45	0	0	0	0	1.88227e-23	329
SCLC	S02244	39	0	161	61	0	0	0	0	0	0	1.92472e-19	261
SCLC	S02245	28	0	147	81	0	0	0	0	0	0	1.25251e-13	256
SCLC	S02246	44	0	327	85	0	0	0	0	0	0	2.23123e-22	456
SCLC	S02248	27	0	407	45	0	0	0	0	0	0	7.26962e-25	479
SCLC	S02249	32	35	148	42	0	0	0	0	0	0	2.58596e-16	257
SCLC	S02255	62	0	617	12	0	0	0	0	0	0	1.39542e-25	691
SCLC	S02256	13	0	153	9	0	0	0	0	0	0	1.5694e-15	175
SCLC	S02273	24	0	543	97	0	0	0	0	0	0	1.20562e-30	664
SCLC	S02274	27	0	203	53	0	0	0	0	0	0	4.43585e-21	283
SCLC	S02275	21	0	78	80	0	0	0	18	0	0	1.19953e-16	197
SCLC	S02277	35	0	292	38	0	0	0	0	0	0	6.26215e-20	365
SCLC	S02279	29	0	312	85	0	0	0	0	0	0	7.31264e-24	426
SCLC	S02284	28	21	213	14	0	0	0	0	0	0	9.39697e-20	276
SCLC	S02285	12	0	528	14	0	0	0	0	0	0	4.53365e-21	554
SCLC	S02286	25	0	219	72	0	34	0	0	0	0	6.727e-29	350
SCLC	S02287	41	0	114	76	0	0	0	0	0	0	1.25169e-14	231
SCLC	S02289	11	0	302	85	0	0	0	0	0	0	1.82137e-30	398
SCLC	S02290	37	0	312	69	0	0	0	0	0	0	3.46465e-17	418
SCLC	S02291	22	0	103	67	0	0	0	0	0	0	5.65939e-15	192
SCLC	S02292	42	0	811	48	0	0	0	0	0	0	2.66714e-28	901
SCLC	S02293	13	0	163	79	0	0	0	0	0	0	1.67784e-21	255
SCLC	S02294	27	0	204	56	0	0	0	0	0	0	4.54128e-25	287
SCLC	S02295	35	0	193	10	0	0	0	0	0	0	3.03485e-17	238
SCLC	S02296	46	0	146	79	0	27	0	0	0	0	1.21538e-22	298
SCLC	S02297	15	0	42	25	0	8	0	0	0	0	1.22409e-12	90
SCLC	S02299	23	0	895	13	0	0	0	0	0	0	6.74283e-36	931
SCLC	S02322	77	127	0	76	0	179	0	0	0	0	7.84577e-41	459
SCLC	S02328	51	0	332	77	0	0	0	0	0	0	2.23928e-22	460
SCLC	S02342	31	104	416	7	0	112	0	0	0	0	1.90514e-44	670
SCLC	S02344	30	0	454	81	0	0	0	0	0	0	9.64018e-33	565
SCLC	S02347	31	0	286	9	0	0	0	0	0	0	5.54155e-20	326
SCLC	S02348	32	0	0	26	0	0	0	32	0	0	3.25526e-16	90
SCLC	S02350	22	0	279	34	0	0	0	0	0	0	9.14113e-20	335
SCLC	S02351	24	0	192	49	0	0	0	0	0	0	5.45932e-20	265
SCLC	S02352	37	0	0	51	0	0	0	60	0	0	1.31514e-20	148
SCLC	S02353	10	0	0	11	0	0	0	24	0	0	7.40794e-30	45
SCLC	S02354	8	0	80	65	0	0	0	13	0	0	1.11311e-09	166
SCLC	S02355	8	5	0	90	0	0	0	15	0	0	1.58043e-10	118
SCLC	S02360	17	20	219	86	0	0	0	0	0	0	7.31846e-18	342
SCLC	S02375	44	33	144	74	0	29	0	0	0	0	1.32648e-25	324
SCLC	S02376	49	0	449	10	0	0	0	0	0	0	1.65775e-25	508
SCLC	S02378	35	0	79	82	0	15	0	0	0	0	2.45158e-14	211
SCLC	S02382	46	0	281	13	0	0	0	0	0	0	4.87147e-21	340
SCLC	S02384	25	0	411	41	0	0	0	0	0	0	3.83566e-33	477
SCLC	S02385	34	14	145	8	0	0	0	0	0	0	2.71241e-17	201
SCLC	S02397	18	0	345	78	0	0	0	0	0	0	1.21578e-32	441
SCLC	S02398	18	0	0	69	0	24	0	0	0	0	8.41188e-26	111
SCLC	S02400	18	0	232	13	0	0	0	0	0	0	1.60207e-23	263
SCLC	S02401	8	0	23	57	0	5	0	0	0	0	1.43597e-09	93
SCLC	S02402	8	9	47	77	0	0	0	0	0	0	1.18546e-19	141
SCLC	S02403	38	51	0	76	0	73	0	0	0	0	7.81251e-25	238
SCLC	S02404	11	0	170	80	0	0	0	0	0	0	3.48687e-24	261
SqCC	TCGA-18-3406-01	13	24	64	77	0	53	0	0	80	0	1.26971e-45	311
SqCC	TCGA-18-3407-01	10	0	42	35	0	0	0	0	84	0	1.22796e-22	171
SqCC	TCGA-18-3408-01	15	0	36	53	0	0	0	0	0	0	1.46228e-13	104
SqCC	TCGA-18-3410-01	47	0	28	53	0	66	0	0	114	0	3.27266e-44	308
SqCC	TCGA-18-3411-01	14	0	187	136	0	0	0	0	91	0	2.10039e-29	428
SqCC	TCGA-18-3412-01	8	0	54	46	0	0	0	0	98	0	5.01659e-34	206
SqCC	TCGA-18-3414-01	13	40	133	126	0	38	0	0	53	0	1.62887e-37	403
SqCC	TCGA-18-3415-01	18	40	0	117	0	37	0	0	0	0	5.84366e-21	212
SqCC	TCGA-18-3416-01	20	0	223	56	0	0	0	0	212	0	2.51536e-36	511
SqCC	TCGA-18-3417-01	13	27	208	91	0	0	0	0	0	0	1.91776e-25	339
SqCC	TCGA-18-3419-01	15	32	111	115	0	59	0	0	120	0	5.90069e-40	452
SqCC	TCGA-18-3421-01	15	54	138	87	0	0	0	0	156	0	3.239e-37	450
SqCC	TCGA-18-4083-01	16	21	228	67	0	26	0	0	0	0	4.92431e-21	358
SqCC	TCGA-18-4086-01	15	0	101	54	0	25	0	0	0	0	2.04363e-17	195
SqCC	TCGA-18-4721-01	14	0	97	94	0	0	0	0	0	0	9.92018e-19	205
SqCC	TCGA-18-5592-01	13	22	234	57	0	0	0	0	0	0	1.4052e-24	326
SqCC	TCGA-18-5595-01	11	197	0	75	0	0	0	0	0	0	7.17396e-46	283
SqCC	TCGA-21-1070-01	13	0	495	52	0	0	0	0	0	0	1.49411e-44	560
SqCC	TCGA-21-1071-01	18	31	88	76	0	0	0	0	0	0	1.36596e-24	213
SqCC	TCGA-21-1076-01	12	0	226	78	0	36	0	0	0	0	1.13052e-26	352
SqCC	TCGA-21-1077-01	13	35	108	66	0	21	0	0	0	0	8.47889e-28	243
SqCC	TCGA-21-1078-01	1	28	0	34	0	22	0	0	0	0	1.31669e-38	85
SqCC	TCGA-21-1081-01	1	0	0	163	0	49	0	0	0	0	2.52352e-16	213
SqCC	TCGA-21-5782-01	27	50	255	34	0	79	0	0	0	0	9.5957e-44	445
SqCC	TCGA-21-5784-01	12	22	168	56	0	0	0	0	0	0	1.25692e-19	258
SqCC	TCGA-21-5786-01	12	0	356	62	0	0	0	0	0	0	4.17615e-27	430
SqCC	TCGA-21-5787-01	15	0	372	37	0	35	0	0	0	0	5.41581e-32	459
SqCC	TCGA-22-0944-01	16	24	69	35	0	0	0	0	0	0	1.91868e-17	144
SqCC	TCGA-22-1002-01	11	0	151	99	0	0	0	0	0	0	7.08962e-28	261
SqCC	TCGA-22-1011-01	10	24	0	24	0	63	0	0	0	0	3.67347e-47	121
SqCC	TCGA-22-1012-01	24	0	173	84	0	34	0	0	0	0	2.30028e-25	315
SqCC	TCGA-22-1016-01	24	0	292	47	0	28	0	0	0	0	1.18539e-29	391
SqCC	TCGA-22-4591-01	3	0	117	169	0	0	0	0	0	0	1.34658e-20	289
SqCC	TCGA-22-4593-01	11	25	87	90	0	0	0	0	0	0	1.59418e-22	213
SqCC	TCGA-22-4595-01	1	0	254	79	0	48	0	0	0	0	1.71128e-22	382
SqCC	TCGA-22-4599-01	15	0	301	108	0	0	0	0	0	0	3.62096e-25	424
SqCC	TCGA-22-4601-01	13	28	118	71	0	0	0	0	0	0	2.28981e-23	230
SqCC	TCGA-22-4604-01	12	0	0	151	0	131	0	0	0	0	9.44539e-10	294
SqCC	TCGA-22-4607-01	1	18	0	41	0	41	0	0	0	0	6.06725e-28	101
SqCC	TCGA-22-4613-01	18	0	591	111	0	0	0	0	0	0	4.38567e-33	720
SqCC	TCGA-22-5471-01	26	26	163	62	0	19	0	0	0	0	3.28268e-22	296
SqCC	TCGA-22-5472-01	16	0	0	51	0	0	0	0	0	402	3.38558e-23	469
SqCC	TCGA-22-5473-01	7	185	469	89	0	182	0	0	0	0	1.15333e-45	932
SqCC	TCGA-22-5474-01	13	21	0	46	0	31	0	0	0	0	8.38364e-36	111
SqCC	TCGA-22-5477-01	12	75	0	41	0	80	0	0	0	0	1.58849e-46	208
SqCC	TCGA-22-5478-01	20	0	127	68	0	0	0	0	0	0	3.22385e-20	215
SqCC	TCGA-22-5480-01	13	0	107	46	0	15	0	0	0	0	1.3625e-13	181
SqCC	TCGA-22-5482-01	4	13	88	88	0	0	0	0	0	0	7.88268e-20	193
SqCC	TCGA-22-5485-01	8	0	142	91	0	0	0	0	0	0	3.51694e-20	241
SqCC	TCGA-22-5489-01	21	0	154	75	0	31	0	0	0	0	1.53505e-19	281
SqCC	TCGA-22-5491-01	12	147	0	126	0	117	0	0	0	0	6.55843e-43	402
SqCC	TCGA-22-5492-01	12	0	153	82	0	14	0	0	0	0	3.08845e-19	261
