# Supplementary material for: Integrative genomic profiling of large-cell neuroendocrine carcinomas reveals distinct subtypes of high-grade neuroendocrine lung tumors
Source: Nat Commun. 2018 Mar 13;9:1048. doi: 10.1038/s41467-018-03099-x (PMC5849599; doi:10.1038/s41467-018-03099-x)
Supplement: Supplementary file 6 — Supplementary Dataset 4 [file 41467_2018_3099_MOESM6_ESM.xlsx]

## Sheet: Sheet1
Supplementary Data 4. Significant copy number alterations
Type	Cytoband	Chromosome	Start	End	Size_Mb	qValues	n_leave_out	Genes in the region
Amplification	1p34.3	1	38479227	39589634	1.11041	8.79781e-09	2	RRAGC,MYCBP,GJA9,RHBDL2,AKIRIN1,NDUFS5,MACF1,
Amplification	1p34.3-1p34.2	1	39589749	40611223	1.02147	1.0079e-25	5	MACF1,KIAA0754,BMP8A,PABPC4,HEYL,NT5C1A,HPCAL4,PPIE,BMP8B,OXCT2,TRIT1,MYCL1,MFSD2,CAP1,PPT1,RLF,TMCO2,ZMPSTE24,COL9A2,
Amplification	1p34.2	1	40620063	40628754	0.008691	0.460163	0	SMAP2,
Amplification	1p34.2	1	40629511	41053876	0.424365	3.71616e-13	3	SMAP2,ZNF643,ZNF642,C1orf176,ZNF684,RIMS3,NFYC,KCNQ4,
Amplification	1p34.2	1	41054182	42353090	1.29891	5.60975e-08	2	KCNQ4,CITED4,CTPS,SLFNL1,SCMH1,EDN2,HIVEP3,
Amplification	5p15.33-5p15.32	5	669349	40492914	39.8236	2.29035e-14	7	CEP72,TPPP,ZDHHC11,BRD9,TRIP13,NKD2,SLC12A7,SLC6A19,SLC6A18,TERT,CLPTM1L,SLC6A3,LPCAT1,MRPL36,NDUFS6,IRX4,IRX2,C5orf38,IRX1,ADAMTS16,KIAA0947,FLJ33360,MED10,NSUN2,SRD5A1,POLS,ADCY2,C5orf49,FASTKD3,MTRR,SEMA5A,TAS2R1,FAM173B,CCT5,CMBL,MARCH6,ROPN1L,DAP,CTNND2,DNAH5,TRIO,FAM105A,FAM105B,ANKH,FBXL7,MARCH11,ZNF622,FAM134B,MYO10,BASP1,CDH18,CDH12,PRDM9,CDH10,CDH9,CDH6,RNASEN,C5orf22,PDZD2,GOLPH3,MTMR1…
Amplification	5p13.1	5	40498115	40499621	0.001506	8.01574e-13	9	####
Amplification	5p13.1-5p12	5	40522653	45941754	5.4191	2.27486e-05	2	PTGER4,TTC33,PRKAA1,RPL37,CARD6,C7,FLJ40243,C6,PLCXD3,OXCT1,C5orf51,FBXO4,GHR,SEPP1,C5orf39,ZNF131,MGC42105,HMGCS1,CCL28,C5orf28,C5orf34,PAIP1,NNT,FGF10,MRPS30,HCN1,
Amplification	8p12-8p11.23	8	37053210	39200978	2.14777	2.04103e-13	3	ZNF703,ERLIN2,PROSC,GPR124,BRF2,RAB11FIP1,GOT1L1,ADRB3,EIF4EBP1,ASH2L,STAR,LSM1,BAG4,DDHD2,PPAPDC1B,WHSC1L1,LETM2,FGFR1,FLJ43582,TACC1,PLEKHA2,HTRA4,TM2D2,ADAM9,ADAM32,
Amplification	8q21.13	8	80868193	81680014	0.811821	7.51189e-17	6	MRPS28,TPD52,ZBTB10,LOC389672,
Amplification	8q21.13-8q21.2	8	81682360	85434974	3.75261	2.35587e-08	3	ZNF704,PAG1,FABP5,PMP2,FABP9,FABP4,LOC646486,IMPA1,SLC10A5,ZFAND1,CHMP4C,SNX16,RALYL,
Amplification	8q21.2-8q21.3	8	85435984	127219552	41.7836	0.000651894	2	RALYL,LRRCC1,E2F5,C8orf59,CA13,CA1,CA3,CA2,REXO1L1,PSKH2,ATP6V0D2,SLC7A13,WWP1,FAM82B,CPNE3,CNGB3,CNBD1,WDR21C,MMP16,RIPK2,OSGIN2,NBS,NBN,DECR1,CALB1,TMEM64,NECAB1,TMEM55A,OTUD6B,LRRC69,SLC26A7,RUNX1T1,FAM92A1,RBM12B,TMEM67,PPM2C,CDH17,GEM,RAD54B,KIAA1429,RBM35A,DPY19L4,INTS8,CCNE2,TP53INP1,C8orf38,PLEKHF2,C8orf37,GDF6,UQCRB,MTERFD1,PTDSS1,SDC2,PGCP,TSPYL5,MTDH,LAPTM4B,MATN2,RPL30,C8orf47,HRSP12,…
Amplification	8q24.13-8q24.21	8	127228907	127977359	0.748452	1.06951e-08	3	FAM84B,
Amplification	8q24.21	8	127977837	129856608	1.87877	6.77276e-18	5	MYC,
Amplification	8q24.21-8q24.22	8	129869952	132601576	2.73162	7.46998e-10	3	GSDMC,FAM49B,DDEF1,ADCY8,
Amplification	8q24.22-8q24.23	8	132602040	144381131	11.7791	0.000223195	3	EFR3A,OC90,KCNQ3,LRRC6,TMEM71,PHF20L1,TG,SLA,WISP1,NDRG1,ST3GAL1,ZFAT,KHDRBS3,FAM135B,COL22A1,KCNK9,TRAPPC9,CHRAC1,EIF2C2,PTK2,DENND3,SLC45A4,GPR20,PTP4A3,FLJ43860,TSNARE1,BAI1,ARC,JRK,PSCA,LY6K,C8orf55,SLURP1,LYPD2,LYNX1,LY6D,GML,CYP11B1,CYP11B2,LY6E,C8orf31,LY6H,GPIHBP1,
Amplification	13q33.3-13q34	13	108707822	109901717	1.19389	3.29226e-08	2	IRS2,COL4A1,COL4A2,
Amplification	14q12-14q13.1	14	30741324	34731092	3.98977	9.301e-08	2	HECTD1,HEATR5A,C14orf126,NUBPL,ARHGAP5,AKAP6,NPAS3,EGLN3,C14orf147,EAPP,SNX6,CFL2,BAZ1A,SRP54,FAM177A1,PPP2R3C,KIAA0391,
Amplification	14q13.2	14	34733432	35406878	0.673446	5.16415e-17	4	KIAA0391,PSMA6,NFKBIA,INSM2,GARNL1,BRMS1L,
Amplification	14q13.2-14q13.3	14	35422074	38197637	2.77556	1.6988e-28	5	MBIP,DPPA3,SFTPH,NKX2-1,NKX2-8,PAX9,SLC25A21,MIPOL1,FOXA1,TTC6,SSTR1,CLEC14A,
Amplification	14q21.1	14	38199495	40101657	1.90216	3.46828e-11	2	SEC23A,SIP1,TRAPPC6B,PNN,MIA2,CTAGE5,FBXO33,
Deletion	3p12.3-3p12.2	3	78555609	90585553	12.0299	5.4457e-08	2	ROBO1,GBE1,CADM2,VGLL3,CHMP2B,POU1F1,HTR1F,CGGBP1,ZNF654,C3orf38,EPHA3,
Deletion	8p23.3-8p23.2	8	21255	18335382	18.3141	1.85506e-06	2	OR4F21,ZNF596,FBXO25,C8orf42,ERICH1,DLGAP2,CLN8,ARHGEF10,KBTBD11,MYOM2,CSMD1,MCPH1,ANGPT2,AGPAT5,XKR5,DEFB1,DEFA6,DEFA4,LOC728358,DEFA3,DEFA5,DEFB103B,SPAG11B,DEFB104A,DEFB106A,DEFB105A,DEFB107B,DEFB105A,DEFB106A,DEFB104A,SPAG11B,SPAG11A,SPAG11B,DEFB103A,DEFB4,ZNF705D,PRAGMIN,CLDN23,MFHAS1,THEX1,PPP1R3B,TNKS,MSRA,UNQ9391,RP1L1,C8orf74,SOX7,PINX1,XKR6,MTMR9,AMAC1L2,FAM167A,BLK,GATA4,NEIL2,FDFT1,CT…
Deletion	8q23.3	8	112354519	112364437	0.009918	5.55398e-71	17	####
Deletion	9p24.1	9	8855925	8864611	0.008686	1.21078e-16	9	PTPRD,
Deletion	9p24.1-9p23	9	8868571	12214908	3.34634	5.33495e-31	6	PTPRD,
Deletion	9p22.1-9p21.3	9	19489281	21706123	2.21684	9.71301e-08	2	SLC24A2,MLLT3,KIAA1797,PTPLAD2,IFNB1,IFNW1,IFNA21,IFNA4,IFNA14,IFNA7,IFNA10,IFNA16,IFNA17,IFNA14,IFNA5,KLHL9,IFNA6,IFNA13,IFNA2,IFNA8,IFNA1,IFNE1,
Deletion	9p21.3	9	21706997	23306506	1.59951	6.54894e-26	5	MTAP,CDKN2A,CDKN2B,DMRTA1,
Deletion	9p21.3-9p21.2	9	23837615	32881041	9.04343	1.50734e-06	2	TUSC1,C9orf82,PLAA,IFT74,LRRC19,TEK,C9orf11,MOBKL2B,IFNK,C9orf72,LINGO2,ACO1,DDX58,TOPORS,NDUFB6,TAF1L,TMEM215,
Deletion	13q14.12-13q14.13	13	45431957	93340807	47.9089	1.62365e-06	2	ZC3H13,CPB2,LCP1,C13orf18,LRCH1,ESD,HTR2A,SUCLA2,NUDT15,MED4,ITM2B,RB1,P2RY5,RCBTB2,CYSLTR2,FNDC3A,MLNR,CDADC1,CAB39L,SETDB2,PHF11,RCBTB1,ARL11,EBPL,KPNA3,C13orf1,TRIM13,KCNRG,DLEU7,RNASEH2B,FAM124A,LOC647174,INTS6,WDFY2,DHRS12,CCDC70,ATP7B,ALG11,UTP14C,NEK5,NEK3,THSD1,VPS36,CKAP2,LOC144983,SUGT1,LECT1,PCDH8,OLFM4,FLJ40296,PCDH17,DIAPH3,TDRD3,PCDH20,PCDH9,KLHL1,DACH1,C13orf37,C13orf34,DIS3,PIBF1,…
