# Supplementary material for: Integrative genomic profiling of large-cell neuroendocrine carcinomas reveals distinct subtypes of high-grade neuroendocrine lung tumors
Source: Nat Commun. 2018 Mar 13;9:1048. doi: 10.1038/s41467-018-03099-x (PMC5849599; doi:10.1038/s41467-018-03099-x)
Supplement: Supplementary file 7 — Supplementary Dataset 5 [file 41467_2018_3099_MOESM7_ESM.xlsx]

## Sheet: Sheet1
Supplementary Data 5. Samples with copy number alterations
Sample	MYCL1_amp*	FGFR1_amp*	MYC_amp*	IRS2_amp*	NKX2-1_amp*	KRAS_amp	PTPRD_del*	CDKN2A_del*
S00396	0	1	1	0	0	0	0	1		* significant copy number alteration
S00400	1	0	0	0	0	0	0	0		1 = amplification/deletion
S00517	0	0	0	0	0	0	0	0		0 = no event identified
S00529	1	0	0	0	0	0	0	0
S00531	0	0	0	1	0	0	0	0
S00534	0	1	0	0	1	0	0	0
S00540	0	0	0	0	1	0	0	0
S00550	0	0	0	0	0	0	0	0
S00570	0	0	0	0	1	0	0	0
S00608	0	0	0	0	0	0	0	0
S00609	0	0	0	0	0	0	0	0
S00711	0	0	0	0	0	0	0	0
S00713	0	0	0	0	0	0	0	0
S00714	0	0	0	0	0	0	1	0
S00715	0	0	0	0	0	0	0	0
S00718	1	0	0	1	0	0	1	0
S00733	0	0	0	0	0	0	0	1
S00739	0	0	0	0	0	0	0	0
S00790	0	0	0	0	0	0	0	0
S00791	0	0	0	0	1	0	0	0
S00794	1	0	0	0	0	0	0	0
S00795	0	0	0	0	0	0	0	0
S00796	0	0	0	0	0	0	0	0
S01093	1	0	0	0	0	0	0	0
S01318	0	0	0	0	0	0	0	0
S01407	0	0	0	0	0	0	0	0
S01468	0	0	0	0	0	0	0	0
S01496	0	0	0	0	0	0	0	0
S01499	0	0	0	0	0	0	0	0
S01505	0	0	0	0	0	0	0	0
S01508	0	0	1	0	0	0	0	0
S01511	0	0	0	0	0	0	0	0
S01517	0	0	0	0	0	1	0	0
S01518	0	0	0	0	0	0	0	0
S01533	0	0	0	0	0	0	0	0
S01535	0	0	0	0	0	0	0	0
S01574	0	0	0	0	0	0	0	0
S01580	0	0	0	0	0	0	0	0
S01581	1	0	0	0	0	0	0	0
S01586	0	0	0	0	0	0	0	0
S01707	0	0	0	0	0	0	0	0
S01763	0	0	0	0	0	0	0	0
S02229	0	0	0	0	0	0	0	0
S02236	0	0	0	0	0	0	0	0
S02258	0	0	0	0	0	0	0	0
S02259	0	0	0	0	0	0	0	0
S02260	0	0	0	0	0	0	0	0
S02261	0	0	0	0	0	0	1	1
S02263	0	0	0	0	0	0	0	0
S02264	0	0	0	0	0	0	0	0
S02265	0	0	0	0	0	0	0	1
S02266	0	0	0	0	0	0	0	0
S02267	0	0	0	0	0	0	1	1
S02268	0	0	1	0	1	0	0	0
S02269	1	0	0	0	0	1	0	0
S02270	0	0	0	0	0	0	0	0
S02271	0	1	0	0	0	0	0	0
S02272	0	1	0	0	0	0	0	0
S02332	0	0	0	0	0	0	0	0
S02336	0	0	0	0	1	0	0	0
We report CN>=4 and CN<=1
