# Supplementary material for: Integrative genomic profiling of large-cell neuroendocrine carcinomas reveals distinct subtypes of high-grade neuroendocrine lung tumors
Source: Nat Commun. 2018 Mar 13;9:1048. doi: 10.1038/s41467-018-03099-x (PMC5849599; doi:10.1038/s41467-018-03099-x)
Supplement: Supplementary file 9 — Supplementary Dataset 7 [file 41467_2018_3099_MOESM9_ESM.xlsx]

## Sheet: Sheet1
Supplementary Data 7. Significantly mutated genes
						Significant mutations, Q<0.01	Significantly damaging mutations, Q<0.01		Significantly clustered hotspot mutations, Q<0.01
Hugo_Symbol	Mutated samples	Total mutations	Mutated samples_driver analysis	Total mutations_driver analysis	Coverage	Corrected Q-value	Damaging_Ratio	Q-value damaging	Q_Cluster	Expressed ?
TP53	55	61	45	50	0.972726	0	0.377778	0	0.0068	yes
STK11	17	21	14	16	0.818459	4.66627e-13	0.642857	3.80806e-14	0.68	yes
RB1	23	23	16	16	0.888614	4.9525e-08	0.875	0	0.667842	yes
KEAP1	12	12	11	11	0.968889	1.13925e-06	0.272727	1	0.871577	yes
ADAMTS2	11	12	10	11	0.874509	0.00416291	0.1	1	0.824826	yes
GAS7	7	7	7	7	0.915214	0.00534571	0.285714	1	0.667407	yes
NTM	6	7	6	7	0.998631	0.00732066	0	1	0.6732	yes
ADAMTS12	14	16	13	13	0.999491	0.0074722	0.307692	1	0.765	yes
