# Supplementary material for: Integrative genomic profiling of large-cell neuroendocrine carcinomas reveals distinct subtypes of high-grade neuroendocrine lung tumors
Source: Nat Commun. 2018 Mar 13;9:1048. doi: 10.1038/s41467-018-03099-x (PMC5849599; doi:10.1038/s41467-018-03099-x)
Supplement: Supplementary file 10 — Supplementary Dataset 8 [file 41467_2018_3099_MOESM10_ESM.xlsx]

## Sheet: Sheet1
Supplementary Data 8. Allelic states for TP53, RB1, STK11 and KEAP1
		TP53							RB1							STK11							KEAP1
Sample_ID	Sequencing	Chromosome	Start	End	Copy Number	A	B	LOH	Chromosome	Start	End	Copy Number	A	B	LOH	Chromosome	Start	End	Copy Number	A	B	LOH	Chromosome	Start	End	Copy Number	A	B	LOH
S00550	WES	chr17	63618	18542033	2	2	0	1	chr13	19747970	96743874	3	3	0	1	chr19	110657	59082798	4	2	2	0	chr19	110657	59082798	4	2	2	0
S00567	WES	chr17	63618	21319965	2	2	0	1	chr13	24895099	115091796	2	2	0	1	chr19	110657	59082798	4	2	2	0	chr19	110657	59082798	4	2	2	0
S00570	WES	chr17	63618	25630706	2	2	0	1	chr13	19747970	115091796	3	2	1	0	chr19	110657	59082798	3	2	1	0	chr19	110657	59082798	3	2	1	0
S00587	WES	chr17	63618	18001688	1	1	0	1	chr13	19747970	115091796	1	1	0	1	chr19	110657	6466699	2	2	0	1	chr19	6495163	30101547	1	1	0	1
S00608	WES	chr17	63618	21207921	2	2	0	1	chr13	19747970	114005345	2	2	0	1	chr19	110657	10798442	3	3	0	1	chr19	110657	10798442	3	3	0	1
S00609	WES	chr17	63618	18239050	1	1	0	1	chr13	19747970	61988117	1	1	0	1	chr19	501622	59082798	1	1	0	1	chr19	501622	59082798	1	1	0	1
S00640	WES	chr17	63618	81051001	4	2	2	0	chr13	19747970	115091796	2	2	0	1	chr19	110657	59082798	2	2	0	1	chr19	110657	59082798	2	2	0	1
S00710	WES	chr17	63618	21216886	1	1	0	1	chr13	19747970	114138382	1	1	0	1	chr19	652794	59074874	2	1	1	0	chr19	652794	59074874	2	1	1	0
S00711	WES	chr17	63618	81051001	2	1	1	0	chr13	19747970	73636909	1	1	0	1	chr19	691823	59082798	1	1	0	1	chr19	691823	59082798	1	1	0	1
S00713	WES	chr17	63618	81051001	4	2	2	0	chr13	45970069	115091796	2	1	1	0	chr19	110657	7965811	7	7	0	1	chr19	8670491	12692578	2	2	0	1
S00714	WES	chr17	63618	81051001	3	2	1	0	chr13	19747970	72134139	3	2	1	0	chr19	110657	39955743	4	2	2	0	chr19	110657	39955743	4	2	2	0
S00718	WES	chr17	63618	21203973	2	2	0	1	chr13	19747970	107187371	3	3	0	1	chr19	619555	55264014	3	2	1	0	chr19	619555	55264014	3	2	1	0
S00725	WES	chr17	63618	21217560	4	4	0	1	chr13	20279766	115091796	2	2	0	1	chr19	613187	15276929	2	2	0	1	chr19	613187	15276929	2	2	0	1
S00732	WES	chr17	63618	21204365	1	1	0	1	chr13	25000549	115067532	1	1	0	1	chr19	607952	40521709	2	1	1	0	chr19	607952	40521709	2	1	1	0
S00733	WES	chr17	63618	81051001	4	4	0	1	chr13	19747970	115091796	4	2	2	0	chr19	110657	29699119	2	2	0	1	chr19	110657	29699119	2	2	0	1
S00739	WES	chr17	63618	14110568	1	1	0	1	chr13	19747970	93879909	1	1	0	1	chr19	633408	1987716	1	1	0	1	chr19	1989981	21349320	2	1	1	0
S00790	WES	chr17	63618	81051001	3	2	1	0	chr13	19747970	115091796	1	1	0	1	chr19	110657	54721385	3	3	0	1	chr19	110657	54721385	3	3	0	1
S00791	WES	chr17	63618	21087789	5	3	2	0	chr13	19747970	115091796	1	1	0	1	chr19	110657	30308500	2	2	0	1	chr19	110657	30308500	2	2	0	1
S00794	WES	chr17	1795120	81051001	4	4	0	1	chr13	19747970	115091796	3	3	0	1	chr19	110657	23837547	2	2	0	1	chr19	110657	23837547	2	2	0	1
S00795	WES	chr17	63618	81051001	3	3	0	1	chr13	20346352	115091796	2	2	0	1	chr19	625068	17088383	2	2	0	1	chr19	625068	17088383	2	2	0	1
S00796	WES	chr17	4113060	9793034	3	3	0	1	chr13	19747970	115091796	2	2	0	1	chr19	110657	22364409	4	2	2	0	chr19	110657	22364409	4	2	2	0
S01093	WES	chr17	63618	21319965	2	2	0	1	chr13	32360495	109793731	2	2	0	1	chr19	110657	24310818	4	4	0	1	chr19	110657	24310818	4	4	0	1
S01318	WES	chr17	1686270	19575271	1	1	0	1	chr13	24415430	115091796	1	1	0	1	chr19	110657	40377227	1	1	0	1	chr19	110657	40377227	1	1	0	1
S01407	WES	chr17	63618	12897195	2	2	0	1	chr13	19747970	115091796	3	3	0	1	chr19	110657	21203667	2	2	0	1	chr19	110657	21203667	2	2	0	1
S01468	WES	chr17	63618	14683516	2	2	0	1	chr13	19747970	115091796	1	1	0	1	chr19	727523	55315423	2	2	0	1	chr19	727523	55315423	2	2	0	1
S01499	WES	chr17	1183248	21201817	2	2	0	1	chr13	25021118	115091796	3	3	0	1	chr19	619898	9213966	5	3	2	0	chr19	9225501	19232525	3	3	0	1
S01505	WES	chr17	1635922	21319965	3	3	0	1	chr13	25052202	95118089	3	3	0	1	chr19	110657	24310818	3	3	0	1	chr19	110657	24310818	3	3	0	1
S01508	WES	chr17	63618	21319965	2	2	0	1	chr13	19747970	115091796	3	3	0	1	chr19	110657	17988957	3	3	0	1	chr19	110657	17988957	3	3	0	1
S01511	WES	chr17	63618	21204365	1	1	0	1	chr13	19747970	115091796	1	1	0	1	chr19	110657	58850695	1	1	0	1	chr19	110657	58850695	1	1	0	1
S01517	WES	chr17	63618	7592650	3	3	0	1	chr13	21562520	115091796	2	2	0	1	chr19	603515	4538997	2	2	0	1	chr19	4539949	40704491	3	3	0	1
S01518	WES	chr17	63618	21205632	2	2	0	1	chr13	19747970	115091796	2	2	0	1	chr19	110657	59082798	2	1	1	0	chr19	110657	59082798	2	1	1	0
S01533	WES	chr17	63618	16062190	2	2	0	1	chr13	19747970	115030729	4	3	1	0	chr19	501622	10078657	4	4	0	1	chr19	10078668	42301940	4	4	0	1
S01535	WES	chr17	63618	21319965	2	2	0	1	chr13	19747970	115037968	2	1	1	0	chr19	110657	59074874	2	2	0	1	chr19	110657	59074874	2	2	0	1
S01544	WES	chr17	63618	45757502	1	1	0	1	chr13	19747970	60241028	1	1	0	1	chr19	110657	2916281	2	2	0	1	chr19	2916884	51452422	1	1	0	1
S01574	WES	chr17	63618	21217560	1	1	0	1	chr13	21732042	115091796	1	1	0	1	chr19	110657	59082798	1	1	0	1	chr19	110657	59082798	1	1	0	1
S01580	WES	chr17	63618	81051001	2	1	1	0	chr13	19747970	115091796	2	1	1	0	chr19	110657	59082798	2	1	1	0	chr19	110657	59082798	2	1	1	0
S01581	WES	chr17	63618	21205632	2	2	0	1	chr13	47466504	61109424	2	2	0	1	chr19	110657	59082798	4	2	2	0	chr19	110657	59082798	4	2	2	0
S01586	WES	chr17	63618	34173989	2	2	0	1	chr13	24334175	115091796	1	1	0	1	chr19	110657	59082798	5	4	1	0	chr19	110657	59082798	5	4	1	0
S01707	WES	chr17	63618	80617554	3	2	1	0	chr13	19747970	115091796	2	2	0	1	chr19	110657	19746047	2	2	0	1	chr19	110657	19746047	2	2	0	1
S01763	WES	chr17	63618	21204365	2	2	0	1	chr13	19747970	115091796	2	2	0	1	chr19	110657	59082798	4	3	1	0	chr19	110657	59082798	4	3	1	0
S02229	WES	chr17	63618	18239050	2	2	0	1	chr13	38158841	61109424	2	2	0	1	chr19	110657	59082798	6	3	3	0	chr19	110657	59082798	6	3	3	0
S02236	WES	chr17	63618	36059260	1	1	0	1	chr13	39613228	51943500	2	2	0	1	chr19	110657	54652173	2	1	1	0	chr19	110657	54652173	2	1	1	0
S02258	WES	chr17	63618	18638781	2	2	0	1	chr13	19747970	115091796	2	1	1	0	chr19	110657	59082798	2	1	1	0	chr19	110657	59082798	2	1	1	0
S02259	WES	chr17	1551069	81051001	4	2	2	0	chr13	19747970	115091796	2	2	0	1	chr19	110657	59082798	4	3	1	0	chr19	110657	59082798	4	3	1	0
S02260	WES	chr17	63618	21204365	2	2	0	1	chr13	19747970	115091796	2	2	0	1	chr19	110657	59074874	4	2	2	0	chr19	110657	59074874	4	2	2	0
S02263	WES	chr17	63618	81043246	2	2	0	1	chr13	24470922	115091796	4	4	0	1	chr19	860574	59082798	4	3	1	0	chr19	860574	59082798	4	3	1	0
S02264	WES	chr17	63618	21148284	1	1	0	1	chr13	19747970	52952926	2	2	0	1	chr19	110657	29699119	1	1	0	1	chr19	110657	29699119	1	1	0	1
S02265	WES	chr17	63618	25972417	2	2	0	1	chr13	19747970	115091796	1	1	0	1	chr19	110657	13246974	1	1	0	1	chr19	110657	13246974	1	1	0	1
S02268	WES	chr17	63618	21319965	2	2	0	1	chr13	30098209	115070447	8	6	2	0	chr19	501622	23837547	2	2	0	1	chr19	501622	23837547	2	2	0	1
S02269	WES	chr17	63618	21217560	1	1	0	1	chr13	23824752	115091796	1	1	0	1	chr19	110657	32845879	2	1	1	0	chr19	110657	32845879	2	1	1	0
S02270	WES	chr17	63618	76130127	2	2	0	1	chr13	19747970	53422587	2	2	0	1	chr19	501622	21992648	2	2	0	1	chr19	501622	21992648	2	2	0	1
S02271	WES	chr17	1640638	25621501	1	1	0	1	chr13	25008472	53422587	1	1	0	1	chr19	501622	23837547	1	1	0	1	chr19	501622	23837547	1	1	0	1
S02272	WES	chr17	63618	25630706	2	2	0	1	chr13	19747970	115091796	2	2	0	1	chr19	607952	2934869	2	2	0	1	chr19	2936491	59057316	2	2	0	1
S02332	WES	chr17	63618	11865618	1	1	0	1	chr13	19747970	115091796	1	1	0	1	chr19	110657	42191210	2	1	1	0	chr19	110657	42191210	2	1	1	0
S02336	WES	chr17	63618	19463614	3	2	1	0	chr13	41556094	115091796	2	2	0	1	chr19	610211	6678350	2	2	0	1	chr19	8933259	14626986	2	2	0	1
S00540	WGS	chr17	1	25508965	1	1	0	1	chr13	19020001	115109796	1	1	0	1	chr19	60001	24512818	1	1	0	1	chr19	60001	24512818	1	1	0	1
S00715	WGS	chr17	1	18349307	1	1	0	1	chr13	45029822	50653355	1	1	0	1	chr19	854405	1710271	2	2	0	1	chr19	6024312	24523818	3	2	1	0
S01318	WGS	chr17	1	19627926	1	1	0	1	chr13	19345001	115105796	1	1	0	1	chr19	244618	1693271	1	1	0	1	chr19	7949629	12539466	1	1	0	1
S01468	WGS	chr17	1	14331013	2	2	0	1	chr13	19039001	115109796	2	1	1	0	chr19	60001	7026097	2	2	0	1	chr19	7028098	55301296	2	2	0	1
S01496	WGS	chr17	1	8738457	3	3	0	1	chr13	19020001	66280244	1	1	0	1	chr19	60001	8866342	3	3	0	1	chr19	8901343	24621818	3	3	0	1
S01499	WGS	chr17	1	18330307	2	2	0	1	chr13	19828946	57752204	3	3	0	1	chr19	60001	9098946	5	3	2	0	chr19	9098947	19214702	3	3	0	1
S01505	WGS	chr17	1	18324307	3	3	0	1	chr13	19020001	53065332	3	3	0	1	chr19	89001	24615818	3	3	0	1	chr19	89001	24615818	3	3	0	1
S01517	WGS	chr17	1	7603023	3	3	0	1	chr13	19205001	115109796	2	2	0	1	chr19	60001	4726379	2	2	0	1	chr19	4726380	17457519	3	3	0	1
S01581	WGS	chr17	1	18511727	2	2	0	1	chr13	48294076	53096332	2	2	0	1	chr19	60001	59117798	4	2	2	0	chr19	60001	59117798	4	2	2	0
S02266	WGS	chr17	3059855	21529965	3	3	0	1	chr13	48738272	115109796	2	2	0	1	chr19	248618	1567902	2	2	0	1	chr19	10582350	24601818	2	2	0	1
S02267	WGS	chr17	2088173	22260965	3	3	0	1	chr13	19358001	49643435	2	2	0	1	chr19	1189615	4219563	2	2	0	1	chr19	4219564	24508818	2	2	0	1
