# Supplementary material for: Integrative genomic profiling of large-cell neuroendocrine carcinomas reveals distinct subtypes of high-grade neuroendocrine lung tumors
Source: Nat Commun. 2018 Mar 13;9:1048. doi: 10.1038/s41467-018-03099-x (PMC5849599; doi:10.1038/s41467-018-03099-x)
Supplement: Supplementary file 11 — Supplementary Dataset 9 [file 41467_2018_3099_MOESM11_ESM.xlsx]

## Sheet: Sheet1
Supplementary Data 9. Genomic rearrangements
Sample	Chr_Pair1	Exact_Pos_Pair_1	Exact_Loc_Pair_1	Chr_Pair2	Exact_Pos_Pair_2	Exact_Loc_Pair_2	Gene_Pair1	Gene_Pair2	Repeat_Pair1	Repeat_Pair2	Type1	Type2	N_Encompassing	N_Spanning	Total_Coverage	Inversion	Not_In_Normals
S02266	chr13	48737591	chr13:48737591	chr13	49030144	chr13:49030144	intergenic	RB1	L1MC4a_LINE	no_repeat	Intra	gene-intergenic	16	10	26	n	1
S02266	chr19	10585709	chr19:10585709	chr19	10605861	chr19:10605861	intergenic	KEAP1	AluSp_SINE	AluSz6_SINE	Intra	gene-intergenic	25	7	32	n	1
S01581	chr1	241756466	chr1:241756466	chr13	48895998	chr13:48895998	intergenic	RB1	no_repeat	AluSq2_SINE	Inter	gene-intergenic	10	14	24	n	1
S01581	chr13	48892933	chr13:48892933	chr13	48895991	chr13:48895991	RB1	RB1	no_repeat	AluSq2_SINE	Intra	gene-gene	12	6	18	t	1
S01499	chr1	156821636	chr1:156821636	chr1	176150349	chr1:176150349	NTRK1	RFWD2	no_repeat	no_repeat	Intra	fusion	5	4	9	h	1
S01496	chr20	34877129	chr20:34877129	chr20	62162421	chr20:62162421	ZNF142	PTK6	L1MC1_LINE	no_repeat	Intra	fusion	6	4	10	n	1
S02267	chr19	approx. 1193661-1193830	NA	chr19	approx. 1209495-1209664	NA	intergenic	STK11	NA	NA	Intra	gene-intergenic	NA	NA	NA	NA	1
