# Supplementary material for: Integrative genomic profiling of large-cell neuroendocrine carcinomas reveals distinct subtypes of high-grade neuroendocrine lung tumors
Source: Nat Commun. 2018 Mar 13;9:1048. doi: 10.1038/s41467-018-03099-x (PMC5849599; doi:10.1038/s41467-018-03099-x)
Supplement: Supplementary file 13 — Supplementary Dataset 11 [file 41467_2018_3099_MOESM13_ESM.xlsx]

## Sheet: Sheet1
Supplementary Data 11. Expression data of LCNECs
Gene	LCNEC_S00396	LCNEC_S00400	LCNEC_S00517	LCNEC_S00529	LCNEC_S00531	LCNEC_S00534	LCNEC_S00540	LCNEC_S00550	LCNEC_S00567	LCNEC_S00570	LCNEC_S00581	LCNEC_S00584	LCNEC_S00587	LCNEC_S00602	LCNEC_S00608	LCNEC_S00609	LCNEC_S00613	LCNEC_S00640	LCNEC_S00694	LCNEC_S00710	LCNEC_S00711	LCNEC_S00712	LCNEC_S00713	LCNEC_S00714	LCNEC_S00718	LCNEC_S00725	LCNEC_S00732	LCNEC_S00733	LCNEC_S00739	LCNEC_S00790	LCNEC_S00791	LCNEC_S00793	LCNEC_S00794	LCNEC_S00795	LCNEC_S00796	LCNEC_S00799	LCNEC_S01093	LCNEC_S01407	LCNEC_S01468	LCNEC_S01499	LCNEC_S01505	LCNEC_S01508	LCNEC_S01511	LCNEC_S01517	LCNEC_S01518	LCNEC_S01533	LCNEC_S01535	LCNEC_S01544	LCNEC_S01574
A1BG	184.2463	43.4425	762.1024	840.6889	167.5086	86.6215	150.3098	61.8681	29.0318	355.9458	13.675	105.9599	108.001	97.7043	230.1252	27.0498	127.4283	71.062	32.9809	369.2431	30.0507	20.1727	41.1802	229.8411	112.0212	16.7284	26.8113	75.0569	24.5262	168.9011	162.4366	347.3651	104.7601	217.996	50.0874	277.0082	342.26	22.336	46.6856	22.8117	282.7326	58.3765	27.6113	96.6567	86.6702	126.6904	113.2287	234.4505	36.8066
A1CF	0	0	43.8005	7.535	0	3.1885	1.0369	0	0	0	393.521	17.8075	1.5279	0.4591	155.2912	0	0	0	0	0	0	1.1527	0	0.4965	0	118.308	0	254.623	0	0	0	0	0	0.4999	0	0	0	0.6204	0	0.5216	0	0	14.658	2.4876	11.5729	164.9396	452.6088	0	2.592
A2BP1	0	0.679	24.2588	1.0764	0.7098	3.1885	0	0	0	21.0512	181.094	0.5565	1.0186	7.3462	14.402	0	0	0	41.2186	324.159	0	22.4782	1.7442	3.4757	0.4812	37.6735	0	2.1337	0.4775	0	0.9945	365.2529	0.4847	181.4551	0	0.9149	2263.3929	1.2409	0	472.0918	533.6898	0	0	0	17.8853	135.9225	0	0	604.4583
A2LD1	152.1705	81.0525	140.2022	119.225	110.215	44.8412	113.0266	136.3632	191.8966	199.6	46.0701	55.4368	69.1622	24.9679	52.4233	69.7783	50.2556	77.6579	3113.1422	44.5031	49.1952	53.4059	90.4419	47.9245	53.0703	72.7032	27.2512	74.2674	79.7818	72.6285	40.6962	155.7227	39.0742	98.4106	54.8278	84.4465	93.7723	105.1962	78.9425	91.9249	92.7433	85.679	46.5907	90.2985	106.3335	207.8316	59.7168	57.7308	58.8232
A2M	7252.6914	6717.8815	2844.3733	1427.7826	6259.6561	9063.7173	9624.7622	11921.9519	4076.0942	8419.6314	3431.2108	9737.3011	12692.5643	4698.3104	8334.8403	6514.3891	2820.7355	23218.008	2331.3978	7845.4893	27963.7643	5453.4284	16900.5349	8207.3883	3524.9663	9447.7991	5997.6389	38273.9331	20581.5755	30647.2899	7567.2352	6034.3434	27451.1634	7912.4817	6644.7301	11643.8792	13478.5993	4315.6011	8677.3162	6479.807	8584.3369	13897.9815	5731.645	7095.3731	3508.5113	10043.373	9982.2477	2901.011	9444.9974
A2ML1	0	0	0	1.0764	317.9825	32.9481	0	57.5615	169.0981	0	0.5311	3.3389	0	0	0.6262	0.905	0	0.5741	0	0	0	491.062	2.907	7.9444	3759.384	0	32.9861	1.4225	0	0.6282	2.9836	0	1.9389	76.4811	37.5321	0	0.558	1.8613	0	0.5216	0	1.2346	2.7144	0	13.677	0	2.5513	0	0
A4GALT	96.6062	221.3546	103.7736	51.6685	811.2813	1021.9211	146.2087	92.6217	45.756	45.0261	56.8242	54.5353	215.9409	598.7144	82.655	197.7376	880.0209	394.3743	526.2843	136.8502	153.9924	53.0255	80.814	365.9384	1707.8922	121.6127	142.3611	449.5021	106.0128	185.9369	296.37	50.9432	625.7877	38.4905	43.7018	276.3038	109.933	89.3439	247.1913	547.2092	237.9679	151.8519	671.5527	377.6119	518.6744	193.1932	140.324	347.2527	270.6065
A4GNT	0	1.358	0	0	0	0	0	1.0466	0	0.5848	1.0621	0	4.5837	0.9183	0	0.4525	2.0866	0	1.7921	4.5872	0.6337	2.3055	3.4884	4.4687	1.4437	1.9828	0	3.5562	2.3877	3.1408	0.9945	0.4806	1.4542	0	1.0283	9.1491	0	1.2409	3.0517	1.5649	0	0	0.5429	0.4975	2.1042	0.7636	3.0616	2.7473	1.5552
AAA1	0	0	0	2.1529	0	0	0	0.5233	0.6631	0	1.5932	0	0	0	1.8785	0	0	10.907	0	2.2936	0.6337	0	0	0.4965	3.3686	1.9828	0	9.9573	0	0	0	0	0	0	0	0	0.558	0	10.9863	0.5216	0	0	0	0.4975	0	0	0.5103	0	5.7024
AAAS	949.6448	1173.9942	929.2453	1797.6319	687.0694	1052.212	521.5813	599.686	862.069	638.5517	569.3043	1185.8653	573.975	700.6428	1380.7138	654.2986	839.8539	654.9943	925.9259	635.3211	602.6616	742.3567	675.5814	671.7974	890.7603	821.5466	720.4861	1076.1024	661.8635	635.0752	597.7126	478.6736	761.5124	659.3368	718.2519	1157.3651	659.5982	486.4278	566.4037	635.3678	664.7059	710.4938	675.3529	799.005	677.5381	670.4491	1182.8039	820.8791	668.7403
AACS	2015.4696	2413.8516	2227.7628	1123.789	625.3183	3612.0632	1826.5716	1194.6625	4386.6048	834.4444	3901.2215	1132.443	857.1429	2421.4876	1289.2924	1947.9638	650.4956	1268.0827	1151.135	1578.7462	1454.3726	1978.6572	656.3953	420.5561	2519.7305	2819.5638	1678.8194	1671.4083	1365.2725	430.9214	1774.7389	2105.4908	1753.7567	857.7877	2162.982	516.011	1457.5893	1113.0758	910.6404	2331.2467	1631.5508	867.284	660.152	1373.1343	1124.6712	1938.8043	1063.9112	582.4176	1552.0995
AACSL	7.577	15.617	0.6739	18.2992	0	0.5314	0	0	0	0.5848	82.3155	0	0	172.1763	986.8503	0.4525	100.6781	9.7589	0.5974	0	0.6337	0	104.0698	15.3923	23.0991	3.9656	0	41.963	0.9551	0.6282	0.4973	0.9612	0.9695	0	0	0	1.6741	0	0.6103	0	0	5.5556	8.1433	170.1493	1.0521	17.563	27.5545	11.5385	0.5184
AADAC	1.8942	9.506	4.717	12.9171	315.1434	16.474	0.5185	7.326	0	6.4323	9.0281	0	33.1042	0	2.5047	6.7873	0.5216	7.4627	0	0	74.7782	0.5764	21.5116	9.434	23.5804	1.9828	50.9259	8.5349	10.5058	25.1266	10.9398	3.8448	40.2327	51.4873	2.5707	6.4044	44.6429	93.0665	7.3242	1.0433	39.5722	0	19.0011	4.4776	0.526	3.0544	6.1232	5.4945	1.0368
AADACL2	0	0	0	0	0.7098	0	0	0	0	0	0	1.113	2.0372	0	0	0	0	0	2.3895	0	5.7034	9.2218	0	4.9652	0.4812	0	1471.0648	0.7112	0	2.5127	0.9945	0.4806	0.4847	1.4996	0	0	48.5491	0	0	0.5216	0.5348	0	0	0	0	0	1.0205	0	0
AADACL3	0	0	0	0	0	0	0	0	0	0	4.7796	0	1.0186	0	0	0.4525	0	0	0	0	0	0	0	0	0	0	0	0	1.4326	0	0	0	0	0	0	0	0	0.6204	0	0	0	0	0	0	0	0	0	0	0
AADACL4	0.6314	0	0	0	0	0	0	0.5233	0	0.5848	0	0	0.5093	0	0	0	18.2577	0	0	0	0	0	0	0.993	0	0	0	0.7112	0	0	0	0	0	0	0	0	0	0	0	0	0	0	0	0	0	0	0.5103	0	1.0368
AADAT	71.3496	96.4183	48.5175	367.0614	140.5369	108.9411	95.3986	118.2627	138.5942	150.2819	58.4174	243.7396	38.1971	28.0073	316.2179	465.1584	166.9275	253.7313	388.8889	305.0459	166.033	171.7564	280.2326	183.714	35.1299	177.1315	442.1296	241.1095	231.6045	140.709	103.4311	191.2772	50.412	174.9567	265.2956	488.5636	137.2768	53.9786	95.2144	57.3813	260.4278	176.5432	155.266	317.4129	26.828	158.0672	185.738	70.3297	291.8611
AAGAB	874.5067	1473.4341	552.5606	946.1787	950.3986	1649.5284	1273.3636	1149.1366	749.3369	697.6119	1523.1014	1769.616	861.7265	1461.4325	613.0244	1700.4525	981.2207	1242.2503	1357.2282	1827.9817	1392.2687	1538.3152	1290.1163	733.3664	1535.1299	1210.1785	1203.7037	2280.9388	1413.026	810.3333	1456.4893	975.6098	1012.603	1084.2317	1336.7609	643.1839	1406.25	3529.7037	1103.5106	1205.0078	1750.2674	1301.8519	3029.8588	992.5373	1007.3645	1552.418	1502.7427	2390.6593	2122.8616
AAK1	406.6298	384.9941	278.9757	378.902	534.4661	254.5503	806.7401	767.1376	364.7215	874.2077	1435.4753	578.7423	1141.3293	1180.4408	517.846	876.4706	1237.8717	1121.6992	815.4122	756.1162	864.3853	1086.4459	842.4419	823.7339	1744.4658	999.3391	766.7824	1037.6956	988.9749	1249.4209	1286.4247	1261.0837	532.2346	831.2943	533.162	1874.6569	351.5625	477.7416	911.2507	818.988	566.8449	653.7037	663.4093	612.9353	742.2409	623.1053	1151.6775	657.1429	457.7501
AAMP	2937.9637	3799.6944	1966.9811	1048.4392	2758.2144	3528.6303	1654.9579	2232.8624	1977.4536	1576.4976	2211.8959	1150.8069	1254.902	1617.9982	1281.1522	1820.8145	2263.4324	1340.4133	1636.2007	1614.6789	2509.5057	1277.2224	1664.5349	1992.5521	1474.9759	2239.2597	2072.9167	1845.6615	1350.4689	1026.4222	1879.1646	1260.1226	2906.9317	1632.0961	2541.3882	1213.1747	1462.0536	2383.1239	1945.1815	1734.481	2074.3316	2356.7901	2522.8013	1970.6468	3409.7843	2584.0543	1667.5596	2013.1868	1260.7569
AANAT	0	0.679	0	0	0.7098	0	0	1.5699	0	0.5848	0.5311	0	0.5093	0	0	0	0.5216	0.5741	0.5974	0.7645	0	2.3055	0.5814	0.4965	0.9625	0.6609	0.5787	0.7112	0.9551	3.1408	1.9891	0	0.4847	0.4999	1.0283	0.9149	0	0.6204	0.6103	0	0	0	0	0.995	0.526	0	1.5308	3.2967	0
AARS	1594.9487	5470.718	1780.3235	1493.0032	3194.7306	4822.6385	2097.2132	2278.9116	2225.4642	2011.5547	4833.7759	2640.512	3103.1322	5453.168	3693.8009	3881.448	1711.0068	4277.2675	1743.1302	4331.0398	2245.2471	8092.7254	4593.6047	1756.7031	4136.6699	5568.4071	3704.2824	5716.9275	2833.2149	2209.2576	3163.1029	4327.7664	4610.761	2462.8904	3723.9075	2631.29	1763.3929	1142.8571	3533.9194	4016.6927	4479.1444	2324.6914	4862.1064	7232.3383	2186.2178	2587.1087	4941.4466	4790.1099	3472.2654
AARS2	592.8398	1034.0927	443.3962	996.7707	386.1216	427.7933	471.7615	838.3046	640.4244	322.7844	565.5125	647.7462	445.1235	517.4472	503.995	520.8054	1140.1304	445.3904	716.7025	553.0352	401.071	491.6384	317.343	991.425	512.4832	1267.6801	699.022	448.4282	639.8395	444.1129	531.3923	662.6745	352.3994	780.2719	496.0103	750.9973	607.0759	227.7028	485.8376	503.8811	551.8128	765.9074	469.0228	476.0199	230.405	407.0038	643.4494	480.7692	271.6433
AARSD1	1359.4317	706.1619	868.5984	1217.4381	672.1639	776.9364	598.315	563.5793	1570.9549	347.9288	416.3569	680.5787	261.2681	421.4876	1243.5817	558.371	530.5164	312.2847	531.0633	450.3058	287.706	355.0402	399.4186	380.3376	287.7767	1040.9782	376.7361	708.3926	341.915	300.263	391.3476	356.1216	309.2584	369.9084	570.1799	411.7109	631.1384	681.2471	402.2198	441.8362	533.1551	537.037	458.1976	626.3682	563.3877	969.0204	874.6014	527.4725	302.7475
AASDH	176.1642	249.1937	69.407	166.8461	126.3413	232.2306	334.4135	364.7305	333.5544	549.0843	517.2597	859.7663	425.7703	410.0092	631.8096	357.0136	253.5211	489.667	106.9295	281.3456	496.8314	180.4019	447.093	392.7507	371.0298	428.9491	604.1667	246.0882	234.4697	420.8708	281.9493	295.5665	756.1803	583.3556	371.7224	283.6231	278.4598	304.0174	355.223	290.5582	368.4492	282.716	374.5928	177.6119	290.3735	254.2819	243.3984	506.044	306.8948
AASDHPPT	882.7151	551.3495	1463.403	927.8794	768.6943	1199.9469	1240.1815	1228.6761	1384.6154	991.7433	1134.854	2030.6066	1147.9501	1106.0606	1149.6556	1268.2851	1810.6416	1201.4122	968.9367	1219.419	1205.3232	1721.5528	1764.4942	1096.8222	887.3917	1268.341	1075.8102	1110.1849	968.4409	758.1956	1321.2332	1661.4202	499.2729	553.8629	1092.545	1569.0759	1984.933	1736.5224	880.1229	1205.0078	925.0963	1195.679	1142.7796	1244.2786	623.8822	687.2485	1262.4059	1461.5385	1339.5542
AASS	390.2131	327.9579	142.8571	274.4887	618.9303	403.8794	246.2735	296.18	365.3846	2216.2187	438.6617	1094.6021	283.6771	359.5041	1103.9449	598.19	476.265	632.6062	122.4612	207.1865	1344.7402	534.8657	671.5116	1018.8679	148.2194	619.2994	142.9398	879.8009	767.3987	2202.9759	747.3894	114.8624	404.2656	507.3744	448.329	580.0549	168.5268	422.5221	260.0086	249.3479	602.6738	461.7284	182.9533	735.8209	125.1973	257.3364	290.3432	178.022	2212.5454
AATF	1828.5714	2011.8825	1512.8032	945.1023	2568.7025	1561.844	713.4154	1075.8765	2503.3156	778.308	752.5226	1235.9488	1195.8238	899.449	1053.851	902.2624	1256.1294	774.3972	1116.4875	686.5443	972.7503	1009.7895	1062.2093	755.2135	1182.3869	1313.9458	756.3657	1546.9417	1146.0839	687.2129	1471.9045	862.6697	1043.1411	1127.7209	2032.3907	937.7859	701.4509	430.5879	1490.4717	1197.1831	1713.369	1314.8148	1179.1531	1183.0846	1569.1741	1896.8058	1503.7632	701.0989	1044.0643
AATK	28.4136	67.2212	13.4771	20.4521	63.8804	18.0683	275.3078	38.7232	32.4934	287.2547	32.9262	41.7362	40.7436	1366.5657	242.9555	15.3846	267.8769	199.4891	894.4026	442.5306	129.2776	39.1927	40.6977	469.2155	36.0924	68.0767	94.3287	206.9701	152.8112	148.8752	46.7429	32.6805	206.9801	19.4952	62.2108	60.3843	39.6205	19.8542	3.6621	22.4309	42.246	21.6049	72.7959	74.6269	125.1973	68.7248	369.4349	318.2582	135.8217
ABAT	79.558	545.9175	1402.965	954.7901	119.2434	229.5735	484.7699	156.9859	98.8064	1005.7774	563.4626	39.5103	531.1943	776.8595	976.8316	175.1131	127.2822	1384.0413	619.4743	1854.7401	1182.5095	160.2292	1758.7209	141.5094	193.4552	262.3926	95.4861	1711.9488	837.1188	592.9881	752.8593	1454.2833	82.4043	64.9839	61.6967	141.8115	116.6295	47.7742	1283.5635	443.9228	667.3797	140.7407	121.0641	841.2935	238.2956	80.9426	333.716	106.5934	86.055
ABCA1	405.9984	182.6515	785.7143	174.3811	530.9101	341.1612	2560.6533	1050.1779	1014.5225	2380.4411	1162.3633	1006.5999	1995.2075	1072.3646	274.784	1171.4344	1932.0918	1876.3605	483.8411	742.3547	1454.9873	893.2718	1763.9419	1795.859	731.9538	354.23	1260.2894	913.229	2120.1836	5285.7226	1805.9722	2104.8468	1549.6268	1527.5519	1636.9254	3255.2242	593.1585	484.5044	810.4882	1349.5044	620.3102	1321.5617	292.0738	976.5821	1090.4682	1104.1716	1581.7528	1239.478	2654.1783
ABCA10	7.577	3.395	33.6927	117.3305	7.8076	1.0628	62.7349	24.5945	15.9151	42.6871	74.3494	53.9789	72.3198	36.7309	47.5892	9.9548	8.868	86.682	85.4241	16.055	31.052	15.5618	66.8605	93.3466	12.512	39.6563	12.1528	184.9218	44.4203	305.9165	24.8633	99.0076	40.2327	39.9901	18.509	271.903	47.9911	13.0293	8.5449	58.9984	13.9037	9.8765	2.7144	4.9751	1.0521	11.4541	4.5924	17.5824	42.5091
ABCA11P	95.7348	112.0964	195.5997	277.2766	135.1923	132.7647	133.6824	129.7331	144.7016	108.583	88.6776	178.3472	77.0817	346.7906	176.0614	109.8778	105.4251	116.8714	162.963	202.6606	119.7655	202.5285	67.9651	178.8679	141.0828	247.3166	124.3576	176.2731	108.0423	213.2433	160.2934	203.8448	83.8342	230.323	82.1028	117.9597	161.356	269.9612	38.0858	110.7773	201.6578	86.4877	133.2953	158.6318	63.2088	137.6711	72.2745	108.8626	39.7667
ABCA12	174.9013	10.185	817.3854	12.9171	14.9054	49.9535	0	2291.4704	259.9469	64.323	5.8417	607.123	331.5508	1070.2479	3.1309	65.1584	1.5649	5.1665	65.7109	782.8746	10.7731	308.3547	30.2326	6.9513	1085.6593	3.9656	3034.7222	9.9573	227.3066	16.9605	149.1795	28.8358	186.1367	1.9995	1134.7044	1.8298	42.4107	584.4579	43.3348	474.7001	189.8396	350	75.4615	1.4925	155.1815	0.7636	0.5103	2.7473	7.2576
ABCA13	5.0513	11.543	5.3908	1.0764	1186.7562	10.6284	5.1847	253.7938	3.3156	80.6961	4.2485	0.5565	10.6952	2.2957	1128.3657	56.1086	3.6515	3333.5247	2.3895	29.052	17.744	3.4582	11.6279	1904.1708	7179.0183	23.1328	473.9583	7.8236	87.8664	50.8814	185.9771	0.4806	23.2671	15.996	34.9614	0	173.5491	6.2044	117.187	10.9546	6.4171	0.6173	6.5147	117.9104	88.3745	543.6899	424.0337	16.4835	33.1778
ABCA17P	3.7885	5.432	138.814	25.8342	12.0663	31.8852	18.1465	3.1397	27.1883	3.5085	13.2767	3.8954	6.6208	17.4472	27.5517	27.6018	20.3443	12.6292	7.1685	60.3976	3.8023	10.9509	2.907	67.0308	127.5265	34.3688	2.3148	4.2674	29.1296	5.0253	20.3879	11.0537	22.7824	4.9988	2.0566	10.979	18.4152	0.6204	10.9863	5.7381	6.4171	2.4691	19.0011	71.6418	3.1562	80.9426	71.948	23.0769	17.1073
ABCA2	464.0884	304.8718	1304.5822	312.1636	840.3824	106.284	769.4102	712.7159	1490.0531	3250.0643	770.5789	173.0662	1302.7757	5726.3545	1711.3338	507.6923	572.2483	908.1515	3132.6165	2643.7309	539.924	1101.4314	1279.0698	1551.6385	1686.718	1258.427	1252.8935	2426.0313	966.5308	1115.6217	590.7509	440.7065	1312.1667	758.8122	1355.2699	2283.6231	734.375	93.687	1052.2413	711.5284	434.2246	602.4691	592.8339	2600.995	1062.5986	1912.8416	1274.1421	1710.989	958.0093
ABCA3	186.8982	1554.2353	3925.2022	3496.2325	824.7671	4285.9041	1070.1231	507.0644	1348.8064	4462.26	1541.6888	524.207	883.1169	5946.281	11961.1772	693.6652	579.0297	5055.1091	1320.1912	1364.6789	1325.7288	161.3819	3913.3721	1651.9364	4876.3234	1452.082	105.9028	817.2119	2062.951	3382.6705	3595.7235	1492.2504	888.5119	810.7993	176.8638	983.5316	2151.2277	380.3319	3524.7641	1018.7793	1482.8877	76.5432	483.1705	2950.2488	157.8117	1186.6491	2059.4464	914.8352	2862.6231
ABCA4	10.1026	1.358	0	4.3057	996.5345	7.4399	7.2586	3.1397	3.9788	1015.7182	12.7456	4.4519	1.5279	0.9183	3.757	0.905	94.4184	88.4041	8.9606	2.2936	33.5868	1.1527	3.4884	1.4896	7.6997	15.8625	5.2083	38.4068	92.1642	52.7659	26.8523	2.8836	2.9084	1.4996	169.6658	0.9149	7.8125	1.8613	6.7138	2.0866	1.6043	1.2346	3.2573	3.4826	1023.1457	3.0544	6.6335	2.7473	57.0244
ABCA5	274.0331	120.8623	586.2534	2349.8385	613.9618	168.9916	929.6176	485.6096	580.9019	527.4484	978.7573	888.1469	1492.2333	1680.8999	1810.2693	570.5882	510.6938	1371.4122	1624.2533	766.8196	237.6426	811.5204	1341.8605	1045.1837	459.0953	1000.6609	336.8056	921.7639	1092.5904	1775.8235	478.8662	1819.5314	1824.0427	1372.6603	516.1954	1244.108	1962.6116	699.8604	454.7098	2512.2066	713.9037	498.7654	176.9815	435.8209	128.3535	442.8935	272.4837	1169.2308	621.0472
ABCA6	51.1444	14.259	30.9973	32.2928	91.5619	2.1257	208.9436	114.0764	24.5358	153.7904	135.4222	51.1964	192.0041	20.6612	44.4584	80.543	4.1732	420.2067	29.2712	82.5688	195.1838	11.5273	151.7442	98.3118	29.8364	19.8282	32.9861	252.4893	131.7997	508.8139	103.4311	55.7491	73.6791	69.9827	59.126	453.7969	96.5402	68.8692	83.0074	44.3401	49.7326	108.0247	30.4017	61.194	127.8275	63.3796	117.3619	60.989	160.705
ABCA7	329.5975	363.945	313.3423	942.9494	1717.6734	308.2237	557.8743	1389.325	1676.3926	1014.5487	789.1662	194.2126	774.6371	602.3875	2107.7019	333.4842	369.8487	877.1527	1081.8399	548.9297	147.6553	561.9548	1140.1163	213.5055	396.0539	1650.3635	566.5509	623.0441	724.4205	673.3933	609.1497	245.1039	456.1318	525.8698	1061.1825	894.785	446.9866	210.9508	590.8176	1132.4987	193.5829	517.284	722.0413	458.7065	937.9274	455.1112	579.6658	725.8242	199.5853
ABCA8	11.9968	15.617	25.6065	36.5985	13.4859	4.7828	208.9436	82.1559	0	164.9007	97.7164	3.8954	20.8811	21.1203	65.7483	38.4615	5.2165	381.1711	40.0239	38.9908	165.3992	0	121.5116	83.4161	24.0616	44.2829	52.662	567.5676	204.8625	533.9406	83.5405	6.7283	45.08	77.4808	18.509	193.9616	134.4866	14.8906	7.3242	6.7814	37.4332	38.2716	21.1726	14.9254	30.5103	35.126	123.9954	8.7912	129.6008
ABCA9	16.4167	8.148	9.434	54.8977	49.6848	2.6571	184.057	92.6217	23.2095	64.9077	105.1514	35.0584	90.6544	11.0193	55.7295	33.0317	3.1299	217.566	54.9582	54.2813	36.1217	20.7491	69.186	44.6872	12.9933	46.2657	19.0972	384.0683	118.4287	375.0147	72.1034	63.9193	15.5114	22.4944	24.6787	914.9131	62.5	12.4089	66.528	94.4184	22.9947	95.679	7.6004	16.4179	10.5208	64.9068	39.2907	9.3407	137.3769
ABCB1	24.6251	714.31	86.9272	91.4962	32.65	1585.7579	526.766	58.6081	11.2732	38.009	1212.427	53.9789	107.9705	17.4472	979.9624	66.0633	6.2598	107.9219	10.1553	42.0489	34.8542	55.9073	927.907	29.7915	20.693	894.9108	21.412	866.9986	41.068	225.5114	109.3983	15.3791	33.9312	24.4939	20.0514	73.193	36.8304	16.752	82.3971	33.3855	32.6203	127.7778	7.0575	1096.5174	22.6197	348.9695	645.4905	17.5824	908.761
ABCB10	582.794	330.6739	681.2668	532.831	564.277	496.3465	583.2793	782.8362	916.4456	1174.7714	659.0547	721.202	608.0978	1073.4619	835.3162	646.1538	642.6708	660.7348	976.7025	544.3425	530.4183	595.3839	417.4419	604.7666	702.1174	865.1685	441.5509	703.4139	780.2921	562.208	1057.1855	606.9927	684.4401	596.3524	768.1234	729.1857	794.0848	751.3572	1061.3965	293.1664	575.9358	1085.1852	609.1205	446.7662	550.7628	303.9166	677.1272	352.1978	536.5474
ABCB11	0	0	0	1.0764	14.1956	2.1257	4.6662	0.5233	0	0	2.6553	0	0.5093	0	0	0	2.0866	12.0551	0	6.1162	0.6337	0	0.5814	0.4965	0	1.3219	0.5787	0.7112	4.2978	3.769	0	0	0	0.4999	0	0	2.2321	0	16.4794	0	5.3476	1.8519	2.7144	0.995	1.0521	0	0	0.5495	0
ABCB4	5.6827	8.827	10.7817	4.3057	4.2587	50.4849	160.7259	11.5123	5.305	10.5256	27.0844	9.4602	9.1673	6.4279	8.7664	111.7647	27.6474	29.8507	2.3895	12.2324	10.7731	8.0691	1166.8605	63.5551	1.4437	8.5922	6.3657	236.1309	1.9101	35.1773	31.3277	2.8836	4.3626	2.4994	4.1131	26.5325	2.7902	0.6204	13.4277	1.5649	4.8128	7.4074	1.0858	33.8308	18.4114	22.9083	26.0237	9.3407	12.9601
ABCB5	5.0513	50.9251	1.3477	0	29.8109	19.1311	0	0	0	1.1695	3.7175	1.113	0	4.5914	12.5235	0.4525	4.6948	0.5741	0	0.7645	1.2674	6.34	1.1628	0	0	3.9656	2.8935	1.4225	4.2978	18.845	0.4973	0.9612	0	0.4999	0.5141	0	0	2.4818	0	0	0	0	0	22.8856	1.0521	0	0	1.6484	1.5552
ABCB6	1078.8887	860.9744	1507.2305	731.4962	5010.1978	2092.5362	467.0797	400.1204	438.8263	543.2426	635.1195	298.2526	395.1464	285.4683	1255.5729	390.2172	426.7345	310.7003	1085.3943	581.4985	1628.289	190.5632	478.1686	1110.3923	313.0895	684.0516	1601.8808	759.6799	346.9339	261.4864	632.9438	518.8225	1152.6127	317.1165	1613.0026	595.1052	387.3493	479.15	783.6695	579.2175	538.7433	226.7469	2051.1564	1481.5025	1613.7717	2152.7982	1142.9111	3429.0714	2581.7574
ABCB7	353.5912	402.6481	200.1348	109.7955	532.3368	707.3203	564.0959	233.9089	454.9072	535.6349	526.2878	465.2198	761.3955	444.4444	683.1559	410.8597	927.4909	379.4489	410.9916	386.0856	716.0963	379.8238	450.5814	307.3486	192.0115	551.8837	494.213	396.8706	560.1485	424.6398	631.5266	695.4223	957.8284	781.8065	638.5604	566.3312	710.3795	1108.7327	546.2621	493.4794	672.1925	504.9383	504.3431	550.2488	322.9879	290.9352	644.47	730.7692	568.6884
ABCB8	849.8816	1250.7214	1761.4555	864.3703	587.6998	593.065	387.2975	498.6918	895.2255	622.7633	417.419	580.9683	384.5174	1037.6492	710.0814	301.3575	447.0527	533.2951	1060.3345	1054.2813	807.3511	326.7983	578.4884	403.1778	385.948	878.3873	371.5278	472.2617	1043.4139	444.7411	632.5211	474.3482	1030.0533	435.8921	446.2725	680.6953	540.7366	508.7638	615.2316	316.6406	468.984	406.1728	753.5288	614.4279	847.9748	823.171	700.0893	670.8791	840.8502
ABCB9	244.1358	143.4663	93.9016	492.5188	175.6144	96.8938	207.9689	286.3684	926.9297	164.5323	93.9352	455.3756	191.3675	213.5721	487.2761	179.5928	144.7783	100.5511	167.7599	184.8012	171.9772	475.6789	76.5116	141.2214	694.8123	114.4878	887.5637	125.1991	258.547	81.6866	111.6708	192.0173	215.1672	82.9545	354.6735	88.1976	118.5938	436.2153	95.2632	101.3928	73.9465	297.8457	160.6135	157.2189	159.3951	177.0887	224.1459	193.0385	209.8704
ABCC1	1877.8216	1118.3161	843.6658	3153.929	4238.1107	2174.5715	707.1938	1277.3417	1238.7268	1913.316	801.9118	1615.4702	1579.8319	2245.1791	2759.5492	1371.4932	1637.4544	1778.4156	877.5388	1379.2049	2733.8403	1137.7423	927.3256	2123.138	2231.9538	613.351	3056.1343	1022.7596	1956.9383	1501.9434	1661.8598	1061.6364	1443.5288	806.3004	4650.8997	996.3403	1135.6027	658.2907	1237.7873	892.5404	962.5668	2575.9259	7902.823	1935.3234	2398.2115	2020.5105	2723.8168	2619.2308	1364.9559
ABCC10	537.9637	687.8289	601.752	946.1787	606.1542	528.7631	746.0791	521.7164	458.2228	702.2899	406.7977	529.2154	483.3206	659.7796	512.8366	361.086	901.9301	671.6418	737.1565	1026.7584	433.4601	308.931	805.2326	1125.1241	454.7642	742.234	430.5556	936.6999	433.1242	672.1369	581.8001	743.9625	291.808	529.8689	568.1234	1614.8216	519.5312	299.0538	687.2527	425.1435	405.3476	411.7284	749.1857	434.3284	425.5655	491.0009	733.2568	537.9121	237.9471
ABCC11	0	0	0.6739	0	4.9685	0.5314	0.5185	1.5699	1.9894	2.339	1.0621	1.6694	1.5279	0.4591	1.8785	4.5249	0.5216	8.6108	1.1947	3.8226	1.2674	7.4927	9.8837	0	0.9625	4.6266	0	7.1124	0.4775	1.2563	2.4863	1.4418	7.271	0.4999	9.7686	0.9149	0.558	0	1.2207	0	0.5348	1.8519	31.4875	0.995	1.5781	0.7636	8.1643	2.1978	0.5184
ABCC12	0	0	0	0	0	0	0	0	0	7.0171	0	1.113	0	0	0	0	0.5216	0.5741	0	0.7645	0.6337	1.1527	0.5814	0	0	0	1.1574	0	0	1.2563	0.4973	0	0	0	0	0	1.1161	0.6204	0	0	1.0695	0.6173	0	0.995	6.8385	0	0	0.5495	0
ABCC13	8.2084	0	0	0	14.9054	0.5314	0	0.5233	1.3263	1.7543	0	0	0	0	0	2.7149	0	0	0	0	0	2.8818	1.1628	0.4965	0	0.6609	0	0	7.6406	5.6535	0	0	0	0	0	0	1.1161	0.6204	0	0.5216	0	0	0	0	0	0	6.1232	0	0
ABCC2	6.9455	3.395	4.717	9.6878	2616.9677	3186.9271	26.9605	18.315	25.8621	14.6189	47.265	94.6021	16.8067	5.0505	147.1509	9.0498	10.433	34.4432	7.7658	5.3517	2185.0444	11.5273	23.8372	17.8749	7.2185	21.811	5.787	1977.9516	10.0282	69.0982	31.3277	13.4567	3.8778	24.9938	1247.8149	2762.1226	11.1607	8.6862	15.8691	66.771	6.4171	7.4074	4993.4853	20.398	2259.8632	1780.7372	1175.1499	5373.0769	4202.6957
ABCC3	308.7609	209.8116	2149.5957	317.5457	942.591	328.9491	392.4822	273.1554	100.7958	9009.3093	249.6017	66.2215	581.6145	8.7236	324.9843	113.1222	70.4225	649.8278	48.3871	94.8012	3905.5767	314.1183	1303.4884	99.3049	844.0808	141.4408	1942.1296	253.2006	338.0948	796.5137	343.1129	37.9671	1034.9006	130.4677	1401.5424	554.4373	99.8884	100.5119	1085.8105	93.8967	164.7059	157.4074	1909.8806	562.6866	9476.0652	694.121	289.8329	447.8022	1753.24
ABCC4	580.2684	518.0784	101.752	148.5468	1132.8127	1633.0543	465.068	686.0283	159.1512	516.9228	272.9687	382.3038	390.1197	85.8586	118.3469	160.181	460.0939	1198.6223	45.9976	95.5657	1650.8238	387.8929	319.186	786.9911	2219.4418	222.7363	336.8056	374.111	322.3361	706.0579	1060.6663	925.6278	3022.7824	560.8612	1133.162	801.4639	194.1964	276.0974	1519.1581	426.7084	544.9198	877.1605	118.8925	673.1343	730.6681	1243.1562	983.2887	415.9341	437.5324
ABCC5	1164.9566	319.8099	636.1186	888.0517	2206.7135	396.9709	1099.1575	1730.5076	1618.7003	1623.8627	773.7653	1839.7329	1709.1928	2323.6915	6993.7383	1093.6652	1267.6056	1705.5109	2879.9283	5314.9847	4842.2053	2500.2666	609.8837	4468.719	4179.0183	1171.844	9796.2963	1434.5661	4496.4692	2589.2976	973.1477	2515.9197	1404.2656	2154.9666	3027.2494	7505.9469	1353.2366	1007.6004	933.2233	984.8722	1642.7807	1017.9012	656.3518	891.5423	3124.6712	1107.9973	2444.6996	1662.6374	1281.493
ABCC6	13.2597	29.8761	159.0296	333.6921	83.0445	46.765	96.954	42.3862	36.4721	733.8666	107.2756	45.6316	195.5691	11.0193	2.5047	55.2036	46.4267	480.4822	5.9737	23.7003	195.8175	15.5618	115.1163	57.5968	39.461	42.3001	103.0093	58.3215	305.6224	157.0413	89.0104	2.8836	55.7441	57.4858	17.9949	40.2562	111.6071	44.0515	124.5111	39.1236	64.1711	5.5556	98.8056	322.3881	62.5986	67.1976	168.8991	113.1868	15.5521
ABCC6P1	3.1571	7.469	26.2803	35.5221	14.1956	5.3142	38.3668	6.2794	3.9788	179.5196	33.4572	4.4519	40.2343	0.9183	0.6262	13.5747	11.9979	78.6452	1.1947	7.6453	29.1508	4.0345	17.4419	18.8679	2.4062	7.2703	4.0509	12.091	40.5905	27.0111	18.8961	0	3.8778	15.4962	2.5707	7.3193	9.4866	14.2702	15.8691	19.8226	15.508	0.6173	8.6862	70.6468	13.677	13.745	57.1501	8.7912	3.1104
ABCC6P2	13.2597	16.296	91.6442	158.2347	38.3282	20.7254	25.4051	5.7561	26.5252	147.9428	30.2708	75.1252	51.4388	16.0698	0	14.0271	22.9525	116.5327	2.9869	4.5872	12.6743	9.7982	30.814	40.2185	7.2185	7.9313	35.3009	9.2461	31.5173	15.076	13.9234	1.9224	13.5725	7.998	9.7686	12.8088	23.9955	35.3653	25.6346	11.9979	18.7166	3.0864	24.43	67.6617	7.8906	29.7808	51.5372	21.978	4.6656
ABCC8	0.6314	144.6274	447.4394	217.4381	58.2022	79.1816	262.8645	0.5233	0	7.0171	133.829	0	112.0448	2323.6915	2634.9405	2.2624	8.868	336.3949	602.1505	597.8593	29.1508	761.3767	1062.2093	34.2602	0	1074.6861	2.3148	391.8919	305.6224	90.4558	6.4644	99.4834	183.713	85.4788	12.3393	11.8939	220.4241	0	17.0898	261.3459	92.5134	1.2346	1.6287	501.4925	0	6.1089	355.6576	2.1978	222.395
ABCC9	81.4522	63.1472	11.4555	61.3563	75.2369	30.8224	370.7064	260.5965	135.9416	213.4353	514.6044	768.5031	264.3239	2114.7842	750.1565	189.1403	105.373	690.0115	354.2413	215.5963	276.2991	175.791	327.907	354.5184	1280.077	56.1798	240.7407	187.0555	229.2168	539.594	244.6544	1103.9289	660.6883	221.4452	162.982	678.8655	249.442	93.687	360.1058	188.8367	232.6203	491.358	243.7568	258.209	128.3535	242.8278	505.6767	80.2198	314.6708
ABCD1	687.6085	205.0586	1072.1024	659.8493	590.539	730.1714	453.1432	660.3872	341.5119	244.4273	99.3096	84.5854	594.8561	185.0321	141.5153	357.0136	466.8753	323.1917	597.9689	265.2905	762.9911	233.4274	395.3488	323.7339	167.4687	113.6814	190.3935	560.4552	254.0486	363.0796	312.2824	198.0055	845.3708	227.9436	623.1362	560.8417	150.1116	118.5047	523.0689	563.3803	200.5348	259.8765	1023.3442	345.2736	742.767	284.8263	329.1236	475.8242	1039.9171
ABCD2	17.6796	11.543	3.3693	10.7643	16.325	1.0628	171.6137	66.9806	7.9576	28.0682	26.0223	12.7991	85.5615	8.7236	7.5141	29.4118	9.9113	118.8289	8.3632	6.1162	15.8428	25.9364	124.4186	41.708	8.6622	3.9656	10.4167	2.845	30.5622	229.2804	56.6882	2.403	15.5114	26.4934	18.509	75.0229	16.7411	31.0222	71.4108	25.5608	17.1123	90.7407	1.0858	7.9602	12.0989	39.7077	49.4961	15.3846	19.6993
ABCD3	1104.9724	1075.539	1407.0081	772.8741	1100.1627	1795.1375	1667.4012	1083.7258	935.0133	2398.0773	2278.2793	2478.5754	2175.7066	577.5941	1357.5454	1844.7964	1416.7971	1371.9862	637.9928	1240.8257	2349.1762	1001.7204	2668.6047	1174.28	845.0433	1421.0178	471.0648	1187.7667	2170.8739	1662.7537	2290.9	1089.0304	1548.7155	4077.9907	1286.3753	655.0778	1534.0402	3102.2181	1425.7747	1279.0819	1798.9305	1175.3086	694.8969	1539.3035	3494.4766	1865.4978	1320.5766	562.0879	1799.8963
ABCD4	289.1871	514.6834	748.6523	785.7912	330.7586	107.3469	502.9164	388.8017	486.7374	398.2177	266.0648	723.9844	478.7369	427.4564	623.0432	923.5294	1157.0162	867.9679	1339.9044	814.9847	360.583	438.0366	491.2791	534.7567	355.6304	575.6775	364.0046	798.0085	745.9096	624.3964	544.5052	426.2886	664.0814	303.4249	248.329	492.2232	591.5179	356.1346	352.7816	380.8033	350.2674	523.4568	200.8686	325.8706	594.424	387.9136	374.5376	377.4725	433.3852
ABCE1	2801.5785	1391.2748	1721.6981	1748.1163	3010.8969	2318.5864	1941.1536	2493.4589	3025.8621	1755.4324	1995.2204	2302.1703	1328.7497	840.2204	4157.1697	1830.3167	1775.6912	1489.667	675.6272	1179.6636	2144.4867	1252.4387	1791.8605	1361.4697	1662.6564	1912.7561	2618.6343	1601.707	1104.0608	1400.8088	2120.3381	1663.8231	1285.5065	1165.2116	1651.4139	1652.333	2353.2366	3046.3782	1629.6312	1508.6072	2414.4385	3211.1111	3018.4582	1849.7512	1837.98	2106.0348	2662.5845	2720.3297	2449.4557
ABCF1	1618.9424	3462.2305	1323.4501	1135.6297	2739.0503	1928.524	3035.6448	1766.0911	1267.2414	968.3531	2445.5656	2321.0907	2245.48	2551.4233	1810.2693	2946.6063	3690.6625	1653.8462	2048.3871	2620.0306	2169.2015	1661.6571	1628.4884	3438.9275	3508.6622	2913.4171	2172.4537	1678.5206	1988.4556	1692.2775	2506.7131	1700.829	1647.6006	2139.4705	2251.928	1873.742	1689.7321	938.7312	2261.3422	2447.5743	2991.4439	3069.1358	2511.4007	1945.2736	1316.1494	3398.8256	2600.8419	2172.5275	1196.9933
ABCF2	1530.5446	2392.8026	1529.6496	935.4144	1567.1995	1849.3424	804.1478	1253.7938	1062.9973	939.7001	834.307	1941.5693	634.5811	851.2397	1360.0501	811.3122	2219.0923	942.5947	848.865	1040.5199	1809.8859	774.6331	1270.3488	918.0735	1310.3946	870.456	1287.6157	854.1963	1381.9862	818.4995	1420.6862	759.3416	1406.2046	788.8048	1525.4499	1253.4309	1189.7321	1500.8531	1117.5486	1205.0078	1324.0642	1400.6173	1917.481	1123.3831	1250.3945	2007.5292	1957.9028	1279.6703	1513.2193
ABCF3	1291.2391	964.8617	621.9677	1108.7191	769.4041	1049.0235	750.2268	772.8938	1523.8727	670.7132	791.8216	898.1636	984.4665	926.079	1085.1597	753.3937	739.1758	805.3961	1379.9283	1831.8043	1318.7579	873.7677	732.5581	1172.7905	1306.5448	756.7746	2066.5509	706.2589	1226.3098	939.1072	828.4436	960.7113	1871.0616	1023.7466	1698.7147	1210.43	651.7857	899.0228	935.6647	923.3177	1040.6417	674.6914	1374.5928	932.8358	1228.8269	1147.705	1573.1598	1356.5934	980.3007
ABCG1	527.8611	444.7462	2344.3396	753.4984	702.6846	298.1267	909.9157	710.6227	228.7798	237.4102	1203.9299	391.7641	788.3881	1185.9504	530.3694	950.2262	476.265	1566.0161	777.1804	742.3547	448.0355	1191.3442	1203.4884	565.5412	376.8046	646.3979	564.8148	279.5164	760.7132	1081.0726	2198.906	883.8159	889.9661	715.8228	435.9897	1118.9387	1380.0223	379.0911	1524.6512	1875.8477	514.9733	524.6914	560.8035	1213.4328	348.7638	629.9778	420.4618	537.9121	746.5008
ABCG2	46.0931	19.6911	14.1509	10.7643	175.3163	34.0109	187.6863	44.4793	5.305	31.5767	79.129	43.9622	34.1227	67.9522	150.2818	29.4118	21.3876	83.2377	47.7897	86.3914	87.4525	78.3855	62.7907	56.6038	5.7748	45.6048	31.8287	228.3073	320.426	128.1457	21.8797	56.7103	92.0989	35.4912	80.2057	89.6615	60.2679	49.015	47.6072	10.9546	29.4118	41.9753	152.0087	49.7512	225.6707	52.6891	96.4409	17.5824	374.2872
ABCG4	1.8942	1.358	2.0216	5.3821	14.9054	0.5314	4.1478	3.1397	1.9894	0	6.9039	11.1297	0.5093	6.8871	1.2523	12.6697	28.169	5.7405	112.9032	2.2936	0.6337	4.0345	0.5814	42.2046	1.9249	9.2531	1.7361	9.2461	3.8203	6.2817	5.4699	2.8836	3.8778	0.9998	0	2.7447	0.558	2.4818	0.6103	2.0866	1.6043	2.4691	4.3431	1.99	0.526	6.8725	11.2259	6.5934	1.5552
ABCG5	6.3141	0.679	0	124.8654	0	0	0	1.5699	1.3263	1.1695	0	4.4519	0.5093	0.4591	0.6262	5.8824	3.1299	0.5741	5.3763	3.0581	1.2674	5.7636	0.5814	7.4479	0	1.9828	0.5787	3.5562	2.8652	1.8845	1.4918	0	0.9695	2.9993	1.5424	0	1.1161	3.1022	0	6.7814	4.2781	9.2593	1.6287	1.99	1.0521	1.5272	16.3286	1.0989	1.0368
ABCG8	1.2628	0	0	25.8342	0	0	0	0.5233	1.3263	0.5848	0	1.113	0	0	0	9.0498	5.2165	0	0	0	0	5.7636	0	7.4479	0	0	0	0	0	0	0	0	0.4847	0	0	0.9149	0	0	0	0	0	4.321	0	0.4975	0	0	15.3081	0	0
ABHD1	11.3654	0.679	4.717	3.2293	73.1076	0	3.1108	1.5699	22.5464	17.5426	1.0621	25.0417	18.3346	2.2957	3.1309	44.3439	22.9525	8.0367	23.2975	12.2324	11.4068	5.1873	5.2326	32.7706	10.5871	9.2531	6.9444	55.4765	44.4108	9.4225	9.9453	2.403	7.7557	0.4999	23.6504	57.6395	0.558	2.4818	2.4414	1.5649	1.0695	3.0864	23.8871	3.4826	1.5781	8.3997	66.335	87.9121	37.8434
ABHD10	993.2123	666.7798	681.2668	1597.4166	523.8194	850.2724	1015.6837	338.0429	1327.5862	394.1244	696.2294	769.0595	578.0494	853.5354	1127.1133	818.0995	511.2154	669.3456	655.914	979.3578	631.1787	711.8094	889.5349	505.4618	979.307	996.6953	1091.4352	641.5363	588.8006	1185.9762	566.3849	1400.9372	1259.3311	1252.69	442.1594	833.4858	1234.933	1364.3555	533.4448	1047.47	1351.8717	610.4938	873.5071	711.9403	620.1999	765.1366	984.8195	833.5165	635.5625
ABHD11	647.1981	1101.341	2573.4501	2066.7384	1722.6419	1308.888	218.2761	534.7985	917.1088	1482.9369	467.8704	526.4329	313.7255	380.6244	209.7683	313.5747	260.3026	627.4397	474.9104	592.5076	589.9873	434.002	435.4651	249.7517	302.6949	1619.9603	406.8287	371.266	367.2244	215.4607	473.3963	589.2106	1645.6617	454.8874	705.3985	1027.4474	623.3259	658.2907	468.1375	522.1701	501.0695	343.8272	496.7427	689.0547	1146.7649	1124.0331	809.2869	618.1319	820.6325
ABHD12	1750.2762	1915.4643	4930.593	3382.1313	1329.4224	1404.0122	2466.8827	1243.8514	981.4324	1254.2979	2451.9384	2641.6249	2295.9002	1949.9541	2335.0031	1219.457	798.1221	2762.9162	1844.086	779.052	1430.2915	1345.8097	1226.1628	1184.7071	2071.2223	2959.0218	1146.9907	1365.5761	1677.1028	1420.2819	1514.1721	2695.6626	1229.7625	1817.0503	1222.108	1912.1683	1712.6116	1090.7399	2793.5663	1727.6995	1590.3743	1296.9136	1673.7242	3594.0299	1790.6365	3553.8383	867.4576	1167.033	2719.5438
ABHD12B	0	6.79	4.0431	15.07	0	90.8729	0	1.5699	0	1.7543	1.5932	0	0	0	2.5047	6.7873	1.0433	82.6636	0	0	2.5349	0	16.8605	0.993	2.4062	0.6609	4.0509	701.2802	3.8203	2.5127	2.4863	42.2924	1.4542	4.9988	0.5141	1.8298	25.6696	1.2409	3.0517	0.5216	1.0695	4.321	0.5429	0.995	0.526	23.6719	4.5924	11.5385	0
ABHD13	647.1981	387.0311	516.8464	349.8385	1936.9962	478.8096	1049.3843	736.787	338.8594	698.1966	767.3925	521.9811	708.4288	709.3664	917.9712	411.3122	644.2358	798.5075	503.5842	720.948	714.8289	698.553	623.8372	454.8163	525.0241	435.5585	323.4954	712.66	661.3859	768.2462	545.997	2101.646	603.9748	504.3752	568.6375	618.4812	914.6205	1031.7977	516.3551	758.4768	937.4332	716.0494	242.1281	491.0448	592.3198	690.3029	553.1318	651.0989	465.0078
ABHD14A	93.4491	194.1945	778.3019	632.9386	352.7619	89.81	245.4025	76.9231	59.0186	149.1123	103.0271	121.3133	177.7438	364.6143	618.0338	65.6109	258.216	199.7704	164.5759	84.8624	116.4195	56.4837	261.6279	149.9503	81.3282	96.497	52.662	260.8535	150.901	143.5609	45.7484	77.8565	68.3471	126.4687	65.2956	172.9186	164.6205	122.8478	246.5809	101.7736	85.5668	114.1975	121.6069	141.791	139.9264	240.537	118.8927	161.4945	183.5148
ABHD14B	768.4294	835.8513	994.6092	842.8418	1286.8355	536.203	624.2385	682.3653	1073.6074	696.4424	510.8869	500.2782	957.9832	477.9614	1464.6212	340.2715	847.6787	722.1584	346.4755	329.5107	435.9949	361.9565	959.3023	477.6564	560.6352	795.77	304.9769	1051.9203	385.8483	530.7997	258.0806	155.2325	281.6287	376.4068	647.8149	802.3788	463.7277	326.3533	758.6635	404.2775	392.5134	721.6049	978.2845	584.5771	722.2514	1219.4843	1370.0727	507.6923	1166.4075
ABHD15	149.0134	217.9596	439.3531	359.5264	494.7183	262.5216	528.3215	281.0047	367.374	335.0642	482.7403	173.6227	517.4433	820.9366	804.0075	309.5023	237.8717	639.4948	105.7348	129.2049	306.7174	217.8656	489.5349	478.6495	280.077	482.4851	125.5787	605.9744	308.0101	435.9468	434.6096	204.7339	234.1251	409.3987	291.5167	320.2196	251.6741	211.5713	565.183	499.2175	191.4439	233.9506	374.5928	385.5721	581.7991	397.0769	707.2331	161.5385	542.7683
ABHD2	1827.3086	4398.5741	793.1267	663.0786	1212.3083	9548.0271	4257.1614	6216.1172	9458.8859	2382.289	13701.5401	6712.8548	15042.5261	7807.6217	2274.2642	3832.1267	2077.7256	15967.853	3864.3967	8832.5688	18693.9163	8809.1457	4626.7442	1432.9692	9359.4803	3545.9352	12702.5463	18024.8933	22322.8495	5581.8774	12031.825	5176.9795	3778.9627	5889.5423	10287.9177	8380.6038	5955.9152	2381.883	6091.2807	6215.9624	3238.5027	3640.1235	8356.1346	4522.3881	6687.5329	8683.0028	23028.9578	14465.9341	33281.493
ABHD3	438.2005	579.1886	477.0889	927.8794	1728.3201	656.304	1383.7978	1122.9723	418.435	449.676	1152.9474	562.0479	1329.7683	1769.0542	968.0651	1271.4932	146.5832	508.6108	1013.7395	759.9388	1076.6793	1655.3171	1223.8372	517.8749	1260.3465	719.7621	1544.5602	482.9303	1411.1158	1346.1584	661.8598	1840.2019	858.9433	1134.2193	1471.9794	827.9963	1223.7723	819.606	964.3511	1241.5232	1241.7112	488.2716	868.6211	789.0547	895.8443	646.0136	362.8014	629.1209	1553.6547
ABHD4	740.0158	207.7746	558.6253	106.5662	759.4672	1253.6203	271.6785	381.999	451.5915	350.8526	193.8396	280.4674	664.6295	336.0882	112.0852	624.4344	757.4335	466.1309	353.644	292.8135	1926.4892	345.8183	227.907	576.4647	640.5197	93.1923	1494.213	686.3442	469.4169	1056.5741	311.7852	370.0589	412.9908	715.8228	853.4704	1617.5663	282.3661	122.8478	730.5875	333.855	318.7166	274.0741	870.7926	823.8806	1112.0463	1136.2508	329.6339	2577.4725	1417.3147
ABHD5	630.7814	725.174	256.7385	569.4295	527.3683	487.3123	748.6714	537.415	323.6074	775.3842	450.8763	304.3962	600.9677	626.7218	448.9668	578.733	439.228	455.7979	390.681	516.055	338.403	839.1858	592.4419	518.3714	408.0847	274.9504	609.9537	308.6771	847.6246	654.5483	583.7892	513.2765	425.1091	812.299	497.6864	443.7328	582.0312	1118.0394	599.9728	694.314	544.385	452.4691	426.7101	303.9801	578.6428	451.2932	342.3906	689.011	1209.9533
ABHD6	129.4396	52.9621	78.1671	193.7567	192.351	90.8729	174.7246	74.3066	19.8939	71.9248	110.9931	66.778	276.547	312.213	458.3594	63.3484	103.2864	195.178	132.0191	98.6239	85.5513	77.8091	176.7442	133.0685	49.0857	78.6517	47.4537	493.5989	204.385	231.793	56.1909	115.343	192.4382	154.4618	168.1234	329.3687	86.4955	82.519	78.735	76.1607	102.139	75.9259	152.0087	89.0547	93.1089	184.0299	246.46	109.3407	302.7475
ABHD8	356.1168	367.34	256.7385	244.3488	441.4847	184.4028	189.2417	238.6185	45.756	221.0371	331.3861	215.9154	347.3389	971.9927	128.3657	263.3484	417.3187	260.0459	538.2318	439.6024	143.2193	276.0783	124.4186	317.7756	237.2474	396.5631	386.5741	209.8151	396.8316	236.8183	156.6385	573.351	235.0945	688.3296	250.8997	204.0256	822.5446	134.6363	398.5577	503.9124	458.8235	172.8395	367.5353	277.1144	308.2588	241.3006	483.7352	192.3077	265.9409
ABI1	1945.6985	1340.8318	1749.7035	1739.4941	2208.6228	2089.0448	2268.5107	1656.0126	1833.5477	1566.0012	1675.5921	1425.1141	2263.4276	2462.6997	954.3456	2224.3213	1045.2374	1507.6636	482.951	1049.3807	2252.9594	1844.8428	1454.0291	1468.4111	2797.7863	1237.9445	1152.662	1583.2788	1014.1315	1852.4031	1523.1576	1237.8181	954.5225	4717.4924	2039.9229	4174.7484	2126.6685	2757.8036	2010.4522	1296.1815	2374.6631	1497.2901	3460.7709	2070.9751	2009.3214	1486.2512	1687.2407	2387.0879	1873.3385
ABI2	1156.1168	1797.9969	1169.1375	767.4919	1521.0637	878.4376	1733.2469	2540.5547	1056.366	1198.1615	2214.5512	2217.5849	892.7935	4024.3343	1861.6155	5355.6561	1796.5571	1256.0276	2544.8029	4613.9144	1223.7009	5251.2514	1630.814	1366.9315	955.2454	1611.3681	1418.4028	1997.155	1693.339	1192.2579	1713.0781	3729.4245	1776.539	1727.5724	1765.5527	1176.5782	1590.9598	2451.3727	1296.3808	1868.023	2766.8449	2066.0494	1336.0478	1811.4428	1611.7833	1036.9816	1513.9686	1826.9231	1571.7989
ABI3	274.0331	179.9355	54.5822	111.9483	243.4554	39.3251	549.5787	187.3365	71.618	128.0612	142.8571	154.1458	337.6623	64.2792	115.8422	118.0995	177.3605	250.287	97.9689	90.9786	179.9747	91.6419	172.6744	100.2979	53.898	75.347	79.2824	147.9374	189.1038	389.4625	168.5728	91.7938	81.9195	119.4704	78.6632	456.5416	141.7411	118.5047	315.5503	209.7027	224.0642	266.6667	59.1748	159.7015	136.2441	360.4237	194.9228	139.5604	250.3888
ABI3BP	290.4499	103.8873	52.5606	73.197	211.5152	10.097	521.0629	560.4396	147.878	276.004	543.282	16.6945	424.7517	6.8871	199.7495	285.9729	5.2165	927.6693	250.8961	75.6881	461.3435	12.1036	706.3953	342.1053	811.3571	54.8579	114.5833	402.5605	759.2806	1524.5573	464.9428	479.1542	261.27	300.4256	100.2571	89.6615	367.7455	127.8114	266.1121	444.4444	515.508	1204.321	26.0586	62.6866	310.889	235.1917	157.6732	79.6703	227.0607
ABL1	1208.5241	1649.9745	1471.6981	1393.972	776.5019	1491.1651	1323.1367	1249.6075	2529.8408	1559.5397	1767.9235	1058.9872	1569.1367	1387.9706	2157.1697	1482.8054	1386.0198	1650.9759	2879.9283	2958.7156	1824.4613	2024.19	3746.5116	2251.7378	1149.1819	1291.4739	2259.2593	1772.404	2764.9274	1465.5098	1441.5714	2453.4423	1774.6001	2680.8365	1933.6761	1172.9186	2737.1652	975.3374	2392.5672	3494.001	2841.7112	1888.2716	1710.6406	1416.9154	1760.6523	2731.4309	2177.3185	1713.1868	2116.6407
ABL2	679.4002	512.6464	785.0404	790.0969	578.4727	1495.4165	922.359	1401.3605	1649.8674	2305.6862	1298.4599	1464.1068	1331.2962	1504.1322	1656.2304	945.2489	1392.2796	1194.6039	1135.006	917.4312	1041.8251	1144.0823	1238.9535	1807.8451	1347.9307	1401.8506	1792.2454	817.2119	1219.1468	998.7829	1600.6962	775.6818	1246.2433	1113.7244	1771.7224	865.5078	679.1295	697.3786	1040.0343	783.5159	616.0428	1706.1728	1294.2454	925.3731	953.1825	1895.2786	1180.7629	830.2198	1125.4536
ABLIM1	1072.1389	966.8987	407.6819	1457.4812	3048.5154	7715.1588	2367.8548	2371.0099	4157.8249	3068.7905	4883.1652	1251.5303	912.656	275.023	1814.6525	1236.1991	1587.8978	2268.6567	746.1171	1801.2232	2953.7389	1700.2735	2683.1395	4821.2512	4959.5765	2303.3708	2925.9259	3844.9502	4059.5247	2262.6516	5288.4137	2773.0386	2397.4794	4600.8613	2948.072	4058.5544	2723.2143	1027.4546	7784.9985	4992.1753	2765.7754	1958.0247	11449.5114	2895.0249	5679.1163	3309.4833	3231.5346	4236.2637	7026.957
ABLIM2	148.382	488.2023	708.8949	871.9053	12.0663	1292.9454	497.7317	9.9424	17.9045	79.5266	154.0096	17.8075	455.3094	740.5877	624.9217	10.8597	28.6907	452.9277	1167.264	1360.8563	23.4474	25.9364	270.9302	37.2393	162.1752	944.4812	7.5231	445.9459	138.4851	207.2946	447.5385	1168.3287	188.0756	30.9923	66.3239	23.7877	435.8259	40.3288	233.7636	444.4444	679.1444	76.5432	36.3735	942.2886	118.3588	424.5668	36.2291	42.3077	341.6278
ABLIM3	22.0994	63.8262	145.5526	76.4263	40.4576	19.6625	271.1601	49.7122	15.252	318.6911	636.7499	61.2131	158.8999	724.977	196.6187	32.5792	564.9452	347.302	182.1983	181.1927	227.5032	72.6219	177.3256	116.6832	65.9288	175.8096	76.9676	591.7496	260.7341	330.415	161.1139	70.167	71.2555	57.4858	28.7918	663.312	165.7366	39.0879	120.8491	68.8576	79.1444	82.0988	127.0358	612.9353	1314.5713	117.5959	338.3085	234.0659	297.0451
ABO	15.1539	6.111	25.6065	27.9871	41.8772	34.0109	5.1847	91.0518	299.7347	231.5627	2.1243	0	34.632	23.8751	1.2523	109.0498	0	92.4225	21.5054	3.0581	96.3245	0.5764	5.2326	88.3813	62.5602	1.9828	53.8194	60.4552	29.1296	15.7041	28.3441	0.4806	2.4237	17.9955	22.6221	2.7447	97.6562	6.2044	21.3622	148.6698	112.8342	78.3951	3.8002	7.9602	174.1189	35.8896	11.7362	28.5714	0.5184
ABP1	30.3078	182.6515	7346.3612	7.535	7628.7412	26.0396	14.5172	45.0026	88.1963	32.1615	524.6946	41.7362	15.7881	2.2957	12.5235	9.0498	15.1278	249.713	23.8949	480.1223	2821.9265	346.9711	2056.9767	27.3088	49.0857	1760.7403	4.0509	1660.0284	44.4108	65.9574	111.3874	67.2834	28.1144	25.9936	29.8201	8.2342	563.6161	22.336	520.0172	5694.8357	43.8503	43.2099	4.886	277.6119	1095.7391	642.9591	65.8247	164.8352	26.957
ABR	688.2399	4529.6215	4009.434	2425.1884	1151.9768	1915.7699	1287.3623	2049.1889	2958.8859	2285.8045	3881.572	1128.5476	2122.74	5316.8044	2209.7683	1508.1448	1476.7866	2726.7509	2779.5699	2996.1774	2096.3245	2217.2719	3559.3023	1327.7061	1692.4928	2890.2842	846.6435	3060.4552	1595.4443	3316.7131	2675.2859	2852.3369	2022.2976	2004.004	1084.3188	4546.2031	2171.317	1483.4807	2194.2038	3231.6119	3220.3209	1740.1235	701.9544	2300	2796.4229	1011.0189	825.1052	1371.978	854.8471
ABRA	0	0.679	0.6739	0	0	0	0	1.0466	1.3263	0	0	0.5565	0	0.4591	0.6262	0	2.0866	0	1.1947	0.7645	0.6337	0.5764	0	0	0.4812	0.6609	0.5787	0.7112	1.4326	1.8845	1.4918	0	1.4542	0.4999	0.5141	0.9149	2.7902	0	0	1.0433	0.5348	1.8519	0	0	9.4687	0	0	0.5495	0
ABT1	853.0387	1457.138	1181.9407	1342.3036	728.9465	1524.6446	1653.4025	490.3192	558.3554	449.0913	903.8768	844.1848	646.2949	832.4151	509.7057	809.5023	871.1528	765.7865	482.0789	455.6575	619.1381	368.2965	576.1628	936.9414	1252.1655	1107.072	631.3657	632.2902	549.6427	577.284	749.3784	664.1836	494.4256	673.3333	531.1054	892.0403	1755.0223	1072.747	772.0912	719.8748	1160.4278	874.0741	642.2367	610.9453	360.8627	1718.1212	956.2444	1011.5385	320.8917
ABTB1	681.2944	193.5155	460.2426	520.9903	396.7684	137.1064	425.6643	293.5636	519.8939	703.4594	261.2852	113.5225	420.1681	620.753	455.2286	432.1267	213.8758	407.5775	436.0812	840.9786	392.9024	429.3911	533.1395	324.7269	231.4726	464.6398	252.3148	349.9289	341.4375	662.7145	393.8339	341.2231	488.6088	363.9099	189.7172	632.2049	493.3036	276.0974	371.7024	232.1335	481.8182	310.4938	192.1824	372.6368	869.5423	304.6802	461.2833	335.1648	484.1887
ABTB2	20.8366	632.1507	89.6226	59.2034	128.4706	281.1213	157.0966	80.0628	240.0531	150.2819	409.9841	147.468	64.6804	378.3287	228.5535	100	185.7068	172.2158	893.0705	417.4312	249.0494	125.6473	245.9302	98.8083	410.4909	208.1956	1101.8519	208.3926	347.6455	108.0444	38.2894	367.1753	353.3689	88.4781	248.329	15.5535	236.6071	181.79	194.7013	222.2222	101.6043	30.2469	155.8089	264.6766	416.0968	77.8882	114.3003	154.3956	67.9108
ACAA1	977.427	1189.6113	1454.8518	1756.7277	792.1172	362.4286	921.8406	596.023	339.5225	1370.664	664.8964	455.7596	563.2799	261.2489	766.4371	364.2534	647.8873	719.2882	409.7969	304.2813	626.109	478.9584	1222.093	460.7746	710.2984	1388.6319	244.7917	639.4026	513.8276	886.9695	640.4774	323.4411	370.8192	631.8436	333.6761	704.4831	400.6696	714.751	533.4448	395.9311	473.7968	543.8272	417.481	489.5522	1027.8801	914.0405	503.6357	662.6374	613.2711
ACAA2	2309.708	1769.4789	1263.4771	697.5242	517.4314	798.1932	764.2255	1331.7635	1059.6817	660.7723	1879.4477	664.4407	1162.7196	958.6777	1617.4076	3103.6199	1138.2368	683.6969	2619.4743	1997.7064	7371.3561	2968.8504	965.6977	1384.3098	152.0693	3699.273	704.2824	2236.8421	1597.832	1074.1628	876.181	2336.6575	1423.6549	1404.1525	1296.6581	859.1034	1779.5759	2363.2697	1367.7916	1603.0256	1749.1979	932.716	724.2128	893.5323	1289.3214	1500.4925	826.1258	1079.6703	8134.7849
ACACA	2000.3157	1019.1818	1088.9488	923.5737	4381.4867	1906.2043	1471.9378	2607.012	4596.1538	2589.8767	3648.4334	1901.5025	1705.6277	2287.8788	4069.5053	3000.4525	2418.8837	1023.5362	1538.2318	1409.0214	2487.3257	2119.29	1320.9302	1961.2711	3710.7796	2513.5492	2519.6759	1514.2248	2896.2496	1921.5579	2335.6539	1726.7812	2070.286	2783.811	4447.3008	1536.1391	2088.1696	707.3057	1625.9691	2750.6521	1690.3743	2197.5309	3608.0347	1500.995	2296.686	2478.6762	2556.4485	1326.9231	2482.6335
ACACB	150.9077	190.7995	63.3423	285.253	291.7206	58.9876	277.9002	639.4558	224.8011	211.0963	596.3887	1334.4463	209.3201	134.9862	50.7201	652.4887	367.2405	260.0459	442.055	258.4098	278.834	906.6204	105.814	219.9603	347.9307	937.2108	179.9769	752.4893	448.4053	897.6483	219.7911	273.9397	454.1929	498.8765	955.2699	162.8545	140.625	217.7757	106.2007	133.0203	150.2674	578.3951	622.6927	63.6816	236.7175	60.3251	308.7128	371.978	57.5428
ACAD10	323.2833	797.8272	750	1484.3918	308.0456	648.8641	357.7447	441.1303	842.8382	806.9609	690.9187	550.3617	412.0194	440.3122	772.6988	444.7964	453.3125	536.7394	646.356	651.3761	916.9835	500.8602	463.9535	346.0775	323.8691	824.8513	454.2824	1336.4154	527.1986	452.2791	543.0134	506.5481	562.2879	408.3989	534.7044	1024.7027	422.9911	340.0031	681.1492	545.1226	498.9305	290.1235	562.975	662.1891	460.2841	219.9195	701.1098	532.967	457.2317
ACAD11	555.0118	179.9355	150.2695	706.1356	257.651	121.5358	509.0343	457.6295	736.7374	931.8703	371.487	752.315	755.2839	271.809	366.3118	658.6018	671.6849	675.9242	980.1732	994.6483	554.0748	914.044	457.2674	420.8888	514.9182	502.3133	969.7917	887.5889	574.4746	1223.9928	527.0015	877.5682	1146.2918	713.0785	346.7918	1541.4913	525.0112	611.137	427.8545	260.7303	414.7487	291.8519	390.3366	336.6716	481.5834	323.0068	1101.6711	1567.8681	473.2556
ACAD8	235.517	252.5887	660.3774	390.7427	547.952	577.1224	638.2372	631.6065	910.4775	1597.5487	453.5316	888.7034	589.7632	590.45	701.9411	533.9367	488.2629	948.9093	845.2808	854.7401	785.1711	709.504	1303.4884	472.6912	268.0462	810.3106	520.8333	640.1138	705.3191	741.2351	751.3675	432.5363	386.8153	420.396	314.653	946.935	583.7054	965.4103	982.0512	319.7705	320.3209	580.2469	446.797	721.8905	346.6597	473.4378	373.517	832.967	678.5899
ACAD9	1033.5722	918.6759	361.7992	1014.6179	801.976	944.3337	467.6604	587.6504	1305.1592	594.4554	631.572	787.8353	1148.1793	484.3756	761.4778	1450.6516	638.9984	525.3559	787.264	1277.3471	852.3067	501.915	679.0581	384.8064	976.0876	829.1606	1726.5567	545.4979	913.9876	756.8702	856.9418	981.8239	1978.6428	1381.818	677.1465	787.5663	821.3951	820.8469	638.4065	628.2525	1173.3583	760.4877	911.5201	744.7512	891.0889	721.5727	1659.8648	1478.0934	818.6159
ACADL	41.0418	14.259	10.1078	117.3305	292.4303	12.7541	15.0356	116.1695	31.1671	27.4835	13.8078	161.9366	2.5465	1.3774	1.2523	19.9095	0	20.0918	2.9869	7.6453	53.2319	96.8291	55.2326	197.1202	5.7748	23.1328	15.0463	4.9787	122.249	70.9827	11.9344	4.806	2.9084	32.492	0	0.9149	40.7366	12.4089	22.5829	3.1299	28.3422	10.4938	7.0575	31.3433	3.6823	11.4541	1.0205	5.4945	3.1104
ACADM	1219.8895	1227.6354	1090.2965	322.9279	1006.4714	1227.0493	1107.453	1822.0827	320.2918	1227.3992	3712.6925	928.7702	1617.5197	954.5455	1500.3131	2566.0633	1023.4742	866.8197	1372.1625	1750	1667.3004	1546.9607	847.093	1057.1003	424.4466	3209.5175	1288.7731	1172.8307	1785.5032	1239.9984	1863.7494	1317.7941	797.8672	2360.9157	911.5681	976.2123	1357.7009	2909.8806	1639.3968	1257.1727	2128.3422	1335.8025	641.6938	2588.5572	1142.0305	717.7929	1143.0029	1110.989	1727.8383
ACADS	500.7103	674.2489	597.035	636.1679	386.8314	167.9288	310.5638	196.2323	119.3634	853.7413	440.2549	190.8737	273.4912	160.6979	241.077	345.2489	222.7439	478.76	227.5986	148.318	662.8644	151.0073	283.1395	188.6792	309.4321	801.7184	158.5648	302.9872	243.0653	331.0431	211.8349	132.1639	350.4605	188.4534	228.2776	303.7511	290.7366	369.164	411.3751	354.1993	208.0214	123.4568	270.9012	410.9453	430.2998	305.4438	296.9767	279.6703	291.8611
ACADSB	4632.0442	373.451	477.7628	592.0344	398.8977	1608.0776	594.1672	4755.102	6693.634	4352.3262	1104.0892	8238.7312	569.3914	1408.1726	1050.7201	4100.4525	477.3083	881.1711	168.4588	313.4557	1932.8264	2917.554	1537.2093	695.6306	733.8787	791.1434	3972.8009	660.7397	527.1986	1020.1406	1175.5346	483.9601	464.3723	446.8894	16596.401	1241.5371	327.0089	8978.4396	2686.7553	314.554	485.0267	3021.6049	704.6688	3638.3085	332.4566	441.3662	677.6375	658.2418	963.7118
ACADVL	3544.12	5514.1742	8944.7372	11247.578	6635.7556	3722.5986	3172.0026	2705.9079	2638.5743	7087.8009	6379.1715	2558.1413	3066.9417	9290.8035	5218.5348	2437.086	4519.0193	6156.1251	3121.2425	2970.8486	5641.9392	2683.5042	4005.2209	4942.3635	8817.0934	12018.46	2598.9352	8921.0028	2853.7489	4731.2976	5745.8379	4848.7084	4854.0814	5082.2321	3504.3393	8081.409	2345.4185	2370.0884	4741.1892	2700.4591	3262.0053	1999.3765	3308.8762	5415.4129	7999.9947	3086.5093	4395.9434	3497.5659	2810.2592
ACAN	6.9455	39.3821	24.9326	26.9107	18.4543	6.377	180.4277	2.6164	7.9576	24.5597	62.666	235.9488	4.0744	75.2984	353.1622	16.2896	75.639	242.2503	198.3274	64.2202	79.2142	72.6219	16.2791	28.7984	10.5871	49.5704	391.2037	247.5107	19.1014	18.845	58.6773	130.7221	127.969	12.4969	17.4807	397.0723	94.308	17.9929	28.076	16.1711	8.5561	61.7284	48.8599	80.597	90.4787	77.8882	87.7663	6.044	18.1441
ACAP1	236.1484	161.6024	54.5822	311.0872	392.5097	12.2227	756.4485	242.2815	153.183	224.5456	231.5454	35.0584	254.138	48.6685	40.0751	124.4344	22.4309	464.9828	45.4002	93.2722	128.0101	42.0746	267.4419	190.1688	86.1405	105.0892	26.6204	224.7511	204.385	915.8651	260.5669	28.3552	81.4348	109.9728	71.4653	289.1125	167.9688	77.5555	335.6918	214.9191	266.8449	444.4444	28.2302	108.9552	251.9726	345.9151	160.7348	146.7033	165.8891
ACAP2	1091.7127	626.7187	372.6415	497.3089	643.7726	792.3475	2106.0272	2210.3611	1751.9894	1503.988	1719.0653	1202.0033	3284.9503	2314.0496	1099.5617	2609.0498	2135.1069	1426.5212	1746.1171	3443.4251	2362.4842	3627.6343	1381.3953	3377.855	3968.2387	680.7667	4064.2361	1039.8293	2809.3382	3123.8664	1750.8702	3952.421	3087.2516	3084.2367	3586.1183	2101.5554	1314.7321	2527.6873	1346.4294	2959.3114	2206.9519	1691.9753	1451.1401	944.7761	1289.8474	815.5349	2069.6517	2757.1429	1674.9611
ACAP3	618.7845	3142.9842	1482.5404	2715.8235	1245.008	472.9906	656.4822	664.6939	1654.5093	1180.2973	1348.5077	391.2632	1331.1688	1980.4591	4000.3694	862.1946	565.1643	894.5408	8980	2389.7554	588.2129	435.8521	1142.8605	1539.1857	329.2733	4153.3047	915.0637	2085.3485	1398.2654	1317.0618	588.8463	1069.8835	1391.3572	997.0032	649.9897	1128.0878	911.5123	497.0126	694.0703	994.8565	556.7112	744.6111	1219.5603	1260.9353	1551.6833	1216.6131	3254.6345	1673.9286	1236.506
ACAT1	1774.9013	753.6921	1458.221	405.8127	1541.6474	2403.0822	1155.1523	724.7514	1294.4297	1575.9128	1420.0743	1617.6962	851.0313	330.5785	2113.3375	557.9186	768.3881	997.1297	511.9474	314.9847	2173.6375	838.0331	2008.7209	684.2105	409.5284	2403.1725	771.9907	831.4367	969.396	770.1307	719.5425	625.7359	458.5555	652.3385	1180.4627	1531.5645	1092.0759	1463.6265	1357.4157	845.0704	424.5989	933.9506	907.1661	1666.1692	567.596	2887.9709	1052.6853	486.8132	2418.3515
ACAT2	2908.9882	1123.3135	477.6415	142.0129	1858.8349	792.6717	333.6721	889.5918	520.3249	258.976	520.7754	645.0306	1020.657	217.4013	349.9562	841.6787	534.8931	283.4214	994.4385	327.6758	527.1166	303.715	317.75	645.422	1702.3821	636.7482	476.2731	648.3215	860.6851	394.3811	509.8061	926.1276	581.7644	1632.371	705.8098	187.3193	1008.1027	1957.8533	516.7213	623.2812	1225.8235	1047.1852	1653.5288	497.7512	541.8359	1170.4682	409.4247	1720.2527	308.8077
ACBD3	1465.5091	1062.6379	1053.2345	766.4155	1011.4399	1662.2824	2578.3539	1939.8221	3039.1247	4114.9159	2545.9373	1549.2487	1794.7543	2536.2718	1154.0388	2076.0181	2565.4669	1987.9449	1418.1601	1273.7003	1934.0938	2674.9048	2098.2558	2201.5889	3090.9528	1483.807	2430.5556	1891.8919	2431.1305	1334.2232	2598.2098	2015.6194	2332.5254	2124.9741	2959.8972	1017.3833	1027.9018	2369.4742	3334.9457	1197.1831	2308.5561	1925.3086	3484.2562	2093.0348	2063.1247	954.5118	1641.5359	2335.1648	1118.7144
ACBD4	109.2344	134.4424	371.2938	288.4822	210.0956	44.6393	179.3908	132.9147	161.1406	385.9378	130.6426	122.9827	112.0448	382.0018	376.9568	202.2624	139.8018	272.101	154.1219	178.8991	167.3004	89.9128	399.4186	105.7597	126.564	265.0364	84.4907	298.7198	147.5583	233.0494	224.2665	46.1372	116.3354	87.4783	86.3753	293.6871	121.0938	98.6505	159.9114	107.9812	106.9519	98.7654	144.9511	202.4876	197.7906	120.6503	307.182	138.4615	143.5977
ACBD5	877.0324	829.7403	1204.1779	1777.1798	900.0041	1523.5818	1504.083	986.3946	1085.5438	1251.3742	1091.8747	930.4396	1693.4046	1354.9128	854.1014	2095.0226	620.24	681.9747	374.552	426.6055	1050.0634	1465.6934	927.907	1270.6058	511.5496	898.8764	1028.9352	646.5149	681.9199	962.3493	810.0448	573.8316	1020.3587	1331.6704	1588.1748	844.4648	912.9464	1096.3239	1182.8559	741.784	872.7273	937.6543	2167.2096	978.607	993.1615	634.5594	1255.2622	604.3956	1927.4235
ACBD6	1191.4759	777.4571	1399.5957	385.3606	833.9943	991.6301	468.1789	593.9299	962.2016	461.9559	563.4626	840.8459	552.0754	300.7346	672.511	636.6516	660.9285	510.907	846.4755	571.1009	413.815	429.3911	568.0233	757.1996	529.8364	756.1137	646.9907	536.9844	757.848	280.7899	525.6091	599.3031	642.7533	521.8708	868.8946	545.2882	661.8304	1097.5648	561.5209	335.9416	390.3743	878.3951	854.506	786.0697	440.8206	1294.318	572.0117	665.3846	795.7491
ACBD7	121.2313	272.9588	372.6415	115.1776	744.5617	322.5721	105.768	221.8734	116.0477	32.1615	269.2512	486.3662	496.053	680.4408	83.9073	580.543	74.0741	211.2514	231.1828	772.1713	155.2598	274.9256	160.4651	278.5501	89.9904	475.8757	79.2824	221.1949	340.4824	151.3879	181.999	206.6563	80.4653	1711.0765	105.3985	132.6624	659.5982	398.9452	48.2176	242.0449	863.6364	77.1605	30.9446	109.4527	28.9321	142.795	71.948	107.6923	127.0088
ACCN1	0	156.1704	17.5202	1.0764	0.7098	1.0628	2.5924	0	0.6631	2.339	28.1466	0	1.0186	305.326	1.2523	0.4525	226.9171	2.2962	51.374	12.9969	1.2674	12.1036	65.1163	54.1212	0.9625	134.8315	1.1574	23.4708	2.3877	3.769	0.9945	3.3642	0.4847	0	2.0566	0	3.3482	1.2409	1.2207	73.0308	4.8128	3.0864	2.1716	13.4328	0	2.2908	5.613	1.0989	2.0736
ACCN2	96.6062	9.506	4.0431	22.605	99.3695	0.5314	99.5463	7.326	393.2361	4.678	19.1184	89.0373	40.7436	76.2167	537.2574	55.6561	353.6776	79.7933	488.0526	70.3364	13.9417	140.0564	126.1628	334.6574	194.4177	10.575	149.3056	131.5789	67.81	50.8814	15.4152	31.2387	49.9273	41.9896	85.347	306.4959	111.6071	54.599	34.7899	9.3897	12.2995	45.679	53.7459	36.8159	18.4114	193.1932	641.9186	100.5495	168.4811
ACCN3	25.2565	2.716	17.5202	21.5285	190.9315	1.0628	11.4064	38.7232	187.0027	46.1956	18.5874	5.0083	18.8439	356.2902	110.2066	2.7149	25.0391	8.0367	491.6368	280.581	10.1394	57.06	4.0698	10.9235	25.5053	106.4111	0.5787	14.2248	139.9177	22.614	5.9672	3.3642	27.6297	5.4986	48.8432	83.2571	13.9509	1.2409	10.9863	8.3464	17.6471	6.7901	45.0597	10.4478	23.1457	9.1633	33.1675	161.5385	20.2177
ACCN4	1.2628	1.358	0	21.5285	9.937	1.0628	4.6662	1.0466	7.9576	4.0933	4.7796	0.5565	1.0186	21.1203	8.1403	0.4525	29.2123	4.5924	17.9211	9.9388	2.5349	10.3746	5.2326	3.4757	5.7748	24.4547	2.8935	15.6472	2.8652	8.7943	1.4918	0	5.332	2.4994	5.1414	2.7447	1.1161	0.6204	0.6103	2.0866	5.8824	0	13.0293	2.4876	1.5781	0.7636	6.1232	14.8352	1.0368
ACCN5	0	0	0	0	3.5489	0	0	0	0	0.5848	0	0	0	0	0	0	0	0	0	0	11.4068	0	0	0	0	0	0	2.845	0	0	0.9945	0	0	0	2.5707	0	0	0	0	0	0	0	0	0	0	0	0.5103	1.6484	0
ACCS	136.3852	119.5043	355.7951	526.3724	303.7869	63.7704	128.0622	153.8462	641.2467	830.9358	291.556	194.2126	240.3871	387.0523	609.8936	327.6018	434.5331	521.814	330.9438	304.2813	430.9252	374.0602	412.7907	119.1658	182.3869	802.3794	94.3287	553.3428	152.3337	461.0734	222.7747	81.2207	82.889	48.9879	243.1877	327.5389	107.1429	300.2947	131.225	125.7173	85.0267	198.1481	344.734	214.9254	620.1999	105.3781	565.3782	182.967	401.2442
ACCSL	0	0	0	0	0	0	0	0	0	0	0	0	0	0	0	0	0	0	0	0	0	0	0	0.4965	0	0	0	0	0	0	0	0	0	0	0	0	0.558	0	0	0.5216	0	0	0	0	0	0	0	0	0
ACD	319.4949	383.6361	389.4879	304.6286	384.7021	299.721	237.4595	268.4458	305.7029	211.0963	409.453	236.5053	167.0486	348.944	367.5642	297.7376	391.2363	215.8439	553.1661	948.0122	224.3346	519.3039	286.0465	266.137	317.1319	932.5843	207.1759	516.3585	192.4466	238.0747	259.5724	464.2557	356.2773	202.9498	320.8226	281.7932	276.2277	241.3526	255.7361	517.4752	449.7326	375.3086	433.2248	440.2985	325.0921	335.9881	600.5868	524.7253	243.6496
ACE	596.6851	488.8813	260.1078	198.0624	594.0879	136.0436	423.5904	715.8556	233.4218	346.7593	376.5268	451.3077	955.946	608.8154	845.9612	456.5611	160.1461	1133.1803	262.8435	963.3028	852.3447	615.5566	615.1163	1084.9057	433.59	1037.0126	439.8148	460.8819	1239.2032	1203.5648	748.3839	338.8201	2264.6631	885.2809	701.2853	744.7392	513.9509	251.2797	489.4997	776.7345	782.8877	674.6914	415.3094	685.0746	1288.7954	1070.5804	1367.0111	352.7473	406.4282
ACE2	6.9455	4.074	2.0216	6.4586	225.7108	70.6789	1.0369	5.7561	0.6631	92.3912	3.7175	1.113	7.6394	3.6731	1.8785	23.9819	1.5649	90.7003	6.5711	6.1162	240.1774	6.34	14.5349	10.9235	28.3927	5.2875	4.6296	6.4011	18.1463	30.1519	51.7156	0.4806	1.9389	2.4994	17.4807	4.5746	11.7188	14.8906	37.2313	2.6082	17.6471	1.8519	83.0619	8.4577	160.4419	1.5272	1.5308	6.044	3.1104
ACER1	0	0	0	0	0	0	1.5554	0.5233	0	0.5848	0	0	0	0.4591	0	0	0	0	0	0	0	0	0	0	0	0	0	0	0.9551	1.2563	0	0	0.4847	0	0	0	0	0	0	0	0	0.6173	0	0	0	0.7636	0	0	0
ACER2	6.9455	16.975	30.3235	32.2928	13.4859	44.1079	67.9196	98.3778	25.8621	42.1023	31.864	61.2131	135.9817	56.0147	49.4678	130.7692	60.5112	90.1263	101.5532	143.7309	103.929	53.0255	139.5349	37.2393	97.6901	19.1672	31.8287	51.2091	141.3503	125.6331	66.6335	159.0773	83.3737	191.9525	40.617	53.065	128.9062	112.3003	142.2113	51.6432	108.0214	81.4815	41.2595	38.3085	24.7238	33.5988	89.8074	337.3626	272.1617
ACER3	292.3441	340.1799	201.4825	168.9989	519.5607	177.4944	470.2528	502.3548	48.4085	530.3721	304.3016	488.5921	794.4996	304.8669	378.2091	585.5204	454.3558	647.5316	470.7288	196.4832	633.0798	870.8858	306.3953	427.5074	488.4504	208.8566	273.7269	302.9872	692.9032	672.7651	696.6683	424.3662	514.2996	343.415	477.635	503.2022	354.9107	871.1028	1077.8759	743.349	531.016	449.3827	324.1042	247.2637	710.6786	527.6541	643.9597	536.2637	729.9119
ACHE	17.6796	27.8391	144.8787	20.4521	39.038	14.8798	67.4012	20.9314	66.9761	64.323	15.932	11.1297	19.3532	73.4619	15.0282	19.9095	33.9071	509.7589	108.1243	38.9908	20.9125	8.0691	2318.6047	51.6385	71.2223	8.5922	3.4722	9.9573	27.2195	62.1884	166.5838	13.4567	32.477	4.9988	5.1414	24.7027	17.2991	9.3067	440.0615	28.169	34.2246	62.3457	10.3149	126.8657	45.7654	27.4899	72.4582	31.3187	12.9601
ACIN1	2367.7979	3933.4578	2665.0943	10291.7115	2284.7895	2117.1782	2554.5042	2894.2962	5523.8727	3509.1105	2997.8757	4963.2721	3076.6488	3484.3893	5489.042	2930.3167	5245.6964	3791.0448	7807.049	4663.6086	3136.2484	2491.6211	2668.6047	3211.0228	2950.4331	4202.9081	4166.6667	4460.1707	4242.4206	6531.0353	3528.5927	2899.4353	3634.5128	5537.1296	3654.4987	5291.8573	2901.2277	1355.6693	2508.5334	2536.2546	2424.0642	3745.0617	2650.9229	3399.005	3266.1757	3386.6078	2866.1819	5940.6593	2216.6926
ACLY	4116.8114	3105.7545	7805.2561	4157.1582	3059.8719	4172.7116	4788.5936	3979.0686	7803.0504	3426.0754	14172.0659	5302.7268	3650.6239	4957.3003	8910.4571	5505.4299	5082.4204	2863.3754	5051.9713	3186.5443	4347.275	3909.4763	6538.3721	3162.86	3358.999	5965.6312	4714.1204	3999.2888	3730.5031	3549.7625	5057.6827	3599.183	5339.7964	5487.6418	6216.4524	2349.4968	3597.0982	4165.6584	4379.2524	3225.8738	5411.7647	4535.8025	5279.0445	8880.597	6421.3572	4961.9341	5569.588	3473.6264	2075.6869
ACMSD	0	0.679	2.0216	2.1529	0	0	1.0369	0	0	1.1695	415.2947	0	0	6.8871	0	0	0.5216	0	0	0	5.0697	0	0	0.4965	0.4812	19.8282	0	0.7112	0.4775	1.8845	0	0.9612	0	0	0	0	0	0.6204	0	1.0433	1.0695	0	0	21.393	0	0	1.0205	0	0
ACN9	333.386	399.2531	380.0539	229.2788	26.2619	560.6483	244.7181	517.0068	460.8753	480.0833	109.3999	1102.3929	228.6733	288.7971	449.593	339.3665	387.0631	176.8083	292.7121	334.8624	220.5323	205.1855	280.814	691.1619	153.513	272.9676	360.5324	244.6657	540.092	397.6287	387.3695	381.1126	623.8488	641.3413	316.7095	99.7255	722.0982	981.5418	271.6052	437.663	511.2299	395.679	306.1889	295.0249	134.1399	571.9435	962.8779	943.956	925.8683
ACO1	1401.7364	439.9932	726.4151	645.8558	593.3781	438.4217	476.4744	572.9984	297.0822	1267.7473	682.9527	958.8203	1819.2004	295.225	478.397	1434.3891	733.9593	838.6912	557.945	657.4924	1254.1191	746.3912	962.7907	859.4836	1253.6092	494.382	887.1528	514.2248	880.5745	1165.8749	896.5689	575.2733	629.1808	1460.6385	2620.0514	453.7969	650.6696	1143.4776	2321.7667	743.8706	1127.8075	1966.6667	561.3464	584.5771	1577.5907	1065.2352	971.0422	840.1099	1565.0596
ACO2	2278.5351	2521.4123	1085.4178	1121.6146	3209.3734	4130.5753	1564.8788	1466.9702	2059.1711	1306.7329	3204.5937	2054.3072	1420.0713	5470.1056	2474.7401	1431.5113	1559.3845	1785.1837	1567.282	1913.1498	1216.8251	2900.2862	1638.4651	1744.6624	1990.5294	3891.9696	3511.8056	1991.4154	1081.1392	1314.8506	1939.9005	1976.8689	1793.0053	1748.5172	2511.8458	1091.4913	1935.1228	2096.9443	2627.7346	1615.2739	1685.3797	1833.6358	3888.9794	3099.2239	1615.9758	2899.7075	2238.8723	1204.3846	1192.5194
ACOT1	71.3496	114.7513	92.9919	32.2928	48.975	60.0505	49.2547	30.8739	91.5119	66.662	30.2708	81.803	106.4426	68.4114	44.4584	69.3032	58.9463	63.1458	81.8399	40.5199	91.2548	56.4837	95.9302	39.2254	50.0481	40.9782	41.6667	42.6743	57.7817	43.3434	37.2949	19.2238	50.412	14.9963	58.6118	43.9158	61.3839	66.3875	98.2662	29.734	22.4599	28.3951	40.7166	38.806	60.4945	48.1074	54.0885	58.2418	142.0425
ACOT11	78.9266	35.3081	132.0755	106.9429	344.2445	17.0426	152.2592	19.3616	15.252	142.0953	43.9087	30.089	169.3099	186.4096	6.2617	176.9231	173.7611	95.8668	415.4182	393.2492	142.1736	33.4291	31.3953	75.71	358.0943	375.6048	90.2778	296.771	176.1674	66.328	156.1412	76.8954	76.5875	104.2892	121.3368	21.9579	29.0179	102.0195	72.0212	205.6964	116.8342	9.2593	367.0901	58.209	458.6744	28.2535	93.0986	250	184.5516
ACOT12	0	0.679	0	1.0764	0	19.6625	0	0	0	0	0	0	0	0	1.8785	0	0	0	0	0	1.9011	1.7291	0	0.4965	0	0	0	0	0	0	0.4973	0	0	0	0	0	0	0	1.831	1.0433	0	0.6173	0	0	0	0	0.5103	0	0
ACOT13	1506.2415	774.0689	1953.3962	3291.9376	1956.0041	955.1428	984.1192	534.2962	405.126	540.6463	585.2363	659.7106	682.6381	637.259	531.7909	841.3213	318.4038	471.0735	727.8973	534.8853	704.6768	353.5474	534.3198	436.7577	186.4148	592.9081	441.4699	519.3314	534.333	804.1961	546.6385	592.0317	405.5841	673.8132	627.4036	992.8545	744.3025	1345.0349	841.2071	623.808	587.1337	762.642	2040.7438	555.5423	851.5886	1260.2305	705.1818	1025.6319	599.1239
ACOT2	93.4491	277.0328	155.6604	114.1012	101.4989	174.3058	151.9119	122.449	276.5252	156.1294	91.8747	254.8692	236.3127	188.7052	144.02	204.905	169.5357	136.0505	222.8196	183.4862	238.2763	214.9837	252.907	150.4469	127.0452	117.6471	134.838	125.1778	213.4581	146.3625	97.4639	79.2983	209.8885	6.9983	121.3368	88.7466	200.8929	153.87	194.7013	97.5483	70.0535	133.3333	110.7492	106.4677	146.2388	70.2521	147.9781	153.8462	276.8274
ACOT4	77.6638	70.6162	25.6065	132.4004	59.6217	45.7021	64.8088	89.4819	93.5013	105.2558	16.9942	154.7023	242.4242	4.1322	9.3926	142.9864	66.2493	59.1274	112.9032	12.2324	33.5868	107.78	70.9302	36.2463	39.461	37.0126	63.0787	50.4979	127.0243	62.1884	44.7539	92.755	235.5793	38.9903	40.617	54.8948	106.5848	137.118	88.5006	74.5957	28.3422	70.3704	264.9294	65.6716	82.0621	78.6518	119.403	57.6923	245.7232
ACOT6	1.2628	1.358	4.0431	5.3821	2.1293	5.3142	4.1478	1.0466	2.6525	0.5848	0.5311	6.1213	2.5465	0.9183	0	0.4525	1.0433	2.8703	1.1947	0	0	2.3055	5.2326	1.9861	0.9625	6.6094	2.3148	0	0.4775	2.5127	3.4809	0.9612	3.3931	0.9998	0.5141	1.8298	0.558	3.1022	1.2207	0.5216	0	0.6173	4.3431	2.9851	1.5781	6.8725	5.613	1.6484	14.5153
ACOT7	962.9045	2359.5315	1529.6496	795.479	982.3388	485.7181	723.2664	366.8237	232.7586	217.5286	1022.3048	484.6967	939.6486	696.5106	891.6719	830.3167	357.3292	417.3364	1566.9056	1386.8502	488.5932	304.8965	634.3023	496.0278	423.0029	1676.1401	707.1759	499.2888	704.8416	389.4625	469.4182	501.2616	374.2123	730.8191	312.5964	350.4117	391.7411	647.7431	831.9054	657.7986	1100	609.2593	815.9609	1177.6119	498.6849	782.6997	2132.4148	1100.5495	590.4614
ACOT8	689.629	577.9528	766.8127	974.747	330.2263	378.8282	339.1627	336.3789	313.0305	588.0289	514.6734	509.6939	381.8793	361.6529	500.7138	279.8462	316.5258	312.7784	428.5783	359.4954	434.0051	381.6451	293	342.1053	360.0433	893.688	295.8275	378.7127	368.2415	323.2413	455.5047	505.015	750.6641	512.6931	494.7301	270.3019	446.8583	385.1652	221.6909	269.6296	276.2299	369.858	268.9142	431.7612	320.3998	363.5163	273.6982	189.022	268.9373
ACOT9	1057.6164	363.266	601.752	1273.4123	560.7281	657.8982	607.129	371.5332	255.305	632.7041	456.718	414.0234	504.711	168.0441	198.4972	389.1403	748.0438	517.7956	90.8005	110.8563	661.597	274.3492	312.7907	814.7964	548.6044	736.9465	362.8472	690.6117	421.1858	677.1623	850.8205	159.0773	293.2622	557.3621	571.2082	834.4007	468.75	1301.0703	568.8451	511.2154	414.4385	446.2963	866.4495	449.2537	611.2572	629.2142	507.7178	618.1319	517.3665
ACOX1	1205.4175	720.5296	1864.6698	1402.5834	1375.5583	857.8717	1216.8503	1470.8634	1864.3369	1820.2699	904.5778	979.0206	2276.4349	1913.3425	1086.6938	1936.4118	888.8889	1650.4937	1063.7455	1575.6881	1424.0494	1422.5122	1754.907	1235.2483	1315.6304	1205.3734	1185.6481	1757.468	1438.6409	1272.2422	1261.0244	904.1163	1245.3514	1315.5744	1528.0206	956.0842	1060.9375	1615.8585	1698.9485	1452.4726	1495.4118	1272.2222	1576.0043	1364.8209	1522.3567	1309.5902	1454.2824	1195.3022	1438.0508
ACOX2	13.2597	11.543	221.6981	163.6168	23.4228	91.4043	191.3156	21.4547	9.9469	508.1515	57.8864	10.5732	87.5987	23.8751	296.1803	20.8145	104.8513	229.0471	115.8901	82.5688	464.512	42.0746	204.6512	15.3923	15.3994	26.4375	8.1019	322.1906	192.4466	92.9685	222.7747	21.1462	38.7785	13.4967	26.2211	53.065	27.3438	29.7813	92.1627	9.9113	27.2727	19.7531	54.8317	88.5572	39.979	60.3251	35.7188	26.9231	33.1778
ACOX3	503.8674	239.6877	315.3639	956.9429	371.926	667.4638	320.9332	368.9168	241.3793	500.5497	122.6766	202.0033	240.3871	230.4867	174.0764	219.0045	298.9045	401.2629	219.2354	198.0122	669.2015	97.9819	733.7209	257.6961	290.6641	148.0502	143.5185	244.6657	300.3695	302.1475	434.6096	466.1781	147.3582	286.4291	294.0874	215.9195	222.6562	264.9294	231.3222	188.8367	358.8235	233.9506	904.9946	280.0995	437.1383	475.7287	244.4189	493.4066	259.7201
ACOXL	6.3141	51.6041	60.6469	35.5221	10.6467	48.3592	34.7375	13.6054	31.1671	13.4493	6.3728	10.5732	50.9295	34.4353	3.1309	108.5973	2.6082	15.4994	4.1816	15.2905	43.0925	26.5127	501.1628	45.1837	1.4437	15.8625	1.1574	49.0754	22.9217	95.4811	19.3933	45.176	4.3626	39.9901	4.6272	6.4044	118.3036	8.6862	46.9969	35.4721	19.2513	58.0247	4.3431	13.4328	6.3125	184.0299	41.3318	10.989	226.5422
ACP1	3030.7814	2130.0289	2762.1294	2269.1066	4035.1129	2938.7538	2796.1115	1902.1455	2047.0822	2931.958	1612.8518	2987.7574	1654.6982	2057.8512	1936.1302	3526.6968	1435.5764	1838.6912	2164.8746	1956.422	2062.7376	2407.472	1724.4186	3188.1827	3004.8123	2146.7284	1611.6898	2229.7297	2145.0871	1811.0007	2106.4147	2478.9139	1378.5749	2526.8746	2842.1594	1927.7219	2347.6562	5387.3119	1393.4262	2136.6719	2420.3209	2486.4198	2864.8208	1661.6915	1870.0684	2486.3123	2296.2113	3557.6923	1467.0814
ACP2	820.8366	1544.0435	1805.2561	1080.732	1516.0952	1300.3853	1582.3668	734.6939	410.4775	597.0341	559.214	804.6745	1631.78	977.9614	780.2129	787.7828	952.53	1266.3548	947.4313	697.2477	868.8213	528.5257	2011.0407	825.72	424.4466	825.5122	1045.1331	972.2617	657.5656	1215.4874	960.7111	620.93	844.8861	722.3212	601.5373	1505.9469	684.1518	583.217	1288.4463	1513.2916	897.3209	791.9753	851.2486	1562.6866	846.9174	1561.5813	1328.7358	890.6593	2266.4593
ACP5	4061.247	1186.8953	487.1968	568.3531	1667.9886	568.0882	2889.9546	2142.3339	629.3103	916.8947	715.8789	1013.3556	4045.8365	214.876	738.2592	1129.4118	903.495	1907.0034	388.2915	343.2722	1243.346	1409.7861	1109.3023	658.3913	665.0626	493.0601	574.6528	950.2134	902.5411	4880.2167	1704.6246	1320.6776	468.2501	776.8077	718.7661	1882.8911	763.9509	974.7169	1155.3902	2512.7804	2204.8128	2085.1852	598.8056	1099.5025	6459.758	7563.5514	1665.0083	673.0769	2934.6812
ACP6	579.6369	231.5396	388.1402	314.3165	399.6075	360.3029	219.313	230.2459	476.1273	542.0672	221.9862	409.015	191.4948	15.1515	248.5911	234.8416	720.9181	370.8381	148.7455	154.4343	342.839	261.0928	111.6279	320.7547	253.128	490.4164	156.25	286.6287	202.9524	260.0605	172.0537	330.65	338.3422	235.4417	410.2828	195.7914	125	177.4469	186.1564	109.0245	94.6524	369.1358	364.8208	256.2189	725.9337	389.4408	185.2277	221.4286	167.4443
ACPL2	778.532	334.7479	324.7978	2534.9839	262.6195	711.0403	494.1024	671.8995	370.0265	237.4102	255.9745	738.453	1312.4523	66.1157	2725.7358	957.0136	346.3745	456.946	818.399	607.0336	445.5006	604.6057	566.8605	2178.7488	575.5534	224.0582	648.7269	420.3414	1096.8978	620.6274	806.5639	598.3419	601.5511	2786.8103	395.3728	625.8005	1012.8348	826.4309	524.8999	1059.4679	466.3102	821.6049	214.9837	464.6766	139.9264	356.6056	435.7699	297.8022	626.7496
ACPP	18.9424	71.9742	3.3693	46.2863	68.8489	192.3741	14.5172	254.3171	15.252	66.0772	10.6213	5.5648	29.5391	0.4591	8.1403	37.1041	125.1956	82.6636	4.779	3.8226	79.8479	827.6586	83.1395	39.7219	66.8912	3.9656	177.0833	32.0057	114.6084	131.9147	224.2665	14.4179	981.5802	47.4882	50.8997	5.4895	118.8616	124.7092	32.9588	84.507	33.1551	16.0494	241.0423	79.1045	194.6344	20.6175	57.1501	37.9121	35.2514
ACPT	0	0	0	0	0	0	0	0	0	0	0.5311	1.113	0.5093	0.4591	0	0	0	0	0.5974	0	0	0	0	0	0.4812	1.3219	0	7.8236	0	0	0	0.4806	0.4847	0	0	0	0.558	0	0	0	0	0	0	0	0	0	0.5103	0	0.5184
ACR	0.6314	2.037	1.3477	1.0764	5.6783	0	1.5554	1.5699	0	2.339	0	0	0.5093	23.8751	0.6262	1.3575	0	1.1481	2.9869	6.1162	0	0	0	0	8.6622	3.9656	1.1574	2.1337	7.6406	1.2563	0	0.9612	3.8778	0.4999	24.6787	0	1.6741	1.8613	0	11.4763	1.6043	0	1.6287	11.4428	3.1562	0	2.0411	1.0989	2.0736
ACRBP	23.9937	16.975	12.1294	26.9107	22.713	5.8456	47.6993	66.9806	223.4748	26.8987	7.966	40.0668	65.1897	310.3765	18.7852	28.5068	42.7752	44.7761	93.19	23.7003	3.8023	33.4291	30.2326	65.5412	18.2868	12.5578	26.6204	135.8464	20.534	54.0222	36.7976	24.0298	21.3282	25.4937	12.3393	83.2571	27.3438	26.0586	29.2967	39.6453	39.5722	29.0123	76.5472	16.4179	46.8175	24.4355	131.6494	31.8681	34.733
ACRC	109.8658	6.79	19.5418	79.6555	30.5206	24.9768	69.475	29.304	122.0159	91.8064	19.1184	124.0957	56.5317	46.3728	67.0006	17.6471	66.771	24.1102	69.8925	58.8685	18.3777	25.9364	33.1395	25.3227	20.2117	27.7594	35.3009	59.0327	18.6239	67.2137	55.1964	26.9134	36.3548	36.491	51.4139	75.9378	29.5759	27.2995	24.414	19.301	26.2032	27.1605	7.6004	17.4129	11.0468	16.7994	11.2259	14.2857	16.5889
ACRV1	1.2628	3.395	2.0216	6.4586	4.2587	4.7828	6.7401	3.663	2.6525	2.9238	4.2485	8.3472	7.6394	0.4591	4.3832	6.3348	22.9525	1.1481	34.0502	12.2324	1.9011	20.7491	4.6512	2.4826	9.6246	23.1328	8.6806	15.6472	5.2529	5.6535	3.4809	6.7283	1.4542	7.4981	4.6272	3.6597	7.2545	5.584	0.6103	28.169	2.6738	12.963	6.5147	1.99	0.526	3.0544	6.6335	6.044	1.0368
ACSBG1	6.9455	2.716	3.3693	4.3057	7.8076	2.6571	4.6662	4.7096	73.6074	3.5085	16.4631	1.6694	1.5279	3.6731	5.0094	1.3575	7.8247	99.8852	13.1422	2.2936	2.5349	2.8818	2.3256	1.9861	8.6622	11.236	14.4676	11.3798	5.7304	5.0253	4.9727	3.8448	3.3931	1.9995	2.0566	1.8298	11.1607	7.4453	1.2207	4.1732	1.6043	8.0247	3.8002	63.1841	2.1042	8.3997	17.3492	1.6484	4.6656
ACSBG2	0	0	0	2.1529	2.8391	0.5314	0	2.6164	6.6313	0.5848	2.6553	2.2259	2.0372	3.6731	1.8785	0.4525	0.5216	0.5741	7.1685	21.4067	0	0.5764	0	1.9861	0.4812	3.9656	5.2083	0.7112	3.3427	4.3972	5.9672	3.8448	1.4542	1.9995	2.5707	0	6.6964	1.8613	0	2.0866	0	0.6173	0.5429	8.9552	1.0521	1.5272	0	2.1978	1.0368
ACSF2	596.0537	255.9837	450.1348	1983.8536	608.9933	264.1158	134.8023	241.7582	549.0716	798.7744	67.9766	87.9243	534.7594	34.4353	38.1966	275.1131	570.1617	374.2824	676.822	43.578	410.6464	137.751	122.6744	188.1827	367.6612	69.3985	118.0556	210.5263	1069.6783	366.8486	817.5037	24.5104	985.9428	588.8543	169.1517	513.2662	135.6027	446.099	522.4585	122.0657	146.5241	245.0617	859.392	354.7264	801.1573	167.9941	174.5121	540.6593	156.5578
ACSF3	378.8477	506.5354	230.4582	299.2465	298.8184	315.6636	197.5373	434.3276	845.4907	268.4022	134.3601	314.9694	537.3058	140.955	187.8522	236.6516	326.5519	337.5431	270.6093	364.6789	235.1077	496.2493	387.7907	337.6365	255.0529	435.5585	182.8704	189.9004	245.453	302.7757	250.6216	204.2533	297.1401	270.4331	292.545	237.8774	272.8795	214.053	563.3519	401.1476	352.4064	537.037	390.8795	319.9005	214.6239	312.3163	253.0935	168.1319	139.4505
ACSL1	1629.6764	1402.1389	723.0458	2753.4984	2037.0755	2677.2951	2774.3357	4480.3768	7846.1538	3182.8176	1337.7589	1534.7802	2225.1082	2548.2094	203.5066	1918.552	463.7454	3755.4535	810.0358	1062.6911	6604.5627	2058.1955	1558.1395	1511.4201	1331.0876	794.4481	3101.2731	871.9772	2910.5756	2515.1741	3844.8533	1810.4049	960.2521	537.367	2433.9332	1537.9689	1449.7768	2850.9384	889.2782	1470.5269	1000	1274.0741	2178.0673	1621.8905	1889.0058	1742.5567	1000.6378	1614.2857	2672.3691
ACSL3	1615.7853	2844.3388	1797.8437	1139.9354	3685.1902	2091.1386	2742.1905	1719.5186	1891.9098	2385.7975	6016.9942	1504.7301	2625.4138	2523.8751	1832.1853	2752.9412	1574.8565	2686.5672	1256.2724	1022.1713	2608.365	1178.6642	1326.7442	2190.6653	1326.7565	1617.9775	4462.3843	1827.1693	2024.2707	1855.6005	3584.2864	1810.8855	3644.2075	3463.6427	4326.4781	1562.6715	2266.183	2986.1951	3425.8876	3025.0391	1511.7647	1874.0741	3791.5309	1529.3532	3935.8233	2884.1528	1986.9881	4113.1868	1858.9943
ACSL4	1414.3646	600.9167	860.5121	1100.1076	454.9705	286.9669	2143.3571	2797.4882	565.6499	931.5136	1507.7005	899.8331	3453.5269	1868.2277	1349.4051	9938.4615	1424.1002	1574.0528	579.4504	688.0734	1077.9468	3377.4924	7040.1163	1766.6336	1172.7623	757.4356	4820.6019	3315.7895	1173.3034	2733.7757	1844.8533	45298.5702	1824.5274	1429.1463	9865.8098	2118.0238	1285.1562	7123.9336	1049.1895	1441.8362	1193.5829	2136.4198	1089.0337	1400.995	2105.7338	836.1523	1681.8472	1393.956	1451.0109
ACSL5	336.543	1149.5502	2058.6253	1711.5178	689.1987	5740.9326	735.1912	597.0696	1474.8011	8675.4146	291.556	233.7229	1206.0097	60.6061	83.9073	352.0362	147.6265	1051.0907	40.6213	79.5107	17240.8112	477.8057	502.3256	270.1092	367.6612	202.9081	98.3796	10579.6586	995.6604	1169.6439	1729.9851	86.9879	546.2918	478.8815	251.4139	478.4995	243.3036	1038.6226	3251.3279	339.5931	387.7005	645.0617	1022.8013	1086.0697	5885.3235	562.7801	609.2614	2264.2857	5127.0088
ACSL6	5.0513	13.58	72.7763	4.3057	44.0065	0.5314	194.4264	7.8493	1.9894	61.3992	142.8571	1.113	21.3904	415.5188	79.5241	4.9774	9.9113	16.0735	399.0442	10.7034	4.436	24.2073	18.6047	48.1629	2.4062	167.2174	1.1574	96.0171	32.4724	84.8023	11.4371	53.8267	611.7305	6.9983	3.599	16.4684	10.0446	34.1244	12.207	15.1278	8.5561	15.4321	1.6287	189.5522	6.8385	56.5071	97.9717	4.9451	46.1379
ACSM1	23.3623	0.679	5.3908	4.3057	0	0	2.0739	5.2329	3.9788	49.1194	1.5932	7.2343	6.1115	0.4591	0	4.0724	0	11.4811	2.9869	4.5872	5.0697	14.9855	3.4884	0.993	0.9625	1.3219	0.5787	2.1337	3.8203	6.2817	2.4863	0	0.4847	4.4989	0.5141	0	0.558	6.8249	0	0.5216	1.6043	3.7037	35.2877	0.4975	2.6302	0	0	0	1.0368
ACSM2A	0.6314	0	0	0	1.4196	0	1.0369	0	0	0.5848	0	0	0	0	0.6262	0	1.0433	0	0	0	0	0	0	0.4965	0	0	0	0	0	1.2563	0	0	0	0	0	0	0	0	0	0	0	0	0	0	0	0	0	0	0
ACSM2B	0	0	0	1.0764	0	0	0	0	0	0	0	0	0	0	0	0	0.5216	0.5741	0	0	0	0	0	0	0	0	0	0	0	0	1.4918	0	0	0	0	0	0	0	0	0	0	0.6173	0	0	0	0	0	0.5495	0
ACSM3	259.0939	60.4991	74.3261	406.5554	26.5601	84.347	18.5716	290.2198	27.5066	1537.2313	61.7685	138.7757	52.2078	2.8834	69.7746	217.3167	46.0146	368.5075	4.6655	2.2936	2276.9202	100.8637	140.3256	36.2612	36.1838	26.2194	7.7488	18.4211	35.6862	188.0601	227.6778	2.5087	43.3834	55.5113	28.7455	12.8088	29.4531	42.7672	297.5511	6.0303	52.6845	199.179	65.1357	155.3483	91.9148	58.3092	16.15	7.5	6.6407
ACSM4	0	0	0	0	0	0	0	13.0822	0	0	0	0.5565	0	0	0	0	0	0	0	0	0	0	0	0.993	0	0	0	0	0	0	0	0	0	0	0	0	0.558	0	0	0	0	0	0	0	0	0	0	0	0
ACSM5	41.6732	2.037	16.8464	21.5285	8.5174	4.2514	48.2178	55.9916	5.9682	33.331	1.5932	16.138	40.2343	5.9688	4.3832	7.6923	5.7381	8.0367	10.7527	12.9969	5.0697	19.02	8.1395	1.9861	0.4812	3.3047	14.4676	4.2674	19.5789	64.0729	33.3168	4.3254	1.4542	5.9985	3.599	57.6395	7.8125	7.4453	7.3242	5.7381	7.4866	20.9877	0	4.4776	2.1042	30.5444	3.5719	1.0989	4.1472
ACSS1	928.8082	911.2205	663.7466	470.3983	668.615	471.9012	1146.8568	3304.5526	1032.4934	1330.316	273.4997	3757.9299	655.9715	106.5197	157.7959	620.362	400.626	2051.0907	915.7706	168.1957	1564.0051	4727.913	777.3256	1077.4578	1640.5197	705.2214	3607.0602	787.34	1284.5691	956.6959	1050.721	60.0745	890.4508	549.8639	414.3959	1929.5517	579.7991	487.0482	2041.0063	516.9536	543.3155	3213.5802	83.0619	366.1692	511.8359	875.0964	180.125	165.3846	828.9269
ACSS2	1598.7372	457.6473	471.6981	1506.9968	1062.5443	767.3708	339.0797	1676.6091	1300.3979	822.7493	1616.5693	968.2805	609.6257	332.4151	308.7038	699.095	437.663	798.5075	339.307	116.208	2039.924	2133.1228	1183.1395	897.716	800.2887	812.9544	645.8333	1465.1494	1024.79	901.4173	939.8309	599.7837	627.7266	413.8976	869.9229	941.4456	345.4241	752.5981	2794.787	466.8753	332.6203	712.963	1501.0858	1156.2189	750.1315	826.989	256.6654	780.2198	706.5837
ACSS3	51.7758	439.9932	8.0863	134.5533	9.2272	1466.7198	78.8075	1050.7588	1903.183	239.7493	62.1349	188.6477	456.328	5.9688	33.8134	233.9367	153.8863	163.031	69.8925	139.9083	4257.2877	20.1727	112.2093	155.4121	192.0115	25.7766	335.0694	914.6515	211.548	294.6096	137.7424	99.4834	258.3616	446.3895	343.9589	1097.8957	314.1741	214.053	273.4362	115.2843	132.6203	574.6914	53.7459	280.597	28.9321	50.3982	911.3407	997.8022	561.4308
ACTA1	8.8398	50.2461	5.3908	15.07	9.937	4.2514	3.6293	2.6164	7.2944	3.5085	3.1864	4.4519	3.5651	3.214	16.9067	0.905	1.0433	1.7222	20.3106	3.8226	1.2674	5.1873	1.1628	0.993	2.8874	7.9313	5.787	5.6899	2.8652	3.769	0	14.4179	0.9695	0.9998	0	2.7447	23.9955	0.6204	1.831	0	32.0856	7.4074	4.3431	0.4975	409.7843	10.6905	2.0411	48.9011	3.6288
ACTA2	3031.8611	3024.9329	1236.0916	1351.098	2921.9541	669.4301	3320.8866	1248.765	1161.5584	1934.3847	5734.6097	2310.2949	3683.8808	2310.1653	5538.6725	853.5611	530.3965	5787.3134	5965.4898	2808.6086	4206.071	1781.218	2745.9767	1195.3972	2032.7478	2024.4283	3253.8657	5517.6102	1178.3319	1884.8479	1928.6375	3027.8073	1590.8192	1115.6539	999.5835	4885.2516	2377.4163	1016.1315	2244.875	3742.9421	2749.016	3973.0247	3527.3833	5498.99	582.6618	3356.8576	4238.7907	2683.6484	3927.5272
ACTB	84592.8966	135040.5704	73911.7251	135724.4349	88363.6499	70104.4241	42476.7336	32517.5301	34937.6658	48903.001	35222.5173	35317.1953	42230.7105	21642.3324	21172.824	34426.6968	55322.3787	57627.4397	53829.1517	29661.315	41285.1711	22862.0502	33795.3488	46775.571	56575.5534	30696.6292	39368.6343	39078.9474	36186.167	48026.3829	34321.7305	62020.4253	55574.8909	47195.819	35839.0746	45078.6825	68427.4554	57849.5424	48619.7726	73926.4476	98384.492	48245.679	76206.2975	62010.4478	68440.8206	85752.5753	54785.5594	40004.3956	58142.5609
ACTBL2	0.6314	0	1.3477	1.0764	0	0	0	0.5233	0	4.0933	3.1864	0	1.0186	0	0	1.3575	4.1732	3.4443	0	0.7645	0	0	1.1628	1.9861	0	0	0	0	3.8203	1.2563	0	0	1.9389	0.4999	0.5141	0.9149	3.9062	4.3431	0.6103	0.5216	1.6043	0.6173	3.2573	4.4776	43.1352	0.7636	1.0205	0	0
ACTC1	0	1.358	0.6739	0	0.7098	1.0628	3.6293	3.1397	0	0	0	2.2259	0	22.9568	5.6356	0.4525	3.1299	8.0367	59.7372	0	2.5349	4.0345	0	8.9374	0	1.9828	2.8935	36.9844	0.4775	1.2563	0.9945	0	0	1.4996	0.5141	1.8298	8.3705	0.6204	3.0517	0	0.5348	3.0864	1.0858	1.4925	887.9537	2.2908	16.8389	0	5.184
ACTG1	102511.1287	128729.248	142074.7978	72237.8902	68173.1798	87125.8137	32049.7732	24020.4082	32940.9814	39253.9705	48038.7679	34265.9989	56043.7993	40899.449	156077.0194	45379.638	47068.8576	44769.2308	67013.1422	35519.8777	39448.0355	35304.5939	60302.3256	48284.5084	44573.6285	67850.6279	28840.8565	40615.2205	32900.2489	34123.1989	71839.8807	54241.9801	29379.5444	60028.6429	39194.3445	34265.3248	55631.6964	33759.5781	51315.6831	60706.3119	82865.7754	44836.4198	58643.8654	82488.0597	49450.8154	78970.9599	74017.094	52740.1099	43334.3701
ACTG2	167.3244	104.5663	112.5337	21.5285	74.5272	79.1816	98.5094	703.2967	26.5252	78.3571	217.7377	634.3907	165.5208	128.5583	143.3939	43.8914	93.8967	233.6395	308.2437	327.9817	112.801	75.5037	125.5814	67.0308	30.7988	61.4673	327.5463	500	131.7997	263.2013	140.2287	162.4414	86.7668	66.4835	50.8997	68.6185	744.9777	45.2924	28.6864	89.7235	116.5775	970.9877	340.9338	214.4279	14.7291	106.1417	148.4883	181.8681	60.1348
ACTL6A	3160.8524	2666.4403	1381.4016	2602.7987	3878.9608	2174.5715	1310.6935	2748.2993	2340.1857	821.5798	931.4923	2461.8809	2749.6817	814.9679	1571.0708	4113.1222	1223.2655	939.7245	2584.2294	2313.4557	1933.4601	2968.274	1139.5349	3624.1311	2007.6997	661.5995	2949.6528	812.2333	2566.2729	1375.054	1433.6151	2443.8303	2395.0557	3868.0427	3886.8895	1579.14	2139.5089	4191.0966	1370.8433	3294.7314	4344.385	2053.0864	1520.0869	1575.1244	1478.1694	1340.1345	2541.6507	3047.8022	1187.1436
ACTL6B	0	0	431.9407	1.0764	0	0	4.6662	0	0	0	180.5629	0	0	377.8696	58.2342	0	0.5216	0	794.5042	139.9083	0	0	101.7442	1.9861	0	423.0007	0	43.3855	0	0	0	535.3839	40.2327	0	0	0	307.4777	0	0	231.6119	65.2406	0.6173	0.5429	213.9303	0	135.9225	254.6243	0	298.6003
ACTL7A	0	0	0	0	0	0	0	0	0	0	0	0	0.5093	0	0	0	0	0	0	0	1.2674	0	0	0	0	0	0	0.7112	0	0	0	0	0	0	0	0	0.558	0	0.6103	0	0	0.6173	0	0	0	0	0	0	0
ACTL7B	0	0	0.6739	1.0764	0.7098	0.5314	0	0	0	0	0	0	2.0372	0	0	0	0	0	0.5974	2.2936	0	0.5764	1.1628	0	0	0	1.1574	0	1.4326	0.6282	0	0	0	0	0	0	0.558	0	0	0	0	0.6173	0	0	0	0	0	0.5495	0.5184
ACTL8	56.1957	0.679	21.5633	0	25.5522	12.2227	0	0.5233	23.2095	0	5.8417	4.4519	8.1487	0	64.4959	0	52.1648	1.1481	11.3501	8.4098	7.6046	0	5.2326	75.4717	0	129.544	1.7361	1.4225	9.0732	0	0	0	0	0.4999	5.6555	3.6597	0	37.8471	3.0517	0	5.3476	6.7901	92.8339	32.3383	0.526	7.6361	21.9416	2.7473	2.592
ACTL9	0	3.395	0	11.8407	0	5.8456	0	0	0	0	0.5311	0	0.5093	0	1.2523	0	0	0	0	0	0	0	0.5814	0	0	8.5922	0	1.4225	0.4775	0	4.9727	0	0	0	0	0	0	0	1.2207	0	0	0	0	3.4826	0	0	1.5308	0	0
ACTN1	2144.9092	2854.5238	2042.4528	1294.9408	2438.1025	1305.6995	1448.6066	2598.6395	3220.8223	1223.306	3334.5725	4700.0556	5364.9096	939.8531	2209.1421	2574.6606	6232.1335	3525.2583	2928.9128	2538.9908	3252.218	2790.1776	2503.4884	1858.4906	3552.9355	1275.6114	2701.3889	4142.9587	2830.8273	2301.5979	2298.8563	2202.5712	3668.444	2356.4168	2127.5064	2969.8079	1858.2589	1537.4593	2346.1807	2960.8764	2497.3262	3672.8395	2886.5364	3224.3781	5746.9753	2106.0348	3778.0329	4288.4615	2897.8745
ACTN2	179.3212	15.617	10.1078	39.8278	8.5174	2.1257	4.6662	7.8493	128.6472	7.0171	2.1243	45.6316	30.0484	427.4564	1616.7815	1.3575	145.0183	9.7589	35.2449	75.6881	20.9125	3.4582	5.814	45.1837	0	70.7204	0	21.3371	17.1913	11.9351	5.9672	2.403	2.4237	7.998	2.5707	4.5746	15.067	151.3882	1.2207	2.6082	1.6043	33.9506	1.0858	1.99	901.1047	57.2707	30.1059	7.1429	3.6288
ACTN3	3.1571	8.148	0	13.9935	0	0	2.0739	1.0466	0	0.5848	0.5311	0	5.6022	2.2957	1.2523	1.3575	33.3855	0.5741	4.1816	0.7645	0.6337	0	1.1628	0.993	2.8874	4.6266	0	1.4225	0.4775	5.0253	14.4207	1.4418	0.4847	0	0.5141	2.7447	2.7902	0	0.6103	1.0433	0.5348	0.6173	0	5.4726	71.0153	5.3453	3.0616	2.1978	13.4785
ACTN4	10670.3836	10372.3714	4311.4218	8640.6243	7800.6434	4391.1465	3577.3584	7527.6714	9811.7573	4931.3265	5230.2655	5405.1475	12813.2926	3469.977	5103.0369	4540.5023	13947.8456	5551.6131	3615.5376	4444.4343	4429.0748	8047.6422	6258.6105	7949.0963	10706.7709	2852.8156	5861.8113	8715.9886	6047.4312	4941.6953	4256.2556	10798.241	9389.9952	10926.8906	3883.018	3709.3047	8174.029	3970.5227	4733.9505	9752.3474	7059.0321	7321.9383	4942.025	5165.1045	10795.9285	2873.2179	3358.1018	3990.4231	2179.3053
ACTR10	1340.4893	1780.3429	1559.973	858.9882	986.5975	1788.7605	1051.4582	812.1402	1178.382	628.0261	947.9554	1259.3211	1332.824	1505.5096	1006.8879	1189.5928	1039.6453	1073.4788	1504.1816	1003.8226	1228.7706	968.8677	1451.7442	773.0884	546.1983	1013.8797	942.7083	913.9403	1521.9039	895.7638	979.1149	1320.197	1521.0858	1437.1443	845.7584	948.7649	1143.4152	1856.9877	1402.5815	723.0047	785.5615	903.7037	772.5299	1412.4378	881.6412	867.4603	1221.5844	1050	1489.8911
ACTR1A	1884.7672	3065.6934	5440.7008	2160.3875	2388.4178	4106.8155	2495.917	1350.6018	1316.9761	1779.4073	2229.9522	1483.5838	1764.7059	2000.4591	1619.9123	1936.6516	1080.3339	1742.2503	1836.3202	1637.6147	2060.2028	835.7276	2761.6279	1639.5233	1108.7584	2847.9841	2161.4583	2312.9445	1397.7448	1952.338	1733.4659	1764.2677	1317.9835	1874.0362	1223.6504	1825.2516	1757.2545	1808.5931	1702.2627	1964.0063	2255.0802	1564.8148	2250.2714	2754.7264	2442.9248	2652.0155	1882.8932	2415.3846	3278.901
ACTR1B	1423.8358	2280.7673	1244.6092	1671.69	1294.6431	805.6331	769.9287	1629.5133	1612.7321	1585.8536	1097.1853	902.059	842.3733	780.9917	1015.0282	762.8959	1629.6296	1409.2997	1183.9904	858.5627	858.6819	1274.9169	945.9302	1622.145	1075.5534	2481.8242	936.3426	1475.8179	1149.4267	1051.5488	1062.1581	945.3322	744.062	1253.1898	547.5578	876.4867	1869.4196	1484.1011	883.1747	1949.9218	1209.6257	1136.4198	690.0109	1252.2388	1214.0978	1004.1464	984.3092	1273.6264	1728.8751
ACTR2	6427.1507	7105.0755	5460.9164	3442.4112	4291.3444	4105.7526	9370.3176	11109.8901	6392.5729	8377.1899	7415.2947	7705.064	10404.3799	6343.8935	3133.3751	8771.4932	7592.5926	8391.504	4228.7933	5172.0183	7753.4854	10866.1885	7656.9767	10366.435	5840.231	3165.8956	7682.8704	6758.1792	6481.1045	8230.2226	8935.3555	5883.9361	5925.8362	6473.3978	4345.5013	6419.9451	4771.2054	10556.8481	8269.0051	8571.205	9368.984	8609.2593	8926.1672	5379.602	8354.0242	5372.7559	8019.3902	7880.7692	4188.6988
ACTR3	6144.9092	6021.3886	4691.3747	6776.1033	10624.0229	6226.6507	7470.6416	7196.2323	4547.0822	4871.588	6542.2199	5008.9037	5360.3259	3810.8356	2989.355	6576.9231	4502.3474	5179.1045	2722.8196	3103.9755	5705.9569	6835.6758	4695.9302	5164.8461	4064.9663	2497.0258	4756.9444	4844.239	2749.1688	5666.6798	6952.7598	4801.1534	2472.6127	7181.2226	6954.7558	5147.301	5058.0357	13455.5607	5971.6524	6080.8555	8201.6043	4467.284	10460.9121	5354.7264	6406.1021	5259.7417	4705.192	7078.022	4853.2919
ACTR3B	430.6235	160.9234	303.9084	217.4381	242.0358	121.1638	106.2865	454.2125	298.4085	170.1635	103.5582	468.5587	107.4612	336.5473	465.8735	543.8914	351.0694	161.3088	328.5544	310.3976	268.0608	551.0039	155.814	235.8491	115.0144	127.5611	520.8333	201.2802	168.5698	161.4385	241.1735	314.3097	557.4406	169.4581	396.9152	318.3898	306.3616	967.2716	144.6527	291.0798	236.8984	485.1852	346.3626	180.0995	172.0147	526.1269	405.1537	273.0769	435.9772
ACTR3C	33.4649	138.5164	264.8248	88.267	385.4118	178.5572	69.475	62.7943	25.8621	21.0512	37.7058	89.0373	58.0596	141.4141	33.8134	57.4661	100.1565	66.0161	19.1159	14.526	304.1825	44.9564	100	40.2185	293.0703	48.2485	3.4722	174.9644	53.9615	32.0364	22.3769	17.782	194.3771	52.487	72.4936	103.3852	49.6652	153.87	80.566	35.9937	49.7326	42.5926	103.6916	24.8756	361.3887	72.5429	103.5846	71.978	130.6376
ACTR5	421.1523	214.5646	418.4636	928.9559	302.3673	236.482	180.4277	240.1884	200.9284	385.3531	207.6474	668.3361	237.8406	242.4242	461.4903	199.095	314.0323	317.4512	322.5806	161.315	477.1863	250.1419	137.2093	416.0874	205.486	390.6147	381.9444	326.458	319.9484	186.5651	424.1671	241.2592	270.4799	267.4338	401.5424	363.2205	156.808	311.4627	227.6601	135.6286	201.0695	353.7037	345.2769	500.995	278.2746	659.7585	442.9136	590.1099	176.7755
ACTR6	774.7435	762.5191	605.1213	770.7212	1405.3691	2338.7804	924.4329	961.8001	1590.8488	626.2718	560.2762	907.0673	919.7861	932.5069	953.6631	1235.7466	699.0089	610.2181	558.5424	792.0489	1580.4816	2050.7027	719.7674	639.0268	571.2223	465.9617	976.2731	680.6543	763.1009	708.5705	791.1487	974.168	1031.0228	1009.7501	1707.455	850.8692	834.8214	1672.0955	650.6318	746.4789	1123.5294	993.8272	1514.1151	1007.4627	431.3519	1231.702	1266.4881	3409.3407	2036.8066
ACTR8	296.764	160.9234	224.3935	297.0936	286.0423	222.1337	573.4284	392.4647	245.3581	504.6429	476.8986	443.517	540.8709	377.8696	490.2943	580.0905	808.0334	253.7313	375.7467	409.7859	496.1977	745.8149	496.5116	342.6018	452.8393	370.1256	333.3333	305.8321	254.0486	517.6083	345.1019	539.2286	324.7698	466.3846	347.0437	364.1354	400.6696	375.9888	225.829	318.2055	480.7487	425.3086	174.2671	260.6965	408.7322	323.0068	423.0131	434.6154	226.0238
ACTRT1	0	0	0	2.1529	0	0	0.5185	0	0	0	0	0	0	0.9183	0	0.4525	0	0	0.5974	2.2936	0	0	0	0	0	0	0	0	0	0	0	1.4418	0.9695	0	0	0	0.558	0	0	6.2598	0	0	0	0	0	0	0	0	0
ACTRT2	0	0	0	0	0	0	0	0	0	0	0	0	0	0	0	0	0	0	0	0	0	0	0	0	0	0	0	0	0	0	0	0	0	0	0	0	0	0	0	0	0	0	0	0	0	0	0	0	0.5184
ACVR1	819.5738	560.8555	737.1968	468.2454	934.0736	885.8775	736.2281	374.1497	199.6021	931.5136	1057.8864	253.7563	1008.9127	1250.6887	680.025	410.4072	485.6547	766.9346	496.4158	549.6942	951.8378	627.6603	1248.8372	984.1112	541.3859	446.1335	688.0787	586.771	648.97	587.3346	997.5137	1022.2276	944.2559	411.8981	1539.3316	424.5197	808.5938	543.5086	750.729	727.1779	575.9358	466.6667	589.0337	1173.1343	1610.7312	530.7086	1360.8879	372.5275	737.1695
ACVR1B	1178.8477	967.5777	1191.3747	1231.4316	604.7346	736.5484	585.3532	1644.1654	3144.5623	2437.8406	1157.196	1950.473	1020.6264	1056.933	1867.2511	1045.2489	884.1941	2118.8289	1905.6153	825.6881	950.5703	2301.9974	1847.093	1064.0516	1324.8316	682.0886	892.3611	1563.3001	1085.9145	683.4439	1116.8573	935.2397	1193.4077	1101.7273	1530.0771	688.0146	948.1027	1450.5972	2297.3528	984.8722	813.369	1985.8025	949.5114	1532.8358	1086.2704	601.7242	1500.1914	746.7033	738.2063
ACVR1C	40.4104	31.9131	2.0216	17.2228	24.1326	11.1598	60.661	58.0848	13.9257	219.8676	138.6086	57.8742	59.0782	200.1837	119.5992	73.7557	7.8247	29.2767	63.3214	1846.3303	7.6046	734.2876	65.1163	215.4916	146.2945	247.8519	16.7824	145.0925	35.3376	69.7264	15.9125	1675.3574	329.1323	48.9879	191.2596	23.7877	416.8527	55.8399	40.8934	86.5936	305.3476	103.7037	26.0586	139.3035	206.2073	89.3423	476.5914	12.0879	167.4443
ACVR2A	332.7545	271.6007	378.7062	285.253	118.5337	282.1841	415.2949	307.169	261.2732	266.648	463.0908	308.8481	268.3983	657.0248	1602.3795	493.6652	535.2113	415.0402	1005.3763	1253.8226	458.1749	601.7239	339.5349	780.0397	228.5852	487.1117	230.9028	384.7795	380.1178	432.8059	388.364	812.6877	510.4217	709.3244	316.7095	287.2827	493.8616	923.2201	316.1607	467.397	628.3422	417.284	142.7796	313.4328	145.1867	494.0553	257.1757	158.2418	387.2473
ACVR2B	440.7261	244.4407	296.496	526.3724	191.6412	264.1158	346.8568	537.9383	536.4721	861.9278	606.479	696.1603	203.7179	1010.5601	1418.9105	891.8552	1249.3479	406.4294	793.9068	860.8563	425.2218	955.035	470.3488	810.8242	304.6198	635.8229	339.1204	384.7795	363.8816	552.1574	872.2029	645.4403	287.9302	475.8822	571.7224	402.5618	507.2545	260.5863	411.9854	656.2337	575.9358	1454.9383	275.7872	310.9453	296.686	668.1583	744.4827	524.7253	453.0845
ACVRL1	426.835	471.9063	86.2534	152.8525	313.014	122.7581	677.1225	408.1633	240.0531	253.1986	373.8715	398.9983	630.5067	305.326	303.6944	204.5249	171.6223	637.1986	250.2987	285.1682	491.7617	434.5784	479.0698	509.9305	215.1107	195.6378	167.8241	623.7553	935.9685	668.3679	363.998	302.7754	567.62	290.4281	210.2828	728.2708	487.7232	305.8787	409.544	489.8279	567.9144	590.1235	471.7698	530.8458	261.9674	571.9435	463.3244	223.6264	364.4375
ACY1	828.4136	712.952	276.9542	758.8805	327.9195	636.6414	353.9494	536.3684	501.9894	794.6811	525.7568	227.0451	210.848	70.1882	353.7884	206.7873	929.0558	315.729	123.3572	39.7554	299.9303	193.6583	404.6512	228.8977	230.5101	781.2293	159.7222	579.8293	176.6879	226.4285	209.3486	35.5641	78.0417	131.9673	445.2442	470.2653	324.2188	496.9753	216.6738	369.2749	132.615	191.358	355.5917	244.7761	675.96	594.0881	661.8191	329.1648	288.2322
ACY3	3.1571	225.4286	221.6981	52.7449	60.3315	7.9713	42.5146	5.7561	1.3263	36.2548	12.2146	15.025	36.6692	0	0.6262	16.7421	6.2598	103.9036	0	0.7645	40.5577	1.7291	183.7209	5.4618	43.7921	11.236	0	13.5135	29.6072	8.7943	98.4585	0.9612	4.3626	6.9983	1.5424	3.6597	3.3482	2.4818	92.773	0.5216	3.7433	8.642	11.4007	39.801	66.2809	53.4527	69.3966	5.4945	13.9969
ACYP1	154.6961	382.9571	390.1617	470.3983	235.6478	180.1515	140.5055	135.0078	218.1698	53.7974	133.829	427.379	370.7665	252.9844	348.1528	359.7285	141.8884	117.1068	1043.0108	624.6177	70.3422	374.0602	99.4186	110.7249	106.8335	428.9491	197.338	211.9488	344.7802	102.391	88.5132	437.3423	436.2579	356.4118	72.4936	135.4071	604.3527	451.0625	144.0423	312.4674	293.0481	237.037	76.5472	264.6766	73.6454	193.9568	82.6636	257.6923	302.7475
ACYP2	201.4207	105.9243	460.2426	108.7191	236.3575	46.2336	149.3195	106.2271	63.6605	50.2889	50.9825	77.9076	157.372	251.607	57.608	69.6833	72.5091	172.7899	78.853	205.6575	74.1445	129.1055	149.4186	127.1102	113.0895	92.5314	93.1713	130.8677	138.4851	172.1173	76.5788	117.746	86.2821	78.4806	97.1722	118.0238	140.625	282.3018	68.3591	135.1069	96.2567	102.4691	104.2345	73.6318	61.0205	66.434	45.414	147.2527	58.5796
ADA	779.1634	142.5904	85.5795	392.8956	427.9988	23.3825	357.7447	297.2266	163.13	105.8405	112.5863	371.1742	1102.6229	39.9449	197.2448	347.0588	387.0631	171.0677	74.6714	36.6972	115.9696	68.5873	85.4651	341.6087	130.8951	156.6424	63.0787	86.0597	100.2823	306.5447	147.6877	58.6327	42.6563	314.9221	559.383	366.8801	98.2143	87.4826	140.3802	398.5394	352.9412	1651.2346	398.4799	254.7264	638.6113	949.1665	375.0478	173.0769	94.3494
ADAD1	0	0	0	0	0	0	0	0.5233	0	0	3.1864	0	0	0.4591	0	0	0	0	0	0	0	1.1527	0	0	0	11.8969	21.412	0.7112	0	0	0	0	0	0	0	0	12.2768	0	0	0	0	0	0	0.995	0	2.2908	0	0	0.5184
ADAD2	0	2.037	19.5216	0	1.4196	0	2.0013	8.6552	0.6631	0	0	0	0	0	0.6262	0.905	0	1.3146	0.8961	7.1636	0.6337	1.7291	0.5814	0	4.0857	2.6438	0.5787	0	0.9551	2.5127	0.4973	0	0.9695	0	0.5141	0	0.558	2.4818	7.3242	4.1732	3.2086	0	0.5429	5.403	1.0521	0	0.5103	0	0
ADAL	56.8272	128.3314	60.6469	32.2928	199.4489	52.0792	173.1692	232.8624	80.2387	96.4845	189.5911	89.0373	144.1304	99.1736	139.0106	246.6063	243.6098	102.1814	169.0562	176.6055	156.5272	202.8801	90.1163	119.6624	96.2464	175.8096	155.0926	205.5477	164.7496	183.4243	94.9776	145.6206	221.0373	165.459	168.6375	87.8317	117.7455	292.2289	46.9969	127.2822	215.508	176.5432	304.0174	99.005	52.6039	154.2491	290.8534	154.9451	117.1591
ADAM10	1457.9321	724.495	62.6685	272.3358	863.8052	1250.4318	2490.7323	4286.7609	2480.1061	1510.4203	2381.8375	3258.7646	1696.9697	5317.7227	1695.0532	2866.9683	2955.6599	2022.9621	639.1876	1947.2477	2114.7022	4810.3331	1901.7442	1931.9762	3723.2916	545.2743	2454.2824	1950.9246	2277.3642	2087.3935	4696.1711	1473.5071	2266.1173	717.3225	4423.1362	2237.8774	1952.0089	2368.8537	1928.7021	2858.6333	1975.9358	5960.4938	1908.7948	1936.8159	3098.8953	1147.705	2665.1359	1890.6593	2127.0088
ADAM11	9.4712	3.395	1.3477	19.3757	61.0413	2.6571	3.1108	39.7698	34.4828	63.1535	4.7796	116.8614	8.658	193.7557	16.2805	46.6063	129.3688	8.6108	547.1924	41.2844	55.7668	61.0946	29.6512	421.0526	8.1809	33.7079	78.7037	26.3158	76.4056	11.307	6.9617	5.2866	42.1716	2.9993	32.3907	32.9369	14.5089	3.1022	3.0517	16.1711	36.3636	15.4321	8.1433	28.3582	4.2083	11.4541	150.0191	24.1758	32.6594
ADAM12	423.0466	192.1575	59.2992	184.0689	2231.5559	52.0792	678.6779	798.5348	391.2467	236.2407	2574.0839	336.1157	1685.2559	289.7153	481.5279	689.1403	2492.9577	1033.2951	425.3286	337.156	524.0811	548.6984	1300.5814	511.9166	1244.4658	93.1923	1693.8657	554.0541	115.5635	691.6101	958.2297	968.8814	146.8735	213.4472	788.6889	392.4977	312.5	112.9207	427.2441	433.4898	560.4278	822.2222	1645.494	688.5572	471.8569	372.6414	303.6102	341.2088	236.9103
ADAM15	2576.9724	3302.149	3169.9596	2130.2691	2857.7117	3476.2907	1390.2216	2188.6866	5037.1552	4289.5879	1609.8301	1896.6778	1923.29	783.4894	2510.933	1604.1629	1050.4747	1925.6142	1446.6846	489.6713	2250.9506	1502.0504	1671.343	2091.857	1428.5611	1703.2386	2848.559	1834.559	4025.8537	1303.3489	1854.4306	286.4352	974.8522	1015.8186	2274.1337	1658.7374	928.8002	2408.0472	2777.2029	1704.3401	1073.7968	2026.2099	3035.6949	2377.2736	3958.1378	2600.8537	979.5943	743.7198	2377.0192
ADAM17	477.3481	388.3891	179.9191	110.8719	1475.6376	888.0032	816.0726	1307.169	720.8223	908.7082	509.8247	716.1937	1137.7642	518.3655	822.1666	1848.4163	1454.8774	707.2331	510.7527	1197.2477	1221.7997	1004.0259	486.0465	2283.0189	1989.4129	320.5552	1201.9676	652.2048	855.7427	906.4426	1646.9418	695.4223	1822.1037	1084.7315	2322.365	783.1656	612.7232	1601.365	666.5009	1054.2514	1242.7807	970.9877	1465.798	588.0597	1699.6318	684.9577	1047.0723	1407.6923	465.0078
ADAM18	0	0	0	0	2.1293	0.5314	0	0	0	0	0	0	0	0	0	0.4525	0	0	0	0	0	0.5764	0	0	0	0	6.9444	0	0	0	0.4973	0	0.4847	0	0	0	1.1161	0.6204	0	0	0	0	0	0	0.526	0	10.2054	0	0
ADAM19	357.3796	352.402	136.1186	224.9731	352.7619	43.5765	1225.1458	428.0481	257.2944	440.9047	1190.6532	242.6266	882.0983	105.6015	365.6857	568.3258	2818.4664	1126.2916	1318.9964	715.5963	463.8783	354.4638	539.5349	777.0606	619.8268	242.5644	469.9074	622.3329	420.7083	1518.9039	876.6783	347.9515	307.8042	285.9292	376.8638	673.376	416.8527	215.9144	656.1249	547.2092	885.0267	630.8642	656.3518	837.3134	1069.4371	572.7071	898.0737	462.0879	223.4318
ADAM2	0	0.679	0	0	0.7098	1.0628	0	0	0	0	0.5311	0	0	0	0	3.6199	0	1.1481	0	0	19.0114	0	0	0	0	3.9656	0	0	0	1.2563	2.4863	0	33.9312	0	0	0	0	0	7.9345	0	0	0	0.5429	2.9851	0	16.0358	13.7773	0	0.5184
ADAM20	0	0	2.0216	11.8407	1.4196	1.0628	1.5554	0.5233	6.6313	0	0.5311	3.8954	1.0186	0.9183	1.8785	0	2.0866	2.2962	0.5974	5.3517	1.2674	5.1873	1.1628	3.4757	0.4812	1.9828	0	4.2674	4.7753	0.6282	1.4918	1.4418	4.3626	1.9995	1.0283	2.7447	3.3482	0	0.6103	0	1.0695	0.6173	0.5429	0.995	0	0.7636	0.5103	1.0989	0.5184
ADAM21	15.7853	2.037	0.6739	3.2293	55.363	0.5314	13.9987	2.0931	9.2838	1.7543	1.0621	1.6694	5.6022	3.214	17.5329	13.1222	9.9113	2.8703	20.3106	1.5291	0.6337	3.4582	0.5814	10.9235	3.8499	1.9828	3.4722	4.9787	21.4891	1.8845	2.4863	5.7672	4.3626	5.4986	3.599	7.3193	6.1384	1.2409	0.6103	5.2165	1.6043	2.4691	8.6862	3.9801	1.0521	17.563	10.7157	3.8462	11.9233
ADAM21P1	0.6314	0	0.6739	0	1.4196	1.5943	0	1.5699	1.3263	0.5848	0.5311	1.113	2.0372	0	1.8785	0.905	1.5649	0.5741	1.7921	0.7645	0	0.5764	0.5814	0.4965	0.4812	0.6609	0	0.7112	4.7753	4.3972	0	0	0.4847	0.4999	0.5141	0	1.6741	1.2409	0	2.0866	0	0	4.3431	0.4975	0	2.2908	2.0411	0	1.0368
ADAM22	5.6827	33.9501	3.3693	10.7643	12.7761	40.3879	70.512	119.3093	3.9788	31.5767	82.3155	89.5938	214.413	283.7466	277.3951	114.0271	244.1315	116.5327	170.8483	165.9021	44.3599	301.4383	159.8837	268.6197	156.4004	55.5188	46.2963	78.2361	388.2359	106.7881	101.4421	549.8018	31.9922	231.9426	130.0771	35.6816	185.2679	5.584	31.1278	324.4653	110.6952	162.3457	19.544	108.4577	52.6039	12.2178	138.7932	132.967	159.6682
ADAM23	1.2628	78.7642	34.3666	18.2992	5126.0485	81.3073	64.2903	13.6054	2.6525	5.8475	293.1492	0	30.0484	338.3838	95.1785	212.2172	105.8946	30.4248	767.0251	181.9572	162.8644	4.0345	31.3953	833.1678	4246.872	48.2485	153.9352	337.1266	2.8652	97.3656	90.9995	158.5967	0	60.9849	714.653	179.323	161.8304	0	3.6621	270.7355	343.3155	14.8148	1.6287	25.8706	15.2551	163.4124	73.4788	73.6264	989.6319
ADAM28	90.9234	666.7798	59.973	52.7449	339.9858	388.9996	569.2806	249.6075	43.7666	235.0712	647.9023	109.6272	605.5513	29.3848	63.8698	144.3439	34.9504	718.7141	171.4456	237.7676	779.4677	118.731	340.1163	204.0715	831.0876	55.5188	116.3194	211.9488	426.4387	625.6527	465.4401	107.1729	79.4959	859.7872	175.3213	410.796	1433.0357	172.4833	475.4617	1078.7689	617.1123	266.6667	291.5309	389.0547	431.878	394.0225	287.7918	382.4176	305.858
ADAM29	1.2628	166.3555	0.6739	1.0764	0	0.5314	6.2216	0	1.3263	0	1.0621	0	0	0	1.8785	5.8824	0	0.5741	1.1947	1.5291	0.6337	0	31.3953	0	0	3.3047	0.5787	0	0.9551	3.1408	1.9891	0	0	0	0	0.9149	1.1161	0	0.6103	3.1299	1.0695	0	0.5429	4.4776	0	1.5272	0.5103	0	0.5184
ADAM30	0	0	0	0	0	0	0	0	0	0	0	0	0	0	0	0	0	0	0	0	0	0	0	0	0	0	0	0	0	0	0	0	0	0.4999	0	0	0	0	0	0	0	0	0	0	0	0	0	0	0
ADAM32	74.5067	2.716	2.6954	58.127	23.4228	11.1598	6.2216	68.5505	787.1353	4.678	1.5932	163.606	17.8253	20.202	8.7664	5.4299	3.1299	21.24	2.3895	0	10.7731	24.2073	0.5814	85.4022	0.9625	9.9141	8.1019	9.2461	0.9551	14.4478	7.9562	15.8597	13.0877	9.4976	11.8252	32.022	8.9286	13.6498	22.5829	14.6062	1.6043	15.4321	12.4864	7.4627	8.9427	21.3811	1.5308	15.9341	11.4049
ADAM33	22.0994	8.827	28.9757	317.5457	12.7761	55.7938	1286.709	30.3506	9.2838	18.1274	81.2533	59.8164	21.752	11.4784	20.0376	15.8371	121.8988	75.2009	159.2891	86.3914	18.3777	334.1354	38.9535	357.5819	10.5871	23.1328	50.3472	128.734	43.9332	505.7045	90.005	1.9224	14.0572	8.4979	3.0848	28.3623	54.2522	8.0658	39.6727	34.4288	5.8824	26.5432	14.7557	100.6816	3.6823	9.9269	67.1259	12.0879	93.971
ADAM3A	0	0	0	0	0	0	0	0	0	0	0	0	0	0	0	0	0	0	0.5974	0	0	0	0	0	0	0	0	0	0	0	0	0	0	0	0	0	0	0	0	0	0	0	0	0	0	0	0	0	0
ADAM5P	0	0	0	0	0	0	0	0	0.6631	0	0	0	0	0	0	0	0	0	0	0.7645	0	0.5764	0	0	0	0	0	0	0	0	0	0	0	0	0	0	0.558	0	0	0	0	0	0	0	0	0	0.5103	0.5495	0
ADAM6	21966.3078	81782.9706	2491.7925	16508.6975	124819.2734	2947.4638	157832.7777	102421.7268	16467.2016	28824.7374	10506.8295	1419.1319	134351.5406	6698.416	7646.0113	15850.2172	208.7324	234857.2216	7790.8722	17810.9786	16281.7237	10922.8508	121046.1686	82049.9702	17270.64	6038.3344	1381.5625	65731.6714	11599.9403	96428.792	155155.8578	7254.9177	19890.8192	47927.103	9852.7095	115429.5059	12582.3605	16150.805	272450.0651	19219.9687	87858.0321	104249.5802	1585.7546	23480.0647	1346.7701	89011.2785	44860.6761	24190.2033	29776.2208
ADAM7	0	0	0.6739	0	1.4196	0	0	0	0	0	1.5932	0.5565	0	0	0	0	0	0	0	0	0	0	0	0	0.4812	1.9828	0	0	0	0	0	0	0	0	0.5141	0	0	0	0	0	0.5348	0	0	0.4975	0	1.5272	0	0	0
ADAM8	294.8698	269.5637	159.0296	152.8525	518.8509	29.2281	335.4504	353.7415	305.0398	1840.2217	130.1115	124.6522	858.6707	116.1616	67.0006	220.8145	471.0485	514.9254	112.3059	266.8196	271.8631	294.5219	359.8837	356.5045	1499.0375	214.805	60.7639	211.2376	252.616	1152.0553	595.2263	218.1906	533.6888	174.9567	135.2185	220.4941	172.9911	181.1695	328.978	721.4397	374.8663	425.3086	218.241	318.9055	2523.4087	653.6497	912.8715	919.2308	354.5879
ADAM9	3479.0845	2878.2889	773.5849	1015.07	14561.1859	11512.6877	3615.2949	4353.7415	8073.6074	3053.0021	4831.1206	3193.6561	4053.4759	1068.4114	2058.8604	2641.629	1702.1388	4978.76	1580.6452	965.5963	8622.3067	1628.8044	1862.7907	4382.3237	5713.1858	1024.4547	7159.1435	3449.5021	1323.7269	3002.6304	9669.3187	1730.626	6069.8013	2790.3094	1625.1928	2663.312	1905.1339	2752.9083	5740.3302	2501.8258	2897.861	1875.9259	5264.3865	1975.6219	7146.2388	1959.4218	6331.9301	5415.9341	3169.5179
ADAMDEC1	526.5983	168.3925	36.3881	78.5791	533.7564	4.2514	1972.2618	643.6421	76.9231	212.8506	276.1551	371.7307	626.4324	67.9522	237.9461	390.0452	5.2165	746.8427	65.1135	112.3853	62.1039	92.7946	299.4186	410.6256	8.6622	120.2908	167.8241	50.4979	255.4812	1709.8661	1059.1745	392.1663	126.9995	389.9035	181.491	665.1418	164.6205	506.9024	780.0257	1107.4596	724.5989	669.1358	1.0858	189.5522	110.4682	1221.7751	247.9908	848.3516	686.366
ADAMTS1	309.3923	444.7462	247.9784	50.592	347.0836	213.0995	769.9287	722.135	448.2759	518.0923	484.8646	711.1853	464.986	544.5363	709.4552	123.0769	2128.8472	1382.8932	300.4779	181.1927	503.1686	422.4747	1145.9302	1234.856	424.9278	218.1097	1097.8009	838.5491	1289.3444	617.4866	961.2133	380.632	379.0596	173.4571	751.671	743.8243	885.6027	156.9722	197.1427	181.012	231.016	574.6914	485.342	353.2338	908.9953	550.5624	380.6608	140.1099	370.6584
ADAMTS10	166.693	48.2091	39.0836	62.4327	114.275	5.8456	200.6481	77.4464	62.9973	481.2528	203.3988	52.8659	128.8515	103.7649	88.9167	30.3167	86.072	306.5442	243.7276	130.7339	162.2307	72.0455	104.0698	245.7795	103.4649	67.4157	50.9259	560.4552	78.7933	265.0858	140.726	43.2536	64.4692	34.9913	22.6221	545.2882	38.5045	15.5111	90.942	58.4246	34.7594	89.5062	144.9511	147.7612	359.8106	75.5973	188.2893	150	131.6744
ADAMTS12	35.3591	38.0241	7.4124	17.2228	20.5837	3.7199	111.9896	376.2428	51.7241	153.7904	353.1599	176.4051	557.1683	74.8393	126.4872	155.2036	32.3422	492.5373	41.816	328.7462	799.7465	303.7438	355.2326	290.9633	577.9596	15.2016	218.1713	113.0868	95.507	216.7171	382.8941	429.6528	251.0906	202.9498	425.1928	196.7063	74.7768	54.599	86.6695	177.3605	200	132.0988	336.5907	382.0896	641.7675	64.1432	346.4728	287.9121	66.3556
ADAMTS13	35.9905	12.222	10.1078	45.2099	88.013	12.2227	18.1465	28.7807	974.1379	266.0632	14.3388	32.276	33.6134	437.0983	114.5899	75.1131	161.711	49.3685	1038.8292	321.8654	24.7148	190.7764	91.2791	112.2145	70.7411	85.922	76.9676	204.1252	112.6983	66.5855	37.2949	20.185	192.9229	7.998	115.6812	144.5563	118.3036	9.9271	16.4794	16.6927	35.2941	17.9012	110.2063	55.7214	55.7601	12.2178	117.3619	248.9011	21.2545
ADAMTS14	42.3047	95.7393	136.7925	201.2917	154.7326	29.2281	63.7719	83.7258	387.931	220.4524	69.5698	148.0245	992.6152	9.6419	143.3939	39.3665	54.7731	261.194	695.3405	253.0581	105.1965	155.0419	90.6977	129.0963	141.4822	101.7845	52.662	1012.8023	163.7945	457.9326	149.1795	108.6147	1004.8473	515.8723	82.7763	3223.2388	162.3884	61.4239	57.9831	347.4178	182.8877	68.5185	151.4658	117.4129	468.7007	83.997	111.2387	426.3736	95.3862
ADAMTS15	0.6314	63.8262	0	2.1529	0	1.0628	18.1465	5.7561	9.9469	7.6018	112.0552	13.9121	49.9109	56.933	9.3926	245.2489	73.5524	31.5729	34.0502	22.9358	8.872	38.6164	27.3256	61.569	3.8499	6.6094	43.4028	63.3001	80.7034	57.163	22.3769	6.2477	29.5686	11.997	1.5424	10.979	66.9643	35.9857	5.4931	89.2019	41.7112	116.6667	18.4582	56.7164	7.3645	4.5817	12.2465	1.0989	1.0368
ADAMTS16	14.5225	80.1222	33.6927	5.3821	36.1989	36.668	13.4802	94.7148	35.809	52.0431	2.6553	106.8447	40.2343	5.9688	6.8879	34.3891	534.6896	213.5476	9.5579	78.7462	276.2991	10.9509	239.5349	94.8361	54.3792	54.197	7.5231	160.0284	6.208	25.7548	61.6609	10.0925	3.3931	33.9916	41.1311	0	2.7902	2.4818	15.8691	31.2989	25.6684	138.8889	61.3464	196.0199	112.5723	61.8524	6.6335	27.4725	10.3681
ADAMTS17	125.6511	14.938	1.3477	139.9354	7.8076	4.7828	3.1108	1009.9424	385.2785	83.0351	5.8417	22.8158	31.5763	1.8365	83.2812	158.371	42.7752	35.5913	204.8984	198.0122	6.3371	209.7965	6.9767	64.5482	160.2502	1.9828	133.6806	47.6529	25.7869	36.4336	58.18	118.7072	85.3127	48.9879	87.9177	6.4044	126.1161	67.6284	9.1552	52.1648	5.8824	237.037	5.4289	5.9701	60.4945	9.9269	9.6951	8.7912	9.8497
ADAMTS18	3.1571	76.7272	12.1294	136.7061	51.8141	15.9426	88.6585	282.5746	0.6631	7.6018	93.4679	396.2159	19.8625	1332.8742	33.1872	31.6742	30.2556	40.7577	98.5663	441.1315	152.725	229.3928	16.2791	114.2006	47.1607	93.1923	228.0093	1805.1209	34.8601	116.8388	161.6111	843.4459	394.571	542.8656	257.5835	373.2845	121.6518	65.1466	7.9345	435.5764	54.5455	172.2222	8.6862	19.403	3.6823	10.6905	37.2496	668.6813	34.2146
ADAMTS19	3.7885	0.679	0	82.8848	1.4196	109.4726	0	6.8027	3.9788	0.5848	0	194.7691	12.7324	1.3774	0	60.181	0.5216	0.5741	0.5974	0	31.6857	46.6855	3.4884	333.1678	0	2.6438	2.8935	17.0697	4.2978	18.2168	34.8086	0.4806	0	28.9928	0	0	0.558	23.5769	0	0	1.0695	124.0741	1.6287	34.3284	0	42.7621	56.1296	1.6484	0
ADAMTS2	60.6156	139.1954	5.3908	6.4586	20.5837	8.5027	382.6312	432.2344	115.3846	161.3922	961.2321	183.6394	911.1281	44.0771	382.5924	117.1946	17.2144	719.8622	479.092	351.682	536.7554	461.6675	354.6512	157.3982	102.5024	54.197	368.0556	390.4694	218.711	312.8264	469.4182	473.8676	972.3703	187.9535	556.8123	380.6038	112.1652	19.2338	207.5186	275.952	242.246	286.4198	270.9012	460.199	945.818	144.3222	386.784	226.3736	95.9046
ADAMTS20	4.4199	0.679	0	1.0764	0	0	87.103	10.989	1.3263	0	77.5358	86.8114	0	1.3774	28.1778	36.6516	5.2165	1.7222	0	2.2936	0	560.8021	74.4186	36.2463	109.2397	37.6735	0.5787	138.6913	0.4775	4.3972	31.825	0.4806	0	33.4917	0	0.9149	6.6964	0	23.1933	64.6844	13.369	80.8642	0	21.393	62.5986	12.2178	6.1232	2.1978	0.5184
ADAMTS3	114.9171	10.185	28.3019	83.9612	7.0978	5.8456	98.5094	122.449	48.4085	87.1284	43.0165	92.9327	18.8439	6.4279	21.9161	125.7919	501.8258	57.4053	22.1027	14.526	47.5285	199.4219	39.5349	86.8918	63.5226	27.0985	6.9444	49.0754	46.3209	64.701	139.7315	7.6895	23.7518	16.4959	9.2545	31.107	17.2991	84.3803	9.1552	11.4763	32.6203	16.6667	9.772	88.0597	7.3645	13.745	55.1091	8.7912	11.9233
ADAMTS4	750.7498	757.7661	69.407	208.8267	302.3673	70.1475	395.0745	440.607	493.3687	304.0722	498.6723	824.7078	744.5887	250.2296	470.8829	146.6063	557.1205	1411.5959	198.3274	146.789	146.3878	271.4674	586.6279	467.2294	226.179	148.0502	613.4259	449.5021	304.6673	172.1173	978.6176	433.9781	368.8803	90.9775	1046.2725	436.4135	488.8393	585.6988	130.6146	487.2196	375.9358	404.321	980.456	519.9005	387.6907	300.0985	305.141	267.033	285.1218
ADAMTS5	77.6638	78.7642	20.2156	60.2799	66.7195	44.1079	454.1802	151.2297	202.9178	60.2297	298.4599	939.8998	311.6883	229.5684	222.918	59.276	73.0308	433.9839	226.4038	42.8135	178.0735	85.8782	131.3953	219.9603	159.769	40.9782	170.7176	185.633	59.2143	297.1222	216.8076	290.7605	523.9942	202.9498	194.8586	514.1812	91.5179	44.0515	78.735	160.6677	147.5936	94.4444	593.3768	181.0945	380.3261	90.8695	138.2829	53.8462	144.1161
ADAMTS6	24.6251	30.5551	61.9946	175.4575	71.688	71.2103	217.2391	41.3396	19.2308	41.5176	106.2135	75.1252	51.9481	9.1827	151.5341	31.6742	78.7689	107.9219	55.5556	68.0428	142.5856	58.2128	84.3023	47.6663	10.5871	125.5783	32.4074	180.6543	33.4274	154.5287	162.6057	29.3164	8.2404	39.9901	81.7481	165.5993	18.4152	19.2338	36.6209	53.2081	45.9893	111.1111	42.3453	168.1592	283.535	22.9083	247.4805	27.4725	159.6682
ADAMTS7	142.6993	171.1085	106.469	300.3229	66.0098	48.3592	102.6572	94.1915	110.7427	78.9418	152.4164	169.7273	232.2383	13.315	172.1979	204.9774	811.1633	370.8381	1363.7993	203.3639	282.6362	88.76	319.186	398.2125	85.1781	100.4627	62.5	275.2489	207.7277	194.1031	525.6091	120.149	175.4726	52.9869	263.7532	201.2809	77.0089	45.9128	242.9188	68.3359	93.0481	61.1111	268.7296	158.209	245.1341	49.6346	134.7111	100	157.0762
ADAMTS8	20.8366	15.617	10.1078	5.3821	6.388	2.1257	2.0739	22.5013	23.8727	27.4835	5.8417	7.2343	7.1301	11.9376	5.0094	10.8597	1.5649	71.7566	22.7001	16.055	28.5171	2.3055	59.8837	59.0864	4.8123	5.9484	590.2778	96.0171	191.4915	55.9067	9.448	0.9612	42.6563	22.9943	6.1697	200.366	80.3571	4.3431	5.4931	1.0433	32.6203	63.5802	18.4582	5.4726	3.6823	9.1633	13.267	15.9341	10.8865
ADAMTS9	58.7214	92.3443	40.4313	137.7826	95.1108	39.8565	241.6073	259.0267	100.1326	347.9288	682.4217	2279.3545	144.1304	280.5326	224.1703	94.1176	249.3479	428.2434	102.1505	94.0367	107.7313	220.171	244.7674	1168.8183	158.8065	189.6894	612.2685	228.3073	192.9241	252.5225	155.1467	110.0565	143.4804	77.9807	546.0154	397.9872	141.7411	1619.9783	108.0317	146.5832	178.0749	175.9259	333.3333	135.3234	983.1668	121.4139	193.9023	74.7253	94.3494
ADAMTSL1	17.6796	13.58	8.0863	51.6685	878.7106	4.2514	54.4394	16.7452	17.9045	60.8144	265.0027	40.6233	258.7217	11.4784	530.9956	25.7919	74.0741	113.6625	678.6141	178.1346	70.9759	20.7491	52.3256	105.2632	14.437	247.191	788.7731	227.596	37.7253	331.6713	28.8414	638.2314	17.935	1162.2124	91.5167	433.6688	58.5938	1.8613	31.1278	282.2118	158.2888	49.3827	50.4886	72.6368	98.8953	41.2349	62.7631	502.1978	2156.5578
ADAMTSL2	125.6511	317.7729	104.4474	77.5027	114.275	18.5997	246.2735	87.9121	37.1353	143.2648	164.0998	107.4012	959.0018	2514.2332	317.4703	137.1041	49.5566	336.3949	1983.871	844.0367	433.4601	129.1055	187.7907	276.0675	67.3725	258.427	34.7222	1889.7582	355.7635	230.5367	53.2074	251.3517	1515.7538	97.9758	143.4447	285.4529	140.067	47.1537	155.6389	162.7543	107.4866	102.4691	142.7796	282.0896	107.838	103.0873	180.6353	583.5165	548.9891
ADAMTSL3	49.8816	19.0121	2.6954	37.6749	8.5174	12.2227	115.1005	127.6818	30.504	74.8485	91.8747	35.0584	56.5317	2524.3343	56.3557	24.4344	81.3772	353.6165	74.0741	240.8257	139.417	493.3675	109.8837	611.718	24.0616	23.7938	211.2269	162.8734	521.9457	86.6868	477.8717	71.1282	144.4498	45.9886	28.7918	137.237	254.4643	45.9128	63.4763	36.5154	61.4973	127.1605	300.2172	51.2438	21.5676	29.0172	110.2181	14.2857	86.055
ADAMTSL4	303.7096	139.8744	85.5795	103.3369	124.9217	39.3251	81.9183	179.4872	177.7188	221.6219	130.6426	34.5019	640.6926	78.5124	47.5892	102.2624	369.3271	377.1527	262.8435	392.9664	134.3473	57.06	202.3256	450.3476	75.0722	94.5142	63.0787	256.0455	196.7444	991.2449	423.6698	489.2467	117.3049	226.9438	75.5784	131.7475	536.2723	122.8478	265.5017	524.2567	318.1818	291.9753	98.8056	154.2289	708.0484	306.971	511.2897	293.4066	316.7444
ADAMTSL5	6.3141	11.543	130.7278	44.1335	20.5837	0	4.1478	7.8493	3.9788	11.1103	53.1067	2.2259	92.1823	8.7236	3.757	1.81	22.4309	41.9059	3.5842	4.5872	1.2674	2.8818	6.9767	108.2423	54.3792	90.5486	6.9444	17.0697	4.7753	18.845	7.9562	2.403	7.271	2.4994	2.5707	43.9158	1.1161	3.1022	51.8796	8.868	14.4385	12.3457	102.063	32.8358	88.3745	28.2535	27.0443	95.0549	8.2945
ADAP1	107.8074	211.835	747.4798	217.6319	182.8541	420.7998	243.8471	94.9084	215.5637	293.7689	378.6989	30.473	240.1222	122.8788	21.8597	55.3575	34.554	403.1343	114.3608	37.4465	414.3093	109.463	130.9767	239.3893	266.4244	189.2465	52.3264	811.2304	110.9791	260.6886	141.8846	21.7133	73.9748	33.4467	387.3522	141.3083	100.24	220.3754	308.0125	520.4591	93.3369	129.1296	884.3757	182.1692	677.8643	195.9651	161.8982	701.0879	183.634
ADAP2	174.9013	131.0474	88.9488	99.0312	497.5575	40.3879	411.1471	155.9393	159.1512	340.9117	112.0552	273.7896	451.235	173.0946	145.2724	146.1538	302.5561	294.4891	83.632	139.9083	272.4968	199.4219	198.2558	160.3774	49.5669	105.7502	191.5509	174.9644	196.2669	575.3995	223.7693	170.6116	136.6941	133.467	372.2365	728.2708	174.6652	196.6806	424.8027	174.2306	167.9144	272.8395	136.2649	158.7065	365.5971	386.3864	364.3322	217.033	370.14
ADAR	5504.0253	6804.9567	4563.3423	2794.4026	4052.1477	5464.0627	6099.2871	8206.1748	11456.2334	9553.7155	8663.3032	7682.2482	7985.2305	12970.6152	6966.8128	12093.6652	10177.8821	8852.4684	6522.1027	6925.841	6693.9163	6617.8102	8112.7907	11191.1619	9120.7892	7335.7568	8768.5185	7992.8876	12204.8386	9497.8603	10264.545	3913.0121	5911.779	7593.6206	14128.0206	6382.4337	4531.808	7421.7465	15507.7415	6212.8326	6612.8342	12361.1111	9776.873	9335.8209	7986.323	7372.649	7298.8902	5929.1209	9071.0213
ADARB1	144.5935	155.4914	326.8194	278.7944	354.8912	102.5641	383.6682	252.224	307.0292	312.2588	254.9124	510.2949	535.7779	242.4242	346.9004	142.0814	370.892	768.6567	3810.0358	434.2508	481.6223	274.9256	256.9767	499.5035	122.7141	132.8486	414.9306	1003.5562	529.5863	519.4928	256.0915	261.9248	365.0024	232.4425	354.2416	858.1885	170.2009	152.0087	429.6855	430.8816	158.2888	377.7778	536.9164	342.7861	911.0994	167.9941	655.1856	356.5934	235.3551
ADARB2	5.0513	51.6041	93.6658	2.1529	4.2587	12.2227	106.2865	14.652	0.6631	0.5848	74.8805	0.5565	3.0558	702.9385	0	7.6923	0	15.4994	11.9474	81.0398	13.308	5.7636	4.6512	56.6038	88.5467	35.6907	46.875	1.4225	10.5058	9.4225	30.3332	46.6178	0.9695	0.4999	5.1414	29.2772	99.3304	24.8177	6.1035	97.0266	87.1658	10.4938	0.5429	212.4378	2.1042	0.7636	0.5103	3.2967	0.5184
ADAT1	80.8208	167.0345	37.062	43.0571	90.8521	219.4766	295.0097	472.0042	228.1167	340.327	378.12	185.3088	324.93	346.1892	187.8522	341.629	586.8545	297.3594	179.8088	962.5382	244.6134	1168.866	568.0233	414.5978	321.4629	230.6675	215.8565	455.9033	268.3747	352.4008	343.6101	337.3783	425.5938	304.4247	499.7429	139.0668	184.1518	356.1346	364.3782	428.795	388.7701	412.963	486.9707	415.9204	432.404	165.7032	519.454	603.8462	276.309
ADAT2	576.4799	145.3064	148.248	389.6663	215.7738	166.3345	255.0875	549.4505	815.6499	516.338	218.7998	767.3901	206.2643	164.371	1557.9211	298.19	376.6302	254.3054	261.6487	147.5535	450.5703	143.5146	247.6744	331.6783	247.3532	467.2835	425.9259	492.8876	290.3413	579.7966	163.1029	107.6535	113.9118	195.4516	445.7584	978.957	267.8571	321.3898	197.753	122.0657	95.1872	621.6049	334.4191	249.2537	335.6128	426.0941	461.7936	404.9451	199.5853
ADAT3	48.6188	185.3675	96.3612	61.3563	144.0858	130.198	39.9222	79.0162	121.3528	69.5858	64.2592	86.8114	100.331	26.1708	120.2254	28.9593	128.8472	74.6269	152.9271	109.3272	53.8657	106.6273	55.2326	115.1936	37.0549	173.8268	126.7361	86.771	34.8601	74.7517	52.2128	64.3999	39.2632	45.9886	57.5835	51.2351	151.2277	33.504	67.1384	119.4575	64.7059	54.321	100.4343	133.8308	28.9321	213.8106	84.7047	107.6923	37.8434
ADC	491.8706	46.8511	82.8841	86.1141	110.7261	10.6284	321.9702	98.3778	64.9867	133.9087	79.6601	33.9455	129.8701	177.2268	65.7483	101.3575	94.4184	154.4202	161.8877	176.6055	71.6096	20.7491	181.3953	85.4022	189.1242	87.2439	36.4583	172.1195	57.3042	127.5176	104.4257	97.0804	417.8381	33.9916	74.5501	222.3239	45.7589	35.9857	72.6315	85.0287	55.615	99.3827	46.6884	123.3831	272.4882	61.8524	70.9274	93.956	81.3893
ADCK1	96.6062	384.3151	215.6334	256.1895	213.6445	156.2375	107.8419	130.8216	299.0716	99.4082	97.1853	197.5515	189.9669	189.1644	243.5817	138.4615	163.7976	196.3261	253.8829	165.1376	147.6553	88.1837	205.2326	106.7527	140.0385	254.4613	106.4815	192.0341	183.851	144.478	126.8026	98.5222	231.7014	70.4826	82.2622	232.3879	136.7188	80.6577	195.3116	83.4637	94.1176	120.9877	113.4636	106.4677	86.7964	173.3393	186.2482	136.8132	265.9409
ADCK2	836.6219	449.4992	444.7439	213.1324	534.4661	381.0283	428.2566	660.3872	466.1804	449.0913	396.1763	506.956	366.6921	467.4013	440.2004	441.3167	767.3448	545.3502	648.1481	413.6086	470.8492	629.3894	363.3721	491.0626	436.9586	478.5195	386.5741	408.9616	632.7338	555.9263	462.9538	582.9629	1246.7281	410.3984	536.7609	519.6706	636.7188	626.0276	496.2135	844.5123	392.5134	741.358	714.9837	356.2189	420.3051	905.6408	603.1382	683.5165	842.9238
ADCK4	1411.2076	1257.5115	628.7062	640.4736	655.1292	626.013	333.895	478.8069	454.9072	673.6369	411.0462	449.6383	942.7044	674.0129	547.9023	406.7873	757.9551	735.3617	363.2019	539.7554	297.8454	866.8513	386.6279	572.9891	729.5476	529.4118	715.8565	677.0982	619.3628	521.3773	542.5162	551.7241	480.3684	799.802	389.7172	634.9497	703.125	555.297	408.9337	664.0584	465.2406	432.716	278.5016	753.7313	641.7675	365.0053	358.7192	340.1099	330.2229
ADCK5	199.5264	321.1679	895.5526	1773.9505	315.8532	234.8877	222.4238	263.213	610.7427	354.9459	302.7084	316.6388	176.2159	105.6015	387.6018	128.5068	161.1894	297.9334	308.2437	322.63	235.1077	121.6128	203.4884	171.7974	81.3282	912.0952	442.7083	359.175	247.3631	224.255	213.3267	82.1819	140.572	534.8676	139.3316	403.4767	173.5491	148.9065	417.4786	177.8821	204.8128	119.7531	140.0651	455.2239	386.6386	236.7189	199.005	511.5385	304.8212
ADCY1	8.8398	141.2324	332.8841	118.4069	12.7761	99.3756	82.9553	73.7834	31.1671	356.1154	3339.8832	122.9827	1320.0917	6856.7493	10969.3175	61.991	957.2248	169.9196	2375.1493	3399.8471	221.7997	525.0675	265.1163	848.5601	11.5496	4736.2855	73.4954	150.7824	489.9509	598.6416	526.1064	17679.6828	403.7809	2470.8885	81.7481	64.0439	2498.8839	9.3067	238.036	1394.3662	1279.1444	221.6049	36.9164	800.995	31.0363	1611.2159	418.4207	100.5495	97.9782
ADCY10	1.2628	0	3.3693	0	40.4576	11.6912	0.5185	2.6164	4.6419	3.5085	0	26.7112	12.7324	0.9183	3.757	0.4525	1.0433	1.7222	6.5711	3.8226	1.2674	2.8818	5.814	0.993	87.5842	3.9656	0	2.1337	1.9101	1.2563	1.9891	0.9612	0.4847	0.9998	3.599	1.8298	2.7902	16.752	1.2207	0.5216	2.139	4.9383	0	0.995	0.526	0.7636	1.0205	1.6484	0.5184
ADCY2	159.116	76.7272	127.3585	5.3821	5.6783	0	0.5185	14.1287	1.3263	7.6018	439.7238	141.9032	380.4431	1108.8154	565.4352	0.905	360.4591	30.9989	485.0657	2077.9817	3.8023	41.4982	2.907	991.0626	758.4216	352.2802	5.787	42.6743	13.371	44.5997	2.9836	270.0949	41.6869	67.9832	1.0283	0.9149	23.4375	22.9564	6.1035	9.3897	23.5294	4.321	2.1716	5.4726	78.9058	16.0358	53.5783	4.9451	245.7232
ADCY3	717.7837	4584.0231	82.1968	1455.5113	763.7046	897.3774	741.2314	968.4563	805.7759	1156.8954	625.2416	874.5075	1043.4479	584.5868	399.8936	933.6878	904.4288	1077.6751	1005.6571	934.8624	767.4144	1347.5215	548.0988	2098.2274	1007.8922	605.1157	833.2234	1026.9915	1086.2918	1144.8628	2072.8543	1016.8112	1278.0029	665.5153	1475.1979	1306.7063	1095.3069	606.8435	1423.0159	1675.18	852.1283	997.3086	849.0337	471.398	1065.9758	901.7006	914.3258	504.8187	790.0778
ADCY4	73.8753	55.6782	23.5849	75.3498	100.7891	24.4453	175.7615	64.3642	75.5968	171.333	86.0329	73.4558	57.5503	98.7144	120.2254	31.2217	592.5926	153.8462	105.1374	54.2813	60.2028	64.5528	73.2558	63.0586	39.461	89.2267	49.1898	241.1095	113.1758	219.8579	75.5843	39.4089	190.0145	36.491	53.9846	257.0906	65.2902	28.5404	47.6072	23.9958	36.3636	66.0494	133.0076	75.1244	198.3167	48.871	40.8215	46.1538	50.8035
ADCY5	2.5257	178.5775	24.9326	342.3036	15.6152	231.1678	256.1244	27.7342	3.9788	28.653	49.3893	10.0167	305.5768	314.0496	15.0282	180.0905	12.5196	788.1745	152.9271	198.7768	64.0051	58.2128	147.6744	29.7915	56.3041	53.536	24.3056	46.9417	186.2386	232.4212	1708.6027	16.3403	187.5909	12.4969	183.0334	70.4483	475.4464	38.4675	148.9251	384.9765	171.6578	83.3333	10.8578	110.4478	2.6302	66.434	335.2468	20.3297	248.3152
ADCY6	531.6496	952.6396	409.0296	669.5371	480.5227	780.6563	662.6053	1421.2454	1574.2706	1537.319	1300.0531	873.6784	662.083	1102.8466	1328.1152	1093.2127	1399.5827	1124.5695	1968.9367	613.9144	814.9556	1761.9444	1536.0465	836.147	1629.4514	898.2155	1270.8333	2253.9118	1345.216	969.8873	854.3013	298.9307	1268.541	1123.222	802.0566	921.3175	662.3884	2443.307	1388.5434	964.0063	620.3209	519.1358	1202.4973	794.0299	2011.0468	284.0627	1555.3004	876.3736	719.0254
ADCY7	540.4893	609.0647	1663.0728	952.6372	667.9052	2261.193	1833.8302	747.776	768.5676	2424.976	850.239	304.9527	2239.8778	196.0514	269.881	407.6923	849.2436	2032.721	264.6356	368.5015	12654.6261	857.6295	621.5116	1043.1976	660.7315	1103.1064	611.1111	721.9061	1649.8833	2574.8498	1593.7345	204.2533	468.2501	346.9141	833.419	1170.1738	262.2768	362.9595	3397.8116	421.4919	453.4759	790.7407	344.734	1034.8259	1479.7475	810.9532	1130.7565	862.6374	1997.408
ADCY8	0	0.679	0	5.3821	0	0	0	0.5233	0	0	9.5592	0	0	0	0	0	69.9009	0.5741	58.5424	1.5291	0.6337	0	0.5814	0.4965	0	9.2531	0	9.9573	0.4775	3.769	0	0.9612	0.4847	1.4996	0	0	1.1161	1.2409	0	0	13.9037	47.5309	0.5429	0.4975	0	5.3453	2.0411	0	0.5184
ADCY9	166.0616	359.192	384.7709	695.3714	576.3433	474.5583	1422.6831	338.0429	521.8833	1060.7443	464.1529	383.9733	486.3764	820.0184	826.5498	283.7104	955.1382	910.4478	498.2079	564.2202	484.7909	389.0456	2109.3023	645.4816	519.7305	224.0582	289.3519	536.2731	1027.6552	674.6496	1033.814	798.2699	751.333	209.4482	351.1568	454.7118	527.3438	135.2567	553.5863	587.3761	347.5936	745.0617	598.2628	469.6517	352.4461	320.716	487.3071	243.956	376.8792
ADCYAP1	1.2628	241.7247	2449.4609	13.9935	40.4576	1.5943	1913.1562	7.326	1.3263	9.9408	2192.2464	3.3389	18.3346	8073.921	1424.546	9.9548	290.5582	9.7589	4467.1446	808.104	7.6046	5.7636	7461.6279	51.142	8.6622	1366.8209	4.6296	72.5462	3.3427	213.5762	29.8359	1707.0768	1240.4266	43.4892	2.5707	17.3833	2001.1161	11.7884	1.831	2245.1748	3515.508	6.7901	1.6287	61.6915	19.9895	22.9083	18.3697	36.2637	6.2208
ADCYAP1R1	0	0.679	0	0	0	0.5314	0	0.5233	0	1.7543	0.5311	0	0.5093	14.2332	0.6262	0	37.037	3.4443	65.7109	3.0581	1.2674	0.5764	0.5814	18.3714	17.3244	0	0	0	6.6855	0	0.4973	2.403	0.9695	0.4999	0	0	0	1.8613	0.6103	0	0.5348	0	21.7155	0.4975	1.0521	0	3.0616	0	2.592
ADD1	2437.2534	3344.7632	2557.2776	1688.9128	3115.9447	3575.3952	3668.1789	3217.1638	3769.2308	2399.8316	4929.368	3589.3155	3773.8732	3613.8659	1777.082	4015.3846	3836.724	4135.4765	4586.0215	5875.3823	4217.3638	2149.8373	5392.4419	2471.6981	3394.6102	3937.2108	1787.6157	4096.0171	2800.7426	3415.9633	3272.9985	5701.3096	1936.5002	3779.5646	2552.6992	2430.0091	3413.5045	2072.2817	3879.9871	3460.6155	6750.2674	3811.7284	3623.7785	4224.8756	4973.172	3852.4096	3221.3293	2700	3616.3815
ADD2	8.2084	1082.329	55.9299	11.8407	1023.5062	113.7239	220.8684	9.9424	132.626	36.8395	681.8906	250.4174	319.837	699.7245	41.3275	986.4253	593.1142	37.3134	2387.0968	2538.9908	29.1508	786.1604	177.907	999.5035	4.3311	716.4574	167.2454	248.9331	233.0371	267.5984	32.3222	1423.0446	136.6941	209.948	541.3882	531.5645	1621.6518	19.8542	10.9863	2626.4997	1320.8556	88.8889	40.7166	14.4279	4.2083	592.5609	1062.8907	1190.6593	758.4241
ADD3	1046.251	552.7075	1307.9515	165.7696	2025.719	1750.4982	2396.8892	2032.967	874.6684	1018.0572	1446.0967	1318.3083	1411.2554	2703.8567	760.1753	2094.5701	3159.6244	1845.5798	478.4946	1090.9786	4922.0532	1025.3514	1579.6512	1891.7577	4646.7757	573.6946	1175.9259	4524.1821	635.599	2297.2007	870.7111	1616.2441	1873.9699	1916.0258	2580.4627	9209.5151	784.5982	2664.1849	595.09	654.1471	1101.6043	1809.8765	1768.1868	2024.3781	6494.4766	782.6997	1911.9786	4620.3297	2369.1032
ADH1A	0.6314	1.358	0	5.3821	0	0	0	0	0	0.5848	0	0	0	0	2.5047	0	0	0	0	0	0.6337	0	0	0	0	3.3047	0	0.7112	0.4775	0	0	0	0	0	0	0	0.558	0	0	0	0	0	0	0	0	6.1089	1.0205	0	0.5184
ADH1B	149.6448	81.4802	39.0836	41.9806	185.2532	20.7254	637.7187	419.6756	3.9788	331.5557	303.7706	3.8954	28.0112	2.2957	29.4302	102.7149	0	503.4443	730.5854	60.3976	429.6578	3.4582	547.6744	199.6028	2.8874	40.9782	50.3472	542.6743	1518.0837	2338.0315	199.4033	6.7283	257.3921	388.9037	19.0231	124.4282	798.5491	233.9072	263.0603	1.0433	229.4118	380.2469	26.0586	41.791	22.6197	71.0157	13.267	10.4396	157.0762
ADH1C	98.5004	2.716	0.6739	497.3089	314.4336	4.7828	2.0739	70.6436	0	1.7543	1.5932	248.1914	1.5279	0	1.8785	4.5249	0	26.9805	0.5974	0	2235.7414	280.6892	1.1628	0	0.9625	3.3047	2513.8889	17.7809	48.231	12.5633	4.4754	0	3.3931	0.4999	24.1645	0	6.1384	5.584	64.0866	0.5216	0	16.0494	1.0858	6.9652	39.979	3.0544	0	2.1978	9.3313
ADH4	0.6314	0	0	8.6114	3.5489	0	0	0	0	0	0	0	0	0	0	0	0	2.2962	0.5974	0	112.1673	0	0	0	0	0	0.5787	32.7169	0	6.2817	0	0	0	0	0.5141	0	0.558	0	0	0	0	0.6173	27.1444	0	1.5781	4.5817	3.0616	0	0
ADH5	6444.8303	1186.8953	1606.469	1230.3552	2893.7828	4396.4395	2214.3876	1678.179	1391.9098	2406.8486	1797.1322	1533.6672	1226.3815	844.3526	2029.4302	2881.9005	1823.6828	1465.5568	904.4205	2027.5229	4391.0013	1590.188	1404.0698	2450.8441	1456.2079	2517.5149	3175.3472	2790.8962	1072.5435	2178.4775	1200.3978	1179.3824	1100.3393	1612.6009	3276.0925	1260.7502	1651.2277	3284.0081	2678.8207	899.8435	1471.6578	2272.2222	2843.1053	2536.3184	2728.0379	1282.8638	2323.7658	2362.0879	2839.295
ADH6	1.8942	1.358	4.717	3.2293	1.4196	5.8456	0	2.6164	0	7.0171	1.5932	41.1797	3.5651	0.4591	16.2805	3.1674	0.5216	53.3869	0.5974	2.2936	141.3181	1.1527	1.7442	2.9791	2.8874	11.236	1.7361	519.9147	1.9101	3.769	4.4754	0.9612	0.4847	0	7.7121	3.6597	2.2321	2.4818	3.0517	0	2.139	0	10.3149	2.9851	56.8122	0.7636	39.801	3.2967	126.4904
ADH7	16.4167	2.037	0	0	2308.2124	252.956	0	0	0	0	0.5311	0	0	0	0	0	0	93.5706	0	0	157.7947	0	2.907	88.8779	18.768	0	265.625	0	1.9101	0	0.4973	0	0	0	0	0	8.9286	0	0	0	0	0	0	0.4975	0	0	0	12.0879	0
ADHFE1	13.8911	12.222	17.5202	238.9666	38.3282	6.377	54.4394	43.956	130.6366	159.6379	11.1524	58.9872	92.1823	47.2911	21.2899	25.3394	25.0391	120.5511	93.19	128.4404	329.5311	95.1	137.2093	31.281	8.1809	32.386	243.6343	110.2418	50.1412	160.1822	45.2511	11.0537	44.1105	19.4952	29.8201	118.9387	61.3839	8.6862	40.283	23.4742	13.9037	33.9506	42.3453	20.398	53.656	17.563	40.8215	173.0769	26.957
ADI1	2438.5162	2967.9172	2757.4124	2503.7675	1542.3572	5406.1379	7519.8963	2252.224	2111.4058	2892.7795	1650.0266	1500.8347	2753.756	2443.5262	3445.2098	1966.9683	508.0856	1528.1286	1302.8674	1726.2997	1842.839	2328.5101	3573.2558	1901.1917	2007.2185	2260.4098	1973.3796	2504.9787	2667.5103	1566.6444	1164.0975	1926.7091	759.0887	3158.7182	4039.5887	2612.9918	2500	5055.3746	2207.0211	3408.9724	1842.7807	1597.5309	3071.6612	17864.6766	1795.8969	17364.4784	989.9222	2238.4615	1115.6039
ADIG	0	0	0	1.0764	0	0	0	0	25.1989	0	0	0	0	0	0	0	0	0	0.5974	0	0	0	0	0	0	0	0	0	0	0	0	0	0	0	0	0	0	0	0	0	0	0	0	0	0	0	0	0	0
ADIPOQ	0.6314	0	0	1.0764	4.2587	0	0	0	0	0	0	0.5565	0	0	1.2523	0	0.5216	0.5741	0	0	0	0	0	0	0	0	0	0	0.4775	0	0	0	0	0	0	0	0	0	0	0	0	0	0	0	85.7443	0	0	1.6484	0
ADIPOR1	2925.9669	3970.8029	6336.2534	3031.2164	3336.6871	3698.1533	3176.1504	2242.8048	3213.5279	3225.5046	4080.1912	2712.8548	3264.5786	4772.2681	2545.3976	2907.2398	1942.6187	2091.2744	2252.6882	2500	2102.6616	1992.49	3793.6047	3118.1728	3410.0096	4105.7502	2848.9583	2774.5377	3135.9721	1991.9124	3419.6917	2623.5732	2323.8003	2572.3633	2382.0051	2172.0037	4599.3304	3494.9589	3203.7207	4557.1205	4464.1711	2677.7778	4650.9229	3084.5771	3193.5823	2232.794	2774.3335	3546.1538	3783.3074
ADIPOR2	1795.1066	4037.3451	1658.3558	2103.3369	2079.6624	2390.8596	2328.9695	1988.4877	1883.9523	1103.4313	6316.5162	2396.7724	2330.0229	2614.7842	1818.4095	1702.2624	1913.4064	2013.7773	1567.503	2000.7645	1896.071	3044.9304	1800.5814	1839.6226	3325.794	3238.5988	1612.2685	2054.0541	2207.6441	1237.4858	2858.2795	2233.8099	2520.1163	1644.0931	2412.8535	997.2553	2203.683	2710.7182	2033.6821	2979.1341	2656.1497	2354.321	3060.8035	1940.796	4013.677	2574.891	3152.4429	3028.022	1532.9186
ADK	591.6338	871.1594	784.3666	716.8999	1306.7094	680.2179	449.5139	475.6672	471.4854	1700.4655	163.0377	566.4997	448.1793	352.1579	825.2974	284.1629	293.6881	364.5235	157.1087	107.0336	1091.8885	124.4946	688.3721	394.2403	369.1049	230.6675	300.9259	379.8009	474.6698	538.3377	449.5276	348.9127	583.1314	625.8451	305.3985	378.774	589.2857	1090.7399	362.5472	267.6056	431.5508	314.8148	823.5613	360.199	925.3025	556.6713	694.9866	1081.8681	800.4147
ADM	235.517	1144.1181	465.6334	260.4952	2179.7417	534.0773	184.5755	444.27	1543.7666	394.1244	573.0218	126.8781	541.3802	73.921	96.4308	304.9774	1429.3166	139.4948	263.4409	259.1743	1003.8023	190.7764	427.3256	587.8848	190.5679	138.7971	349.537	185.633	759.7581	207.2946	230.2337	528.6555	1383.9069	218.4459	486.8895	715.462	935.2679	240.7321	90.3316	1586.8545	586.631	225.3086	332.2476	927.8607	540.768	900.2955	2114.5554	3122.5275	547.9523
ADM2	13.2597	186.7255	231.8059	92.5727	653.7096	219.4766	246.2735	104.134	208.2228	267.2327	185.8736	84.0289	143.6211	191.9192	89.5429	176.0181	39.1236	213.5476	456.3919	181.1927	180.6084	341.7838	198.8372	43.1976	449.4706	204.8909	394.0972	947.3684	170.9575	130.6584	116.36	54.3073	323.8003	59.9852	351.1568	248.8564	112.7232	83.1394	294.7985	102.2431	59.893	38.8889	690.0109	352.7363	295.6339	68.7248	72.4582	84.0659	223.4318
ADNP	3170.955	1360.7197	1535.0404	2546.8245	1388.3344	1769.0979	2192.6118	3414.4427	3007.9576	2141.955	2937.8651	6503.0607	2929.972	5402.663	4653.0996	3617.1946	4198.2264	2978.186	3571.6846	4600.9174	3645.7541	5770.5553	2318.0233	4324.2304	3913.3782	2154.6596	6117.4769	2767.4253	2569.6156	2782.1444	3285.4301	4898.7144	4818.2259	3516.1298	6214.91	2559.9268	2398.9955	1718.0084	2100.8205	2467.397	2305.8824	6354.9383	2718.7839	2475.1244	2237.7696	3789.03	2861.0792	2408.2418	2729.3935
ADNP2	511.4444	452.2152	369.2722	1145.3175	304.4966	825.2956	642.385	1052.3286	996.6844	714.5697	557.6208	708.4029	761.9048	1423.7833	1250.4696	759.276	1193.5316	458.6682	838.7097	1585.6269	814.9556	1104.8896	849.4186	1793.9424	1026.4678	415.7303	751.1574	661.4509	1230.1301	687.2129	548.4833	1333.6537	836.1609	1227.1963	1049.8715	672.4611	1290.1786	637.1956	706.1735	1439.7496	1147.0588	963.5802	583.0619	809.4527	376.1178	655.9405	771.0167	920.8791	1162.7786
ADO	672.4546	824.3083	1036.3881	1062.4327	906.3921	870.4663	960.7259	661.4338	933.0239	761.3501	634.0945	749.5826	606.0606	771.3499	1132.7489	628.0543	721.4397	824.9139	605.1374	632.263	658.4284	346.3947	849.4186	866.9315	704.5236	475.8757	809.0278	1049.0754	540.092	831.0628	618.5977	570.948	914.2026	523.3705	697.6864	883.806	500.558	382.8137	595.7004	571.7267	727.2727	670.9877	688.3822	620.8955	470.8048	758.2642	730.7054	1192.3077	913.945
ADORA1	87.135	19.6911	4.0431	10.7643	19.8739	0.5314	8.2955	37.1533	125.3316	8.7713	4.7796	20.5899	252.1008	17.4472	2.5047	29.4118	42.2535	55.1091	240.7407	19.8777	16.4766	90.4891	49.4186	90.3674	24.0616	5.9484	27.7778	73.9687	85.4788	84.8023	15.4152	9.6119	38.2937	28.9928	265.8098	21.9579	7.8125	24.8177	17.0898	50.5999	16.0428	18.5185	33.1162	27.3632	25.7759	31.308	25.0032	14.2857	144.6345
ADORA2A	106.7088	334.0689	41.779	171.1195	183.8265	200.8715	297.5969	170.068	126.6578	63.1535	163.5582	87.9243	228.1538	170.3398	154.0263	79.638	153.3646	197.4627	342.6165	174.2813	90.621	113.5437	191.2733	311.291	101.3138	188.3278	34.7222	130.1351	139.9177	320.3392	120.3282	244.1379	156.0834	158.4608	38.0463	157.3559	325.3292	81.8986	255.7117	343.2394	238.5027	208.0247	81.9761	167.1443	73.6454	545.828	285.7201	96.7033	508.5485
ADORA2B	62.5099	28.5181	305.9299	53.8213	31.9402	39.8565	31.1082	26.1643	41.7772	337.4032	6.9039	56.2048	92.1823	42.6997	37.5704	27.6018	116.3276	84.9598	25.0896	3.8226	174.2712	36.8873	222.093	160.3774	127.0452	11.236	65.3935	34.1394	109.833	99.8783	57.6827	46.1372	146.8735	60.485	288.946	111.6194	55.2455	92.4461	55.5417	58.9463	35.2941	17.284	82.519	56.7164	263.5455	17.563	55.1091	61.5385	47.1747
ADORA3	168.5872	53.6411	31.6712	23.6814	122.7924	15.9426	331.3027	216.6405	57.0292	142.0953	48.3271	170.8403	288.2608	97.7961	73.8885	24.4344	176.3172	161.3088	94.3847	74.9235	128.0101	297.9801	115.1163	20.854	48.1232	30.4032	58.4491	44.0967	108.878	432.8059	49.2292	75.4536	38.2937	96.976	99.7429	509.6066	94.8661	286.0245	133.056	37.5587	93.0481	162.3457	16.8295	94.0299	105.2078	216.1015	146.4473	46.7033	183.5148
ADPGK	1499.8264	995.7291	554.5822	1917.0183	2103.3763	704.9927	1424.4925	1316.855	1108.6737	1010.2449	638.3059	1377.8798	1180.2139	770.6244	1034.4396	1147.5023	1130.4121	1433.7199	1201.3142	826.2309	1564.512	1317.7235	1017.0814	862.572	3164.1001	712.4455	914.3519	1607.8805	1066.7415	1644.0281	1842.4863	563.2584	715.1769	665.4703	1284.6118	1403.6871	942.26	1526.2727	1105.6102	821.4971	841.4652	1339.9074	1303.8817	574.6269	1354.6186	1582.7027	1386.2636	817.4396	1924.3339
ADPRH	358.6425	118.1463	109.8383	321.8515	251.9728	105.2212	403.3701	229.7227	202.2546	268.987	78.598	203.1163	405.3985	43.1589	83.9073	298.19	423.5785	411.0218	73.4767	97.8593	299.7465	297.9801	209.8837	236.3456	408.0847	42.3001	278.9352	184.2105	344.3027	493.738	275.4848	69.2058	102.2782	141.465	178.9203	341.2626	133.9286	315.8058	214.8428	252.4778	241.7112	240.1235	261.1292	133.3333	527.091	219.1559	257.6859	247.2527	328.1493
ADPRHL1	184.3725	44.1351	97.035	15.07	848.8997	366.1485	7.2586	86.3422	133.9523	122.2136	25.4912	13.9121	57.041	10.101	53.2248	40.724	34.9504	30.4248	722.2222	10.7034	150.8238	25.36	30.814	5.9583	31.7613	74.6861	8.1019	50.4979	68.765	34.5491	25.3605	158.5967	158.507	82.9795	80.7198	12.8088	168.5268	99.8914	53.1003	113.7194	108.5561	32.0988	105.3203	32.8358	65.7549	222.974	174.0018	208.2418	24.8834
ADPRHL2	852.4073	1613.9874	1002.0216	922.4973	797.7954	816.2615	518.989	514.3904	562.3342	453.1846	513.0112	444.0735	606.5699	233.7006	686.913	891.4027	946.7919	530.4248	1170.8483	906.7278	692.0152	268.5856	484.8837	926.5144	397.4976	849.967	494.7917	394.7368	523.8559	432.8059	389.3585	445.5124	2849.7334	814.2985	365.0386	417.2004	714.2857	608.0347	535.8862	1357.8508	816.5775	461.1111	652.0087	654.7264	647.5539	832.3343	481.1838	757.6923	728.3567
ADRA1A	0	0	0	0	0	0	10.3694	5.2329	0	1.7543	16.4631	6.1213	0.5093	1.8365	23.7946	0	1.0433	2.8703	4.779	0	0.6337	3.4582	4.0698	38.2324	0	0	0.5787	0	8.5956	3.1408	1.4918	2.403	0	3.4991	0	17.3833	3.3482	1.2409	0	0	0.5348	1.2346	0.5429	0	0.526	0	0	0	0
ADRA1B	0.6314	21.0491	220.3504	30.1399	44.7163	1.5943	34.7375	2.6164	0.6631	2.339	18.5874	30.6066	4.5837	30.303	85.1597	1.81	19.8226	8.0367	16.129	10.7034	5.0697	17.2909	10.4651	32.2741	542.8296	5.2875	6.9444	18.4922	22.4441	6.2817	178.0209	6.2477	6.3015	32.9918	1.0283	24.7027	7.8125	1.8613	3.0517	0.5216	3.2086	1.8519	1.0858	8.4577	36.8227	1.5272	2.5513	1.0989	1.0368
ADRA1D	3.7885	3.395	2.0216	2.1529	0	1.5943	0.5185	0.5233	0	1.1695	0.5311	0	0.5093	14.6924	1.2523	1.3575	11.4763	2.2962	28.6738	0.7645	1.2674	5.7636	1.7442	10.427	0.9625	2.6438	4.6296	7.1124	15.2811	3.769	0	3.8448	10.1794	2.4994	2.0566	0	9.4866	1.8613	1.2207	0	5.3476	1.2346	5.9718	3.4826	0	3.818	3.0616	0.5495	3.1104
ADRA2A	18.311	97.0973	743.9353	236.8138	8.5174	643.0185	387.8159	60.7012	9.2838	135.663	432.2889	2.7824	59.0782	117.539	57.608	10.8597	275.4304	326.6361	572.282	116.9725	3055.7668	51.8728	1207.5581	123.6346	33.205	230.0066	538.1944	125.1778	572.0869	398.885	625.5594	6.7283	22.2976	79.9802	4.6272	26.5325	401.2277	13.6498	2691.0277	44.3401	35.2941	149.3827	11.4007	141.2935	53.656	28.2535	6.6335	14.2857	18.1441
ADRA2B	26.5193	3.395	1.3477	7.535	699.8454	1.0628	12.9618	33.4903	17.9045	5.8475	3.7175	40.0668	12.2231	77.135	35.6919	76.0181	20.8659	6.3146	84.8268	25.2294	3.1686	40.3455	2.3256	170.3078	23.5804	42.961	6.9444	70.4125	15.2811	6.2817	3.4809	16.8209	15.9961	39.4902	28.7918	24.7027	5.5804	192.3375	18.3105	3.6515	8.5561	101.8519	8.6862	3.4826	1.5781	46.5802	36.2291	17.033	12.4417
ADRA2C	3.7885	9.506	109.8383	8.6114	213.6445	1.5943	20.7388	4.7096	0	4.678	7.966	5.0083	70.792	114.7842	167.1885	1.81	19.8226	129.1619	575.2688	315.7492	5.7034	153.8892	14.5349	197.6167	2.4062	1.3219	9.838	981.5078	74.0179	13.8196	4.4754	0	15.9961	8.4979	13.8817	43.9158	7.8125	2.4818	2.4414	1.0433	6.9519	8.0247	19.0011	87.5622	6.3125	2.2908	220.4363	404.9451	223.4318
ADRB1	12.6283	36.6661	0	123.789	34.7793	21.2568	55.9948	43.4328	113.3952	32.1615	52.5757	132.9994	14.2602	82.1855	4.3832	51.1312	11.4763	51.6648	2.9869	29.052	16.4766	1.1527	8.7209	8.9374	69.7786	33.0469	436.9213	99.5733	40.1129	18.845	45.2511	20.185	18.9045	32.9918	5.6555	102.4703	46.317	1.2409	5.4931	8.868	8.0214	122.8395	15.7438	22.8856	1.0521	0.7636	45.414	56.044	176.7755
ADRB2	30.3078	23.0861	26.2803	20.4521	14.9054	23.9139	80.8814	58.0848	17.2414	73.0943	11.6835	7.7908	62.6432	31.6804	16.9067	12.6697	37.5587	119.977	2.9869	42.0489	31.052	34.0055	41.2791	76.4647	36.0924	5.2875	7.5231	32.0057	136.0975	170.2328	39.2839	5.2866	51.3815	27.4932	7.7121	79.5974	65.8482	55.2195	122.6801	10.9546	41.7112	30.8642	14.658	18.408	31.5623	32.8352	31.1264	9.3407	11.4049
ADRB3	1.8942	1.358	0	1.0764	0	2.1257	0	0.5233	4.6419	1.1695	1.5932	0	0.5093	0.4591	1.2523	3.1674	9.9113	2.8703	2.3895	3.0581	1.2674	0	0.5814	0.993	0.4812	1.3219	0	2.1337	0.4775	12.5633	1.9891	0.9612	0.4847	0.9998	0.5141	0	0.558	2.4818	12.207	1.0433	1.6043	3.7037	0.5429	0	2.1042	3.818	1.5308	0.5495	0.5184
ADRBK1	2542.0679	5693.4307	2200.8086	3461.7869	2988.8937	2348.8774	8287.7511	2856.6196	2371.3528	2267.0924	2527.881	2259.3211	2488.4135	1046.832	2714.4646	3140.2715	1309.8592	2223.8806	3186.3799	2019.8777	1463.8783	2096.8118	2562.7907	2360.9732	1779.5958	1965.6312	2141.7824	2073.9687	2432.5631	3302.2653	3694.182	1494.1728	2111.0034	1407.1517	2180.4627	4086.0018	3033.4821	1852.0242	3994.7327	3778.8211	2908.0214	2908.642	2888.7079	1995.0249	4519.7265	2644.3795	2747.7995	2587.9121	3262.3121
ADRBK2	327.0718	278.3908	158.3558	513.4553	1519.6441	1231.8321	1006.3513	409.2098	145.8886	639.1364	845.9904	506.956	524.5735	1080.8081	876.0175	365.1584	662.4935	693.4558	988.0526	1237.7676	1173.0038	1616.1244	682.5581	1279.5432	699.23	760.7403	1215.8565	1261.0242	662.8185	1422.7946	1583.2919	645.4403	1119.7286	395.4021	567.6093	503.2022	312.5	718.4737	1046.1378	495.0443	322.4599	626.5432	1005.4289	578.607	580.2209	416.9307	625.0797	698.3516	361.8455
ADRM1	2193.528	4752.3341	3795.8221	3692.1421	2720.5959	3146.0077	1404.0181	1892.203	1126.6578	866.0211	1439.7238	2657.7629	1431.1179	679.9816	1327.489	1913.5747	2103.2864	2319.1734	1994.6237	821.1009	1984.7909	1163.6787	1106.3953	2083.9126	2620.7892	2105.0892	1810.7639	2732.5747	1570.135	1008.2054	1999.0055	1191.8779	2893.3592	1417.6491	1241.6452	2000.9149	1255.5804	1728.5559	2073.3548	1395.4095	1476.4706	2140.1235	2295.3312	2966.1692	2004.7344	2694.7777	2407.9602	1563.1868	1391.9129
ADSL	2161.326	1770.1579	947.4394	1067.8149	2154.8994	3126.8766	978.3539	790.1622	1202.9178	716.324	1000.5311	2073.4558	727.782	1101.0101	1801.5028	756.5611	2607.7204	588.4041	870.3704	948.0122	685.6781	944.6604	579.6512	2195.6306	1014.9182	744.2168	1086.8056	2083.926	613.1549	791.4884	938.8364	344.5873	812.8938	806.8003	1322.365	1018.2983	1147.3214	2720.6453	1030.8791	784.0376	972.1925	1112.963	1543.9739	1505.4726	1170.9627	2426.7508	2020.6659	861.5385	900.985
ADSS	4005.6827	657.9528	1832.8841	824.5425	1620.4332	1699.4819	1273.3636	5051.8053	3201.5915	2370.0091	1129.5805	1979.4101	1210.084	2004.1322	1348.779	2037.1041	2704.2254	1333.5247	859.6177	733.1804	1292.142	2945.7959	1772.093	2090.864	1886.9105	1283.5426	3140.625	1344.239	1738.2273	1029.563	1353.0582	1076.0543	964.1299	1682.5836	6522.365	1686.1848	1234.375	2733.6746	790.4017	418.8837	1342.7807	3137.6543	1761.1292	1334.8259	2885.8496	1092.7251	904.7072	1048.9011	1050.8035
ADSSL1	10.734	107.2823	677.2237	25.8342	381.8629	24.9768	230.2009	16.7452	30.504	120.4594	385.555	17.8075	187.9297	237.8329	487.7896	92.3077	117.8925	355.3387	251.4934	444.9541	427.1229	45.5327	107.5581	482.1251	135.2262	684.7323	30.0926	138.6913	263.5993	61.5602	40.7757	140.334	179.8352	23.9941	79.1774	8.2342	152.3438	44.0515	189.2081	377.1518	146.5241	20.9877	533.1162	894.0299	128.3535	376.4594	430.1569	246.7033	371.6952
AEBP1	2043.8832	2404.3456	2859.8383	911.733	4204.7509	348.6117	1935.4504	3247.5144	2371.3528	2158.3281	2018.5874	2129.6605	10846.4477	419.6511	1380.7138	2253.8462	5719.3532	10673.3639	3555.5556	6712.5382	6171.1027	1774.0481	2784.3023	3550.6455	1408.0847	1051.5532	1629.6296	8345.6615	2179.9471	3187.3111	3313.7742	1523.9697	1532.2346	1239.1933	2367.0951	4445.5627	887.2768	310.8423	2228.9937	5740.7407	2394.1176	4552.4691	5790.9881	8539.801	11264.5976	2959.7501	6952.4174	2778.022	7327.6309
AEBP2	865.0355	973.6887	528.9757	1035.5221	775.7922	648.3327	630.4601	770.8006	1439.6552	954.319	311.2055	1494.1569	847.9756	751.1478	587.3513	1097.2851	685.9677	988.5189	501.1947	742.3547	1080.4816	1542.9261	650.5814	688.1827	2102.5024	409.7819	1020.8333	778.0939	799.3935	563.4643	980.1094	973.2068	797.8672	633.8431	844.2159	595.6084	588.1696	451.683	744.0151	723.0047	1044.9198	1446.9136	781.2161	615.9204	893.2141	788.8085	976.1449	675.8242	478.4863
AEN	779.1634	691.2239	529.6496	219.591	594.7976	958.1507	527.803	525.9027	268.5676	305.2417	653.744	2087.3678	718.1054	603.3058	666.2492	218.552	1646.844	613.0884	525.687	512.2324	434.7275	429.3911	890.1163	568.5204	802.6949	715.1355	562.5	1315.7895	857.6528	484.3155	1013.4262	313.3486	462.9181	353.4125	624.6787	507.7768	609.933	1095.7034	442.5029	290.5582	407.4866	762.963	851.7915	545.7711	374.0137	1221.7751	1261.3854	245.0549	1206.3245
AES	8348.5399	7593.2779	10507.4124	3966.6308	5206.2539	1561.844	5728.0622	5612.2449	4155.1724	2637.8266	4582.581	3878.6867	6533.7408	14849.4031	5093.9261	5745.7014	4297.3396	5805.9701	14231.1828	12619.2661	2808.6185	10474.261	8291.2791	6549.1559	2788.2579	8663.5823	3879.0509	5268.8478	6585.2072	4525.3033	2089.0104	11084.9453	3839.554	5850.552	6652.9563	5163.7694	16123.3259	5564.1384	4823.5863	12484.6114	8470.0535	3964.1975	6081.9761	3694.0299	3136.2441	4285.3761	4585.789	3821.978	3868.844
AFAP1	1626.3867	565.595	643.9218	872.9817	650.8279	449.0979	825.2443	1683.9613	932.5729	840.9059	919.1397	2048.9204	1232.4319	334.674	515.3037	828.905	2205.373	1234.6613	2189.319	1522.0336	924.8416	1596.3435	741.1686	638.5154	2101.5881	532.0489	1275.4051	1246.9844	742.0368	976.0308	1127.4789	2649.4293	1444.4547	328.9086	2231.8406	602.8454	432.4498	483.8343	898.6531	937.3813	670.0107	1574.216	1107.3996	1157.6667	1825.8443	512.1834	740.375	871.9396	323.3593
AFAP1L1	141.4365	133.0844	37.7358	86.1141	286.7521	35.0737	333.3765	258.5034	100.7958	136.2477	149.761	326.6555	153.807	62.4426	166.5623	103.1674	259.7809	234.2135	238.3513	147.5535	229.4043	151.0073	155.2326	270.1092	109.2397	81.2954	82.7546	283.7838	463.6865	309.6855	138.7369	213.8652	657.7799	152.9621	64.2674	413.5407	177.4554	150.7678	90.3316	82.4204	184.492	141.358	324.6471	225.8706	379.2741	125.2319	215.3336	74.1758	132.7112
AFAP1L2	77.0324	105.2453	80.1887	918.1916	72.3978	294.9382	257.6798	96.808	86.87	1367.1555	158.7892	185.8653	136.491	282.3691	331.8723	71.4932	415.7538	189.4374	203.1063	275.9939	737.0089	183.8601	136.0465	149.4538	2233.8787	167.2174	173.6111	719.0612	243.0653	297.7504	1592.7399	133.6057	122.6369	85.9787	103.856	275.3888	111.0491	48.3946	72.0212	155.9729	128.877	207.4074	97.7199	190.5473	2011.0468	112.2506	171.9607	182.4176	184.0332
AFARP1	0.6314	1.358	0.6739	0	0.7098	0.5314	2.5924	6.8027	5.9682	1.1695	2.1243	2.7824	4.0744	1.3774	15.0282	2.2624	3.6515	1.7222	3.5842	2.2936	2.5349	2.3055	1.1628	4.4687	3.3686	10.575	2.8935	2.1337	9.0732	4.3972	1.4918	2.8836	2.9084	2.9993	6.6838	4.5746	1.1161	3.1022	0.6103	0.5216	3.2086	5.5556	5.4289	3.9801	2.1042	2.2908	6.6335	3.8462	2.592
AFF1	563.8516	795.7902	752.0216	574.8116	705.5237	1494.8851	2038.6261	2230.7692	3629.9735	2812.6681	1917.6845	1384.5298	1837.535	1241.9651	1415.7796	2367.8733	2806.4684	2482.7784	975.5078	2992.3547	3062.7376	2197.6755	3522.093	2536.7428	4827.719	1031.725	3087.963	1291.6074	2010.4222	2499.47	2091.994	1976.6911	1440.6205	2077.9857	1398.4576	1221.409	1460.9375	1314.0996	2118.5206	1398.0177	1020.8556	2169.7531	1766.0152	1186.5672	1886.3756	762.0822	1449.6747	878.022	1907.2058
AFF2	28.4136	8.827	0	13.9935	9.937	3.1885	65.3273	136.5777	0	5.8475	10.0903	27.2677	89.6359	826.4463	11.8973	236.6516	1153.8863	41.3318	7.1685	23.7003	23.4474	472.042	28.4884	661.3704	396.0539	6.6094	4.0509	110.9531	161.8844	165.2075	11.9344	116.7848	73.1944	187.9535	4.6272	24.7027	24.5536	6.2044	19.5312	174.7522	411.2299	131.4815	11.9435	8.9552	27.8801	12.9814	6.1232	4.9451	4.1472
AFF3	56.8272	197.5895	70.0809	23.6814	16.325	438.4217	520.0259	57.5615	8.6207	43.2718	536.9092	5.5648	87.0894	118.4573	15.6544	43.4389	4001.5649	69.4604	382.3178	124.6177	186.3118	65.1291	14720.3488	900.6951	3.8499	1266.3582	9.2593	25.6046	219.1885	219.2297	49.2292	367.6559	376.636	74.9814	541.3882	7.3193	22.3214	183.0309	85.4488	5.2165	79.1444	96.2963	5.4289	528.3582	13.151	14.5086	26.0237	9.3407	75.1685
AFF4	1104.341	1242.5734	2476.4151	1414.4241	787.1487	1363.6243	3283.4738	1310.3087	1620.6897	2921.4324	5047.7961	1718.4196	4951.8717	8313.5904	2488.4158	3095.9276	4154.4079	3757.1757	1694.1458	2461.7737	3191.3815	3655.8762	4065.1163	3595.8292	2905.6785	2305.3536	2753.4722	2224.7511	2610.2061	3405.9126	4881.1537	4816.5325	3993.2138	2847.7952	3293.5733	2399.817	2093.75	1828.4473	3787.2141	2604.0689	2580.2139	1787.6543	2206.2975	2720.8955	2218.3062	1579.1443	3428.4985	2334.6154	2066.874
AFG3L1	151.5391	204.3796	478.4367	880.5167	369.7966	379.9655	199.6111	282.5746	553.7135	204.664	387.6792	398.4418	131.9073	162.5344	695.6794	270.5882	195.6182	370.2641	770.6093	964.0673	207.858	318.1529	316.2791	231.8769	352.2618	1590.2181	156.8287	725.4623	295.5941	321.6207	413.7245	313.8291	317.9835	250.438	238.5604	537.054	210.3795	125.3296	266.1121	148.1481	180.7487	359.8765	279.5874	310.4478	190.9521	221.4467	164.8169	247.8022	149.3002
AFG3L2	1225.7806	3739.1614	1058.7466	608.7621	1562.9692	1663.1008	2576.7518	1713.9717	1056.6114	655.4218	3010.4089	957.9188	1043.3563	1693.2415	1451.2023	2076.8733	1396.4006	920.775	1669.552	1475.1835	1803.7072	1990.0116	1677.2326	1648.1629	1381.4244	3709.5638	1492.6389	859.6373	2084.5691	1270.9607	1098.0109	2767.6463	1709.7092	1690.6416	2413.2185	629.1583	1976.6685	861.6721	1502.2148	2401.4032	1816.3957	1037.8086	1056.0478	1873.0697	1526.828	2802.8437	2484.0005	778.5934	2791.8974
AFM	0	0	0	1.0764	36.9087	0.5314	2.5924	0.5233	86.87	0	9.5592	2.2259	0	0	0	0	0	0	0	3.0581	0	0	0	0	0	0	0	0	0	0	0.9945	0	0	0	0	0	1.6741	0	0	31.2989	0	0	0	0	0.526	0.7636	2.0411	0	0
AFMID	676.2431	507.2144	501.3477	356.2971	375.4749	616.9789	223.4608	333.8566	647.878	314.5978	464.684	502.5042	705.3731	200.6428	777.082	321.267	195.6182	305.9701	279.5699	217.1254	260.4563	394.8093	317.4419	199.6028	420.5967	744.2168	318.8657	735.4196	326.6339	328.5305	203.3814	152.8295	255.938	318.4212	408.7404	445.5627	273.9955	1246.4712	353.3919	257.6943	313.9037	492.5926	2257.8719	723.8806	454.4976	604.7787	680.6991	1127.4725	726.8015
AFP	1.8942	6.79	0	0	628.1574	3.7199	1.0369	127.1586	570.9549	1.1695	165.693	966.611	0	0	0	352.0362	0	0	0	0	0	1.1527	0	0	0	11.236	126.7361	0.7112	0	0.6282	0	0	36.3548	0.9998	10.2828	0	3.3482	1.8613	0	0.5216	0	49.3827	0	6.4677	6.8385	0.7636	2.5513	0	0
AFTPH	1101.8153	1439.484	1353.7736	1937.5673	1042.6703	1087.2858	2244.4588	2507.5877	1897.2149	1471.2418	1372.8093	3122.4263	1889.4831	3036.7309	807.1384	2135.7466	974.4392	2041.9059	906.81	1535.9327	1597.5919	2481.8229	2363.3721	2022.8401	1743.5034	912.0952	1632.5231	1146.5149	1636.0348	1431.5889	1992.0438	1843.0854	1494.9103	1428.1465	1136.7609	1250.6862	1268.9732	2774.6239	2039.1752	2121.0224	1505.8824	1848.7654	1885.9935	1110.4478	1156.7596	1069.0532	1247.6081	1054.3956	1041.9907
AG2	315.7064	1029.3668	171.8329	368.1378	592.6683	237.0134	246.2735	200.9419	273.8727	768.9519	485.3956	214.8024	679.9083	151.9743	527.8647	68.7783	58.4246	984.5006	517.9211	224.0061	268.6946	121.0364	1201.1628	626.1172	164.1001	231.3285	188.6574	1025.6046	624.1382	261.945	372.4515	362.8499	291.3233	108.973	104.3702	615.7365	988.2812	176.206	117.187	288.9932	474.8663	312.3457	456.5689	757.2139	334.0347	715.502	294.9356	631.8681	980.8191
AGA	401.5785	410.7961	601.0782	304.6286	650.8705	656.304	468.1789	304.5526	261.2732	509.321	380.7754	233.7229	385.0267	159.7796	115.8422	634.8416	150.7564	862.2273	95.5795	116.9725	2818.7579	269.7383	1347.093	216.9811	234.8412	292.7958	306.713	490.7539	197.6995	301.5194	443.0632	118.2266	273.873	365.4096	310.5398	475.7548	234.375	988.3667	701.9011	167.4491	420.8556	370.3704	1913.1379	933.8308	551.8148	310.789	288.3021	292.3077	556.7652
AGAP1	197.0008	759.1241	417.1159	442.4112	1153.3964	578.1852	394.0376	328.6238	533.8196	416.9298	1215.0823	1388.4252	675.834	1525.7117	462.7426	744.3439	621.8049	339.8393	879.9283	1216.3609	490.4943	497.9784	334.3023	880.8342	925.8903	306.6755	788.1944	491.4651	631.3012	275.7646	560.915	956.3859	1116.3354	592.8533	688.4319	366.8801	478.7946	351.7915	644.5283	624.4131	1115.508	670.9877	668.8382	535.8209	471.3309	372.6414	321.4696	574.1758	499.2224
AGAP11	9.4712	6.1246	8.0863	8.6114	80.2054	2.6571	29.0343	15.1753	53.7467	66.7088	18.6511	23.3723	11.7138	139.4261	40.0751	13.5837	25.6547	59.2595	124.2652	32.9664	22.18	106.8002	14.5349	30.7994	37.0789	20.5354	31.25	70.4339	41.0728	78.5835	12.9289	17.3015	42.6563	4.4989	17.6452	126.3312	16.7467	15.5111	3.0517	23.0047	7.492	17.3086	6.5147	7.9602	89.7265	14.5468	24.6154	38.1593	44.6086
AGAP2	98.6519	330.219	24.2318	57.8041	105.9776	24.9396	382.7816	292.967	182.5199	131.406	89.7716	52.2593	186.9977	1111.7906	368.4847	100.0271	54.2775	233.4328	133.0526	128.2722	81.6793	350.1238	392.2267	205.8937	43.6526	35.5717	103.3854	139.5946	103.1714	466.2306	141.7156	91.7842	54.3044	66.3386	48.9871	201.8481	149.2188	32.7842	206.4077	166.1868	131.4171	227.5741	25.9066	71.9552	83.1931	258.1458	278.2294	51.1429	99.4142
AGAP3	1585.4775	3376.6763	3101.752	1848.2239	1828.3995	1766.4408	1040.5703	1362.1141	1588.8594	2125.5818	1207.1163	1258.7646	864.7823	1432.0478	3371.3212	989.1403	1875.8477	1587.8301	3465.9498	2035.9327	1561.4702	949.8477	2004.0698	1172.7905	1765.1588	2362.8553	1106.4815	1416.074	1490.3866	1305.3276	1510.1939	1395.17	5308.7736	969.2601	1419.0231	2046.6606	1424.6652	531.7202	1270.7461	1451.7475	1110.1604	1369.7531	1591.2052	1443.7811	1873.2246	2105.2712	1393.5451	1229.1209	3115.6039
AGAP4	147.1192	119.5043	321.4286	1127.0183	258.3608	119.0381	105.2495	74.3066	532.4934	237.995	143.9193	253.7563	106.9519	241.0468	279.2736	100.905	168.4924	253.7313	406.2127	329.5107	186.3118	160.2292	208.7209	147.9643	252.1655	393.2584	252.3148	556.1878	178.1205	245.6127	131.278	114.8624	105.1866	147.4635	94.6015	471.1802	193.0804	122.8478	67.7487	61.0329	70.5882	101.2346	176.4387	118.9055	91.0047	94.6876	214.8233	217.5824	120.2696
AGAP5	37.2534	24.4441	51.2129	132.1313	70.9782	64.169	90.7427	89.6337	185.3316	302.7214	74.5406	66.3773	50.792	63.0533	95.2974	53.9502	46.7397	89.0815	71.6846	143.6315	127.5475	35.9017	142.5	92.5422	69.8893	246.2987	107.0544	201.2802	84.1608	109.1563	99.1348	32.6709	94.319	73.3668	70.1388	173.8335	27.3438	28.0813	95.8553	47.2666	21.3904	48.4506	87.9479	64.8308	51.1731	28.2535	71.6112	120.2308	61.3738
AGAP6	209.629	156.1704	415.0943	1305.7051	320.1119	153.5804	261.3091	241.235	635.9416	503.4734	235.7939	489.1486	195.0598	287.4197	619.2862	123.9819	267.6056	324.9139	448.0287	439.6024	259.1888	328.5274	181.3953	254.2205	234.8412	716.4574	416.6667	736.8421	264.0768	415.2173	208.3541	129.7609	197.2855	184.9542	184.5758	1336.688	373.8839	137.118	165.4045	161.1894	104.2781	296.9136	235.6135	152.7363	224.6186	186.3207	206.659	323.0769	252.9808
AGAP7	17.6796	12.222	64.69	341.2271	46.1359	53.142	23.8496	60.1779	71.618	111.1033	6.3728	42.2927	50.9295	34.4353	67.6268	14.0271	20.8659	27.5545	90.8005	42.0489	22.8137	32.2764	19.7674	27.8054	22.1367	8.5922	34.7222	79.6586	20.534	39.5744	21.3824	14.8985	30.0533	17.9955	14.91	171.0887	35.7143	4.3431	15.2587	20.3443	16.0428	67.9012	28.2302	25.3731	24.1978	28.2535	113.79	25.8242	13.4785
AGAP8	42.3047	35.9871	63.3423	342.3036	48.2652	64.3018	102.6572	69.0738	177.7188	93.5607	55.231	96.2716	56.5317	106.0606	145.2724	38.914	34.9504	41.3318	99.3787	127.4083	97.5919	115.8491	65.6977	139.0268	71.2223	62.1282	49.7685	277.3826	75.9281	126.8894	112.8792	61.0357	112.9423	49.4878	89.4602	354.0714	81.4732	44.6719	82.3971	52.1648	70.0535	75.0309	74.9186	84.5771	131.5097	112.2506	62.2528	99.4505	61.1716
AGBL1	0	1.358	0	2.1529	0	2.1257	0	0.5233	0	1.7543	0	2.2259	0	6.4279	1.8785	0	2.6082	0	0	0.7645	0	2.8818	5.2326	1.4896	0	0	0	0	2.3877	3.1408	1.4918	0	0	0	0	0	1.1161	3.7227	0	0	1.6043	0	0	0	2.1042	0.7636	0	0.5495	0
AGBL2	3.1571	3.395	11.4555	9.6878	8.5174	0.5314	32.1452	33.4903	31.8302	104.0863	7.4349	10.0167	28.0112	74.8393	13.7758	13.1222	9.9113	419.6326	31.6607	123.8532	50.6971	51.2964	18.6047	4.9652	13.4745	10.575	32.9861	68.99	12.8934	28.2674	19.3933	49.0208	15.0267	33.4917	13.3676	42.086	39.0625	4.3431	1.831	71.9875	32.0856	9.8765	54.2888	5.9701	39.4529	8.3997	35.2086	105.4945	20.7361
AGBL3	5.0513	2.716	4.0431	0	13.4859	2.6571	6.7401	7.326	1.3263	11.1103	1.5932	21.1464	2.0372	2.7548	9.3926	7.2398	1.0433	10.907	10.7527	14.526	8.872	5.1873	8.7209	1.4896	2.8874	1.9828	2.3148	3.5562	8.1181	9.4225	8.4535	4.3254	3.3931	11.997	5.6555	12.8088	8.9286	9.9271	6.7138	14.6062	1.0695	6.7901	5.9718	4.4776	2.6302	3.818	1.0205	3.2967	4.1472
AGBL4	1.8942	52.2831	10.1078	11.8407	0	0	8.2955	6.2794	8.6207	0	11.6835	6.6778	48.8923	81.2672	11.2711	3.6199	6.2598	39.0356	34.6476	103.9755	11.4068	26.5127	11.0465	79.9404	1.4437	25.1157	0	14.2248	45.8434	5.0253	14.4207	52.385	23.2671	35.9911	0.5141	0	63.6161	3.7227	10.3759	4.6948	25.6684	6.1728	3.8002	19.9005	0	1.5272	0.5103	4.9451	2.592
AGBL5	885.266	1206.6203	839.6968	747.3412	705.6018	871.019	793.2806	812.6845	391.2732	543.2543	524.1742	1388.453	572.4675	536.2902	522.248	2281.0452	737.0996	531.6131	977.9331	1048.9679	721.2041	1000.0029	631.4128	1488.1082	1038.0414	931.302	739.022	771.7354	1085.9527	534.5876	845.3953	1236.1024	1196.3548	268.4436	942.4267	408.9936	684.1741	1713.6839	966.2065	1093.9437	1011.8128	824.7222	1385.5049	750.2736	918.4745	859.0912	1023.1305	1606.6429	427.1903
AGER	497.5533	204.3796	164.4205	431.6469	98.6598	210.4424	117.1743	830.4553	126.6578	226.8847	79.6601	84.0289	83.5243	82.1855	122.7301	63.3484	92.3318	135.4765	381.1231	151.3761	112.1673	88.76	670.3488	379.8411	261.309	372.7693	87.963	156.4723	3224.3161	398.2568	160.6166	36.0447	61.5608	501.8758	101.7995	200.366	915.7366	330.6964	44.5555	56.338	499.4652	65.4321	218.7839	123.3831	88.9006	174.8666	28.0648	119.7802	48.2115
AGFG1	1085.3986	1866.5761	917.7898	1030.1399	2154.1896	1627.2087	2784.1866	1419.6756	1358.7533	2012.7243	3012.2146	1192.5431	1215.6863	2451.7906	1176.5811	2332.1267	1782.9943	1544.7761	1047.1924	1805.0459	2807.3511	1260.5078	1501.1628	2243.7934	3197.7863	1196.2987	1880.2083	1591.7496	1357.1544	1621.923	2755.8429	1529.7369	2499.2729	1242.6924	1917.7378	1279.9634	1289.0625	2438.3434	2192.9831	1560.772	1894.6524	1543.8272	4971.7698	1656.2189	2670.6996	1469.9482	1554.2799	1560.989	1240.5391
AGFG2	111.7601	332.7109	204.8518	151.7761	409.5444	235.4192	240.5703	147.5667	186.3395	307.5808	670.7382	139.6772	215.9409	1172.6354	153.4126	179.638	272.3005	231.3433	227.0012	824.159	402.4081	171.1801	640.1163	251.7378	162.6564	708.5261	192.1296	258.1792	647.5374	315.9672	306.8125	362.8499	1231.2167	171.4576	185.6041	201.2809	452.0089	152.6291	339.9643	629.108	543.3155	253.0864	282.3018	251.7413	551.8148	397.0769	263.2989	377.4725	384.1369
AGGF1	626.3615	695.9769	982.4798	694.2949	718.2998	700.9433	1003.7589	869.1784	530.504	700.5356	764.7371	653.8676	1306.85	1448.1175	726.3619	1281.9005	1406.8858	954.0758	637.3955	715.5963	961.9772	876.0731	1002.3256	716.4846	689.1242	711.8308	686.9213	743.2432	1266.4227	1021.3969	898.0607	1035.2037	1202.6175	1015.2487	765.0386	684.355	860.4911	796.6496	762.936	1015.1278	373.262	743.2099	734.5277	958.7065	566.0179	439.839	782.2426	932.967	667.1851
AGK	841.0418	767.2721	1547.8437	829.9247	719.0096	646.7384	815.0356	554.6834	996.0212	802.2829	566.649	954.3684	515.9155	756.6575	972.4483	454.2986	1221.1789	660.7348	762.2461	1251.5291	1119.1381	653.5967	766.2791	467.7259	797.8826	968.9359	760.4167	576.1024	978.4691	740.607	915.9622	868.4369	849.7334	747.8149	673.0077	1060.3843	742.1875	662.0133	471.7996	584.7679	778.6096	655.5556	634.0934	764.6766	598.6323	911.7497	605.1792	666.4835	827.3717
AGL	710.9708	479.3753	926.5499	624.3272	981.6291	705.7261	860.1426	1145.9969	397.2149	1273.5948	1645.778	1292.1536	1373.5676	66.5748	757.6706	1828.5068	1020.3443	1073.4788	556.7503	1549.6942	1508.872	1107.195	945.9302	841.6087	786.333	1000	652.7778	562.5889	1058.695	1312.2374	1316.2606	804.037	1079.4959	2158.9657	1175.3213	694.419	810.8259	964.1694	958.2476	884.7157	1661.4973	1385.1852	833.3333	1363.6816	1190.4261	986.5834	1225.6665	461.5385	1450.4925
AGMAT	54.9329	133.0844	21.5633	11.8407	6.388	45.1707	83.4738	25.1177	16.5782	33.331	368.0297	153.0328	107.4612	16.0698	5.6356	42.5339	89.7235	56.8312	23.2975	9.1743	66.5399	8.0691	22.093	60.0794	77.9596	56.8407	51.5046	103.8407	16.2362	37.6899	26.8523	54.3073	12.603	67.9832	80.2057	51.2351	48.5491	80.0372	92.1627	41.7319	17.6471	71.6049	210.6406	25.8706	157.8117	203.8837	346.983	21.4286	354.0695
AGPAT1	720.663	3211.0542	2584.0633	1731.873	1236.8952	1967.036	2991.6785	965.3218	664.3899	697.7171	2114.6628	992.4374	1605.5819	3081.2718	1929.3363	3396.2398	1703.5733	1451.1137	2384.552	2255.5734	1006.3118	1020.1065	2667.7616	2686.2661	3461.9586	2685.2412	1313.3102	2028.99	2029.4711	1241.6945	1260.7857	2337.7148	1025.5405	1897.8603	1008.0411	1806.3129	2379.4866	983.5458	2438.5875	2222.8899	2586.5722	1484.5926	2496.0641	1562.1343	1226.1336	1786.6017	2576.7828	2031.9615	1237.6361
AGPAT2	1665.0355	3342.7262	15725.0674	12927.8794	1107.2605	2150.6576	285.1588	577.1847	1033.8196	3018.5016	1010.6213	66.778	1592.055	382.461	286.7877	328.5068	359.9374	1690.5855	1024.4922	500.7645	3228.7706	702.5876	1208.7209	707.5472	346.9682	1839.3919	414.3519	1041.963	1209.1185	680.3031	775.7335	57.6715	1537.0819	791.3042	899.2288	429.0942	534.5982	432.4492	3089.5855	949.9218	529.9465	150.6173	695.9826	4698.01	1485.5339	1416.4955	546.4983	1267.033	234.3183
AGPAT3	1152.9597	1685.9616	1499.3261	1330.4629	1285.4159	1651.1226	1950.4861	547.8807	1965.5172	2330.2458	2657.4615	1105.7318	2027.5019	966.0239	1331.8723	2483.2579	1627.543	1636.6246	2307.6464	966.3609	1163.4981	1162.526	1501.7442	3033.2671	1851.7806	2446.1335	1875	1420.3414	2147.4747	1511.3659	1353.0582	974.168	1254.9685	1811.5516	1669.4087	1814.2726	1636.1607	668.8382	2930.2844	2309.8592	1378.6096	1407.4074	4262.215	1016.4179	2167.8064	1391.2964	1513.4583	808.2418	3223.9502
AGPAT4	368.7451	224.0706	516.1725	168.9989	234.2282	81.8387	443.8108	410.7797	97.4801	114.6118	70.632	328.8815	262.796	1028.0073	439.5742	318.552	202.3996	407.0034	3308.8411	509.1743	269.3283	376.942	7732.5581	657.3982	48.1232	132.8486	341.4352	648.6486	196.7444	594.8726	196.917	959.7501	110.0339	117.9708	47.3008	215.9195	1041.8527	106.0959	36.0106	153.8863	336.8984	402.4691	336.0478	425.3731	195.1604	180.2118	132.67	220.8791	93.3126
AGPAT5	925.6511	983.1947	1136.7925	511.3025	570.665	972.499	1466.7531	1474.0973	1452.2546	501.7192	1432.82	1616.0267	1582.8877	1829.2011	2212.273	1602.2624	1568.5968	753.7313	3921.147	2206.422	754.7529	1806.3244	777.3256	741.8073	1103.4649	784.534	792.8241	2046.2304	966.0532	858.7021	540.5271	2588.9703	1086.2821	1332.6702	1001.5424	1574.5654	3811.942	812.1607	957.6372	2789.254	1749.1979	1054.9383	566.2324	2336.8159	451.3414	1133.96	743.4622	145.6044	1569.7252
AGPAT6	1297.5533	2922.424	2549.1914	3103.3369	3322.4914	10071.476	2790.4083	8751.439	7120.0265	2031.4364	2237.3871	1675.0139	1803.9216	2077.135	3413.2749	1316.7421	1477.8299	8316.8772	4738.3513	1421.2538	3565.2725	1416.1261	3122.093	2452.3337	920.5967	2210.8394	5173.6111	2514.936	1202.9106	1626.3201	3261.0641	2081.461	4030.5381	1417.1493	1221.5938	1693.5041	2125.558	1724.2128	3424.6669	3999.4784	2501.6043	2024.6914	1577.0901	1522.3881	1420.3051	4704.5977	1916.571	2035.7143	1391.3945
AGPAT9	23.3623	36.6661	12.1294	18.2992	2355.058	346.486	160.2074	34.5369	2.6525	105.2558	166.2241	13.3556	30.5577	53.2599	227.3012	29.8643	451.2259	182.5488	10.7527	7.6453	200.8872	22.4782	111.0465	183.2175	34.1675	31.725	241.8981	43.3855	56.8267	108.0444	48.2347	108.6147	9.6946	33.9916	75.5784	121.6834	56.9196	22.9564	64.0866	98.5915	21.3904	35.1852	1177.5244	109.4527	642.2935	301.6257	78.5815	190.1099	621.5656
AGPHD1	63.7727	69.2582	53.2345	130.2476	58.2022	109.4726	13.4802	60.1779	17.9045	30.992	25.4912	52.8659	21.8997	15.6107	68.8791	83.7104	18.2577	111.9403	28.0765	12.9969	27.2497	20.1727	475	9.9305	74.591	28.4204	34.1435	57.6102	55.8716	28.8956	76.5788	1.9224	45.5647	28.4929	53.4704	35.6816	31.25	102.3732	164.7942	28.169	17.6471	49.3827	55.9175	58.209	15.2551	63.3796	77.5609	36.8132	80.8709
AGPS	1802.0521	1791.2069	1099.7305	914.9623	2423.9069	1941.8095	2124.1737	2059.6546	1238.0637	1792.2719	2848.1147	1166.9449	1759.1036	1420.5693	2202.8804	2515.8371	2143.4533	1337.5431	1090.8005	1386.0856	1851.0773	7339.4178	1466.2791	1886.7925	1217.9981	2275.6114	1930.5556	1450.9246	2103.064	1620.0385	3299.3536	1065.9618	1795.9283	912.7741	2281.7481	1075.0229	1041.8527	2125.0194	1663.2004	1601.4606	1219.7861	1483.3333	2641.1509	1240.796	2238.8217	1704.3762	1912.9991	2050	1566.6148
AGR2	137.648	5512.1372	270.2156	101.1841	2460.8156	9338.6475	1222.035	80.5861	13.2626	3555.8908	12305.3638	359.488	26.9926	0.9183	721.3525	511.7647	0.5216	12064.868	41.2186	68.8073	811.7871	32.2764	1843.0233	175.7696	1504.8123	3643.0932	1793.9815	3412.5178	4044.2436	657.6891	756.3401	20.185	3591.3718	1217.1987	86.8895	6.4044	766.7411	1888.6304	6115.6947	12.5196	372.7273	366.6667	2083.6048	3273.1343	3854.8133	305.4438	257.6859	96.1538	129.0824
AGR3	54.9329	368.019	67.3854	94.7255	1494.8017	224.2593	1.0369	28.2575	3.9788	3334.2689	14.8699	4.4519	3.5651	5.5096	0	127.6018	0.5216	647.5316	0	25.9939	53.8657	0.5764	133.1395	232.8699	7.2185	58.8235	31.25	53.3428	157.109	1447.293	90.005	35.0835	581.1924	41.9896	3.0848	0	648.9955	929.4245	67.1384	48.5133	218.7166	6.1728	127.0358	165.6716	61.5466	106.1417	23.9827	42.8571	69.466
AGRN	3741.7522	3024.2743	2865.2291	1019.3757	5647.0288	652.0526	735.1912	3039.7698	1669.0981	6728.1828	1535.8471	2213.133	1254.3927	1122.1304	1841.578	6294.5701	3490.3495	2969.0011	2786.141	3118.5015	3069.7085	1931.3954	2767.4419	6802.3833	6320.9817	753.4699	6514.4676	3515.6472	1818.9307	1378.823	1609.6469	863.1503	5671.3524	1628.5969	3693.5733	2537.054	643.9732	1409.6479	2559.1924	925.9259	1704.2781	2839.5062	6154.7231	3192.0398	13843.7664	624.6325	3755.5811	2006.044	538.621
AGRP	0	0	0.6739	1.0764	1.4196	0.5314	0.5185	1.5699	0	1.1695	0	0	1.0186	9.6419	0	0.4525	0	0.5741	0	1.5291	0	1.7291	1.7442	0.993	0	0	0	2.845	0.4775	0.6282	0	0	0	0	0	0	0.558	0.6204	0.6103	0.5216	1.6043	0	0	0	1.5781	2.2908	1.0205	0.5495	0
AGT	426.2036	240.3667	2010.1078	194.8332	25.5522	525.0432	175.243	16.7452	7.2944	114.6118	1004.2485	23.9288	19720.3972	215.3352	932.3732	44.3439	156.4945	116.5327	285.5436	37.4618	39.924	9.2218	163.9535	11.9166	3.3686	998.6781	37.037	5651.4936	4495.0366	331.0431	37.7921	76.8954	428.5022	106.4736	408.2262	103.3852	3274.5536	88.7234	285.6432	47.9917	66.8449	52.4691	192.7253	2141.791	1277.2225	1411.9138	6324.2761	96.7033	18110.9383
AGTPBP1	1171.9021	298.0818	645.5526	699.6771	483.3618	416.6335	572.9099	732.0774	1052.3873	552.008	2571.9596	569.2821	644.767	682.2773	688.1653	661.991	236.8284	453.5017	741.9355	1490.0612	539.2902	912.384	531.9767	674.28	506.7372	2813.6153	636.5741	387.6245	947.9069	1045.2672	645.9473	1281.7494	655.3563	943.2665	1013.3676	725.5261	1484.375	771.2114	354.6126	1554.5123	1522.9947	820.9877	200.3257	437.8109	400.3156	503.2186	365.3527	1037.9121	745.464
AGTR1	22.7309	14.259	17.5202	10.7643	5.6783	107.8783	5.7032	79.0162	2.6525	8.7713	20.1806	176.9616	21.3904	5.9688	10.0188	1735.2941	0.5216	98.163	2.9869	6.8807	134.3473	0.5764	14.5349	128.1033	3.8499	21.811	4155.0926	193.4566	98.8497	28.2674	42.2675	0.4806	6.7862	14.4964	54.4987	2.7447	19.5312	636.5752	61.6452	8.3464	14.9733	6.1728	3.8002	20.8955	16.3072	18.3266	168.3888	4.9451	18.1441
AGTR2	5.0513	44.8141	6.7385	3.2293	0	65.8961	0	16.7452	0	83.0351	1.0621	0	1.0186	0	0	1.3575	0	55.6831	0	0	5.0697	0	416.2791	8.9374	0	9.9141	0	1.4225	8.5956	25.1266	23.8687	0.4806	0	20.4949	2.5707	0	12.2768	61.4239	1.831	0	27.2727	0	30.9446	80.597	0	6.8725	0.5103	3.2967	0.5184
AGTRAP	1149.1713	2666.4403	640.8356	432.7234	1527.4517	147.2034	201.685	350.0785	202.9178	446.7523	310.6745	378.9649	587.726	147.3829	262.3669	642.9864	347.4178	482.7784	232.3775	185.0153	585.5513	184.4364	375	536.2463	413.3782	401.8506	448.4954	389.0469	231.1269	488.7127	270.5122	128.7997	621.4251	409.8986	440.1028	485.8188	310.2679	1270.0481	445.5546	380.8033	487.7005	396.2963	1691.6395	681.0945	1617.0437	394.0225	670.4937	735.1648	451.5293
AGXT	0.6314	0	2169.8113	8.6114	2.1293	2.1257	0	0	0	0	10.0903	0.5565	90.6544	0.4591	351.9098	1.3575	1.0433	2.2962	62.724	0	0.6337	0	0	0.993	0	0.6609	0	23.4708	20.534	1.2563	0	0	10.1794	1.9995	1.5424	0	27.9018	0	2.4414	0	1.0695	0	0.5429	0.995	1.0521	14.5086	497.0022	0.5495	93.831
AGXT2	0	0	0	2.1529	0	0	0	1.5699	0	9.3561	0	0	0	0	0	0	0	0.5741	0	0	0	0	0	0	0	0	0	0	0	0	0	0	0.4847	0	0	0	0	0	0	0.5216	0	0	0	0	0	2.2908	0	0	0
AGXT2L1	0.6314	166.3555	1027.628	53.8213	20.5837	6.377	210.499	0	5.305	0	1.0621	4.4519	0.5093	0	0	80.9955	1.0433	1.1481	1.7921	2.2936	0.6337	1.1527	18.6047	1.4896	0.9625	34.3688	0	11.3798	2.3877	1.2563	40.2785	0.4806	0	4.9988	0.5141	0	0	8.0658	34.7899	0	0	0.6173	46.1455	152.2388	0	30.5444	11.2259	0	0
AGXT2L2	327.0087	293.7973	474.8518	514.3165	494.5267	223.8873	408.4614	219.7017	343.634	538.4067	246.6171	135.6594	392.3759	258.8338	403.5379	161.7647	302.8013	637.8301	305.693	282.9434	318.3207	153.7105	379.0872	392.1648	253.8547	651.1699	126.4815	699.1323	512.2279	747.9377	472.7499	165.3586	235.6762	225.7691	191.2134	803.3028	279.0681	167.7742	312.2727	223.5681	255.3422	267.8642	188.7405	424.6816	284.8396	289.3316	551.2285	539.5659	296.4126
AHCTF1	2417.0481	729.927	1570.0809	1848.2239	1875.9549	948.5851	1563.1886	2255.887	2911.8037	2279.3722	2207.6474	2886.4775	1703.5905	3235.0781	2530.9956	1987.7828	2405.3208	1762.3421	2146.9534	1835.6269	1434.7275	3304.8706	1510.4651	2761.1718	4500	2729.6761	3660.8796	1205.5477	2386.2422	1206.0775	1918.4485	1821.4586	2032.477	2214.4519	3980.9769	1981.7017	1197.5446	1582.7517	1912.833	1043.2968	2201.0695	3369.7531	2568.4039	1776.1194	1355.0763	1240.8653	1662.4569	1273.6264	1467.5998
AHCY	12178.0584	7445.9345	6771.5633	9175.4575	3905.9325	10209.1139	1766.9475	3850.8634	2822.2812	2710.3361	4079.129	9031.163	2738.9865	1357.6676	7822.7927	2796.8326	6332.29	3198.0482	2048.9845	927.37	3477.82	3598.8161	2165.1163	3457.7954	4801.7324	6862.5248	3725.1157	3012.8023	2678.9712	2097.4442	2991.5465	3132.0437	2084.3432	3541.1236	5842.1594	3874.6569	4102.6786	7593.6094	8524.1309	1687.011	2798.9305	6394.4444	4748.0999	5279.602	3654.3924	9675.6951	7419.824	3807.1429	4163.8154
AHCYL1	3288.3978	1897.1312	2225.0674	613.563	3640.4739	4220.008	1949.9676	2936.6824	1881.9629	5004.3272	4395.6452	2319.9777	2645.2763	1778.6961	2040.0751	3916.2896	3238.3933	2019.5178	2308.8411	3165.1376	4697.0849	2062.23	2156.3953	2133.565	3445.6208	3373.4303	1851.8519	2030.5832	3294.0362	2147.6974	3131.7752	2421.7229	2221.0373	3757.57	3062.2108	1892.0403	2318.6384	2530.7895	3409.4082	2704.747	3085.5615	2498.1481	2856.6775	4595.0249	5160.9679	2257.2295	3005.4854	1548.3516	3461.379
AHCYL2	378.2163	387.0311	722.372	487.6211	690.6183	1320.5792	523.1367	781.2664	484.0849	3268.1917	318.1094	979.4101	377.3873	1220.3857	459.6118	433.4842	1163.276	1654.4202	382.3178	350.9174	802.9151	611.5221	2538.9535	882.3237	703.0799	366.8209	396.412	500	919.7323	1762.0038	1941.82	601.7061	943.7712	422.3955	526.9923	515.0961	463.1696	495.114	5264.2581	258.7376	547.0588	436.4198	795.874	542.7861	583.3772	629.2142	356.1679	330.2198	408.5018
AHDC1	311.2865	462.4003	520.2156	290.6351	215.7738	130.7294	401.8146	300.3663	271.2202	1043.7864	513.5422	174.1792	601.477	433.4252	839.0733	628.0543	1046.9484	623.4214	1624.2533	3402.9052	717.9975	419.0166	450	599.8014	678.0558	713.8136	453.7037	556.899	825.658	418.9863	264.0477	558.4525	641.2991	657.8372	625.7069	268.9844	585.3795	174.9651	385.7404	487.7413	220.8556	379.6296	724.7557	1051.7413	1904.2609	292.4624	426.585	746.7033	420.4251
AHI1	921.8627	308.9458	561.9946	381.0549	289.5912	271.0243	843.0331	1000.5233	673.0769	738.5447	600.6373	589.3155	650.8785	3753.4435	1078.8979	1850.2262	394.8878	637.1986	572.8793	625.3823	546.8948	561.3784	675	453.8232	381.6169	517.5149	505.2083	828.5917	1023.3574	1557.8501	596.7181	1651.3276	582.6466	981.2571	786.6324	694.419	1190.2902	905.2272	612.7902	1026.0824	846.5241	771.6049	297.5027	595.5224	338.7691	242.8278	370.4554	513.1868	395.0233
AHNAK	10693.6069	1773.5529	2455.5256	498.3854	2901.5904	412.9135	7454.569	30586.0806	57614.0584	19089.8884	4586.2985	25803.5615	9752.4828	4857.6676	2245.4602	11656.5611	14449.6609	14618.8289	2244.325	4454.893	7001.2674	13971.6371	6227.907	8601.7875	44504.3311	786.5169	7552.0833	8495.0213	10815.2119	28306.3877	5854.3013	2631.7434	4687.8333	3084.7365	37035.4756	9214.0897	3775.6696	3835.5824	3076.1578	3648.409	2254.5455	16298.1481	3775.2443	2486.0697	26160.4419	3721.0687	4015.8183	6207.1429	3266.4593
AHNAK2	861.8785	130.3684	1762.1294	82.8848	82.3348	105.2212	31.1082	104.6572	2164.4562	2726.1245	61.6038	20.0334	740.5144	178.6042	78.8979	75.1131	301.5128	1504.0184	332.1386	834.0979	123.5741	81.2673	1290.1163	534.2602	4504.8123	7.2703	263.8889	273.8265	447.4503	362.4514	140.726	5.7672	192.9229	20.4949	1792.2879	36.5965	58.0357	21.0951	226.4394	95.4617	49.1979	62.963	501.6287	2662.6866	1839.5581	39.7077	117.8722	860.989	75.1685
AHR	845.4617	859.6164	571.4286	444.564	968.1432	855.5866	2142.8386	1419.6756	389.2573	5583.8187	1935.2098	800.7791	1959.2564	421.9467	817.7833	1626.2443	365.6755	4032.147	296.2963	624.6177	2089.3536	1117.5696	2362.2093	2563.0586	2810.8758	464.6398	1726.8519	2414.6515	1874.8023	4649.0519	1271.0094	617.0852	1515.269	1465.6373	2198.9717	1586.4593	1161.8304	1337.056	1545.4031	821.0746	1293.0481	1525.9259	3033.1162	2002.9851	2758.0221	754.4461	1242.5054	881.8681	1874.028
AHRR	85.2407	72.6532	32.345	119.4833	203.7075	21.7882	17.1095	91.5751	74.9337	25.7292	32.3951	30.6066	25.974	102.3875	34.4396	18.552	81.8988	86.1079	168.4588	58.104	43.0925	383.8584	652.907	147.4677	1948.5082	66.0939	22.5694	24.8933	212.0255	124.3767	143.2123	59.5939	147.8429	9.9975	110.0257	269.8994	46.875	24.1973	179.4425	233.6985	89.3048	70.3704	83.6048	22.8856	42.6092	22.9083	21.9416	150	72.5765
AHSA1	3098.974	4251.9097	2969.6765	2424.1119	2137.8646	3063.6376	1596.3707	1350.0785	2155.8355	803.4524	1940.5204	3276.5721	1958.7471	1769.9725	1921.1021	1657.0136	3200.8346	1816.3031	2351.8519	1266.055	2387.199	1523.3298	1948.2558	1669.3148	1539.461	2001.9828	2921.2963	1600.9957	2302.6736	1077.3036	1070.6116	1263.0061	2958.7979	1905.5284	1427.2494	1128.0878	2184.1518	1139.7549	1983.0231	1586.3328	1715.508	1930.8642	1182.4104	1391.0448	1553.919	2361.0804	1662.4569	3046.1538	2734.0591
AHSA2	247.5138	882.7024	576.8194	1847.1475	484.7814	140.2949	705.6384	1557.2998	1673.7401	1678.2448	672.3314	833.6116	735.4214	894.8577	1488.4158	451.5837	842.4622	2399.5408	1295.6989	1013.7615	865.019	978.6659	640.6977	699.1063	904.2348	1076.0079	718.1713	1749.6444	1116.9543	1800.9501	1708.6027	787.6967	943.7712	456.8869	414.91	1875.5718	443.0804	499.4571	521.2378	507.0423	372.1925	475.9259	728.5559	481.0945	1182.0095	416.1671	766.4243	1268.1319	450.4925
AHSG	0.6314	0.679	0.6739	23.6814	4.2587	0.5314	0	1.0466	9.9469	0	0	0	0.5093	0.4591	0	2.2624	1.0433	0	20.908	3.8226	0.6337	15.5618	0	4.4687	0	0	1.1574	9.9573	0	2.5127	0	0	0	0	3.599	0	1.6741	10.5475	0	1.0433	0.5348	2.4691	3.2573	0.995	0	19.0902	8.6746	0.5495	1.0368
AHSP	0	0	0	4.3057	0	0	0	0	0	2.9238	0	0	0	0	0	0	0	5.7405	1.7921	1.5291	1.2674	0.5764	0.5814	0	0	0	0	0	0	0	0	0.4806	0	0.9998	0	0	1.6741	0	2.4414	0	0	0	0.5429	0.4975	0.526	0	0.5103	0.5495	0
AICDA	1.8942	0.679	0	1.0764	0.7098	0	100.5833	8.3726	0	0.5848	4.2485	1.113	3.0558	0.4591	0	0	7.3031	19.5178	0	0	13.308	0.5764	2.907	3.4757	0	1.9828	0	1.4225	2.3877	32.6646	0.4973	5.7672	0	0	0	0.9149	0	3.1022	6.1035	0.5216	2.6738	3.7037	0.5429	0.4975	0.526	3.818	0.5103	4.3956	2.0736
AIDA	1848.1579	1148.9323	4388.3625	2501.6254	1694.2506	1429.5842	1255.1445	851.078	1206.3528	1100.7415	1369.453	1302.9772	1252.1365	1517.1763	806.5686	1459.2534	982.8117	770.5913	1619.6237	1119.3807	800.5703	954.3952	986.8372	1085.5263	1180.7074	1554.7323	1003.015	1117.404	1303.0974	835.372	1043.9284	1039.8414	788.1095	1328.8311	939.1003	1059.57	1214.4866	1560.5584	1404.5651	501.9614	1562.3369	1218.6914	1284.0282	1230.995	1200.768	981.8414	952.9175	1016.3297	1440.7258
AIF1	926.914	468.5113	139.4879	396.1249	870.1932	64.8333	1019.8315	446.3632	193.634	473.651	302.7084	238.1747	1067.4815	151.5152	181.5905	255.2036	357.8508	513.2032	168.4588	199.5413	368.8213	213.2546	459.3023	416.0874	103.9461	157.3034	199.6528	357.0413	475.1473	1418.3974	568.8712	185.51	185.1672	250.438	210.2828	1317.4748	535.1562	742.671	730.5875	434.0115	625.6684	718.5185	114.5494	327.8607	548.6586	1211.8482	679.1683	452.7473	1273.1985
AIF1L	438.8319	154.1334	6.7385	251.8837	1070.3519	165.2717	79.8445	702.7734	874.0053	1992.2579	33.9883	327.7685	242.9335	61.5243	71.3838	754.2986	641.6275	215.2698	2366.7861	201.8349	662.2307	921.0295	81.9767	592.3535	186.2368	554.5274	923.6111	482.9303	902.5411	267.5984	144.2069	398.414	1342.7048	973.759	1085.8612	78.6825	914.6205	837.5989	805.6604	57.3813	574.8663	566.0494	411.5092	26.8657	872.6986	143.5586	90.3176	598.9011	132.1928
AIFM1	1039.9369	1952.8094	1441.3747	983.8536	1640.3071	2123.0238	777.7058	1073.7834	793.7666	762.5196	2260.7541	1284.3628	833.206	852.6171	715.0908	1014.4796	888.3672	941.4466	490.4421	480.1223	1735.1077	463.3966	1401.7442	959.7815	816.6506	2050.2313	792.2454	1009.2461	630.3462	656.4328	960.7161	715.6074	1738.2453	989.755	1772.7506	859.1034	799.1071	880.4095	1275.0186	724.5696	872.7273	1101.2346	1396.3084	1105.9701	609.1531	638.3775	630.1824	584.6154	909.7978
AIFM2	511.4444	1248.6844	1299.8652	329.3864	1774.456	2142.1549	480.1037	188.383	269.2308	540.8977	332.9793	235.9488	394.7033	65.1974	67.6268	376.4706	190.9233	412.744	247.9092	103.211	1683.1432	107.78	431.9767	260.1787	191.5303	520.1586	802.662	635.1351	271.2399	332.2995	575.3357	186.9518	359.1857	247.4388	631.3625	733.7603	263.9509	441.7559	771.4808	413.6672	325.1337	149.3827	2036.9164	773.6318	486.06	675.0307	895.0121	2369.7802	1548.4707
AIFM3	34.0016	33.9501	24.1712	190.2906	231.1832	9.5656	17.5243	16.7452	68.3024	145.867	68.4068	84.9638	67.6547	82.9982	43.8322	12.2172	45.7903	52.2388	28.0765	19.1131	5.7034	10.3746	44.1919	145.3426	114.8508	156.3913	20.5787	141.4723	19.5789	35.1207	12.2079	9.362	42.5206	5.4986	19.4602	40.2562	19.894	12.4089	16.4794	41.5962	4.8128	6.5864	133.9522	24.1791	20.3419	113.8313	75.3208	21.4286	127.5324
AIG1	1413.1018	475.3013	652.2911	833.1539	1308.129	418.2277	416.3318	508.6342	712.2016	416.3451	744.5566	363.9399	641.2019	757.1166	562.9305	534.3891	212.8326	862.2273	804.6595	147.5535	574.7782	421.8984	555.2326	396.7229	418.6718	512.2274	535.3009	901.8492	580.6825	483.0592	372.4515	217.71	419.777	409.3987	260.6684	713.6322	449.2188	607.4143	614.0109	239.4366	476.4706	324.0741	1170.4669	493.0348	1328.2483	313.8435	605.6895	795.0549	618.9736
AIM1	529.7553	188.7625	45.1482	238.9666	848.19	107.3469	937.9132	3064.8875	298.4085	791.1725	367.4987	1140.7902	869.3659	369.6051	117.7207	435.2941	467.397	821.4696	44.8029	600.9174	567.1736	9908.2717	559.8837	1629.0963	2488.9317	179.7753	318.8657	532.0057	496.1588	2097.4442	649.9254	381.5932	1258.8463	1198.2034	183.5476	757.548	622.7679	275.477	382.6887	1027.6474	444.9198	1175.9259	852.8773	204.4776	1635.455	387.15	382.7019	841.7582	573.3541
AIM1L	143.9621	16.975	33.0189	9.6878	86.5935	5.8456	11.4064	44.4793	17.9045	21.0512	35.5815	8.9037	20.8811	3.6731	2.5047	32.5792	3.1299	2.2962	151.135	98.6239	22.18	21.9018	2.3256	39.2254	158.8065	123.5955	36.4583	71.1238	48.231	7.538	12.4316	14.4179	22.7824	20.4949	10.7969	56.7246	7.2545	13.6498	2.4414	29.2123	33.6898	1.2346	128.6645	31.3433	366.6491	49.6346	32.147	55.4945	24.8834
AIM2	78.9266	25.1231	24.2588	48.4392	83.7543	13.2855	291.8989	87.3888	14.5889	367.2257	29.7398	11.6861	95.2381	16.9881	10.645	22.1719	14.6062	126.8657	9.5579	17.5841	16.4766	26.5127	63.3721	47.6663	83.7344	3.9656	10.9954	15.6472	35.8151	216.7171	97.9612	14.4179	8.7252	32.9918	22.108	155.5352	25.1116	52.1173	126.3422	64.6844	69.5187	128.3951	1.6287	25.8706	83.1142	137.4497	63.7836	19.7802	68.4292
AIMP1	1466.3299	1851.4004	1615.1887	1437.0291	1489.8333	4487.4186	1595.1316	1372.0565	1599.4164	1669.1987	1578.5289	956.2549	868.8668	800.225	1273.6569	1437.819	765.3104	892.3938	553.1661	889.6713	14653.8466	1535.2259	1210.6802	623.0785	1119.5765	1550.2578	1098.125	1365.3272	906.9631	899.7087	863.7394	1163.2921	778.6282	906.8855	882.4781	1288.3623	1185.3683	2191.562	1128.5349	546.0198	947.0749	963.5185	2127.8176	1298.9005	1179.9947	1028.5819	1782.7325	1533.7527	6682.5661
AIMP2	422.1878	2027.4453	851.2736	250.9688	497.5362	1205.1069	827.0123	400.9681	342.3342	333.4912	450.1699	658.0022	676.5572	212.135	458.1152	446.4434	524.0793	515.3444	425.2449	172.8976	436.5272	253.75	360.7907	277.8997	336.6314	623.5558	250.6076	496.643	482.869	260.4436	313.6599	219.2719	467.46	379.661	719.2956	915.8005	429.2188	938.4644	662.1491	422.2379	407.9465	190.9074	803.1488	725.7562	476.4019	559.2141	1009.2614	720.1538	799.1395
AIP	1760.3788	1328.1277	3064.69	1432.7234	1320.905	616.4475	3047.5697	721.0884	647.2149	842.0462	593.7334	908.1803	730.8378	879.247	1351.9098	754.7511	631.1946	690.0115	928.9128	470.1835	651.4575	561.9548	1365.1163	812.8103	828.6814	1064.772	475.1157	797.2973	819.45	761.3364	1228.2447	893.9084	621.4251	523.8703	834.9614	1029.2772	898.9955	1201.7993	1090.6932	757.9551	808.5561	670.9877	1195.4397	1370.6468	938.4534	1182.0674	1046.0518	849.4505	1125.4536
AIPL1	0.6314	0	15.4987	0	42.5869	0	0	0.5233	0	0	0	0	0	0.4591	0	0	3.1299	0	0	1.5291	0	2.3055	0	0.4965	0.4812	0	0.5787	0	0	0	0.4973	0	0.4847	0	1.0283	0	0	0	0	0	0.5348	0	0	0	0	0	0	0	0
AIRE	0	2.716	27.628	3.2293	1.4196	0	4.1478	0	0.6631	0	1.5932	3.8954	0	0.4591	3.757	1.3575	0	4.5924	4.1816	0.7645	1.2674	0.5764	0.5814	32.2741	2.4062	6.6094	0	9.9573	0	2.5127	0.9945	28.8358	20.3587	0	0.5141	1.8298	416.8527	0.6204	0	1.0433	5.3476	0.6173	0.5429	2.9851	2.1042	6.1089	11.2259	1.0989	2.592
AJAP1	2.5257	5.432	1.3477	0	0	0.5314	4.6662	2.6164	1.9894	3.5085	7.4349	2.2259	4.5837	90.45	9.3926	0.4525	0.5216	12.6292	77.6583	12.9969	3.1686	8.0691	88.3721	12.9096	0.4812	1.3219	1.7361	327.1693	2.8652	6.9098	9.9453	1.4418	3.3931	2.4994	1.0283	1397.9872	16.183	1.2409	6.7138	1.0433	16.0428	7.4074	5.4289	0.995	3.1562	0.7636	1.0205	65.3846	0.5184
AK1	388.9503	391.1051	2208.221	1376.7492	667.1955	514.9462	382.1128	280.4814	425.7294	1598.7182	502.3898	175.2922	268.9076	400.8264	568.5661	238.914	221.7006	730.7692	813.0227	248.4709	361.8504	293.9456	669.186	308.8381	242.5409	846.0013	306.713	562.5889	869.1136	571.6305	938.3391	266.7307	259.8158	282.4301	358.3548	320.2196	602.1205	638.4365	916.7439	562.8586	363.6364	259.2593	462.5407	540.796	411.8885	1504.3106	405.664	402.7473	777.0866
AK2	5526.1247	4519.4364	2123.3154	2727.6642	3299.7784	2610.3361	3003.4997	1872.8414	1885.8886	3234.2467	2313.3298	2492.4875	2412.5236	1146.9238	3939.2611	2351.1312	2912.8638	1503.4443	1958.7814	2198.0122	1857.4144	1583.848	2636.6279	2220.9533	2171.3186	3527.4289	2177.662	1515.6472	2290.7352	1834.871	1830.4326	1895.4608	5191.4687	2439.3962	2517.7378	2071.3632	4965.9542	6072.9021	2830.1872	5969.7444	1951.3369	2253.0864	3425.0814	2846.2687	2698.5797	3187.3058	2195.6882	3369.2198	1909.7978
AK3	873.8753	1097.267	1960.2426	966.6308	1386.9148	965.0591	1140.6351	1340.1361	1267.2414	2185.2268	1266.0648	1660.5454	2312.1976	993.5721	2532.248	3102.7149	1300.4695	1150.4018	1224.6117	2944.1896	1687.5792	3137.1487	1095.9302	955.8093	1502.4062	1099.8017	938.0787	1778.0939	1358.587	1662.1256	851.3178	2308.7829	798.8366	1829.5472	739.8458	5743.8243	2652.9018	2787.0327	3908.6735	1319.7705	1808.0214	1593.2099	975.0271	1004.9751	821.6728	853.7153	1049.6237	1693.956	2641.2649
AK3L1	579.6369	276.3538	122.6415	279.8708	121.3728	1010.7613	75.6967	297.7499	338.8594	195.3079	636.7499	767.3901	723.7077	69.3297	214.1515	943.4389	695.879	136.0505	120.0717	183.4862	1295.3105	567.7184	79.6512	562.0655	268.5274	482.4851	6307.8704	31.2945	218.711	127.5176	327.6977	655.5329	1474.0669	750.8142	740.874	107.9597	141.183	943.6947	320.4331	374.0219	282.3529	364.8148	210.0977	368.1592	238.2956	1692.1585	522.5156	1751.6484	387.2473
AK5	5.6827	1.358	2.0216	0	4.9685	18.0683	11.4064	361.5908	3.9788	0	173.128	9.4602	4.5837	1.3774	1.2523	256.1086	3.6515	1.7222	236.5591	5.3517	5.7034	836.304	1.1628	35.2532	0	410.4428	103.0093	5.6899	0	7.538	0.4973	1162.081	76.5875	5.9985	457.5835	2.7447	61.3839	152.0087	65.3073	2.0866	5.8824	43.2099	0	7.9602	150.4471	15.2722	96.4409	3.2967	10.3681
AK7	5.0513	23.0861	83.558	31.2164	78.7858	15.9426	44.07	19.3616	7.9576	59.0602	20.7116	64.552	97.2753	141.8733	15.6544	120.362	15.6495	540.7577	43.6081	416.6667	162.2307	80.6909	98.8372	52.1351	29.8364	76.0079	38.1944	40.5405	29.6072	64.0729	81.0542	111.0177	180.3199	36.491	8.7404	0.9149	219.8661	58.3217	88.5006	74.5957	80.7487	13.5802	39.6308	91.0448	79.4319	13.745	41.8421	117.5824	46.1379
AKAP1	2040.7261	2214.2251	1167.7898	1615.7158	1072.4812	3133.785	959.6889	2199.3721	3702.2546	3474.61	2368.0297	2311.074	1903.7433	1880.1653	4990.6074	1411.7647	1210.746	1436.8542	2577.0609	2283.6391	1758.5551	2963.6631	3738.3721	1573.9821	1314.7257	2619.2994	1596.6435	2248.9331	2923.9466	1378.1948	1803.083	1515.7996	1303.9263	2500.881	3337.2751	1435.4986	3306.3616	1760.1985	2706.2864	2743.8706	1872.7273	3330.2469	1326.8187	1925.3731	1653.8664	2309.9185	2164.5618	2571.978	1619.492
AKAP10	192.5809	373.451	174.5283	103.3369	171.7673	291.7497	756.4485	366.8237	289.7878	422.7773	1074.8805	338.8982	1049.6562	831.0376	347.5266	387.3303	454.3558	676.2342	201.9116	409.7859	707.858	834.5749	592.4419	501.4896	505.7748	896.2327	323.4954	623.0441	650.8802	753.7984	909.995	530.0973	784.2947	806.8003	803.0848	526.9899	475.4464	877.9277	674.4354	438.7063	598.3957	319.1358	358.8491	515.4229	450.8154	462.7473	512.3102	432.4176	310.5236
AKAP11	991.9495	582.5836	1051.8868	389.6663	789.9878	757.8052	2193.1303	2564.1026	992.0424	2043.7162	2428.5714	1271.5637	1920.55	4653.3517	2093.2999	1735.2941	2124.1523	2528.1286	1272.9988	1474.0061	2340.9379	2676.0576	2891.2791	2135.5511	2073.6285	922.6702	1166.6667	1768.8478	1562.9719	2280.2403	3050.721	2858.5846	1844.4014	1653.5907	1955.2699	1672.4611	1204.2411	1582.7517	1284.1738	1522.6917	2044.9198	2050.6173	858.3062	1186.0697	951.0784	720.8473	1502.2324	1021.4286	1251.4256
AKAP12	103.5517	1511.4582	43.8005	40.9042	262.6195	52.0792	629.9417	369.4401	100.1326	456.6931	6895.3797	355.0362	608.6071	1612.9477	321.8535	143.8914	3290.0365	1083.8117	2499.4026	2555.0459	719.8986	303.7438	693.6047	934.4588	278.6333	236.616	387.7315	785.9175	851.9224	1648.3059	527.1009	3600.1442	758.1192	507.3744	196.401	745.6542	2274.5536	81.8986	452.2684	4635.3678	3118.1818	901.2346	1105.3203	449.2537	134.1399	231.3737	1052.175	969.2308	575.9461
AKAP13	1185.7932	905.7885	548.5175	697.5242	1305.9996	1018.7326	3263.7719	3283.6211	1030.504	3555.3061	3191.1843	2625.4869	3203.4632	1631.3131	1504.0701	1982.8054	4167.4491	3553.961	1741.3381	2298.9297	4515.2091	2112.3737	2888.3721	2252.7309	3351.2993	1154.6596	4284.7222	2493.5989	3939.1859	5671.7051	4199.4033	2258.8009	2171.11	2665.3403	3469.9229	2763.9524	2090.9598	1058.4768	2743.5177	2207.0944	1803.2086	2951.2346	2024.43	1421.393	3295.1078	1702.849	1743.5897	1792.3077	2897.8745
AKAP14	1.8942	2.716	0	2.1529	7.0978	0	1.0369	0.5233	0	0	0	0	0	0	0	0.4525	1.5649	125.1435	0	0	1.2674	0	0.5814	0	0	0	15.0463	2.1337	0.4775	0	4.4754	3.3642	0	0	5.1414	0	34.5982	22.9564	1.831	0	0.5348	0	1.0858	0	0	0	0	0	1.0368
AKAP2	247.2676	453.356	97.1092	19.6233	145.6828	461.124	1211.116	1035.6149	1070.1658	378.757	804.2379	449.488	899.4245	289.6097	569.6243	331.5882	1486.5832	1012.5488	578.3811	347.1177	871.2991	353.5762	1074.3547	780.7448	253.2002	226.1203	916.1806	485.5903	1506.1262	1263.831	3573.9682	556.7031	581.4154	738.9571	428.6427	795.5352	1144.8717	165.8136	1111.1643	1986.3015	719.2834	1183.0432	360.304	528.2438	738.6849	529.9297	522.8779	548.8297	800.3577
AKAP3	19.5738	2.716	13.4771	6.4586	22.713	7.4399	10.8879	39.7698	27.1883	35.0853	9.0281	4.4519	17.316	12.8558	3.757	18.0995	3.1299	32.721	32.8554	45.107	32.3194	13.8327	18.6047	13.4062	3.3686	11.236	28.9352	3.5562	9.0732	16.3323	9.9453	2.403	18.9045	4.4989	10.2828	7.3193	22.3214	20.4746	24.414	4.6948	83.4225	3.7037	42.3453	5.9701	7.8906	4.5817	3.5719	79.6703	6.7392
AKAP4	0	0	0	1.0764	0	0	0	0	0	0	0	0	0	0	0	0	10.9546	0	0	0	0	0	0	0.4965	0	0	0	0	0	0	0	0	0.4847	0	0	0	0	0	0	3.1299	0	0	0	0	0	0	0	0	0
AKAP5	49.2502	48.2091	21.5633	40.9042	57.4924	40.3879	237.978	104.134	39.7878	273.0803	90.2815	84.0289	450.7257	104.2241	333.7508	509.5023	248.8263	149.2537	465.3524	455.6575	89.3536	172.3328	65.1163	182.2244	57.2666	60.1454	59.0278	47.6529	565.8789	386.9499	123.3217	345.5485	241.8808	355.9119	61.1825	89.6615	142.8571	322.6307	137.9388	210.746	129.4118	551.2346	55.9175	99.5025	53.1299	155.7763	141.3446	124.7253	389.3209
AKAP6	14.5225	61.1102	70.0809	172.2282	78.7858	274.2128	3219.1834	120.8791	54.3767	226.2999	141.2639	41.7362	156.3535	278.2369	961.8034	194.5701	326.5519	1351.3203	212.6643	110.0917	96.9582	101.44	175	86.8918	28.8739	140.119	47.4537	248.9331	466.0741	300.263	699.6519	342.1843	32.9617	128.4682	52.9563	658.7374	385.0446	24.1973	120.8491	113.1977	65.7754	117.9012	27.1444	135.8209	400.8417	41.2349	136.7521	135.1648	314.1524
AKAP7	427.4665	61.1102	47.8437	105.4898	50.3946	27.1024	108.3603	183.6735	72.9443	88.8827	44.0786	91.8197	98.8032	9.6419	13.7758	142.0814	169.0141	133.1803	109.319	19.8777	85.5513	96.8291	40.6977	280.5362	1566.8912	38.3344	28.3565	81.7923	95.507	165.2075	106.912	16.3403	151.7208	113.9718	298.7147	176.5782	49.1071	156.9722	77.5143	33.9071	75.4011	79.6296	42.3453	31.3433	32.6144	128.2864	109.1976	125.2747	63.7636
AKAP8	866.9298	714.31	404.9865	415.5005	584.8607	584.5622	593.6487	688.6447	1047.7454	813.3932	663.3032	975.5147	451.7443	782.8283	713.8384	396.8326	911.8414	651.5499	919.9522	780.581	533.5868	1091.0568	429.0698	716.4846	808.4697	953.7343	812.5	786.6287	661.3859	745.0041	551.9642	892.9473	539.0208	518.8716	1082.7763	808.7832	610.4911	330.076	624.3868	567.0318	670.0535	713.5802	608.5776	696.0199	604.9448	813.244	694.4763	546.1538	466.563
AKAP8L	1391.0024	1066.7119	1093.6658	1940.7966	976.6606	576.5909	678.6779	1001.5699	1693.634	1047.8797	767.3925	1360.0445	621.8487	1730.0275	1819.0357	726.2443	983.8289	1020.6659	2473.7157	1337.9205	667.9341	1323.9079	604.0698	845.5809	853.7055	1469.2664	1113.4259	988.6202	1046.2791	1101.1739	767.7772	1829.1481	690.2569	729.3195	758.3548	1389.753	1095.4241	417.5586	834.9571	665.6234	833.6898	831.4815	640.0651	988.5572	934.7712	1047.6721	1077.6885	1041.2088	621.0472
AKAP9	907.3402	577.8306	947.4394	702.9064	1113.6486	1256.2774	3411.0175	4938.2522	2033.8196	4846.4435	2351.0356	3848.6366	2360.5806	7277.7778	4013.1497	2617.6471	3461.1372	3869.69	1313.0227	2616.9725	2383.3967	6341.1556	4488.9535	4235.3525	1589.9904	1705.2214	2827.5463	1559.744	3810.729	3801.6568	7871.2084	4381.1126	3203.1023	3768.5673	2427.2494	3078.6825	2363.8393	987.1258	2010.4888	3324.4653	1885.0267	3128.3951	2149.8371	1370.1493	1434.5082	1578.3807	2185.4828	1858.7912	2520.4769
AKD1	152.1705	236.2926	289.7574	95.8019	149.7641	111.5982	157.0966	220.3035	96.1538	160.8074	265.0027	163.606	150.7512	694.674	202.2542	400.905	22.9525	416.1883	198.3274	414.3731	181.8758	292.2165	268.0233	117.1797	118.8643	393.2584	141.7824	231.1522	276.4927	128.7739	294.3809	286.9158	197.2855	556.3623	216.4524	96.0659	377.2321	390.8795	166.0149	249.8696	383.9572	240.1235	124.3214	335.3234	82.5881	64.1432	241.8676	160.4396	167.9627
AKIRIN1	882.7151	3560.6858	1028.9757	1092.5727	1379.817	1154.7761	2268.3085	1361.5908	1011.2732	1064.8376	2383.9618	1653.3111	1687.8024	1185.9504	2047.5892	2138.009	1056.8597	1673.938	1540.6213	3089.4495	1882.1293	953.3059	1653.4884	1888.7786	966.3138	2489.0945	1936.9213	1622.3329	1487.5214	2145.1847	2205.8677	1032.3201	6343.1895	1455.1399	1265.8098	1338.5178	10997.7679	3323.096	1547.2341	3573.8132	2697.861	1561.1111	2830.076	1858.7065	1926.8806	1308.8266	2082.4085	1780.7692	1784.8626
AKIRIN2	1399.8421	1058.5639	1424.5283	978.4715	955.3671	751.9596	794.2968	1026.1643	681.6976	509.321	602.2305	891.4858	973.262	1064.2792	694.4271	1675.1131	784.0376	603.9036	1496.4158	1145.2599	990.4943	1471.457	800.5814	864.9454	733.8787	717.7792	1199.6528	1197.724	613.1549	666.4835	701.641	618.0464	784.2947	879.2824	1305.9126	978.0421	1177.4554	701.7217	751.9497	838.8106	1028.3422	1520.9877	586.3192	893.5323	671.2257	1001.8556	713.3563	904.9451	687.9212
AKNA	467.8769	743.507	450.8086	573.7352	559.3085	389.531	1791.3156	855.0497	509.2838	875.3772	790.7594	700.0556	815.89	445.8219	296.1803	707.6923	294.7314	1563.7199	436.0812	428.1346	734.474	873.1913	979.6512	490.0695	477.8633	542.6305	389.4676	854.9075	702.9315	2055.3571	855.7931	455.1244	540.475	487.3794	593.8303	904.849	659.5982	418.179	1052.2413	695.3573	866.3102	1490.7407	398.4799	500.4975	667.5434	935.4216	733.7671	408.7912	717.9886
AKNAD1	4.4199	0	8.7601	5.3821	0	1.5943	0	0	0.6631	1.7543	1.5932	1.113	1.5279	1.3774	0.6262	0	1.0433	0.5741	0.5974	13.7615	1.2674	0	2.3256	1.9861	1.9249	0.6609	0	1.4225	0.4775	1.2626	0.9945	0.4806	0.4847	0.4999	1.5424	0.9149	1.6741	1.8613	9.1552	0.5216	0.5348	0	0	0.4975	0	3.818	0.5103	0.5495	1.5552
AKR1A1	3547.277	5690.0356	5582.8841	3668.4607	3008.0578	3489.3052	2709.5269	1583.9874	1472.8117	2174.1164	1197.5571	1309.4046	2497.0716	362.7181	2494.6775	3002.7149	1779.8644	1863.9495	1789.1278	1910.5505	1305.4499	695.0949	1858.7209	1709.5333	863.8114	1947.1249	2739.0046	1495.7326	2031.9113	2559.1457	2178.0209	792.0221	822.1037	3307.1815	6845.2442	2064.9588	3078.125	2512.7966	2062.3685	1743.8706	2015.508	1437.037	3703.5831	2896.5174	1935.8233	2328.2451	1295.0631	2163.1868	2665.1115
AKR1B1	5770.4815	607.0277	3163.0728	644.7793	3476.5142	6881.8919	1555.4115	1007.8493	381.2997	398.2177	837.4934	1377.2955	1608.8617	1179.9816	1866.6249	1650.2262	2591.5493	1221.0103	1973.1183	992.3547	2164.7655	1406.3279	1322.093	1550.149	1336.8624	1871.7779	1112.2685	734.7084	2451.187	1707.9816	1888.1154	2051.1835	2184.1978	1340.6682	6737.7892	1421.7749	1333.1473	3115.2474	1494.7441	1092.8534	1463.6364	1151.8519	2116.721	930.8458	3564.9658	4738.1965	1403.7505	1536.8132	1815.4484
AKR1B10	2271.1918	1.358	33.6927	13.9935	19060.4965	4855.0551	0.5185	5.2329	0	2.339	0	0	37.6878	0.9183	16.2805	3.1674	1.5649	4.5924	0.5974	0.7645	3237.6426	6.9164	7909.3023	103.2771	78.4408	0	682.2917	2.845	9.0732	3.1408	0.4973	0.9612	1009.2099	3.999	9741.3882	185.7274	2.7902	2136.1874	0.6103	0.5216	0.5348	0	887.6221	1.4925	15541.8201	4176.9436	3.5719	4145.6044	38.8802
AKR1B15	253.1965	0	0	0	78.7858	14.8798	0	8.8959	0	0	0	0	0	0.4591	1.2523	0	0	2.8703	0	0	24.0811	0.5764	921.5116	0	0	0	0	0	0	0	0.4973	0	187.1062	0.4999	124.9357	0	0	36.6062	0	0	0	0	218.7839	0.4975	65.7549	0	0	3.8462	1.0368
AKR1C1	6734.0174	60.4312	2366.5768	158.2347	50953.8588	37261.0602	153.9857	48.6656	71.618	73.0943	134.8911	12.2426	479.2462	1.3774	303.6944	469.2308	80.8555	381.1711	4.779	26.7584	7911.9138	38.04	102.3256	769.6127	198.2676	214.805	10234.9537	288.7624	31.0398	300.263	103.4311	9.6119	420.2618	87.9782	53383.5476	13347.667	232.7009	907.0886	606.6867	18.7793	85.0267	40.1235	3556.8187	2095.0249	31402.4198	25868.033	716.9282	11302.1978	12249.8704
AKR1C2	35839.6212	48.8881	6553.9084	385.3606	30159.3639	53415.172	275.8263	5.7561	7.9576	50.2889	427.5093	0.5565	505.2203	9.6419	983.0933	80.9955	799.1654	203.2147	9.5579	7.6453	41723.0672	114.6964	27.3256	521.3505	228.1039	38.9954	13071.1806	320.7681	15.7587	47.1124	80.0597	7.2089	562.7727	56.9859	29073.5219	8793.2296	132.2545	9082.6741	620.7247	49.035	8.0214	10.4938	28080.8903	5553.2338	22477.6433	7823.9422	10941.1915	14615.9341	15160.1866
AKR1C3	10561.6417	87.5912	10091.6442	818.084	14632.8739	13554.9356	220.8684	37.6766	47.0822	651.4163	373.8715	26.1547	194.5505	12.8558	2718.2217	290.4977	11.9979	261.194	81.2425	9.9388	6182.5095	46.6855	54.0698	319.2651	22.1367	459.3523	10212.963	1438.1223	54.439	220.486	276.4794	15.3791	1718.856	35.4912	19189.2031	10402.5618	149.5536	1365.5964	1597.8931	18.7793	44.385	45.0617	4945.3529	2686.5672	22875.3288	10768.4202	4237.2752	7191.7582	14315.7076
AKR1C4	0	7.469	2.0216	6.4586	73.1076	303.4409	1.0369	0.5233	0	0	50.4514	56.2048	0	0	104.5711	7.6923	0	0	0	0	102.0279	10.3746	0	0	0	275.6114	60.7639	317.9232	0.4775	0.6282	0	0	0	0	0.5141	0.9149	0.558	2.4818	23.1933	0	0	0	5.4289	30.3483	16.8332	151.1947	697.538	124.1758	263.8673
AKR1CL1	1.2628	0	0.6739	0	2.8391	4.2514	0	0	0	0	0	0	0	0	0.6262	0.905	0.5216	0.5741	0	0	2.5349	0	0	0	0	0	0	5.6899	0	0	0.4973	0	0	0	3.0848	3.6597	0	0	0	0	0.5348	0	0.5429	0	0	1.5272	28.5751	1.6484	0
AKR1D1	1.2628	0.679	0	0	68.8489	0.5314	1.5554	4.1863	0	0	3.1864	0	0	0.4591	0	0	0	1.7222	0	0	0	0.5764	0	0	0	0	0	4.9787	1.9101	3.769	0	0	0.4847	0	0	0	1.1161	1.2409	1.831	0	0.5348	0.6173	0.5429	0	3.6823	4.5817	0.5103	0	0
AKR1E2	34.7277	54.3201	102.4259	104.4133	72.3978	68.5532	33.7006	30.8739	81.565	56.7212	52.5757	28.3806	40.7436	0.4591	31.3087	116.2896	81.3772	23.5362	0.5974	2.2936	25.3485	59.9418	2.907	66.5343	76.9971	97.158	27.7778	39.8293	0.9551	25.7548	7.459	2.403	57.683	90.4776	70.437	162.8545	29.0179	0.6204	12.8173	26.0824	5.8824	24.6914	59.7177	86.5672	107.3119	71.0157	38.2702	139.011	63.7636
AKR7A2	543.6464	1102.02	917.1159	237.8902	577.7629	620.6988	618.0169	416.0126	246.0212	359.6239	855.0186	446.8559	920.2954	456.8411	705.6982	709.5023	379.76	493.6854	526.8817	627.6758	525.3485	395.962	676.1628	469.2155	362.8489	966.9531	288.1944	517.0697	427.3938	385.6935	464.4455	505.1063	469.7043	739.317	322.8792	284.538	414.6205	1013.8049	653.0732	399.5827	376.4706	425.9259	655.8089	1173.1343	857.4435	545.2171	577.1144	347.2527	1451.0109
AKR7A3	94.7119	488.8813	2501.3477	592.0344	19.8739	817.8557	444.3292	32.4437	70.9549	116.9509	1601.6994	47.8575	215.4316	8.7236	1157.7959	17.1946	5.7381	565.442	45.4002	64.9847	129.9113	23.6309	527.3256	16.3853	28.8739	789.1606	8.1019	30.5832	9.5507	5.6535	294.3809	129.2803	8.7252	6.4984	4.6272	2.7447	106.0268	19.2338	809.9328	43.8185	5.3476	20.3704	130.2932	2208.4577	159.9158	194.7204	246.46	4.9451	37.325
AKR7L	23.3623	90.9863	376.6846	131.324	12.7761	46.2336	79.326	14.652	20.557	42.1023	256.5056	15.025	40.2343	7.8053	400.7514	6.3348	4.1732	83.8117	89.0084	117.737	25.9823	12.68	33.7209	6.9513	16.8431	535.3602	3.4722	24.8933	51.5738	14.4478	77.0761	27.8746	16.9656	5.9985	4.6272	15.5535	14.5089	10.5475	68.3591	10.9546	5.8824	15.4321	14.658	160.199	42.6092	122.9411	11.2259	4.9451	31.6226
AKT1	1613.8911	4571.0406	5061.3208	4538.2131	2308.2124	2295.2039	2839.1445	2343.7991	1888.5942	2814.4224	2758.8954	2188.0913	2888.7191	2131.7723	1953.6631	5371.4932	3799.1654	4812.8588	7056.1529	2897.5535	3665.3992	2726.2012	3165.1163	4879.8411	2478.3446	3860.542	2559.6065	2539.1181	5358.8974	2567.94	2077.0761	2308.3023	8443.5288	2167.9634	2273.0077	2269.8994	2724.3304	2362.6493	3007.7987	2579.5514	2152.4064	2660.4938	2609.6634	3593.0348	3355.0763	2099.9259	1991.0703	3193.4066	2553.6547
AKT1S1	1205.9984	2058.0547	1558.6253	2598.493	1516.0952	1647.9341	649.1251	757.7185	462.8647	548.4995	1465.2151	1153.5893	665.1388	1331.4968	1852.8491	688.6878	1052.6865	580.9414	711.4695	1072.63	423.3207	891.0586	679.0698	1001.4896	1019.2493	2169.2003	1179.9769	891.8919	829.9558	514.4674	738.9359	959.2695	480.3684	982.7568	838.0463	734.6752	1523.9955	372.2662	833.1261	1107.4596	842.246	1281.4815	1704.126	1117.4129	1306.1547	1644.0511	1250.1595	578.5714	557.802
AKT2	4270.2447	3252.4189	1518.8679	2362.7557	2276.9819	2882.4233	2274.5301	2805.8608	2848.8064	1803.3822	101705.7886	3086.8114	2886.6819	2731.8641	2770.1941	1640.724	2688.0543	1900.6889	1879.3309	2655.1988	1295.3105	2946.9486	1549.4186	2531.7776	2593.359	165304.0317	2392.9398	2706.9701	2228.6557	2297.2007	2405.7683	3653.0097	3605.429	4253.4473	1645.2442	2114.3641	4310.2679	2128.7421	1671.1349	3211.2676	2650.8021	3851.8519	1306.1889	1891.5423	1883.2194	2147.2697	1636.4332	1320.3297	1603.9399
AKT3	121.2313	710.915	1432.6146	343.38	579.1824	1217.4837	1194.0376	1787.5458	1222.1485	279.5125	3182.1561	613.8008	989.0502	10145.5464	2515.3413	809.9548	1716.7449	675.6602	1230.5854	2818.0428	463.8783	1625.9225	3170.3488	2441.4101	2295.4764	1890.9451	244.213	815.0782	429.7815	1414.6284	1183.4908	3625.1352	376.1512	1501.6283	150.6427	1978.957	2008.3705	469.6758	325.9262	1091.2885	4265.7754	1377.1605	232.899	1672.1393	199.8948	1272.9369	1631.3305	848.9011	2825.8165
AKTIP	355.2644	433.8075	776.752	890.8934	518.6309	472.0606	775.103	299.1994	355.126	331.0411	582.5651	219.7663	267.7973	599.2103	453.2185	317.6833	277.8769	606.1653	275.8602	617.6682	326.8061	280.4356	741.0407	556.8073	247.5842	696.4508	275.7812	399.8435	404.9974	498.3361	496.1909	405.9978	563.1992	317.7514	277.7326	446.2946	327.221	416.0323	495.2248	233.1977	474.0856	306.2963	511.1021	464.7065	269.5686	347.4117	251.5321	503.9121	308.4137
ALAD	413.5754	460.3633	1108.4906	1679.225	787.1487	953.3679	607.6474	882.2606	2051.7241	1450.7754	520.4461	756.8169	685.5106	2314.9679	587.9775	623.5294	430.8816	681.4007	547.1924	831.0398	1238.91	938.8968	863.9535	652.9295	621.7517	518.8367	712.963	1005.6899	1124.5948	892.623	1048.732	519.0436	420.2618	849.2898	602.0566	795.0595	531.25	732.7439	669.5526	573.8132	693.5829	745.0617	536.9164	881.0945	944.7659	740.7011	619.4668	674.1758	946.6045
ALAS1	1075.296	1075.539	473.7197	413.3477	1181.0779	799.7874	843.5515	690.7378	472.8117	1256.0522	1967.6049	635.5036	1397.5045	582.6446	984.9718	651.1312	858.6333	1477.0379	569.8925	753.0581	1292.7757	560.8021	993.0233	549.6524	668.4312	1360.2115	972.2222	738.9758	954.5924	1457.3436	1276.4794	718.0103	597.1886	938.2678	821.0797	630.3751	926.3393	625.4072	1451.4094	1279.0819	1177.5401	918.5185	1864.278	891.0448	1507.6276	1469.9482	1264.447	762.6374	1345.775
ALAS2	0	0	0.6739	0	0	0	1.0369	0	1.3263	7.0171	0	0	0.5093	0	0	0	0	0	0	0	0	1.1527	0.5814	0.4965	0	1.3219	0	0	0	0.6282	0.4973	0.4806	0	1.4996	0	1.8298	2.2321	0.6204	0	0.5216	1.0695	0	0	0.4975	0.526	0	0.5103	0	0
ALB	20.8366	52.2831	51.2129	1134.5533	201.5782	5.3142	2.5924	91.5751	5244.695	8.7713	148.1678	456.8726	0.5093	7.3462	27.5517	3.1674	0	4.5924	16.7264	5.3517	1.9011	0.5764	0.5814	0.4965	0.4812	5.9484	23.1481	5.6899	3.3427	9.4225	1.9891	15.3791	3.8778	0.9998	6.1697	0	5.5804	0	97.0455	2.0866	1.6043	3.7037	2.7144	53.7313	4.7344	436.021	236.2546	7.1429	4.1472
ALCAM	799.3686	2449.8387	450.1348	1390.7427	2553.7971	4936.8938	1779.3908	1933.0194	1104.7745	3706.1727	3732.342	4711.1853	2584.1609	5180.4408	10700.6888	10927.6018	347.9395	4630.31	979.092	9936.5443	7849.1762	2032.8355	3821.5116	3040.715	981.232	3072.0423	2350.6944	1722.6174	9926.5193	5881.5123	8568.8712	19122.4318	3722.7339	34026.5784	285.8612	4510.5215	21357.7009	2559.3299	5440.6489	14571.205	18383.4225	4572.2222	3764.3865	1686.5672	4673.8559	2313.7366	14916.1883	16247.2527	3121.8248
ALDH16A1	810.734	845.3573	555.2561	778.2562	529.4977	619.636	541.8017	603.8723	507.9576	319.2758	428.0404	460.2115	715.559	597.7961	492.1728	394.5701	780.9077	732.4914	537.037	251.5291	264.8923	814.4022	726.1628	872.8898	849.8556	962.3265	674.1898	454.4808	704.3641	540.8504	372.4515	393.1275	280.6592	1000.2524	383.0334	1032.9369	497.7679	114.7821	385.7404	375.0652	463.1016	600.6173	243.2139	386.5672	496.5807	394.0225	336.7777	227.4725	248.3152
ALDH18A1	3096.4483	3244.2709	3113.8814	3692.1421	4712.9551	2910.5885	2470.512	1003.663	2034.4828	2158.9128	1998.9379	1819.6995	1103.1322	924.7016	1633.6882	1418.552	1710.4851	2192.8817	748.5066	360.0917	2617.237	674.9221	3423.8372	1921.0526	1652.0693	1341.7052	2342.0139	2455.9033	1066.8131	1076.0473	1857.2849	881.413	1009.2099	1378.1589	2252.9563	2385.1784	1236.6071	1783.155	2532.9474	1105.8946	1320.8556	3077.7778	4065.6895	1963.1841	1893.2141	1492.8564	1621.1251	2390.6593	2073.6133
ALDH1A1	3851.618	3291.1221	12560.6469	7039.8278	14732.9532	50285.6384	3772.3914	1116.1695	241.3793	480.668	8824.2167	3333.3333	2298.9559	153.3517	5005.6356	12633.9367	121.0224	3705.5109	371.5651	357.7982	8775.0317	1316.9915	1018.6047	835.6504	859.4803	9464.6398	104437.5	1610.2418	9658.1447	3762.0824	1412.2327	3437.7028	920.9889	26442.4555	6737.2751	1328.4538	6952.567	621.6845	3708.4791	568.5968	515.508	1225.3086	664.4951	5122.3881	10669.6476	9482.5019	12090.8279	328.5714	24896.8377
ALDH1A2	7.577	13.58	2.6954	187.2982	18.4543	140.8264	244.7181	37.6766	3.9788	112.2728	1053.1067	1.6694	24.9554	26.1708	25.047	11.3122	3958.7898	32.147	1.7921	10.7034	141.3181	5.1873	36.6279	501.4896	25.5053	77.9907	10.4167	87.4822	176.2104	150.1315	259.5724	11.5343	24.7213	9.9975	4.1131	4.5746	18.9732	40.9493	1655.2659	56.8597	52.9412	104.9383	9.772	600.995	27.8801	71.7793	829.1874	12.0879	356.1431
ALDH1A3	215.2549	2302.9367	218.531	823.9397	299.2088	24.9555	471.6734	476.3318	538.9257	154.6032	760.0372	180.5342	480.1579	2.8237	390.3006	1123.5882	2729.3375	989.7589	127.724	320.2905	864.3473	176.9552	8941.7209	530.9881	704.4177	146.7548	284.3866	1490.4125	133.0794	872.3332	1326.1462	318.3756	1860.1745	186.1239	364.036	1370.3843	455.2344	1051.9808	522.1839	672.9108	434.2406	1035.8395	216.5907	227.2836	104.1294	583.8481	840.5817	511.1484	523.6496
ALDH1B1	1219.2581	541.1645	384.7709	501.6146	842.5117	1965.192	247.8289	400.314	822.9443	763.6891	331.9172	1527.5459	937.6114	665.7484	567.9399	749.7738	1764.7366	613.0884	453.405	506.1162	1318.1242	488.1802	415.6977	728.4012	944.1771	432.9147	526.6204	798.0085	465.1191	891.9948	949.279	570.4674	2615.6083	2708.3297	3270.437	708.1427	756.1384	2236.0788	1020.5031	737.6109	845.9893	1522.8395	805.646	766.6667	620.7259	1976.9848	717.9487	962.0879	1831.5189
ALDH1L1	1.2628	9.506	44.4744	20.4521	363.4086	0	1.0369	1.0466	9.9469	3.5085	0	0.5565	2.5465	30.303	3.1309	31.2217	22.4309	107.3479	10.7527	58.104	13.9417	4.0345	416.2791	2.9791	0.4812	27.0985	20.8333	36.2731	62.5571	5.6535	97.9612	0.9612	14.0572	0.9998	0.5141	1.8298	20.6473	0.6204	50.0486	19.8226	43.8503	4.321	0.5429	11.4428	1.0521	3.0544	26.534	10.4396	27.4754
ALDH1L2	254.4594	152.7754	10.7817	157.1582	202.9978	324.1663	1292.547	672.4228	584.8806	270.1565	491.2374	1251.5303	469.0604	78.9715	122.1039	298.19	22.4309	1223.8806	114.098	179.6636	333.3333	1791.9153	1190.6977	477.1599	639.076	102.4455	693.287	434.5661	99.3273	993.7576	497.265	225.3995	313.1362	467.3843	967.6093	1058.5544	195.3125	59.5626	867.9159	127.2822	151.8717	358.642	1231.2704	317.9104	201.9989	320.716	658.7575	265.3846	1397.0969
ALDH2	10113.97	1803.429	4691.3747	1527.4489	2710.659	3253.3546	1422.1646	5406.0701	7265.9151	7050.3824	1909.1875	3155.8152	2917.7489	253.4435	190.9831	1468.7783	756.3902	3618.8289	442.6523	284.4037	5363.1179	2214.3901	1036.0465	952.3337	4176.1309	933.2452	2825.8102	4824.3243	2280.707	3009.5403	1396.3202	934.7591	2098.4004	927.2705	3157.8406	2078.6825	1218.192	4299.0538	4777.8102	1255.6077	1132.0856	1247.5309	8176.4387	3038.806	3694.3714	1081.271	1048.0929	1437.9121	2368.5848
ALDH3A1	503.236	29.8761	40.4313	66.7384	176.026	147.7348	39.4038	27.7342	27.1883	7.0171	5.3107	9.4602	45.3272	0.9183	3.1309	10.4072	3.1299	369.116	8.9606	11.4679	64.0051	69.1637	6.3953	60.0794	342.6372	13.2188	496.5278	128.734	72.1078	57.7912	70.6116	14.4179	29.0839	3.4991	370.6941	504.1171	40.7366	45.2924	43.9451	22.4309	29.4118	14.1975	1807.8176	33.3333	443.4508	34.3624	10.7157	11678.022	114.5671
ALDH3A2	2996.0537	1957.5624	7661.0512	10821.3132	3223.1219	4251.8932	4537.1355	772.8938	1133.2891	2247.2107	1635.6877	981.6361	5912.4013	2034.8944	782.7176	1564.2534	1000	7437.4282	982.0789	903.6697	16049.4297	2379.8065	12178.4884	1443.8928	1836.8624	2035.0297	2249.4213	2916.074	6127.2511	1833.6147	15372.9488	1045.7768	1998.0611	2401.9055	10629.3059	4559.9268	767.8571	2100.8221	8141.4422	827.856	1334.2246	827.1605	4392.5081	9108.9552	3241.4519	2283.9558	1232.8103	1641.2088	3917.0555
ALDH3B1	224.783	384.3151	520.2156	644.7793	1694.2506	154.1119	469.7343	148.09	397.878	4427.1747	44.0786	79.0206	403.8706	77.5941	367.5642	94.5701	268.1273	1452.9277	58.5424	348.6239	200.2535	81.2673	358.7209	93.8431	269.9711	77.9907	125	206.2589	328.0665	518.8646	437.096	61.0357	121.1827	75.9812	179.4344	224.1537	400.6696	70.1101	4088.7264	208.6594	183.4225	159.8765	1564.6037	162.6866	2197.2646	258.1	228.6006	215.9341	338.5174
ALDH3B2	2435.9905	19.0121	53.2345	68.8913	693.4574	27.6339	5.1847	1248.561	723.4748	87.7131	0	120.2003	14.2602	0	0.6262	26.6968	0	180.2526	29.2712	3.0581	54.4994	1432.8406	169.186	200.0993	1858.0366	2.6438	680.5556	15.6472	80.7034	16.9605	37.7921	0	720.3102	49.9876	2175.3213	1122.5984	95.9821	511.866	150.1458	25.0391	55.615	177.1605	756.2432	57.2139	495.0026	92.3967	3.0616	213.7363	150.337
ALDH4A1	341.5943	254.6257	261.4555	116.254	527.3683	88.2158	218.2761	407.1167	75.5968	218.6981	353.6909	284.3628	530.685	163.9118	590.4822	322.6244	221.7006	262.3421	252.6882	32.8746	418.251	413.2529	168.0233	216.9811	225.2166	424.9835	511.5741	2130.8677	448.4053	206.0382	155.644	125.9161	492.0019	285.9292	281.2339	202.1958	469.308	250.0388	309.4468	33.9071	79.6791	352.4691	782.3018	515.4229	171.4887	190.9024	277.0762	313.7363	460.3421
ALDH5A1	911.7601	130.3684	161.7251	331.5393	776.5019	126.478	1214.2579	970.696	683.687	314.5978	161.9756	646.6333	393.1755	928.3747	731.3713	1345.2489	824.2045	801.9518	333.3333	1202.5994	538.0228	538.9002	152.3256	1228.4012	8.6622	272.3067	1125	635.8464	299.892	1838.64	184.4853	1096.7199	203.587	191.4526	879.1774	858.1885	817.5223	680.6266	772.7015	1285.3417	589.8396	1501.8519	838.2193	170.1493	460.8101	652.8861	502.1049	278.5714	1083.4629
ALDH6A1	85.8974	311.3631	49.0094	47.578	52.3535	272.1775	125.4284	305.8765	233.866	433.3497	204.0892	199.5938	365.2152	313.5262	196.1741	525.4434	266.4893	350.2009	100.8722	208.945	827.5349	276.7757	782.5988	168.719	404.1193	134.4019	262.9514	199.4808	312.9287	250.9898	286.8821	193.2524	639.3117	240.8204	156.8895	74.0165	260.2344	115.4894	639.9812	142.3579	285.7326	292.1728	262.253	232.1841	268.222	61.9898	188.9221	258.9945	324.1265
ALDH7A1	97.869	590.0526	1156.3342	1218.5145	931.2345	1191.4441	493.5839	95.7614	417.1088	407.5737	386.6171	68.4474	557.6776	855.831	1195.3663	589.1403	2542.5143	460.3904	376.3441	246.9419	365.019	69.74	553.4884	330.1887	29.3551	1136.1533	64.2361	852.7738	472.2821	344.8628	870.7111	549.8018	684.9249	668.8345	48.329	361.3907	539.0625	71.9715	653.0732	198.748	316.5775	689.5062	518.4582	885.0746	982.1147	425.3305	835.3106	367.5824	441.6796
ALDH8A1	5.6827	6.79	21.5633	35.5221	26.2619	5.3142	17.1095	33.4903	24.5358	3.5085	5.8417	25.0417	18.8439	10.5601	21.9161	28.0543	4.1732	21.24	40.0239	46.6361	6.3371	46.6855	3.4884	12.4131	15.3994	38.9954	4.6296	32.0057	5.7304	14.4478	8.9508	4.806	30.5381	39.4902	13.8817	12.8088	18.9732	694.2764	3.0517	46.4267	6.4171	8.0247	3.2573	5.9701	9.4687	6.1089	2.5513	6.5934	11.9233
ALDH9A1	3453.1965	2162.6209	1942.0485	728.7406	2190.3885	1233.9578	1469.8639	1377.2894	1543.1034	1339.6721	2244.291	1500.2782	2307.614	2288.3379	1599.8748	2054.7511	1484.0897	2265.2124	1543.0108	1279.052	1848.5425	1492.7825	1347.6744	1613.2075	1898.4601	2046.2657	1743.6343	1789.4737	2275.4541	1210.4747	1003.9781	1172.1735	1087.2516	2010.0025	2347.0437	1149.1308	1470.9821	5591.4379	1387.9331	911.8414	1939.0374	1874.6914	1945.1683	1473.6318	1203.5771	1883.8245	1419.0586	1290.6593	1545.8787
ALDOA	16382.6361	49150.9082	20647.5741	10018.2992	28034.9852	27267.7029	6409.8509	9424.3851	20753.9788	13664.5382	19327.6686	6866.4441	20455.8187	23132.2314	17708.2029	16487.7828	15559.7287	11020.6659	18064.5161	8972.4771	20484.7909	7493.307	17276.1628	14026.3158	26026.949	16561.1368	12888.3102	9300.8535	12140.8489	7796.7885	9628.543	19457.8878	27584.1008	10291.9527	14882.2622	6199.4511	12291.8527	13965.5654	15926.4408	17532.603	22100	9593.2099	37357.2204	39513.4328	11486.586	35119.1613	37005.7405	29342.8571	13207.8797
ALDOB	2.5257	0.679	2.6954	64.5856	12.0663	2.1257	2.0739	2.6164	13.2626	1.1695	9.0281	1.6694	2.0372	0.4591	1.8785	1.3575	0.5216	0	7.7658	3.0581	5.0697	0	0	3.4757	2.4062	5.2875	0	87.4822	1.9101	1.8845	1.4918	1.4418	4.3626	0.9998	1.0283	8.2342	1.6741	1.8613	1.831	1.5649	1.0695	0	0.5429	4.4776	11.0468	22.1447	1.5308	1.0989	2.0736
ALDOC	1483.1886	877.2704	514.1509	397.2013	1176.8192	472.4326	440.6999	503.4014	2076.2599	465.4644	558.683	477.4624	1113.3181	1345.2709	453.35	663.3484	1100.6781	194.0299	450.4182	487.0031	788.9734	274.3492	1591.2791	953.8232	1023.5804	649.0416	347.8009	678.5206	938.3562	319.7362	432.1233	880.4518	491.0325	330.4182	913.6247	225.0686	367.1875	357.3755	557.2484	863.8498	716.5775	395.679	558.6319	928.8557	309.3109	2124.3614	1256.793	1228.022	587.8694
ALG1	223.0908	519.0426	236.6375	150.0861	558.6342	531.7125	431.046	306.7504	309.2772	475.7678	378.4068	290.3283	339.1495	757.0064	773.6318	272.914	399.4523	451.9747	187.6643	393.4327	711.5209	418.8379	582.2907	376.1569	202.95	200.033	391.8981	920.0996	356.4846	354.5554	219.3486	261.1606	389.1857	180.6853	553.0951	371.6834	516.4342	483.7909	525.0159	337.71	549.5668	436.0432	616.9653	469.3682	436.4019	558.8247	895.3948	565.4835	719.2431
ALG10	97.869	82.8382	2.0216	75.3498	102.2087	149.8605	167.9844	192.046	135.2785	281.8516	148.1678	247.0785	221.5432	235.0781	115.8422	366.0633	229.5253	214.1217	122.4612	84.0979	110.8999	646.6803	141.8605	253.2274	378.7295	18.5063	254.0509	111.6643	272.6725	123.7486	225.2611	164.3638	278.7203	234.442	199.4859	99.7255	178.0134	317.0467	149.5354	245.1748	234.7594	354.9383	144.4083	208.9552	159.3898	67.1976	237.2752	286.8132	81.3893
ALG10B	527.8611	40.0611	92.9919	336.9214	251.263	264.1158	502.9164	469.911	583.5544	1094.66	150.2921	463.5504	496.5623	142.3324	695.6794	771.4932	525.8216	468.4271	385.902	354.7401	693.9163	2054.1609	403.4884	352.0357	857.5553	40.3173	560.1852	438.8336	890.6027	591.7318	404.7737	691.097	195.3466	402.9003	179.9486	522.4154	387.2768	93.687	250.243	39.1236	406.4171	527.7778	298.0456	312.9353	411.8885	306.971	438.8315	1102.1978	114.5671
ALG11	23.3623	36.6661	11.4555	8.6114	12.0663	50.4849	30.0713	81.6327	14.5889	25.1444	53.6378	22.2593	36.6692	9.6419	25.6731	38.4615	31.2989	46.4983	16.7264	23.7003	77.3131	50.1437	14.5349	59.5829	24.5428	35.0297	40.5093	9.9573	21.9666	28.8956	42.2675	26.9134	90.6447	47.9881	20.5656	19.2132	29.5759	24.1973	20.1415	30.7773	35.8289	142.5926	10.3149	51.7413	18.9374	45.8166	54.5988	57.6923	18.1441
ALG12	327.0718	601.5957	597.035	1424.1119	867.3541	1214.8266	403.3701	269.4924	429.7082	590.0171	426.9782	495.8264	387.0639	778.2369	447.0883	348.4163	323.9437	477.0379	529.8686	691.896	322.5602	360.8038	379.6512	388.282	720.8855	643.0932	454.2824	1571.1238	327.589	409.5638	487.3197	501.2616	590.8871	436.392	356.8123	343.0924	406.808	298.4334	701.9011	384.4549	302.6738	364.1975	895.2226	975.1244	472.383	426.8577	490.3687	351.0989	310.0052
ALG13	209.629	459.0053	543.8005	674.9193	624.6085	577.6538	710.3046	739.4035	544.4297	604.0512	577.2703	628.2693	450.2165	737.3737	556.6688	242.5339	778.8211	607.3479	404.4205	863.9144	682.5095	535.4421	1122.6744	549.6524	246.3908	470.5882	253.4722	928.165	543.9123	639.4723	349.0801	1054.4275	775.5696	402.9003	398.9717	1007.3193	690.8482	636.5752	399.7784	434.5331	476.4706	1097.5309	451.1401	469.1542	329.3004	274.1358	631.203	460.989	606.5319
ALG14	303.7096	239.0087	633.4232	233.5845	338.5662	341.7032	400.7777	98.3778	71.618	163.1464	223.5794	263.773	169.5951	66.5748	193.4878	227.1493	96.505	219.8622	209.08	95.5657	228.1369	111.2382	231.9767	135.5511	74.1097	216.7878	66.5509	258.8905	170.0024	417.1018	205.8677	147.543	201.1634	182.4548	81.2339	182.9826	347.0982	335.66	209.3496	128.8472	214.4385	116.6667	145.494	445.7711	197.7906	799.4991	153.0808	99.4505	248.3152
ALG1L	102.1626	313.1013	234.2925	201.3671	112.3231	42.9653	129.4102	24.1392	47.6459	105.747	0	46.6889	180.876	7.8329	17.1133	154.2579	5.9155	57.1527	59.8029	32.7141	23.0925	84.4719	277.1686	31.1768	213.5852	155.7436	139.5428	21.2233	4.9282	51.3839	84.2019	21.646	191.3621	42.0346	55.0334	1.8756	108.6272	304.8364	140.9356	54.5905	83.3476	9.321	170.57	212.9652	73.7401	105.3094	5.863	119.4176	49.0098
ALG1L2	0	0.7062	1.4084	0	1.4905	4.8997	0	1.5699	0	0.5848	0	0	0.5093	0	0	0	5.7381	0.6142	0	0	0	0	0	0	0	0	0	1.4225	0	1.2563	1.0194	0	0.5235	0	0.5244	0.9149	0.558	0	0	0	1.0695	0	1.7861	0	0.526	2.2908	0	3.3407	1.0368
ALG2	364.9566	596.1636	976.4151	1508.0732	1095.904	1047.9607	976.7984	702.2501	1417.7719	1042.0321	1167.8173	823.0384	598.4212	1046.3728	946.149	512.2172	494.001	967.279	849.4624	769.1131	994.2966	719.3021	949.4186	809.3347	496.6314	1248.5129	634.838	1177.0982	610.2897	1224.2943	1367.4789	1094.7975	5184.6825	676.3326	1922.8792	781.3358	1237.7232	1057.8564	752.56	1194.5749	924.0642	884.5679	539.0879	874.1294	524.4608	1661.6141	669.4731	678.5714	1059.6164
ALG3	1292.502	1068.7489	636.7925	1134.5533	825.4769	1090.4743	458.3279	829.4087	1001.3263	536.8044	499.7345	742.9048	757.3211	216.7126	1184.7214	604.0724	523.2134	626.8657	569.8925	492.3547	1140.0507	502.013	613.9535	937.4379	987.0067	373.4303	992.4769	567.5676	745.4321	490.5971	587.27	562.2972	957.8284	479.8812	1855.527	1188.4721	990.5134	704.2035	781.8568	924.361	1020.3209	780.2469	1688.3822	728.3582	1081.01	1345.4798	2148.2332	793.956	877.1384
ALG5	599.8421	784.9262	1514.8248	646.9322	828.3161	1179.7529	849.7732	611.7216	332.2281	673.6369	543.8131	613.2443	583.1423	264.9219	1020.0376	517.6471	459.0506	757.7497	430.7049	235.474	313.0545	574.6348	1035.4651	511.4201	301.2512	603.4369	233.2176	1187.0555	464.6415	692.2382	608.6524	393.1275	635.4823	455.3873	366.0668	848.1244	1137.2768	1706.8404	737.3013	654.1471	857.2193	575.9259	352.8773	674.1294	354.5502	1359.9884	785.3042	855.4945	644.3753
ALG6	413.5754	486.1653	333.558	333.6921	621.0596	421.9477	342.709	365.2538	358.7533	332.7252	416.8879	498.6088	681.4362	200.1837	329.3676	701.81	270.7355	348.4501	611.1111	509.1743	588.0862	309.5074	233.7209	543.6941	773.3397	452.082	546.2963	269.559	701.0213	367.4767	642.4664	535.3839	419.777	689.3294	306.9409	544.3733	533.4821	796.0292	507.1998	378.1951	294.1176	398.7654	217.6982	445.7711	314.0452	364.2417	246.46	429.1209	553.6547
ALG8	917.4428	1569.1733	779.6496	562.9709	1135.6518	834.3297	543.3571	717.9487	716.1804	995.2518	442.3792	1411.241	694.1686	421.4876	1115.8422	661.5385	949.9218	796.7853	530.4659	342.5076	702.7883	506.0475	739.5349	484.1112	425.8903	551.8837	359.375	691.3229	598.3513	388.2062	490.3033	603.6285	2044.1105	383.4051	784.5758	896.6148	709.8214	1084.5354	1452.6301	553.9906	887.1658	690.1235	1215.5266	665.1741	1274.5923	1521.11	947.5698	342.8571	702.4365
ALG9	349.8027	702.7669	929.9191	1590.958	528.0781	643.5499	1296.1763	564.1026	952.2546	523.3551	493.3617	965.4981	561.752	402.663	604.8842	708.2805	611.8936	873.7084	1071.0872	810.3976	622.9404	737.7458	935.4651	540.715	285.8518	569.0681	412.6157	554.7653	801.3037	450.3946	870.7111	1019.8246	366.4566	355.412	380.9769	837.1455	991.6295	580.7352	929.5612	909.2332	383.9572	585.8025	403.9088	641.2935	317.7275	487.9464	503.6357	775.8242	807.154
ALK	3.1571	2.037	4.717	3.2293	9.937	0.5314	5.1847	13.6054	5.305	3.5085	3.7175	4.4519	19.3532	12.8558	3.757	0	10.433	11.4811	78.853	17.5841	0.6337	46.1091	988.9535	21.3505	16.3619	7.9313	2.3148	44.808	51.5738	59.0475	4.4754	0.4806	88.221	1.9995	11.3111	2.7447	1.6741	4.9635	0.6103	1.5649	9.6257	10.4938	0	45.7711	2.6302	2.2908	0.5103	1.6484	23.3281
ALKBH1	215.9432	504.4984	251.3477	189.451	193.7706	311.4122	195.4634	187.8598	301.061	171.9178	212.958	326.6555	248.5358	294.7658	265.4978	276.4706	415.7538	289.8967	347.6703	278.2875	309.2522	337.1729	224.4186	201.5889	277.6708	270.3239	303.8194	229.7297	418.3206	212.3199	294.3809	214.8264	385.8459	172.4573	143.4447	150.9607	381.6964	269.2725	302.733	176.3172	205.3476	241.9753	138.9794	229.8507	182.5355	257.3364	275.0351	348.3516	302.7475
ALKBH2	1070.8761	463.7583	523.5849	1930.0323	306.626	655.7726	234.8671	394.0345	703.5809	237.995	103.5582	787.98	220.5246	145.5464	787.727	248.8688	507.5639	190.0115	283.1541	194.9541	292.142	430.5438	142.4419	339.1261	218.4793	296.7614	181.713	183.4993	375.82	261.3168	204.8732	278.265	168.6864	233.4422	367.0951	427.2644	498.8839	729.0213	397.337	238.3933	273.7968	470.9877	459.2834	422.8856	212.5197	538.3446	540.375	370.3297	232.7631
ALKBH3	337.8058	59.0732	39.7574	190.5274	53.2337	120.6324	201.1666	385.662	307.6923	212.8506	175.2523	630.4953	222.0525	280.0735	387.6018	23.9819	319.7705	178.5304	378.7336	254.5872	287.0722	299.1329	351.1628	177.2592	209.3359	313.2849	247.1065	207.6814	62.0795	215.4607	62.1581	431.0946	392.1474	97.4759	407.7121	195.7914	292.9688	78.1759	125.7318	345.3312	218.7166	359.2593	173.7242	230.3483	156.7596	405.4766	243.9087	313.7363	126.4904
ALKBH4	285.8785	328.0326	632.3518	294.4241	383.4954	230.8011	207.2171	223.2496	369.6154	184.1567	142.4642	393.0996	120.7487	252.787	187.3763	165.914	365.3312	143.8519	332.9988	291.8654	217.5158	127.4629	229.6337	310.0497	157.9403	260.7469	233.7963	147.1977	188.4783	141.3812	179.6469	186.3751	326.1222	164.2593	174.6324	172.6532	207.6339	179.8728	147.5274	181.252	202.2353	247.8704	274.1965	214.3483	149.6055	472.1397	238.2447	219.7143	352.9756
ALKBH5	1874.0331	2595.1451	2112.5337	2351.9914	2034.2364	1719.1444	2871.2897	1410.7797	1094.9735	1000.0117	2630.3133	2006.5554	3995.7932	3249.4031	1217.9086	2659.6697	1192.3683	2786.9001	1722.9988	1492.5765	2348.2446	2456.8779	2313.6395	2174.7766	1906.102	2757.4554	1831.0185	2312.7027	3005.4523	1918.6557	3088.0806	2558.8994	6220.0679	3542.0583	3191.0488	1378.774	1473.7723	3827.3181	3451.9678	2138.1638	3164.7059	2273.9938	2275.7872	3603.8756	1454.3766	3232.9238	1943.2121	1800.989	1814.2976
ALKBH6	357.3796	310.9829	402.965	883.746	362.6988	209.911	136.3577	197.2789	238.0637	191.2147	174.7212	200.8904	371.2758	261.708	211.0207	135.2941	130.4121	142.9392	179.8088	211.7737	99.493	199.9983	208.1395	166.8322	225.6978	329.8083	217.5926	221.9061	192.9241	261.3168	117.8518	193.1996	324.7698	250.9379	76.6067	314.7301	310.8259	156.3518	114.7456	188.3151	217.6471	158.0247	123.7785	229.3532	127.3014	226.792	126.5468	152.1978	96.423
ALKBH7	1473.086	1030.0458	615.903	533.9074	601.1857	521.3232	505.5087	511.7739	369.3634	377.1665	369.0919	504.1736	586.7074	424.7016	884.1578	281.448	419.927	415.0402	417.5627	360.0917	269.3283	333.7147	1040.1163	431.9762	275.7459	987.4422	425.3472	357.0413	424.051	409.5638	246.6435	840.0817	337.3728	268.9334	827.7635	619.3962	656.25	581.3557	394.2853	463.7454	529.4118	348.7654	506.5147	743.2836	240.3998	704.8115	407.1948	380.2198	237.4287
ALKBH8	224.783	50.9251	171.8329	146.394	254.1021	108.4097	241.6073	436.4207	322.2812	429.7944	147.1057	446.8559	172.6509	84.4812	191.6093	206.3348	514.3453	269.8048	264.0382	181.9572	204.0558	472.6184	161.6279	281.0328	197.3051	104.4283	292.8241	245.377	271.2399	246.869	101.4421	227.3219	93.5531	106.4736	167.6093	322.9643	203.683	158.2131	93.9937	242.5665	134.7594	292.5926	263.3008	168.6567	137.2962	407.7674	253.0935	172.5275	188.6988
ALLC	0	0	19.5418	3.2293	0	0	0.5185	0	0	0.5848	0.5311	0	5.6022	9.6419	55.7295	0	1.0433	2.8703	5.9737	7.6453	0	7.4927	0	5.9583	0	6.6094	0	16.3585	0	2.5127	0	3.8448	0.4847	0	7.7121	165.5993	2.7902	0	3.6621	1.0433	0.5348	0	0	40.2985	0	37.4169	8.1643	0	0
ALMS1	707.1823	484.1283	425.2022	529.6017	474.1346	254.5503	506.5457	1543.6944	641.9098	866.6059	452.4695	1565.9432	1454.5455	1230.9458	870.382	2755.2036	1732.3944	1594.7187	1191.1589	1526.7584	1307.3511	1363.1006	913.9535	1739.3247	1486.0443	283.5426	1656.25	435.9886	1838.5096	994.3858	1613.6251	1573.9517	885.6035	1759.5645	1403.0848	898.4446	825.3348	1093.2217	1254.8771	1179.9687	1985.5615	1495.0617	666.1238	573.6318	593.3719	394.0225	1138.4105	889.5604	400.2074
ALMS1P	0	3.395	2.0216	2.1529	4.9685	0.5314	1.5554	1.5699	5.305	5.2628	0.5311	7.7908	3.5651	4.1322	8.7664	4.0724	2.6082	10.333	4.779	15.2905	3.8023	5.1873	1.1628	5.9583	5.2936	2.6438	0.5787	2.845	15.2811	5.0253	3.4809	4.806	2.9084	12.4969	1.5424	8.2342	6.1384	3.1022	1.831	14.0845	5.3476	3.7037	1.0858	1.4925	1.0521	0	0.5103	0.5495	1.0368
ALOX12	35.9905	1.358	4.0431	7.535	2.8391	2.6571	6.2216	17.2684	8.0769	7.7246	3.7175	12.7991	3.5651	9.2378	5.0532	3.1674	4.7157	8.0712	4.1816	8.4786	6.3371	3.4582	6.4826	31.4647	4.8123	6.6226	3.4722	1.4225	5.3341	10.6977	11.5614	74.3482	6.7862	3.0043	32.4216	8.2342	0.558	54.1337	5.5176	9.3897	1.0695	10.1235	4.886	4.4876	15.0079	12.2178	2.0462	1.6484	4.1472
ALOX12B	0.6314	2.716	6.0647	6.4586	3.5489	0	0.5185	3.5269	398.3156	0	5.8417	12.7991	0	28.5399	6.9255	0.905	16.3537	20.6659	1.1947	1.5291	1.9328	469.1429	1.7442	16.5045	132.8633	0.6609	123.1134	3.5562	0	0	3.4809	0.9612	2.4237	0.4999	19.0231	194.8765	0.558	0.6204	0	0.5216	3.2086	0	0.5429	1.4925	0	0	9.2461	2.1978	0.5184
ALOX12P2	5.0513	133.0844	112.5337	386.437	106.4674	21.2568	0.5185	53.8985	64.9867	101.7472	1.5932	10.5732	60.0968	15.1515	4.3832	85.0679	40.1669	90.1263	0	84.8624	257.2877	57.06	63.3721	119.6624	179.9808	0	94.9074	206.2589	0.4775	4.3972	175.5346	77.3759	0.4847	0.4999	259.6401	0	27.9018	44.6719	92.1627	63.6411	46.5241	4.321	4.3431	68.6567	108.364	6.1089	5.1027	151.0989	11.4049
ALOX15	1.2628	7.469	23.5849	36.5985	1159.0747	1.5943	4.6662	69.5971	42.4403	0	378.12	1.6694	1.5279	7.8053	0	42.5339	10.433	1580.9414	13.7395	0	31.6857	15.5618	12.7907	123.138	0.4812	22.4719	1263.8889	1.4225	46.3209	25.7548	93.9831	0.9612	96.4615	5.4986	20.5656	0	113.8393	7.4453	30.5174	1.0433	1.6043	2.4691	1.6287	26.3682	2.1042	1.5272	1.5308	54.9451	11.4049
ALOX15B	195.1066	34.6291	8.0863	23.6814	136.988	35.6052	62.7349	173.731	11.9363	568.9659	15.401	38.9538	209.8294	15.6107	12.5235	25.7919	25.5608	98.7371	30.4659	6.8807	147.6553	41.4982	131.3953	71.996	49.0857	17.1844	3.4722	26.3158	86.4338	518.8646	133.7643	23.5492	38.7785	52.487	18.509	83.2571	44.6429	84.3803	53.7107	177.3605	164.1711	145.0617	44.5168	73.1343	106.2599	190.9024	105.6257	134.6154	105.7543
ALOX5	493.7648	227.4656	842.9919	129.1712	587.6998	89.81	504.9903	1376.2428	4657.8249	791.7573	159.8513	1173.6227	1382.7349	519.2837	92.0476	757.4661	209.7027	684.271	129.6296	312.6911	497.4651	746.3912	355.814	498.5104	551.4918	150.033	2656.25	201.2802	378.6852	1648.9341	737.9413	103.3281	179.8352	131.9673	412.8535	734.6752	1035.1562	649.6045	491.9411	670.8399	378.6096	663.5802	100.9772	250.7463	3048.9216	528.4177	390.3559	500	1512.1825
ALOX5AP	227.3086	427.0922	22.9111	64.5856	186.6728	49.4221	409.5917	292.517	41.1141	457.2779	165.693	72.3428	506.2389	8.7236	31.9349	130.7692	240.4799	482.7784	30.4659	51.9878	532.3194	197.6928	249.4186	134.0616	205.9673	30.4032	30.0926	160.0284	199.1321	618.1147	364.9925	53.3461	187.5909	67.9832	63.7532	231.473	127.7902	1111.2145	391.8439	163.276	209.0909	289.5062	359.392	265.1741	491.3204	406.2402	281.1583	452.7473	247.2784
ALOXE3	1.8942	0.679	12.8032	0	4.9685	1.5943	0	0	12.5995	1.1695	0	6.1213	0.5093	2.2957	1.2523	1.81	4.1732	1.1481	1.1947	0	3.1686	28.8182	2.3256	18.3714	50.5294	0.6609	20.2546	0.7112	1.4326	0	0	0.4806	0.9695	0	4.6272	29.2772	0	1.2409	0	0.5216	2.6738	0	2.1716	2.9851	0.526	0	29.5956	2.7473	1.0368
ALPI	0	0	2.0216	0	0	0	0	0	1.3263	0	0	0	0	0	0	0	0	0	0	0	0	0	0	0	0.4812	0	0	11.3798	0	0	0.9945	0	0	0	0	0	0	0	0	0	0	0	0.5429	5.9701	0	0	1.0205	0	0
ALPK1	733.0702	138.5164	61.3208	440.2583	416.6423	126.478	372.7803	1106.7504	1350.7958	902.8606	149.23	150.2504	581.6145	41.7815	83.2812	350.6787	52.6865	705.5109	114.6953	112.3853	678.7072	295.0983	426.1628	179.2453	759.8653	87.9048	531.8287	273.1152	376.7751	800.9108	513.1775	72.57	143.9651	123.4694	492.0308	424.5197	188.058	176.206	318.6021	263.9541	307.4866	381.4815	380.0217	224.3781	539.7159	229.8464	225.0287	143.956	182.9964
ALPK2	15.1539	20.3701	2.6954	13.9935	46.1359	9.0341	153.9857	58.6081	33.1565	19.2969	93.9989	26.7112	176.7252	2.2957	15.6544	5.8824	1597.2874	246.8427	5.3763	26.7584	50.6971	72.6219	63.9535	35.2532	1269.4899	4.6266	28.3565	159.3172	4.2978	168.3483	83.5405	17.3015	4.3626	9.9975	47.8149	37.5114	5.5804	4.9635	15.2587	38.0803	19.7861	87.6543	24.9729	120.8955	57.3382	50.3982	42.8626	30.2198	34.733
ALPK3	66.2983	1227.6354	1602.4259	1110.8719	78.7858	1857.3137	2650.4213	121.4024	151.1936	1856.0101	4720.1275	206.4552	429.3354	390.7254	244.8341	59.276	141.8884	1561.9977	106.3321	340.9786	3723.7009	193.6583	691.8605	88.8779	183.3494	3274.9504	87.963	5269.559	1076.8413	780.1814	2319.2442	720.4133	1315.5599	65.9837	245.2442	327.5389	1646.2054	70.1101	1373.8951	2388.6281	1273.262	101.2346	901.1944	1283.0846	1679.1163	784.2269	439.852	96.7033	1311.5604
ALPL	1009.629	361.229	276.2803	168.9989	991.566	248.1732	93.8432	109.3668	506.6313	378.9208	1523.1014	24.4853	90.6544	3.6731	88.2905	164.7059	146.0616	296.7853	431.3023	114.6789	100.7605	602.8766	688.9535	888.7786	166.9875	210.8394	1364.0046	70.4125	571.1318	1154.5679	212.8294	5.7672	53.3204	386.9042	281.2339	122.5984	258.3705	292.8494	152.5872	24.5175	424.0642	43.2099	213.8979	294.5274	384.5345	156.5399	150.0191	110.989	79.8341
ALPP	3.7885	2.716	0	2.1529	28.3913	0.5314	0	2.0931	0	1.1695	0	0	1.0186	1.3774	0	0	1.5649	0.5741	0	0	0.6337	0.5764	1.1628	1.9861	0	0.6609	0	100.9957	6.6855	1.2563	0.4973	0	18.4198	2.4994	0.5141	0	0.558	1.8613	0	0	3.2086	0	20.6298	0.4975	11.5729	3.0544	0	0	0.5184
ALPPL2	9.4712	0.679	12.1294	15.07	6.388	0	0	0	5.305	25.1444	0.5311	0	0	0	0	0.4525	0	0	0.5974	0	0.6337	2.8818	0	5.9583	0.4812	1.3219	0	2.1337	0.4775	0	0	0	0	0	0	0	0	0	1.831	0	0	2.4691	1.6287	0.995	2.6302	2.2908	1.5308	0	0
ALS2	568.2715	770.6671	796.496	694.2949	783.5998	944.3337	877.7706	1351.6484	921.0875	802.2829	1108.8688	1890.3728	530.1757	848.944	555.4164	2541.629	1072.5091	822.6177	1097.3716	1293.578	1585.5513	1202.8714	555.2326	949.3545	702.5987	653.6682	938.6574	1019.9147	722.5104	836.7163	1515.6638	910.2487	1180.3199	945.266	1848.8432	875.5718	662.9464	1018.148	888.6678	928.0125	863.6364	850.6173	884.3648	834.3284	842.7144	826.2254	642.9392	1280.7692	748.5744
ALS2CL	133.2281	72.6532	97.7089	485.4682	342.1151	65.8961	131.6915	90.0052	280.504	1727.3642	47.7961	38.9538	134.4538	36.2718	59.4865	34.3891	191.445	264.0643	658.9008	47.4006	194.5501	58.7891	98.2558	172.2939	448.0269	275.6114	86.2269	213.3713	416.4105	577.284	162.1084	19.7044	232.6709	75.4813	225.1928	664.2269	77.567	104.2345	56.1521	42.7752	72.7273	80.2469	363.7351	89.0547	1518.1483	102.3237	73.989	652.1978	185.07
ALS2CR11	49.8816	27.1601	14.8248	96.8784	1.4196	4.7828	26.442	28.7807	38.4615	174.2568	19.6495	120.2003	37.6878	17.9063	31.3087	265.1584	210.746	26.4064	137.3955	59.633	11.4068	105.4746	3.4884	1.9861	63.0414	15.2016	57.2917	47.6529	5.2529	20.7295	93.9831	45.6566	44.5952	13.9965	6.1697	1.8298	66.4062	124.7092	175.1701	1.5649	78.0749	95.0617	11.9435	34.3284	92.0568	51.1618	19.3902	35.7143	6.2208
ALS2CR12	3.1571	0.679	0	3.2293	2.1293	0	9.8509	8.3726	1.3263	19.8816	13.8078	11.1297	2.0372	0.9183	1.8785	15.3846	9.9113	129.1619	1.1947	3.8226	3.8023	9.7982	2.3256	11.4201	3.3686	8.5922	3.4722	4.2674	4.7753	14.4478	16.4097	5.2866	10.1794	9.4976	10.7969	7.3193	20.0893	6.8249	2.4414	6.7814	4.8128	1.8519	2.1716	0.995	4.7344	1.5272	0.5103	13.7363	3.6288
ALS2CR4	731.8074	1222.8824	589.6226	707.2121	1060.4149	758.3367	548.5418	1174.7776	362.069	590.0171	984.068	1452.4207	373.313	171.7172	502.1916	3200.4525	620.24	557.9793	1646.9534	854.7401	625.4753	1195.9551	144.7674	682.2244	955.7267	807.6669	898.7269	630.8677	911.1367	501.276	852.3123	669.9507	850.7029	1030.7449	933.6761	494.968	732.1429	2419.7301	604.8556	1157.0162	1021.9251	982.0988	720.4126	485.5721	713.3088	804.0807	592.4225	1037.3626	739.2431
ALS2CR8	64.4041	66.5422	117.9245	63.5091	44.0065	38.7937	236.941	441.1303	362.7321	459.0321	118.428	187.5348	152.7884	373.2782	177.8334	542.0814	95.4617	200.3444	154.1219	555.8104	176.1724	424.2038	229.6512	122.6415	148.2194	118.9689	111.1111	276.6714	191.4915	410.192	180.0099	226.3607	131.3621	196.9513	202.5707	226.8984	150.1116	213.4326	72.6315	195.0965	128.877	141.358	99.8914	159.7015	100.4734	41.9985	83.1739	209.8901	93.3126
ALX1	4.4199	18.3331	6.0647	108.7191	0	18.0683	4.1478	39.2465	50.3979	0	9.0281	94.6021	13.2417	0	126.4872	72.8507	6.7814	6.3146	7.1685	8.4098	0	20.7491	20.3488	43.6941	0.4812	17.1844	0	0.7112	0.9551	30.7801	0.4973	0.4806	0.4847	54.9864	0	0	50.7812	3.1022	7.3242	1.0433	12.8342	46.9136	0	4.4776	32.0884	51.1618	88.2766	1.6484	0
ALX3	34.7277	10.185	146.9003	12.9171	21.2935	20.194	49.2547	34.5369	25.8621	30.4072	32.3951	21.1464	10.1859	33.517	40.0751	43.8914	85.5503	18.9437	66.9056	156.7278	14.5754	118.1546	11.0465	139.0268	22.1367	83.9392	19.6759	54.0541	36.7702	25.1266	78.5679	84.5849	63.4998	22.4944	29.8201	32.022	106.5848	85.6212	95.2144	18.7793	47.5936	27.1605	9.2291	22.8856	37.8748	10.6905	23.9827	17.5824	26.957
ALX4	0	1.358	0	0	0	8.5027	1.0369	0	0	0	0	0	26.9926	2.2957	3.1309	0	10.433	7.4627	1.7921	5.3517	0	1.1527	0	11.4201	0	5.9484	0	1.4225	0	0	1.9891	1.4418	0.4847	0	0.5141	2.7447	0	0	0	0.5216	0	0	0.5429	3.9801	3.1562	0	0	8.2418	0
AMAC1	0.6314	0	7.4124	1.0764	0	0	2.0739	0	0	0	0	1.6694	0	0	1.8785	0	0.5216	0	0	0	0	0	0	1.9861	0	0	0	0	0	1.2563	0.4973	0	0	0.4999	0	0	0	0	0.6103	0	0	0	0	0	0	0	0	0.5495	0
AMAC1L2	1.2628	0	3.3693	5.3821	3.5489	1.5943	4.1478	1.0466	2.6525	0	0	0	1.5279	0	1.8785	0.905	2.6082	0	8.3632	2.2936	0	1.1527	0.5814	0.4965	0	6.6094	0	1.4225	1.4326	0.6282	0.4973	0.4806	0	1.9995	0	0.9149	0	0	0.6103	1.0433	0	0	1.0858	1.99	0	2.2908	0	0	0
AMAC1L3	0	0	0	0	0	0	0	0	0	0.5848	2.1243	0	0	1.8365	0.6262	0	1.5649	0	0.5974	1.5291	0	0.5764	0.5814	0.4965	0.4812	0.6609	0	0.7112	0	0	1.9891	0.9612	0.9695	0	1.5424	1.8298	0	0	0	0	0	0	0	0.4975	0	0	0	1.6484	0
AMACR	591.6338	604.9907	1621.2938	417.6534	531.627	4614.3218	594.1672	1267.9226	127.321	1048.4644	3143.9193	939.3434	4763.4326	1560.1469	500.9393	990.0452	273.8654	962.1125	422.3417	1485.474	4543.7262	379.2474	416.8605	405.6604	655.9192	5280.2379	332.1759	3190.6117	536.7493	462.3297	10514.1721	1436.9819	437.7121	1255.6892	710.0257	5082.3422	1754.4643	1818.5202	1523.4305	3490.8712	531.5508	1154.9383	445.7112	940.796	423.9874	10347.6714	12811.328	4734.0659	24280.9746
AMBN	0.6314	0	0.6739	2.1529	0	0	0.5185	0	0	0	0.5311	0	0	0.4591	0	0	0	0	0	0	0	0	0	1.4896	0	0	0	2257.468	0	1.2563	0.4973	0.4806	0	0	0	0.9149	2.7902	0	0	0.5216	0	0	13.0293	0	0	0	436.2801	1.0989	0
AMBP	1.2628	47.5301	4962.2642	148.5468	11.3565	1194.6327	19.7019	0.5233	0.6631	25.7292	50.9825	1.6694	2.5465	23.416	60.7389	0	0.5216	62.5718	0	0	3967.0469	0	1.7442	3.9722	0.9625	84.6001	0	802.9872	1.9101	3.769	63.6499	0.9612	43.1411	0.4999	30.8483	0.9149	1.1161	3.1022	156.8596	1.5649	1.0695	0	1.0858	687.5622	50.4997	3824.156	613.8538	14.2857	6239.5023
AMBRA1	421.1523	970.9727	684.6361	581.2702	506.7846	686.0635	554.245	935.6358	915.7825	885.318	729.6867	1046.1881	639.6741	666.2075	707.5767	819.457	973.3959	725.6028	1077.6583	1064.2202	931.5589	1035.7259	811.6279	503.9722	620.308	871.7779	1120.3704	659.3172	413.5453	624.3964	480.358	713.2044	964.6146	464.8849	923.3933	460.2013	450.3348	357.3755	700.6804	984.3505	520.3209	564.1975	843.1053	542.2886	529.1952	523.8361	690.3942	514.8352	658.3722
AMD1	2653.809	2254.9245	1250.6739	1744.8116	2883.8459	2404.1451	2182.6623	3194.2386	1386.0875	1802.7975	2363.7812	3313.9677	2841.9353	1411.8457	2174.7714	2109.1674	2261.8675	2179.1045	1292.1147	899.5948	2389.7338	4702.8469	2193.6047	3223.1529	2406.949	1837.7925	3318.3912	1885.4908	1824.9476	2251.9728	1833.9135	1340.8627	2234.8958	3209.6106	2571.2082	1874.5654	3132.1205	4643.4	1930.5332	1699.0089	2360.9893	5073.8395	2153.4745	1773.3333	1239.6318	1703.5286	1617.5533	2317.033	1441.1301
AMDHD1	6.3141	2.716	12.8032	3.2293	8.5174	2.1257	11.4064	10.989	5.9682	6.4323	4.7796	0.5565	37.1785	0	8.1403	8.1448	1.5649	12.0551	19.7133	3.8226	11.4068	27.6655	138.3721	10.9235	1.9249	9.9141	2.8935	16.3585	9.5507	3.769	0.9945	7.2089	17.4503	35.4912	0.5141	10.064	5.0223	4.9635	0.6103	6.7814	24.0642	1.8519	159.0662	61.194	3.1562	10.6905	238.806	88.4615	204.2509
AMDHD2	190.6803	208.4536	64.3531	72.1206	180.2847	242.8856	176.477	278.8278	159.6286	183.0281	89.2777	122.3706	235.3858	428.6823	202.4922	137.457	163.4898	157.4684	106.9295	181.4908	238.6312	105.6648	187.9477	118.8481	139.7931	85.2611	195.8391	292.6245	106.7529	234.626	115.9722	113.7186	218.8366	98.0007	239.8046	178.0146	156.2054	92.5143	78.735	105.373	216.8503	165.4753	185.2714	180.4478	211.2415	173.3393	310.1365	199.0989	340.2125
AMELX	0	0	0	0	0	0	0	0	0	0	0	0.5565	0	0	0	0	0	0	0	0	0	2.3055	0	0	0	0	0	0	0.4775	0	0	0	0	0	0	0	0	0	0	0	0	0.6173	0	0.4975	0	0	0	0	0
AMELY	0	0	0.6739	1.0764	0	0	0	0	0	0	0	0	0	0	0	0	0	1.7222	0	0	0	0	0	0	0	0	0.5787	0	0	0	0	0	0	0	0	0	0	0	0.6103	0	0	0	0	0	0	0	0	0	0
AMFR	1216.101	1164.4882	1016.1725	1024.7578	1666.5691	2473.2297	2080.1037	1349.0319	929.0451	705.7984	1958.0457	914.3016	1156.6081	1142.3324	2723.2311	1085.0679	1316.6406	1638.9208	982.6762	1518.3486	868.1876	734.864	1827.3256	1669.3148	1274.7834	2668.2089	1268.5185	2837.8378	1157.0672	1282.7137	1408.2546	908.8069	1305.8652	840.7919	1554.2416	1349.4968	641.183	1364.3555	1809.0737	1343.7663	2152.9412	1616.6667	2486.9707	1605.9701	1643.3456	1468.4209	2471.7438	1708.7912	1611.1975
AMH	6.9455	12.222	37.062	38.7513	84.4641	6.377	1.0369	154.3694	46.4191	4.0933	39.299	11.1297	259.7403	102.8466	171.5717	181.448	36.5154	4.5924	850.0597	586.3914	13.9417	146.9728	1.7442	51.6385	39.461	56.8407	7.5231	9.2461	341.915	30.7801	5.4699	4.806	21.8129	329.4185	42.1594	27.4474	648.9955	1.8613	1.831	231.0902	89.3048	4.321	16.8295	7.9602	1.5781	0.7636	8.6746	243.4066	29.0306
AMHR2	0.6314	0.679	0.6739	1.0764	0	3.7199	0	0	0	1.7543	0.5311	0	1.0186	0.4591	0.6262	0	2.0866	2.8703	1.7921	0	0	0	29.0698	0	3.8499	1.3219	0	0.7112	0.4775	1.8845	2.4863	0	0.9695	0	0	0.9149	1.6741	0	2.4414	0.5216	1.6043	0	0	0.995	0.526	0	0	0.5495	0
AMICA1	435.0434	160.9234	66.0377	224.9731	342.8249	48.8907	601.9443	407.64	84.8806	342.666	465.7461	33.9455	439.012	44.5363	112.0852	154.2986	68.8576	564.2939	68.6977	55.8104	153.9924	76.08	265.1163	202.5819	47.1607	120.2908	24.3056	263.1579	377.7302	1449.1775	359.0254	98.5222	58.6524	111.4724	69.4087	233.3028	213.1696	233.2868	291.1364	133.542	235.8289	320.9877	54.2888	143.7811	256.707	584.1612	209.2104	119.2308	365.9927
AMIGO1	34.0963	26.4811	20.2156	11.8407	34.0696	12.2227	54.4394	196.7556	27.8515	70.1705	62.666	122.9827	67.2269	752.0661	15.0282	127.6018	202.9212	102.1814	147.5508	141.4373	60.8365	28.2418	61.0465	156.4052	35.6112	37.6735	75.8102	119.4879	150.4235	106.7881	191.447	52.8656	125.5453	85.9787	47.8149	74.108	99.8884	75.0737	51.8796	67.8143	58.8235	104.9383	26.0586	47.7612	17.3593	59.5615	82.6636	35.1648	170.0363
AMIGO2	3551.6906	793.7532	2171.159	2203.4446	144.0858	1070.8011	3171.9922	1832.0094	390.5438	1395.8085	2308.0191	1018.9204	379.4245	3219.9174	6669.3738	113.5747	286.3745	977.6005	1513.7395	5441.896	3518.3714	382.7056	1465.0988	781.0328	1240.5967	2260.4098	223.3796	1371.9772	255.9587	415.2173	515.6638	3599.6492	113.9118	694.3282	352.6992	248.8564	1347.6562	459.7487	366.2093	2640.0626	4207.4706	271.6049	838.2193	2621.3881	7173.5876	1206.5029	463.8347	159.3407	145.6713
AMIGO3	49.2502	112.0353	72.7763	122.7126	205.1271	107.8783	115.1005	103.0874	125.9947	94.1454	272.9687	78.4641	107.9705	84.4812	373.8259	86.4253	157.0162	80.3674	258.0645	190.367	64.6388	222.4765	73.8372	169.8113	51.4918	719.7621	77.5463	160.0284	227.3066	104.9036	66.1363	61.0357	79.4959	115.9713	122.8792	59.4694	45.7589	40.9493	54.9314	49.5566	65.7754	63.5802	141.6938	76.1194	40.505	69.4885	125.5262	151.0989	145.6713
AMMECR1	368.7451	965.5407	630.7278	837.4596	310.8847	686.5949	684.3811	1546.3108	710.8753	493.5326	987.2544	1420.1447	459.893	199.7245	340.6387	1708.1448	592.0709	623.4214	256.8698	146.0245	804.1825	382.1293	394.186	764.6475	500	515.5321	1200.2315	623.7553	535.3167	368.1049	652.4117	9715.7275	704.7988	1678.5846	1452.9563	559.9268	705.3571	2014.5804	812.3742	756.9118	282.8877	1306.7901	932.6819	525.8706	497.1068	226.792	633.244	565.9341	399.1706
AMMECR1L	767.1665	311.6619	712.938	575.8881	622.4792	599.442	645.4958	986.3946	1142.5729	1218.6279	1284.6522	1140.7902	442.0677	574.8393	686.913	504.0724	781.4293	823.1917	947.4313	1000	770.5957	1148.6932	1097.6744	1022.3436	688.6429	869.1342	733.7963	1077.5249	532.929	678.4186	1520.6365	603.6285	400.8725	530.8686	1309.5116	713.6322	695.3125	1065.3017	797.7258	761.6067	648.1283	671.6049	822.4756	880.597	995.2656	829.2798	718.9693	973.6264	775.5314
AMN	172.3757	7.469	7.4124	68.8913	7.0978	5.3142	4.6662	184.1968	145.2255	131.5697	82.3155	67.3344	0	0.9183	14.402	59.7285	4.1732	42.4799	16.7264	0.7645	179.9747	78.9619	21.5116	95.3327	210.2984	85.2611	5.787	13.5135	10.5058	11.307	20.3879	2.403	16.9656	2.4994	1.0283	2.7447	17.8571	6.8249	80.566	6.7814	1.6043	61.7284	21.7155	21.393	119.9369	25.1991	26.534	6.044	3.6288
AMN1	482.3994	127.6524	549.1914	278.7944	199.4489	192.9055	271.1601	217.6871	280.504	194.1384	381.8375	350.5843	177.2345	1015.6107	184.7214	639.3665	82.4204	279.5637	317.2043	358.5627	74.1445	441.4947	322.093	218.4707	249.7594	311.302	19.6759	137.2688	317.5608	299.0067	225.2611	900.6368	499.2729	280.4306	383.5476	333.9433	507.8125	626.0276	250.243	425.1435	349.7326	316.0494	393.051	713.9303	174.1189	335.2245	225.0287	535.1648	400.7258
AMOT	433.1492	13.58	491.2399	182.9925	1307.4192	9.5656	99.0279	369.9634	155.8355	1339.0873	56.2931	134.6689	28.5205	1179.0634	68.253	2429.8643	1243.0882	261.7681	1318.399	1136.8502	548.1622	3260.4905	40.1163	2748.7587	42.3484	41.6391	1218.1713	2221.1949	969.396	148.8752	38.7867	576.7151	2247.6975	795.803	3744.473	3201.2809	39.0625	1678.3	36.6209	14.0845	206.4171	499.3827	1000.5429	30.8458	516.5702	45.053	399.0305	996.7033	57.5428
AMOTL1	322.0205	386.3521	408.3558	400.4306	148.3445	823.7013	674.5301	1592.8833	235.4111	1440.2498	629.846	1174.7357	1117.3924	1466.0239	447.7145	2887.7828	2392.2796	1123.9954	3674.4325	4065.7492	586.8188	3959.6199	594.7674	1349.5531	1372.9548	122.9346	940.3935	1180.6543	1287.9118	1059.0868	1452.5112	4497.8974	1024.2365	582.8557	202.5707	912.1683	1839.2857	810.9198	642.6973	2190.9233	1302.6738	1009.8765	528.2302	357.7114	394.5292	216.8651	919.505	1255.4945	189.2172
AMOTL2	844.8303	332.7109	84.2318	650.1615	1186.7562	248.7047	320.4148	873.888	668.435	1057.8205	448.2209	235.3923	309.1418	148.3012	215.4039	765.6109	3716.7449	1006.8886	1753.8829	344.0367	1000	677.8039	739.5349	540.715	925.409	1058.8235	827.5463	745.377	964.1431	1208.5902	363.5007	157.1549	6938.9239	340.4157	442.1594	414.4556	237.7232	188.6149	739.7427	261.8675	1059.3583	146.2963	2280.6732	887.5622	2316.6754	268.7905	610.2819	1092.8571	1166.9259
AMPD1	5.6827	15.617	0	6.4586	16.325	0.5314	23.3312	41.8629	0.6631	8.1866	3.1864	5.0083	32.5949	5.5096	1.2523	4.9774	0	55.1091	3.5842	8.4098	4.436	4.6109	16.8605	7.4479	1.4437	0	0	20.6259	0.4775	55.2786	20.8851	2.403	1.4542	6.4984	3.0848	29.2772	2.7902	1.2409	128.7836	1.0433	10.1604	59.2593	0	4.4776	53.1299	38.9441	5.613	2.1978	15.0337
AMPD2	1055.7222	474.6223	935.9838	588.8052	864.515	530.3574	767.8548	780.2198	1092.8382	976.5397	1220.393	633.8342	1159.1546	776.8595	2001.8785	703.6199	1551.3824	721.0103	1590.8005	2564.9847	923.9544	818.4367	446.5116	1074.9752	528.3927	1391.2756	471.6435	1138.6913	763.5784	845.5106	994.5301	805.9594	400.3878	570.8587	950.1285	1267.1546	644.5312	224.6006	709.8356	540.9494	605.3476	952.4691	668.2953	1095.0249	1169.3845	1175.1949	1829.315	650.5495	1431.83
AMPD3	268.9818	811.4072	365.903	198.0624	452.1314	139.7635	559.9482	358.4511	256.6313	343.2508	501.8587	173.0662	1219.2513	966.483	1119.5992	497.7376	790.819	801.9518	219.2354	327.9817	435.3612	322.7638	313.9535	325.72	726.179	410.4428	336.2269	379.0896	331.8868	1194.7705	530.5818	609.8762	865.7295	242.44	585.09	652.333	675.2232	245.6957	325.3159	679.1862	304.8128	398.7654	173.7242	275.1244	666.4913	549.7988	519.454	790.1099	684.8108
AMPH	3.1571	3.395	37.7358	72.1206	0.7098	4.7828	33.7006	3.663	0	13.4493	46.2029	4.4519	182.8368	848.4848	1980.5886	38.914	25.0391	16.0735	252.6882	4473.2416	1.2674	28.2418	9.8837	59.0864	644.3696	204.8909	5.787	46.9417	240.2001	236.8183	15.9125	1166.8869	88.7058	937.7679	4.1131	10.064	220.4241	347.4484	61.6452	123.6307	362.5668	5.5556	47.2313	100.4975	26.828	74.8337	22.9621	3.2967	5.7024
AMT	188.5841	188.7625	58.1065	371.3671	122.7356	352.2466	197.1536	138.1319	116.3859	830.4154	107.2438	41.0907	80.7028	78.843	191.3838	47.2172	226.5832	213.2262	241.6547	234.2049	292.0152	193.6352	108.5698	112.8054	139.1242	291.8374	57.2917	599.3741	126.6327	244.5636	137.7176	66.0627	45.2157	28.9928	46.0411	404.2269	69.7712	55.8399	136.4984	125.1956	42.4118	261.1111	41.7155	57.3532	102.9143	345.8769	199.5152	213.1538	86.3608
AMTN	0	0	1.3477	0	0.7098	0	0	0	0	0.5848	0	0	0	0	0	0	0	0	0	0	1.2674	0	1.7442	4.4687	6.256	0	0.5787	1.4225	0	0	0	1.9224	0	0.4999	0	0	5.5804	0	0	0	0	0	0.5429	13.4328	0	0	0	0.5495	0
AMY1A	7.577	21.7281	0	7.535	0	31.8852	0	12.0356	0	621.0091	0	0.5565	45.3272	0	0	4.9774	0	88.4041	2.3895	0.7645	58.9354	0	25.5814	14.8957	0.9625	6.6094	4.0509	0.7112	31.9948	83.546	45.2511	0	1.9389	4.4989	0.5141	0	28.4598	96.7892	4.2724	0	51.3369	0	14.1151	75.1244	1.0521	0.7636	0	3.2967	2.592
AMY2A	0	0	0	0	0	1.0628	0	0	0	0.5848	0	0	0	0	0	0	0	0	0.5974	3.0581	0	0.5764	0	0	0	0	0	0	0	0	0	0	0	0	0	0	0	0	0	0	0	0	0	0.995	0	0	0	0	0
AMY2B	97.2376	4.753	99.7305	66.5662	46.8456	8.5027	93.8432	183.3804	379.4363	609.4017	39.299	84.0289	65.7398	150.1699	242.2793	15.3846	18.2577	99.8852	45.9976	1210.5275	90.621	258.8508	44.3081	31.3108	83.0606	89.5307	23.1481	58.2006	100.779	180.8551	75.9473	167.728	21.3282	72.0672	65.9023	111.29	41.2835	80.6887	23.1933	31.9249	24.0642	46.3333	10.266	73.1841	19.4634	47.3438	25.0032	29.5769	33.6962
AMZ1	8.8398	14.259	0	2.1529	3.5489	1.0628	15.0356	26.6876	5.305	18.1274	14.3388	1.113	17.316	32.5987	0.6262	3.1674	9.3897	14.3513	3.5842	10.7034	10.7731	2.3055	4.6512	8.9374	94.3215	5.9484	4.0509	21.3371	5.7304	33.9209	18.8961	4.3254	21.8129	5.4986	5.6555	11.8939	7.2545	1.8613	8.5449	10.433	11.2299	17.9012	4.3431	13.4328	12.0989	14.5086	10.7157	14.2857	3.6288
AMZ2	2526.914	992.0217	1681.2668	2196.986	1699.9288	1441.2116	1009.9806	1167.4516	1660.4775	1687.6009	1364.3123	1151.9199	1281.8946	1784.2057	1122.7301	1864.7059	902.4517	1255.4535	1983.2736	1471.7125	1242.7123	1230.5369	1229.0698	921.5492	1002.8874	2052.8751	1038.1944	1310.0996	1480.8359	1063.484	1982.0985	1069.326	1496.8492	1116.2237	1776.3496	1108.8747	1651.2277	3246.7814	1646.1106	1477.8299	1565.7754	1138.2716	1781.759	1541.791	1332.4566	1492.0928	1720.6276	4632.967	1482.1151
AMZ2P1	278.453	121.5413	280.3235	342.3036	388.9608	146.1406	155.0227	181.5803	381.9629	429.7944	160.9134	173.6227	146.6769	487.1442	147.7771	338.4615	122.5874	178.5304	328.5544	246.9419	124.8416	229.9692	152.907	192.1549	264.6776	283.5426	182.8704	290.8962	219.1885	322.877	210.8404	158.1161	192.4382	131.4675	210.2828	401.6468	205.3571	634.7138	138.5492	233.6985	201.6043	153.0864	241.0423	174.1294	213.0458	145.0858	315.3463	812.6374	346.8118
ANAPC1	768.4294	1252.0794	282.345	1621.098	917.0389	740.2684	972.1322	1575.6149	959.5491	1658.9479	2488.582	2071.2298	669.7224	1245.6382	1366.938	1032.1267	2446.531	1055.6831	611.1111	945.7187	1268.0608	2307.761	835.4651	1592.3535	1691.5303	791.8044	1799.7685	1041.963	629.3911	1202.3085	1777.2253	1140.9348	764.9055	1038.243	3012.3393	666.9716	1094.8661	939.9721	1296.3808	1556.0772	1051.3369	969.1358	1212.2693	1095.0249	1346.6597	936.9488	1561.9339	1203.8462	1073.6133
ANAPC10	151.5391	126.9733	175.876	102.2605	227.8401	172.1802	168.5029	139.7174	192.9708	149.1123	155.6028	91.8197	124.2679	80.3489	192.8616	129.4118	78.2473	134.3284	75.2688	124.6177	164.1318	60.5182	118.6047	101.291	120.308	159.9471	174.7685	88.9047	94.0744	136.94	150.174	121.5908	95.9767	111.4724	71.9794	142.7264	190.8482	259.3454	119.6284	107.4596	265.2406	116.0494	173.7242	154.7264	73.1194	164.176	152.0602	304.3956	186.1068
ANAPC11	2309.0766	2359.5315	2770.2156	1968.7836	2466.4938	2895.7088	956.0596	753.5322	1348.8064	1164.8305	1131.1737	1197.5515	2034.632	438.4757	1361.9286	1019.0045	729.7861	838.6912	1266.4277	824.9235	797.2117	577.5166	1325.5814	902.1847	724.2541	2373.4303	1014.4676	918.2077	1681.4006	736.838	1012.4316	851.616	885.1188	1941.0196	990.2314	878.3166	917.4107	1897.3166	821.5294	1165.8842	1349.7326	965.4321	1513.5722	1691.5423	1328.7743	2246.5389	1371.0933	2183.5165	1419.9067
ANAPC13	2128.2968	724.6308	1109.0836	1254.2734	1259.012	1479.7555	786.4576	707.2057	1347.1684	706.7399	691.3064	922.3817	953.588	1093.843	410.8078	1122.6697	1006.4528	994.558	1142.0789	1244.4572	1169.924	1304.7034	1688.7326	1245.6256	443.6526	606.8539	1435.5787	1046.3798	897.7275	778.9879	690.2586	812.2408	1958.8512	853.3688	1064.9357	1121.2717	1445.0893	1916.7116	688.9007	840.4903	1349.5134	726.5926	1148.7948	981.4627	829.2583	1617.6149	2062.6457	1891.7802	2036.3038
ANAPC16	1716.18	2982.8552	3765.4987	2349.8385	3644.7326	2146.9377	2205.0551	921.5071	1549.7347	2246.0412	1286.2454	1318.3083	1066.9722	2131.7723	1368.8165	1222.1719	701.0955	1671.0677	1123.0585	1517.5841	2544.3599	432.2729	2747.093	1016.3853	1470.1636	1520.8196	1369.7917	2259.6017	1321.8168	2030.8586	1276.9766	1203.8928	2050.412	1621.0988	994.8586	2709.9726	1378.9062	2829.8433	1306.1464	1005.7381	1396.2567	1038.2716	2516.2866	1750.2488	1663.3351	1595.9437	1665.0083	4569.7802	2353.5511
ANAPC2	490.6077	596.1636	616.5768	789.0205	528.0781	550.5513	514.8412	614.8613	1316.313	1060.7443	458.3112	500.2782	488.9228	627.1809	522.2292	464.7059	455.9207	570.0344	1059.1398	1081.0398	725.602	534.2893	700.5814	522.3436	407.6035	709.848	916.6667	685.633	819.9275	774.5279	388.8613	407.5454	808.0465	543.8654	581.491	539.7987	604.3527	410.1132	707.3942	644.7574	557.2193	707.4074	643.3225	569.1542	531.2993	940.0032	480.6736	1073.0769	452.0477
ANAPC4	577.1113	547.2755	903.6388	1782.5619	629.577	885.8775	859.1056	784.9294	1080.2387	911.6319	627.7217	848.0801	837.7897	578.5124	705.6982	537.1041	677.6213	893.2262	856.6308	697.2477	949.3029	540.6293	642.4419	569.5134	773.821	880.3701	424.1898	583.2148	575.4296	1126.3005	646.9418	1299.0508	460.4944	973.759	511.054	1056.7246	664.6205	595.6259	798.9465	596.2441	305.8824	677.7778	787.7307	651.7413	701.2099	788.8085	516.3924	919.7802	732.5039
ANAPC5	3851.618	4164.9975	2215.6334	3952.6372	2833.4513	5174.4387	3366.9475	2554.6834	3428.382	2067.1064	4122.6766	4674.4574	1874.7135	2014.6924	3624.2956	3480.0905	2323.9437	2625.7176	2682.7957	2001.5291	3162.2307	5296.7842	2592.4419	2819.2651	3410.0096	4166.5565	1861.6898	3436.6999	2914.8734	2679.7534	2219.7911	3648.6844	1899.6607	2007.0033	2994.3445	3748.3989	3710.9375	4263.0681	2605.5789	3228.482	3214.9733	2854.321	2887.0793	3106.9652	3183.5876	3645.4714	3690.2666	2535.1648	2335.9253
ANAPC7	1505.2881	1868.6131	1918.4636	3809.4726	1854.6614	2373.8541	1369.7991	1452.1193	2354.7745	844.3852	1297.3978	2760.7123	1022.6636	790.1745	1652.4734	1586.4253	813.2499	904.7072	2181.0036	1612.3853	1463.2446	1887.0154	831.9767	1408.6395	1005.7748	1881.692	1641.2037	1986.4865	1346.1711	1192.886	1448.0358	1045.2962	1312.6515	961.762	1278.6632	1470.2653	1467.6339	1760.819	1468.4991	1269.6922	1930.4813	1564.1975	1569.4897	1731.3433	1414.5187	1761.647	1680.8266	1628.5714	817.0036
ANG	84.483	281.5481	628.8814	55.9742	212.4805	426.8367	45.1432	43.9822	32.9509	59.6625	851.8747	68.6978	92.3453	11.3728	431.9349	64.4253	75.8007	232.8875	27.2342	27.1713	151.5399	72.7083	343.6337	80.4171	81.2031	717.8255	24.2708	164.8791	142.8641	63.6206	98.8861	31.5463	53.3689	176.4413	149.0129	44.2909	39.9163	57.1987	129.1193	40.4278	32.3904	38.642	150.1031	296.2239	96.1336	946.9521	206.0518	104.0495	126.1483
ANGEL1	447.0403	684.4339	421.8329	499.4618	367.6673	393.7824	511.7304	568.2889	1148.5411	518.6771	567.7111	1205.8987	940.6672	1412.3049	1290.5448	700.905	1244.6531	874.2824	1105.1374	714.8318	1197.7186	1031.6914	678.4884	535.2532	445.1396	580.965	552.662	1436.6999	979.4242	810.3333	754.8483	484.4407	1010.6641	397.9015	549.6144	957.914	605.4688	333.1782	681.7596	447.0527	375.4011	875.9259	453.8545	448.7562	449.7633	723.1381	801.1226	1106.044	715.3966
ANGEL2	820.8366	393.8211	935.31	705.0592	565.6966	712.6345	678.1594	717.4254	953.5809	1168.9238	647.3712	1008.3472	637.1276	1164.371	701.9411	1041.629	1175.2739	563.7199	1019.1159	847.8593	596.9582	873.7677	722.6744	1122.145	1102.5024	652.3463	837.3843	871.9772	1029.5654	747.5168	755.3456	760.3028	581.6772	963.7615	1212.3393	1041.1711	762.8348	1378.0053	727.5357	688.0543	785.0267	819.7531	780.1303	534.3284	419.253	387.9136	541.3956	490.1099	621.5656
ANGPT1	686.3457	44.1351	30.3235	44.1335	20.5837	6.9085	188.2048	223.9665	15.9151	129.2307	53.6378	546.4663	140.5653	46.3728	130.2442	65.1584	248.8263	259.4719	34.6476	111.6208	423.3207	174.0619	220.9302	146.4747	59.1915	49.5704	40.5093	783.7838	271.2399	435.3186	159.1248	29.3164	1707.7072	136.9661	522.365	214.0897	199.2188	90.5848	234.9843	24.5175	80.7487	287.6543	48.8599	165.1741	258.8112	527.6541	871.5397	105.4945	474.8574
ANGPT2	208.9976	249.8727	1621.2938	241.1195	124.9217	151.4548	480.6222	170.5913	187.6658	161.3922	342.0074	790.7624	229.6919	373.2782	582.3419	181.448	157.0162	307.1183	419.9522	633.792	394.8035	355.0402	217.4419	486.0973	295.4764	166.5565	154.5139	268.8478	1962.1912	332.2995	199.4033	1361.5283	3596.2191	200.4504	240.617	1782.2507	405.1339	71.351	427.8545	658.3203	447.5936	153.7037	292.6167	301.4925	51.5518	917.0949	799.0815	214.2857	401.2442
ANGPT4	0	0	0	0	0	0	0.5185	0	0	0	0.5311	0.5565	0	0.9183	0	0	1.0433	1.1481	0	0	0	0.5764	6.9767	0.993	0.4812	0	1.1574	2.1337	0.4775	1.8845	0	0	0.4847	0	0	0	0	0	0	0.5216	0	0	0	0	0.526	0	1.0205	0.5495	0
ANGPTL1	16.4167	38.0241	4.0431	19.3757	4.2587	1.5943	97.9909	30.3506	7.2944	22.2207	52.0446	12.7991	46.8551	7.8053	20.0376	17.6471	3.1299	59.7015	24.4922	9.1743	1201.5209	6.34	111.0465	31.281	14.437	8.5922	13.8889	108.1081	37.2477	112.4416	37.7921	20.6656	21.3282	17.4957	10.7969	46.6606	31.25	15.5111	46.9969	11.9979	27.2727	48.7654	10.8578	26.8657	59.9684	21.3811	54.5988	16.4835	41.9907
ANGPTL2	642.1468	837.2093	92.9919	110.8719	308.0456	120.101	888.6585	710.6227	585.5438	360.7934	345.7249	577.0729	1860.9626	111.5702	597.3701	580.0905	460.6155	1512.0551	1228.7933	1594.8012	801.0139	390.1984	466.2791	1575.9682	1030.3176	152.6768	321.1806	931.7212	1107.4036	1299.046	888.1154	1018.8634	2023.7518	553.363	543.4447	1389.753	445.8705	297.8129	647.58	1278.5603	1302.6738	848.7654	1222.5841	2729.3532	2946.8701	1072.1076	2268.1464	431.3187	1274.7538
ANGPTL3	0	1.358	0.6739	0	3.5489	21.2568	12.9618	0	0.6631	1.1695	44.6097	3.3389	1.0186	2.2957	3.1309	0	0.5216	5.1665	0	1.5291	1.9011	0.5764	1.1628	1.4896	0.4812	58.8235	1.7361	5.6899	1.9101	0	0.9945	0	1.4542	0.4999	0.5141	1.8298	0	0.6204	4.2724	0.5216	0	0.6173	1.6287	57.2139	62.0726	8.3997	10.7157	3.8462	13.9969
ANGPTL4	74.5067	607.7067	51.8868	776.1033	305.9162	112.6611	86.5846	97.8545	165.1194	333.8947	240.5736	76.7947	153.2977	61.0652	144.6462	37.5566	790.2973	212.3995	240.1434	162.0795	84.9176	36.8873	138.9535	145.9782	758.9028	48.9095	21.412	187.7667	151.3786	27.6393	233.2173	259.0412	411.0519	74.9814	69.4087	46.6606	228.2366	79.4168	337.5229	700.0522	458.8235	122.2222	644.9511	1165.6716	73.1194	261.1544	1271.5908	885.1648	75.6869
ANGPTL5	0	0	0	1.0764	0	1.5943	4.6662	0	4.6419	0.5848	0.5311	0	2.0372	1.3774	1.2523	0	0.5216	8.0367	2.3895	25.2294	0.6337	0	1.1628	0.993	0	0.6609	0	2.1337	2.3877	3.1408	0.9945	0.9612	0.4847	0.4999	0	0.9149	5.0223	0.6204	1.831	0	0	1.2346	0.5429	0.995	0.526	1.5272	2.0411	1.0989	1.5552
ANGPTL6	28.0347	6.9598	0	1.4962	3.627	0.6908	21.7447	9.8901	4.2507	8.6427	5.1885	3.3278	10.3285	4.4812	5.2849	3.2443	7.2405	18.0769	12.1685	2.9205	0	0	14.564	8.7438	1.7084	9.3589	4.8727	7.1693	10.3339	26.3892	9.1348	5.8152	4.697	5.8785	4.8432	12.2964	10.5636	7.8114	10.9741	7.6943	10.9947	3.7963	3.3279	10.8109	11.4834	3.9937	10.2972	14.2692	8.1908
ANGPTL7	0	0.679	0	0	0.7098	0	0	1.0466	0	0	0.5311	0	0	0	0	0.4525	17.2144	8.6108	2461.7682	2.2936	0	0	4.0698	1.9861	0	1.9828	0.5787	3.5562	3.8203	0	2.4863	0	0	0	0	0	3.9062	0.6204	0.6103	0	1.6043	1.2346	0	1.4925	1.5781	0	0.5103	0	1.5552
ANK1	15.7853	141.9114	336.2534	11.8407	24.1326	8.5027	65.3273	581.371	152.5199	5.8475	283.59	43.4057	22.9183	1103.7649	2.5047	166.0633	233.1768	56.2572	732.3775	195.7187	14.5754	391.3511	204.0698	187.1897	26.4678	161.269	13.3102	256.7568	17.6688	323.5052	12.4316	694.4611	323.8003	5.4986	65.2956	27.4474	276.7857	12.4089	6.7138	886.8023	178.0749	120.9877	9.2291	5.4726	23.1457	346.6787	217.3747	20.3297	462.9342
ANK2	95.3433	901.0355	4006.0647	754.5748	192.351	117.4439	1464.6792	1144.9503	190.9814	124.5527	650.0266	302.1703	702.3173	8414.1414	4304.3206	247.9638	682.8378	741.6762	809.4385	1532.8746	610.2662	592.5021	602.907	318.7686	107.3147	1787.8387	453.7037	379.8009	1528.1119	1921.5579	3075.087	4224.9189	135.7247	1307.6764	33.9332	181.1528	1540.7366	32.2631	1662.59	1460.6155	889.3048	414.1975	91.2052	580.0995	192.5302	277.9538	590.8917	124.1758	544.8419
ANK3	268.3504	252.5887	72.1024	371.3671	924.8465	237.0134	152.4303	1518.0534	1435.6764	1512.1746	112.5863	673.9009	437.9934	8466.0239	19.4114	1159.7285	264.4757	802.5258	142.7718	1160.5505	706.5906	533.713	815.6977	758.6892	847.4495	46.9266	1983.7963	428.8762	872.4564	886.9695	428.1452	571.9092	570.0436	625.3452	985.6041	231.473	616.0714	856.2122	65.9177	456.964	159.893	1475.3086	576.0043	122.8856	653.8664	118.3595	150.5294	287.9121	395.5417
ANKAR	11.9968	21.0491	22.2372	23.6814	25.5522	11.1598	57.5502	42.9095	68.9655	81.2808	44.6097	53.9789	19.8625	27.0891	29.4302	31.2217	53.2081	50.5166	38.8292	48.1651	42.4588	62.2473	45.9302	39.2254	21.1742	23.7938	36.4583	77.5249	53.4839	59.6757	31.825	13.4567	15.9961	23.4942	40.1028	97.8957	26.7857	49.6355	26.245	40.6886	26.2032	27.7778	22.8013	18.408	30.5103	28.2535	98.4819	32.4176	95.3862
ANKDD1A	65.0355	35.9871	84.9057	143.1647	173.8967	17.0054	206.8697	94.1915	90.8488	70.1705	114.7106	197.5515	73.8477	903.5813	69.5053	196.3801	164.8409	110.7922	421.7443	244.6483	57.0342	209.2201	68.6047	67.5273	203.0799	393.2584	185.7639	195.5903	225.874	167.092	175.0373	44.6954	198.7397	60.9849	184.5758	153.7054	66.4062	88.103	109.2524	29.734	45.4545	83.9506	36.9164	104.4776	130.4577	154.2491	87.7663	84.6154	270.6065
ANKFN1	1.8942	0.679	1.3477	1.0764	0	1.5943	0	0	0	152.6209	0	0	0	38.1084	0	0	2.0866	86.1079	8.9606	0.7645	0	1.1527	0	0.4965	0	0	24.3056	0	0.4775	2.5127	2.4863	0	0	0	0.5141	0	6.6964	0	1.2207	3.6515	0.5348	1.8519	0	0.4975	0	0	0	1.0989	0
ANKFY1	541.7522	1198.4383	828.841	987.0829	1116.4877	627.6073	1190.9268	1478.8069	946.9496	1464.8095	3165.162	1178.6311	1610.3896	3272.2681	1408.2655	1489.1403	1576.4215	1962.1125	1350.0597	1360.0917	2370.0887	2320.441	1809.3023	1729.3942	2144.3696	2895.5717	1164.9306	2306.5434	1475.583	2243.8067	3262.0587	2117.5057	2008.7252	2447.8941	1364.0103	1528.8198	920.2009	725.2986	1543.572	1061.0329	1649.1979	1248.1481	907.709	1130.8458	1314.0452	972.0748	1098.0992	918.6813	1118.196
ANKH	2177.7427	2133.4239	1160.3774	1192.6803	497.5575	1379.5669	2816.8503	1041.3396	851.4589	3041.8918	5791.8216	981.6361	2296.4095	2568.4114	5672.511	1449.3213	721.9614	2306.5442	1890.0836	3495.4128	1489.2269	1348.6915	1298.8372	1165.8391	21155.4379	5439.5241	1871.5278	8687.0555	1863.819	1647.0496	1651.4172	4166.7668	2139.1178	581.3561	1687.4036	1922.2324	1815.2902	1433.8452	584.1038	6195.6182	1453.4759	979.0123	1281.2161	2516.4179	2054.708	2495.4756	2084.9598	614.2857	3283.5666
ANKHD1	1051.3023	1397.155	1435.0404	943.563	825.6544	1046.5099	1395.79	2448.7075	1607.2679	2435.6069	2301.6782	2200.9293	3435.4571	3057.2498	2421.9224	2203.8914	2669.5149	2819.3571	1263.5185	1659.3654	1217.2117	3661.6917	3456.6977	3167.9295	2247.6805	1899.8083	1847.2164	1570.0498	4409.3716	3099.3051	3186.3401	4145.8753	2459.302	2762.2014	2989.1877	1986.0201	2009.9219	1657.0126	3125.8524	1445.4043	1624.2193	2228.1481	1268.3008	2551.0398	1398.2378	2112.0902	2221.6915	1432.8132	1479.2379
ANKHD1-EIF4EBP3	178.2099	474.7242	531.4151	181.6685	335.0741	341.2409	982.7194	278.4458	149.622	717.1953	912.65	150.9182	419.7861	122.741	933.9449	358.552	798.8524	463.3582	363.6201	230.0612	771.2864	278.6028	814.4651	523.7041	213.6766	531.9498	235.9722	376.6999	350.3005	621.3686	331.8747	257.4072	497.0238	453.9626	357.6864	673.1565	417.2433	393.8948	382.5422	819.2227	501.5508	174.1605	235.9609	703.0647	598.7638	273.8838	430.2028	317.1429	302.1669
ANKIB1	750.7498	851.4683	2041.779	797.6319	1279.7377	1277.5342	1682.4368	1799.5814	1353.4483	2277.6179	1540.6267	2390.0946	1394.4487	1835.1699	1207.8898	2049.3213	2818.988	1420.2067	1650.5376	2138.3792	2397.3384	1765.979	2198.8372	3065.0447	1118.3831	1023.1328	2027.7778	1172.8307	2402.9559	1645.1651	3582.7946	2370.2992	3047.5036	2186.9587	1513.1105	2098.8106	2088.7277	1573.445	1605.8276	2693.7924	2186.0963	1940.1235	1600.4343	1320.398	2253.0247	1085.8526	2104.8603	1386.8132	3294.9715
ANKK1	4.4199	1.358	14.1509	27.9871	22.0033	0	6.2216	2.0931	17.2414	36.8395	3.1864	3.8954	1.5279	11.4784	4.3832	3.1674	1.5649	28.7026	12.5448	15.2905	6.9708	25.9364	13.3721	6.4548	10.5871	17.8453	14.4676	28.4495	9.5507	7.538	2.9836	3.3642	4.3626	1.4996	8.2262	18.2983	8.3705	4.9635	1.2207	9.3897	1.6043	2.4691	1.0858	1.4925	0.526	3.818	2.0411	3.2967	4.1472
ANKLE1	121.7616	10.185	6.0647	15.07	20.5837	34.3829	23.5178	14.1287	48.4085	23.9749	17.5252	215.9933	8.1487	12.5528	48.8416	30.19	470.8972	14.3513	150.9319	64.9847	16.8124	36.8873	8.8314	78.7984	43.7055	170.033	28.5995	19.9147	32.5249	19.3475	9.448	6.2477	9.6946	27.9931	20.0514	9.1491	28.2868	9.3067	19.5312	15.1278	19.2513	45.679	76.0043	39.4876	190.6155	16.0358	17.8594	11.5385	19.1809
ANKLE2	1677.0324	1840.7741	2004.717	3135.6297	1359.2333	1667.5967	2397.4076	1475.1439	2489.3899	1917.9941	3316.5162	2571.5081	1258.467	2065.6566	2315.5917	2383.2579	1529.4731	1702.0666	3313.6201	2954.893	2079.2142	2292.7756	1137.7907	1232.8699	6325.794	2955.0562	1617.4769	2766.7141	2368.0959	1714.8914	1675.7832	2669.2298	3100.3393	2736.8226	1573.7789	2208.6002	2195.3125	1778.8119	1300.0429	2263.9541	2184.492	2138.2716	1759.5005	2426.8657	2236.1915	1869.3159	1743.0795	1591.7582	1020.2177
ANKMY1	204.5777	296.7238	194.7439	191.6039	140.5369	108.9411	150.3564	214.5474	447.6127	323.9539	230.4833	135.7819	118.6656	124.4261	172.824	296.8326	111.1111	493.6854	338.1123	344.8012	205.3232	246.6837	313.3721	99.3049	95.7652	250.4957	177.662	294.4523	230.1719	187.1933	267.0313	67.2834	100.824	195.4516	200.5141	174.7484	154.5759	114.7821	360.1058	186.2285	198.9305	200.6173	190.5537	170.1493	246.7123	143.5586	85.7252	213.7363	170.0363
ANKMY2	256.985	260.7367	197.4394	124.8654	437.226	155.1747	425.6643	302.9827	297.0822	575.983	406.2666	743.4613	470.5882	588.6134	362.5548	294.1176	781.4293	655.5683	261.0514	253.8226	311.7871	371.7547	301.1628	517.8749	323.8691	406.4772	342.0139	560.4552	556.3282	421.499	173.0482	538.748	365.0024	352.4128	258.0977	430.0091	274.5536	380.9524	197.753	409.494	327.8075	177.7778	346.9055	416.4179	476.5913	332.1701	657.2267	332.967	481.5967
ANKRA2	171.7443	135.8004	402.965	151.7761	171.0576	202.4711	382.6312	234.4322	167.1088	346.1745	247.4774	209.7941	477.7184	848.4848	202.2542	400	330.2034	376.0046	241.9355	250	223.0672	355.0402	475.5814	281.5293	231.9538	180.4362	197.9167	292.3186	526.7211	427.1524	395.3257	359.4858	355.3078	192.4524	241.6452	448.3074	424.6652	563.3628	225.2187	314.554	201.6043	216.0494	149.8371	282.5871	400.8417	204.6473	186.2482	228.022	190.254
ANKRD1	44.8303	16.296	2.0216	38.7513	185.2532	11.1598	8.2955	7.8493	0	5.8475	0.5311	3.3389	4.5837	1.3774	0	0.905	1757.4335	5.1665	2.3895	0	12.0406	0.5764	26.1628	48.1629	1.4437	9.2531	1.7361	4.2674	148.9909	8.7943	2.4863	5.2866	11.6335	42.9894	6.6838	2.7447	142.8571	8.0658	0.6103	3.6515	57.2193	3.7037	17.9153	19.403	295.1078	17.563	28.0648	40.6593	2.592
ANKRD10	1868.3504	766.4098	2547.0822	3697.5242	7264.85	1058.4243	2070.4446	2482.4019	1323.992	2065.7381	1260.5629	1555.9265	1995.5946	1095.0689	2613.7445	1561.7195	1227.8925	2097.0608	3714.7372	2590.5505	2429.7338	1697.7894	1664.5349	849.2552	1770.0385	2586.9134	1083.1829	3504.1323	2568.0971	2550.4456	1171.1735	4915.5737	1324.3335	1936.0208	2904.0463	3408.3166	2120.8761	2281.6628	844.9058	1397.2405	1657.9893	1731.6111	758.6699	1534.3333	1215.676	1525.4778	801.939	1146.4835	1219.1083
ANKRD11	1081.4522	2603.6666	1671.3275	1552.8848	1890.8106	2102.4684	1708.5625	2153.5165	2160.2785	1691.6883	4082.6129	2147.1731	1249.2539	1493.5583	4879.6932	2595.181	2534.0584	3061.837	1861.9773	7239.6101	1573.6946	3336.023	3101.5116	2717.994	3787.5457	3859.5043	2150.5961	3986.8208	1843.7291	2622.8228	2240.9398	2525.3875	2428.0175	1992.4119	2720.7301	2382.2873	1690.5134	861.0082	3622.4749	2664.5801	2058.0107	2979.6481	3164.2834	1881.9403	2516.9069	1555.984	2036.1424	1414.7418	1149.6112
ANKRD12	523.4412	403.3271	1068.7332	1033.3692	748.1106	519.729	3826.8308	2541.6013	681.0345	1429.1395	2189.06	1040.0668	1973.5167	5215.3352	1355.6669	1996.8326	835.6808	2252.5832	1543.6081	2025.9939	1719.2649	1309.4988	4779.6512	2080.9335	1161.2127	914.078	1021.9907	567.5676	2131.7161	4896.549	1769.7663	4054.3073	2285.5065	1504.1277	1630.8483	1703.5682	1532.9241	748.8754	1641.8382	2210.2243	1797.861	1237.6543	434.8534	1237.8109	842.7144	1099.5976	1456.3082	975.8242	1388.8025
ANKRD13A	1021.6259	683.0759	596.3612	1889.1281	925.5562	825.2956	1974.3357	2430.1413	1375.9947	2589.292	887.4137	1303.8397	1560.988	625.8035	974.3269	1380.0905	1111.6328	2079.2193	1716.2485	780.581	1824.4613	2155.601	1815.6977	777.0606	797.4013	758.7574	970.4861	1032.0057	2284.0497	1944.1718	1526.1064	1675.838	2014.0572	1383.6575	1104.3702	1172.9186	1002.7902	845.6647	2487.7816	1510.1721	1533.1551	1378.3951	805.646	1141.2935	893.2141	1029.3455	901.6456	860.4396	535.5106
ANKRD13B	1057.6164	109.3193	960.2426	759.9569	229.2597	327.3549	180.9462	418.629	830.2387	167.8245	416.8879	405.1196	65.699	231.405	2792.1102	284.6154	372.9786	82.6636	688.7694	368.5015	107.0976	562.5312	166.8605	517.8749	402.3099	954.3952	376.7361	545.5192	166.6597	180.2835	159.1248	239.8174	35.3854	162.4598	1017.4807	468.4355	344.308	366.6822	119.018	265.519	235.2941	881.4815	184.0391	719.403	457.6539	999.5647	1330.782	103.2967	470.7102
ANKRD13C	468.5083	416.9071	554.5822	950.4844	692.0378	544.1743	697.3428	481.9466	448.2759	897.5978	1047.7961	782.4151	868.3473	826.4463	583.5942	832.5792	603.5472	436.2801	591.9952	1262.9969	789.6071	677.8039	650	913.1082	517.3244	720.423	1313.6574	603.1294	666.1613	662.7145	695.6738	761.264	784.7794	1131.22	537.2751	607.5023	707.0312	570.1877	684.8113	617.1101	834.2246	693.8272	461.9978	994.0299	723.3035	594.8517	596.5047	580.7692	860.5495
ANKRD13D	1012.7861	947.2076	1561.9946	1372.4435	777.9215	516.009	2197.7965	731.0309	821.618	1008.7011	414.2326	680.5787	462.4395	468.3196	958.6725	536.1991	452.7908	741.1022	1520.908	990.0612	493.0292	648.4094	657.5581	732.8699	608.7584	1141.4408	570.0231	736.8421	542.4797	795.2574	1017.4043	445.5124	551.1391	372.4078	783.5476	1408.9661	652.3438	471.5371	814.8156	589.9844	663.6364	578.3951	620.5212	699.005	1064.7028	875.86	746.0135	755.4945	1164.8523
ANKRD16	616.8903	78.0377	216.3073	325.0807	200.1373	188.6329	136.3577	155.7771	269.8475	191.0743	96.017	280.4674	104.6448	160.2388	162.5548	182.7421	83.9854	131.6762	121.8638	142.2018	84.1128	175.791	59.3023	203.4757	84.0231	221.302	119.537	184.808	60.4034	124.9735	116.5191	59.5122	148.2986	200.3504	452.0771	373.1473	160.7143	138.9794	155.4925	64.1054	75.6952	179.5	222.7036	151.194	122.4303	178.6846	201.4594	64.7308	139.9689
ANKRD17	2505.4459	1228.3144	1192.0485	1125.9419	1547.3256	2273.4157	2867.1419	3484.5631	3434.3501	2733.7263	3713.2236	2028.9371	1984.7212	4009.6419	4503.444	2872.8507	3357.8508	3676.8083	1170.2509	3665.9021	4137.5158	5127.9096	2584.8837	3411.6187	2558.2291	2174.4878	7368.6343	2169.2745	1995.6186	2385.1439	2600.6962	3036.4051	6084.8279	2550.3688	3693.5733	2068.6185	2530.1339	979.06	2500.5989	2967.1362	1893.0481	3402.4691	4605.3203	1692.0398	1703.314	1756.3017	2495.2162	1492.8571	2463.971
ANKRD19	33.4649	4.753	25.6065	103.3369	17.7446	4.7828	17.1095	7.326	54.3767	29.2377	70.1009	10.5732	19.3532	8.7236	254.8528	3.6199	6.7814	10.333	18.5185	604.7401	8.2383	22.4782	8.1395	22.3436	12.512	573.6946	4.0509	18.4922	12.8934	91.084	12.4316	44.2148	2.9084	6.4984	33.9332	11.8939	73.1027	6.8249	1.831	35.9937	28.3422	7.4074	3.2573	8.4577	4.7344	142.0314	59.1912	9.3407	44.5827
ANKRD2	1.8942	0	0.6739	12.9171	2.8391	1.0628	0.5185	7.326	45.0928	2.339	1.0621	2.2259	4.0744	0	0	0	116.8492	1.1481	0	1.5291	0.6337	0.5764	2.3256	0	10.1059	0	0.5787	2.1337	0.4775	0.6282	0	0.4806	1.9389	0.4999	0	0	0.558	0	0.6103	0.5216	0	0.6173	22.8013	0	52.6039	15.2722	1.5308	0	0
ANKRD20A3	20.2052	0	6.0647	6.4586	0.7098	5.3142	4.1478	29.304	40.4509	56.1364	4.2485	23.3723	28.5205	109.7337	80.7765	10.8597	13.5629	18.3697	142.7718	71.1009	1.2674	76.6564	2.3256	98.8083	48.6044	2.6438	6.9444	2.845	63.5122	3.1408	5.9672	317.1933	0.4847	3.4991	14.3959	5.4895	64.1741	50.8764	1.831	102.7647	10.6952	32.716	2.7144	0.995	7.3645	3.0544	162.2656	97.2527	60.1348
ANKRD20A4	0	0	3.3693	3.2293	2.1293	1.0628	2.0739	10.989	0.6631	18.7121	4.7796	13.9121	8.1487	100.0918	31.9349	0	1.0433	1.1481	4.1816	17.5841	0	9.7982	0	0	4.3311	0.6609	1.1574	3.5562	10.5058	0.6282	3.4809	100.9251	0	0	6.6838	0	1.6741	16.1315	1.2207	0.5216	2.139	5.5556	2.1716	0	2.6302	0.7636	83.1739	3.8462	0
ANKRD20B	1.2628	2.037	2.0216	2.1529	2.1293	1.0628	1.5554	6.2794	4.6419	7.6018	4.7796	15.5815	7.6394	56.0147	20.6637	1.81	6.2598	12.0551	30.4659	14.526	2.5349	16.7146	18.6047	18.3714	10.5871	1.3219	4.6296	2.1337	12.4159	74.7517	2.9836	58.6327	0.4847	0	2.0566	0	16.183	10.5475	1.2207	15.6495	1.6043	9.2593	1.6287	0	5.2604	4.5817	96.9511	22.5275	15.0337
ANKRD22	175.5328	238.3297	30.9973	383.2078	642.3531	162.6146	239.5334	395.0811	70.2918	146.7733	71.6941	148.0245	353.4505	47.2911	17.5329	100.4525	51.6432	185.9931	8.9606	28.2875	51.9645	79.5382	152.907	145.9782	2968.2387	17.1844	88.5417	45.5192	174.3003	305.9165	247.638	24.5104	103.2477	143.4645	80.2057	213.1747	290.1786	272.3747	226.4394	378.7167	189.8396	304.321	398.4799	59.7015	650.1841	374.9322	137.7727	129.1209	229.1343
ANKRD23	71.9811	51.6041	68.0593	280.9473	80.9152	23.3825	86.5846	139.7174	206.8966	225.1304	91.3436	69.5604	67.2269	64.7383	96.4308	71.4932	69.3792	117.6808	114.098	360.0917	58.9354	103.1691	47.6744	86.8918	78.4408	280.8989	99.537	190.6117	85.0012	86.0587	74.5898	73.0506	39.2632	45.4887	116.1954	256.1757	56.3616	65.1466	67.1384	83.4637	36.8984	66.6667	64.0608	101.99	391.899	68.7248	38.7805	86.2637	87.0918
ANKRD24	10.734	2.716	1.3477	161.4639	24.1326	0.5314	9.3325	16.2219	104.7745	66.0772	11.1524	16.6945	100.331	123.9669	52.5986	11.3122	18.7793	20.0918	663.0824	159.7859	11.4068	22.4782	133.7209	17.3784	12.9933	64.772	35.3009	12.091	49.1861	34.5491	8.9508	8.1701	129.9079	5.4986	29.8201	22.8728	50.2232	0	20.1415	18.7793	10.1604	17.9012	7.6004	5.9701	5.2604	12.9814	32.147	11.5385	7.776
ANKRD26	235.517	118.1463	132.7493	191.6039	156.8619	233.2935	527.2845	267.9226	169.7613	408.1585	570.8975	378.9649	673.2875	930.2112	249.2173	545.7014	324.987	307.1183	229.9881	267.5841	354.8796	610.3694	422.6744	586.3952	319.538	414.4085	354.7454	252.4893	301.3246	386.3217	262.0587	488.7661	489.5783	787.805	460.1542	645.9286	345.4241	154.4905	274.6569	181.5336	405.3476	246.9136	249.1857	242.2886	285.6391	93.924	399.5408	371.4286	276.309
ANKRD26P1	0.6314	0.679	0.6739	1.0764	0.7098	0.5314	2.0739	0.5233	0	1.7543	124.2698	1.6694	1.0186	0	1.8785	0	0.5216	0	1.1947	0	0	1.7291	8.1395	0.4965	0	1720.423	1.7361	2.1337	2.3877	0	0.4973	0	0	1.4996	0.5141	0.9149	0	0	0	1.5649	0	4.321	0.5429	2.9851	0	401.6586	35.7188	1.0989	1.5552
ANKRD27	2192.8966	912.5785	747.9784	1433.7998	1435.18	1028.2981	850.8101	1130.8216	2029.8408	837.9529	1016.4631	1166.9449	816.9086	1863.6364	798.3719	631.2217	783.5159	583.2377	421.147	1164.3731	757.2877	1137.7423	815.1163	1070.0099	985.0818	1079.3126	862.8472	903.2717	800.3486	1122.5315	973.1477	1597.0203	1606.8832	1433.1453	556.2982	2681.6102	1406.808	649.6045	795.8948	1252.4778	1401.6043	1776.5432	552.1173	1000.4975	877.959	1554.7088	934.3028	728.022	696.7341
ANKRD28	1392.8966	1029.3668	676.5499	1074.2734	724.6878	865.1521	1053.5321	2805.3375	1082.8912	1945.4775	1039.8301	1535.8932	1169.8498	1159.7796	853.4753	1514.0271	1147.6265	983.9265	606.9295	835.6269	863.1179	2403.4374	1454.0698	1099.8014	1244.9471	1187.7065	623.8426	940.9673	956.5025	1513.2504	1443.5604	1424.4864	971.8856	943.7664	1155.7841	1017.3833	765.625	938.7312	1173.7007	1109.0245	995.7219	1440.1235	775.2443	569.6517	1715.4129	1052.2538	993.4941	600	1201.6589
ANKRD29	39.1476	27.8391	382.0755	218.5145	55.363	54.2049	296.0467	45.5259	6.6313	491.7784	68.5077	37.8408	68.7548	14.2332	11.2711	7.2398	13.5629	149.8278	99.7611	6.1162	133.0798	33.4291	431.3953	120.6554	1245.9095	69.3985	15.625	55.4765	137.0525	194.7313	94.9776	32.1999	12.603	28.4929	13.8817	67.7036	51.8973	127.8114	129.3939	34.4288	39.5722	29.0123	14.1151	302.4876	27.8801	90.8695	31.6367	25.2747	53.3955
ANKRD30A	1.2628	0	0	1.0764	0	0	0	0	0	2.339	106.7446	0	0	0	24.4208	0	3.6515	0	0	0	0	3.4582	0.5814	3.9722	0	5.9484	0	0	0	0	0	0	0	0	0	0	0	0	0	0	0	0	0	0	0	0.7636	1.0205	0	0
ANKRD30B	0.6314	0	11.4555	0	1.4196	0	0.5185	0.5233	3.9788	0	58.9485	40.6233	6.6208	0	0	0	0	0	0	0	1.9011	2.3055	0.5814	0	0.4812	239.9207	0	0	0.9551	0	0	0.4806	0.4847	0	1.0283	0	0	10.5475	0.6103	0	0	0.6173	0	0	0	8.3997	6.6335	0.5495	0.5184
ANKRD31	0	0.679	0.6739	0	0	0.5314	0	1.0466	3.3156	13.4493	0.5311	0	1.0186	13.315	0	5.8824	3.1299	5.1665	1.7921	1.5291	3.8023	27.6655	1.7442	3.9722	0.9625	0	0.5787	2.1337	0.4775	0	0.4973	0	1.4542	0.4999	4.1131	0	0.558	0	3.0517	0	1.0695	1.8519	2.1716	1.4925	3.6823	0	10.7157	2.7473	3.1104
ANKRD32	131.3339	1495.1621	298.5175	491.9268	291.0108	410.7878	205.8328	248.0377	97.4801	201.1555	303.7706	200.8904	1055.2585	224.5179	335.6293	471.0407	508.6072	219.2882	188.7694	457.9511	126.7427	367.7202	261.0465	439.9206	293.0703	226.041	192.1296	182.7881	624.1382	605.5514	537.0462	613.721	581.1924	1282.1827	138.8175	140.8966	550.2232	266.1703	277.7087	1534.6896	1536.8984	244.4444	174.81	500.995	251.9726	138.2133	340.3495	254.3956	226.0238
ANKRD33	0.6314	4.753	0	5.3821	2.1293	0.5314	0	0	5.305	3.5085	26.5534	1.113	13.751	1.8365	1.2523	0.4525	29.2123	1.1481	5.9737	0.7645	0.6337	0	1.1628	3.4757	1.9249	6.6094	0.5787	2.845	0	6.9098	0.9945	0.9612	90.6447	0.9998	1.0283	0.9149	0.558	0	0.6103	1.0433	1.0695	1.2346	3.2573	4.4776	0	50.3982	22.9621	6.5934	6.7392
ANKRD34A	8.8398	4.074	8.7601	12.9171	36.9087	3.1885	26.9605	19.3616	29.1777	13.4493	13.8078	10.5732	12.2231	30.303	33.8134	21.267	71.9875	21.814	62.724	32.1101	16.4766	37.4637	89.5349	50.149	5.2936	26.4375	15.0463	39.1181	18.6239	26.3829	15.4152	9.6119	15.5114	22.4944	17.9949	51.2351	20.0893	3.7227	15.2587	33.3855	9.6257	22.2222	9.2291	14.4279	10.5208	19.0902	38.7805	23.0769	20.7361
ANKRD34B	0	0	1.3477	3.2293	152.6032	0.5314	2.5924	444.7933	35.809	5.8475	4.2485	15.5815	29.0298	0	0.6262	108.5973	1.5649	1.7222	49.5818	6.1162	10.1394	205.7619	5.2326	16.3853	31.2801	17.1844	1.7361	227.596	0	13.1915	2.9836	148.5041	741.1537	23.9941	14.91	60.3843	13.9509	9.3067	0.6103	11.4763	7.4866	154.9383	9.772	4.9751	3.6823	0	3.0616	9.3407	15.0337
ANKRD34C	0	0	0	0	0	0	0	0	0	0	0	0.5565	0	5.0505	0.6262	0	0.5216	0	7.7658	2.2936	0	9.7982	2.907	0	0.9625	0	0	32.0057	1.4326	1.2563	0.9945	0	0	0	0	15.5535	2.7902	0	0	0	0	1.2346	0	0	0	0	0	0	1.0368
ANKRD35	16.4167	17.654	268.1941	52.7449	48.2652	10.097	21.2573	23.0246	8.6207	15.2036	6.3728	12.7991	94.2195	11.0193	2.5047	12.2172	3.6515	105.0517	137.3955	136.8502	25.3485	7.4927	24.4186	62.0655	49.5669	1.3219	50.9259	105.2632	191.4915	184.6806	20.8851	85.0655	29.5686	1464.6375	7.7121	44.8307	445.8705	10.5475	50.0486	133.0203	89.3048	29.6296	11.4007	27.8607	177.2751	35.8896	33.6778	314.2857	40.9539
ANKRD36	145.8564	197.5895	172.5067	965.5544	278.2347	49.9535	231.2378	1071.6902	494.0318	1694.6179	251.726	2007.7908	492.4879	1021.5794	704.4458	254.2986	379.2384	746.2687	755.0777	829.5107	200.8872	930.2513	377.3256	940.9136	467.2762	478.5195	432.2917	640.825	1101.1956	1008.2054	244.1571	874.204	202.1328	398.9013	608.2262	1252.516	433.0357	516.2091	203.8565	197.1831	134.7594	475.3086	156.3518	159.204	243.03	203.1201	295.4458	523.6264	355.1063
ANKRD36B	51.1444	60.4312	6.7385	76.4263	43.2967	8.5027	92.2878	491.3658	53.0504	687.671	169.4105	196.995	148.714	145.0872	112.0852	77.8281	163.7976	392.6521	105.7348	175.0765	112.801	221.9001	152.3256	253.7239	89.5091	95.1751	118.0556	79.6586	296.5492	368.7331	119.8409	458.0079	87.7363	128.4682	163.4961	145.4712	125.558	190.4762	73.2419	57.903	42.246	165.4321	34.202	39.801	45.7654	29.7808	75.5198	82.967	63.2452
ANKRD36BP1	46.0931	35.3081	10.1078	3.2293	10.6467	122.7581	192.871	693.3543	217.5066	820.995	227.2969	331.6639	305.5768	650.1377	180.3381	417.6471	134.0636	274.9713	89.0084	133.0275	294.0431	374.0602	255.2326	330.6852	419.153	20.4891	636.5741	35.5619	478.0125	271.3674	539.5326	220.5935	190.4993	241.9401	937.7892	98.8106	152.9018	367.9231	274.0466	91.8101	163.6364	1031.4815	233.4419	142.7861	140.4524	55.7435	200.0255	152.7473	127.0088
ANKRD37	98.3236	283.5851	116.7925	158.0624	102.5281	185.8164	96.8347	150.4867	972.752	165.6901	179.4689	44.2181	197.7744	143.4252	76.3494	140.9321	183.4585	113.473	108.7873	485.1988	158.4601	48.1494	379.5465	217.001	77.3436	103.5294	46.4294	124.4666	124.9375	134.6096	86.1909	247.0215	83.5628	83.3344	45.8715	224.1263	487.394	172.3282	61.0898	162.8326	484.6203	61.0247	211.5907	444.5075	34.3924	73.6196	362.0309	643.2857	167.0866
ANKRD39	279.7159	624.0027	1055.2561	447.7933	299.5282	372.5256	185.6124	125.0654	184.3501	195.8927	174.7212	378.4085	158.3906	151.9743	219.1609	79.638	138.7585	216.4179	135.006	165.9021	135.6147	129.1055	198.8372	183.2175	84.6968	373.4303	157.9861	271.6927	110.7881	121.8641	170.0646	209.5398	102.2782	106.4736	139.8458	191.2168	162.9464	395.2226	209.96	125.7173	132.0856	121.6049	273.0727	424.8756	154.6554	582.634	283.1994	199.4505	270.6065
ANKRD40	1010.2605	932.9486	706.8733	903.1216	972.4019	1159.0275	1008.4251	1183.1502	1913.7931	1560.1244	1191.1843	1194.2126	1231.4744	1667.5849	1852.2229	1913.5747	1404.2775	1223.3065	1286.7384	1840.2141	1455.6401	1540.6207	1413.3721	1436.9414	1210.7796	1193.655	1763.8889	956.6145	1608.3378	1069.7656	1753.8538	1035.6842	1833.7373	1330.6707	1361.4396	1752.0586	1401.7857	1251.4348	1306.7567	1813.7715	1894.6524	1418.5185	1140.608	1070.6468	1345.0815	1229.4112	1881.3624	1282.4176	1448.4189
ANKRD42	200.7893	162.9604	371.9677	234.6609	181.7043	104.6898	286.1957	287.2841	355.4377	170.1635	163.5688	342.7935	236.3127	126.2626	83.2812	447.5113	350.5477	405.8553	230.5854	444.1896	239.5437	239.7674	270.3488	254.717	151.1068	150.694	169.5602	310.8108	188.6263	212.3199	231.7255	280.668	353.8536	159.4605	293.5733	218.6642	155.1339	179.3082	137.3285	199.7913	244.385	176.5432	321.9327	234.8259	154.6554	268.0269	334.7366	204.3956	168.9995
ANKRD43	3.1571	23.7651	3.3693	90.4198	18.4543	5.8456	18.6649	55.9916	2.6525	2.9238	146.5746	302.7268	176.7252	136.3636	13.7758	131.2217	7.8247	28.7026	398.4468	60.3976	3.1686	123.3419	24.4186	208.5402	11.5496	67.4157	9.838	142.9587	8.1181	89.1995	14.918	677.6403	114.3965	87.9782	0.5141	1.8298	112.7232	6.2044	12.207	61.0329	16.0428	19.7531	6.5147	13.9303	36.2967	89.3423	276.0556	4.3956	11.4049
ANKRD44	27.7822	40.0611	6.0647	18.2992	22.0033	7.4399	439.1445	245.9445	25.1989	510.4905	201.2746	70.6733	400.3056	240.5877	29.4302	155.6561	124.674	318.5993	39.4265	69.5719	112.1673	292.2165	188.3721	218.9672	42.8296	15.8625	60.1852	85.3485	208.6828	702.917	253.6052	134.5669	147.8429	151.9624	94.6015	173.8335	139.5089	99.271	197.753	141.3667	151.3369	206.7901	12.4864	46.2687	63.1247	74.0701	143.8959	112.6374	114.5671
ANKRD45	65.6669	11.543	0	57.0506	107.8869	6.377	7.2586	12.5589	32.4934	7.6018	5.3107	205.8987	35.6506	0.9183	5.0094	242.0814	20.3443	271.527	1.7921	1.5291	40.5577	689.3312	12.2093	66.5343	3.3686	5.9484	15.0463	4.2674	6.6855	16.9605	354.55	0.4806	44.5952	4.9988	39.0746	7.3193	106.5848	92.4461	230.1015	11.9979	25.6684	37.6543	7.6004	7.9602	63.1247	3.818	24.4929	13.1868	6.2208
ANKRD46	524.0726	319.8099	1371.9677	699.6771	301.6575	670.5301	767.8185	885.4474	1060.3448	522.0277	753.3617	1133.3556	382.9896	1709.3664	704.7214	387.3303	327.0736	651.8427	412.1027	618.5015	621.673	435.1547	826.0581	942.9692	570.1347	984.2895	575.2315	791.6074	404.8016	546.3154	700.4028	484.2773	416.0349	740.2918	524.9203	788.1519	592.0759	674.2795	512.693	507.5639	563.3957	369.7531	274.1585	596.5174	169.9106	1660.8505	685.2915	600.5495	1110.4199
ANKRD49	470.4025	152.7754	806.6038	938.6437	440.0651	315.1322	819.1834	770.2773	804.3767	1070.1003	402.5491	1219.8108	790.4253	372.8191	580.4634	538.4615	249.8696	725.6028	454.5998	637.6147	481.6223	1640.3316	745.9302	289.9702	464.8701	499.0086	387.1528	546.9417	786.9776	1023.2814	715.0671	767.5117	345.6132	514.8726	324.4216	1303.7511	580.9152	863.6575	321.0435	520.6051	285.0267	450	295.874	372.6368	226.7228	800.2627	597.5252	450.5495	387.2473
ANKRD5	149.0134	181.2935	230.4582	58.127	247.7141	107.3469	239.0149	456.8289	306.366	293.5467	264.4716	241.5136	281.6399	407.2544	157.7959	173.3032	215.4408	470.7233	295.6989	192.6606	787.0722	523.9148	159.8837	461.2711	301.2512	199.6034	645.2546	310.0996	315.6506	263.8295	463.9483	434.4587	457.1013	548.3643	364.0103	120.7685	401.2277	369.7844	318.6021	441.8362	327.2727	271.6049	592.291	386.5672	174.1189	509.3275	246.46	632.967	616.3815
ANKRD50	844.1989	377.525	333.558	348.7621	195.1902	661.6182	1509.7861	1489.2726	968.8329	5011.3442	1661.179	702.8381	1097.0206	1128.0992	3377.583	1566.0633	717.7882	1778.9897	718.0406	1755.3517	1737.6426	980.9713	2722.6744	1195.1341	960.539	864.5076	879.0509	605.2632	1756.8511	1221.7816	1590.7509	1753.6946	930.1987	1973.5116	1009.2545	949.6798	844.8661	720.335	1215.2044	525.2999	980.7487	962.963	1581.4332	941.2935	898.4745	397.8405	762.8524	432.4176	1314.1524
ANKRD52	705.2881	1637.7525	826.8194	874.0581	624.6085	955.4936	1335.0616	1271.0623	1503.9788	1270.6711	3044.6097	1624.9304	1228.9279	1428.8338	1797.7458	2002.2624	1312.989	1501.1481	2508.9606	2387.6147	2086.8188	1246.0987	1167.4419	2014.8957	4171.7998	2205.5519	2154.5139	2157.1835	1861.9088	1744.4152	2319.2442	1907.0047	1575.3757	1567.612	2737.7892	1401.6468	1237.1652	845.0442	1892.0812	2098.0699	1242.7807	1460.4938	2237.785	1374.1294	2803.2614	795.681	2430.9223	1397.2527	2142.0425
ANKRD53	18.9424	9.506	55.2561	49.5156	7.0978	6.9085	19.7019	8.8959	6.6313	12.2798	0.5311	29.4936	8.1487	2.2957	4.3832	22.6244	55.2947	49.3685	97.3716	73.3945	4.436	7.4927	5.814	18.3714	9.1434	29.0813	2.8935	22.7596	19.1014	15.7041	53.7046	17.782	1.4542	1.4996	7.1979	9.1491	26.7857	37.2266	20.7519	31.8206	26.738	14.8148	1.0858	11.4428	6.8385	12.9814	27.0443	2.7473	1.5552
ANKRD54	495.659	639.6198	776.9542	1442.4112	785.0193	776.9364	302.7868	358.9744	683.0239	269.5717	334.0414	440.7346	250.573	1503.214	460.2379	310.8597	273.8654	394.3743	910.9916	739.2966	163.4981	356.7692	166.2791	530.7845	404.7161	453.4038	465.2778	725.4623	229.6943	250.638	285.4301	411.8707	764.4207	217.9461	332.6478	389.753	384.4866	508.1433	337.5229	488.2629	349.7326	287.6543	617.8067	670.6468	354.5502	485.6556	322.4901	302.1978	242.6128
ANKRD55	5.6827	2.716	1.3477	5.3821	4.9685	0	21.2573	2.0931	0	8.7713	6.3728	0.5565	2.0372	0	21.9161	0	3.1299	1.1481	0	0.7645	0	0	5.814	0	0.4812	2.6438	1.1574	0.7112	3.3427	14.4478	3.4809	0.9612	2.4237	2.4994	0	1.8298	6.1384	2.4818	6.1035	1.0433	2.139	3.0864	1.6287	0	2.1042	7.6361	0	1.6484	0.5184
ANKRD56	22.7309	213.2066	55.9299	19.3757	51.8141	116.381	193.908	124.0188	78.9125	581.2458	216.1445	8.3472	76.3942	30.303	4.3832	192.7602	106.9379	256.0276	37.037	115.4434	83.6502	41.4982	211.6279	108.7388	233.8787	53.536	223.9583	85.3485	68.2875	60.3039	195.9224	77.3759	116.8202	67.4833	24.6787	0	90.4018	27.2995	115.9663	102.2431	19.2513	91.358	198.6971	121.8905	170.9627	52.6891	68.3761	13.7363	85.5365
ANKRD57	528.4925	260.0577	262.1294	442.4112	845.3508	364.5543	259.7537	429.0947	578.9125	713.4002	361.1259	395.1029	360.0713	235.9963	160.9267	415.8371	423.0569	540.1837	482.0789	418.1957	694.5501	369.4493	973.2558	801.8868	1200.1925	194.3159	123.2639	554.7653	266.942	307.1729	416.2108	445.993	657.7799	458.8864	1410.7969	368.71	107.1429	260.5863	526.1206	358.3725	264.7059	538.8889	394.1368	704.4776	1458.1799	965.9659	313.8155	296.1538	358.2167
ANKRD58	58.7214	19.0121	9.434	16.1464	69.5587	9.0341	77.2521	81.6327	20.557	15.2036	17.5252	23.9288	66.2083	5.9688	3.1309	37.1041	15.1278	43.054	26.8817	9.9388	22.8137	35.7346	21.5116	30.288	11.0683	15.8625	7.5231	16.3585	21.4891	98.622	12.4316	10.0925	24.7213	23.4942	45.7584	62.2141	5.0223	45.9128	39.0623	30.2556	34.7594	50.6173	19.544	19.403	14.7291	61.0888	25.0032	14.8352	28.5122
ANKRD6	42.2415	514.5205	60.9569	289.3972	644.2127	140.6669	192.0726	119.3511	184.1844	705.9622	207.8864	289.4157	398.0545	556.9927	101.841	528.9774	1784.1054	392.9334	1687.3895	1388.1881	1101.8821	317.0174	287.2791	288.3317	1081.5014	178.4402	149.8206	439.1394	1084.5726	316.1933	364.361	1644.7915	522.1231	496.882	191.4447	1713.0924	1508.6663	208.5063	554.9657	941.6536	912.4332	472	157.6004	267.4826	149.5213	349.6186	543.5438	571.8516	565.8424
ANKRD7	9.4712	0.679	14.8248	10.7643	0	1.0628	1.0369	3.663	0.6631	14.0341	2.1243	11.6861	0.5093	20.6612	3.1309	0.4525	15.1278	1.1481	25.0896	8.4098	5.7034	1.7291	5.814	13.4062	0	12.5578	0	10.6686	19.1014	16.3323	21.3824	2.403	16.9656	4.4989	0.5141	3.6597	16.183	1.2409	4.8828	11.9979	16.0428	6.7901	2.1716	7.4627	6.8385	12.2178	16.3286	21.4286	26.4386
ANKRD9	229.2028	247.1567	473.0458	341.2271	198.0293	184.9342	163.8367	265.8294	126.6578	211.6811	150.2921	161.9366	258.2124	53.2599	237.32	260.181	140.3234	519.5178	544.2055	194.1896	190.7478	158.5001	173.2558	214.002	205.9673	296.1005	217.5926	135.8464	426.4387	268.8548	179.0154	199.9279	547.2613	122.4697	91.5167	236.9625	233.2589	50.8764	242.9188	87.6369	79.6791	167.9012	195.9826	432.8358	265.6497	117.5959	142.3651	220.3297	170.0363
ANKS1A	1094.2384	1285.3505	801.8868	1881.5931	665.7759	1124.4852	1744.1348	1412.8728	933.0239	707.5527	1040.3611	1054.5353	997.7082	1673.5537	713.8384	1043.4389	1768.9098	1051.0907	1119.4743	1379.2049	1520.2788	1071.4605	1681.3953	1732.3734	3348.4119	1318.5724	1222.8009	1278.8051	1278.3611	1120.0188	1258.5778	1788.2975	905.9622	1073.7343	1419.0231	1313.8152	1102.1205	539.1655	1352.5329	995.3052	1211.2299	1997.5309	1089.5765	841.2935	801.6833	1133.96	879.1938	871.978	792.6387
ANKS1B	6.3141	8.148	6.7385	11.8407	12.0663	2.6571	64.2903	17.2684	68.3024	32.7462	13.2767	1.113	21.3904	260.7897	53.851	32.5792	4.1732	4.5924	144.5639	21.4067	4.436	77.8091	23.8372	13.9027	0.4812	13.2188	1.7361	3.5562	80.2259	35.8054	15.9125	6.2477	184.1978	39.4902	5.6555	3.6597	2.7902	122.8478	0.6103	12.5196	10.1604	17.284	8.1433	3.9801	1.5781	10.6905	6.1232	14.8352	20.7361
ANKS3	326.4404	400.6111	695.4178	2029.0635	469.1662	317.2579	217.2391	241.235	710.2122	406.4042	321.8269	271.5637	229.6919	647.8421	637.4452	373.7557	477.8299	323.1917	418.7575	678.1346	342.839	295.6747	237.2093	365.4419	154.9567	518.1758	273.1481	647.2262	314.6955	252.5225	203.3814	150.4265	364.033	162.4598	205.6555	397.9872	268.4152	152.6291	183.1046	181.5336	387.7005	282.716	339.3051	312.4378	227.2488	256.5728	404.1332	335.1648	282.5298
ANKS4B	0	103.8873	469.6765	30.1399	0.7098	85.5587	0.5185	1.5699	0	4.678	398.3006	1158.0412	164.5022	4.1322	284.283	0	0.5216	5.7405	0	2.2936	73.5108	2.3055	22.093	0	0	101.1236	1.1574	252.4893	0.4775	0	0	0.9612	0	0	0	0.9149	2.2321	0	149.5354	0.5216	0	0	15.7438	49.7512	118.3588	305.4438	281.6686	0	177.8123
ANKS6	159.116	500.4244	644.2049	924.6502	417.3521	413.9764	266.4938	412.8728	629.3103	1645.4986	607.5412	689.4825	214.9223	406.7952	1226.675	305.8824	686.4893	411.0218	564.5161	636.0856	538.6565	429.3911	344.186	885.7994	459.0953	840.0529	437.5	643.67	998.5256	533.3124	1275.9821	507.9899	324.285	574.8577	1947.5578	594.6935	627.7902	37.8471	364.9886	485.6547	349.7326	974.0741	486.4278	533.3333	810.626	500.1642	502.6151	795.0549	1710.7309
ANKZF1	1044.9882	1413.6819	656.3342	1101.1841	751.6596	610.6018	845.1069	1089.4819	2528.5146	1960.0964	1480.616	798.5531	516.4248	1028.0073	1474.6399	598.19	1076.1607	863.3754	1533.4528	1762.9969	1143.2193	669.7348	595.3488	812.8103	490.3754	2090.5486	714.6991	1416.074	948.3844	1089.8669	1324.2168	1168.8093	1350.4605	637.8421	1135.7326	1215.0046	699.2188	804.0949	966.1821	662.4935	687.7005	979.6296	970.684	954.7264	1486.586	990.4014	839.903	1657.6923	560.9124
ANLN	889.6606	1519.6062	288.4097	415.5005	1329.4224	1782.9148	499.8056	7209.3145	6643.2361	711.646	2203.9299	8804.118	1530.9396	247.9339	1107.7019	626.2443	3286.385	554.535	1301.0753	1106.2691	926.4892	1671.4553	426.1628	1695.1341	2389.3167	1329.8083	4134.838	662.1622	2351.8597	562.8362	2321.2332	2756.2177	954.4353	2019.0003	3560.9254	582.7996	1256.1384	5851.4038	512.693	1761.6067	1240.6417	937.6543	1924.5385	1113.4328	1915.3077	832.3343	1826.2533	2197.8022	1646.9673
ANO1	152.1705	87.5912	114.5553	69.9677	264.7488	10.6284	694.7505	320.7745	185.0133	202.9097	339.3521	652.1981	546.9824	1040.404	503.444	44.7964	799.1654	626.2916	1893.6679	581.0398	588.7199	828.8113	168.0233	828.6991	499.0375	237.9379	486.6898	631.5789	536.2718	182.168	194.4306	1063.5588	659.7189	206.9488	124.4216	1494.0531	137.8348	27.92	462.6444	451.7475	258.2888	442.5926	151.4658	236.3184	450.2893	300.8621	522.0054	168.6813	373.2504
ANO10	460.9313	304.1928	385.4447	354.1442	601.1857	353.9259	391.4452	240.7117	179.7082	361.3781	519.384	286.5888	411.5101	443.9853	535.3788	323.9819	323.9437	295.0631	195.3405	202.5994	430.9252	237.4619	444.186	408.143	389.3167	883.0139	295.1389	498.5775	293.684	316.5953	353.0582	202.3309	274.3577	280.9305	330.0771	393.4126	122.2098	434.931	449.2167	241.5232	306.9519	337.037	536.3735	344.2786	630.7207	483.3648	322.4901	718.1319	1033.6962
ANO2	3.7885	3.395	5.3908	3.2293	20.5837	26.0396	6.7401	111.46	13.2626	4.0933	3.7175	31.7195	5.6022	8.2645	6.8879	63.8009	7.3031	11.4811	40.6213	17.5841	4.436	130.2582	5.814	13.4062	16.8431	7.2703	20.8333	17.0697	101.7149	11.9351	6.4644	0.4806	7.271	4.4989	7.7121	34.7667	7.8125	30.4017	7.3242	8.868	4.8128	69.1358	7.6004	5.4726	2.6302	7.6361	3.5719	8.7912	3.6288
ANO3	5.0513	6.79	2.0216	13.9935	5.6783	0	42.5146	3.663	1.3263	8.7713	178.9697	96.828	4.0744	0.9183	127.7395	15.8371	3.6515	12.0551	10.1553	8.4098	39.2902	13.2564	41.8605	2.4826	15.3994	91.2095	8.1019	22.7596	3.3427	3.769	14.918	0.4806	13.5725	1.9995	7.7121	2.7447	1.1161	5.584	151.3665	132.4987	6.9519	1.2346	6.5147	11.9403	7.3645	0	89.8074	1.6484	16.0705
ANO4	0.6314	2.716	15.4987	1.0764	1.4196	14.3483	87.103	0.5233	0	1.1695	8.4971	1.6694	43.7993	4.1322	358.7977	6.3348	170.0574	7.4627	216.8459	291.2844	9.5057	44.38	274.4186	25.3227	113.5707	18.5063	38.1944	24.8933	7.6406	87.315	13.9234	1346.1492	1.9389	58.4855	0	5.4895	56.3616	2.4818	3.6621	672.4048	11.2299	2.4691	5.4289	16.9154	0.526	13.745	18.88	9.3407	1.5552
ANO5	9.4712	126.9733	9.434	119.4833	8.5174	151.9862	189.7602	40.8163	20.557	30.992	663.8343	47.8575	292.8444	2449.4949	3338.134	178.733	43.8185	137.1986	74.0741	162.844	209.7592	402.302	48.8372	237.3386	5.7748	625.2479	20.8333	11.3798	621.273	155.1568	178.5182	501.2616	38.2937	59.9852	11.3111	10.979	29.0179	26.6791	6.1035	266.0407	39.0374	311.7284	14.658	95.5224	25.2499	154.2491	463.8347	8.7912	379.9896
ANO6	2406.9455	1241.8944	585.5795	854.6825	344.2445	1570.8782	1443.9404	2928.3098	1153.8462	2006.8767	1815.7196	3962.7156	2077.9221	891.1846	1645.5855	2857.0136	3227.9604	1609.6441	838.1123	1916.6667	1968.948	4188.4364	822.6744	1619.1658	4964.8701	387.31	1689.8148	1709.1038	2201.4362	2288.4064	1716.5589	3461.7325	1938.4392	3018.7529	3009.2545	1099.7255	1335.9375	1717.3879	2064.1995	2501.3041	2019.7861	3320.9877	1884.3648	1218.9055	2775.3814	1506.6014	2418.6759	1679.6703	589.4246
ANO7	118.7056	53.6411	10.7817	23.6814	88.7228	31.3538	27.4789	4.7096	474.8011	53.7974	19.1184	41.1797	14.7695	1.8365	16.9067	71.4932	42.2535	20.6659	16.129	6.8807	27.8834	236.3092	6.3953	26.3158	14.9182	19.1672	1146.412	49.7866	24.8318	10.6788	26.8523	10.0925	14.0572	17.9955	190.7455	74.108	15.625	100.5119	25.6346	50.0782	4.8128	13.5802	60.8035	22.8856	18.4114	91.6331	88.7868	63.7363	26.4386
ANO8	371.2707	114.7513	206.1995	156.0818	147.6347	95.1242	146.2087	490.8425	402.5199	684.1625	99.8407	489.7051	231.2198	801.1938	710.0814	434.8416	470.5269	314.0069	1402.6284	421.2538	133.7136	336.0201	384.3023	593.8431	125.6015	355.5849	638.3102	231.8634	799.8711	431.5496	178.5182	532.0197	140.0873	919.2725	475.5784	522.4154	542.4107	121.6069	289.3053	214.3975	145.4545	285.8025	413.1379	300.995	570.2262	148.9038	301.0588	209.8901	159.1498
ANO9	167.3244	1431.3359	1797.1698	4144.2411	450.002	872.592	468.1789	362.6374	438.3289	2227.9138	717.4721	117.9744	2808.7599	1490.3581	3229.8059	122.6244	10.433	1897.2445	455.1971	666.6667	1288.3397	288.1819	762.7907	257.1996	1752.1655	1732.9808	253.4722	919.6302	1148.9491	515.7238	750.3729	179.2623	359.6704	265.4343	364.5244	578.2251	1493.8616	307.1196	626.8282	1115.2843	267.3797	138.8889	229.6417	1195.5224	815.3603	527.6541	568.9501	259.8901	656.817
ANP32A	3160.221	2716.0075	2053.2345	2843.9182	3309.7153	2708.1174	2342.4498	2984.3014	3242.7056	1298.1545	2868.8263	5212.5765	1549.2743	2053.2599	1903.5692	3837.5566	3848.722	2156.1424	3827.957	3245.4128	2027.2497	3116.3996	1985.4651	1875.8689	2691.5303	2776.6028	3824.0741	2687.0555	2790.2368	1685.9958	2048.2347	1771.4766	1174.0184	2983.7615	3522.365	1323.8792	2221.5402	2410.4235	2189.321	1351.0694	2652.4064	4354.9383	4051.0315	1923.3831	1420.8311	2808.5555	3945.4012	3374.7253	2752.2032
ANP32B	2050.1973	3873.7057	2295.1482	1667.3843	3119.4936	4174.8373	2179.65	2674.516	5075.5968	1927.3501	1904.4079	3507.5125	1707.1556	1172.6354	3802.129	2424.8869	2895.1487	1739.9541	2752.6882	3012.9969	3227.5032	3309.4815	2627.907	3221.4499	1871.5111	2522.1414	3815.3935	1695.5903	3851.3195	1981.2336	3837.3943	3382.4342	3926.8056	3056.7435	4517.7378	1923.1473	5262.2768	2144.8736	1642.4485	5287.9499	6066.8449	4176.5432	2722.0413	2851.7413	2477.1173	4566.3844	2932.0066	5110.4396	4030.0674
ANP32C	1.2628	0.679	1.3477	1.0764	0	0.5314	1.0369	1.0466	0	0.5848	0	2.2259	0.5093	1.3774	0	0	0.5216	0.5741	1.7921	1.5291	0	1.7291	0	0.4965	0	1.3219	1.1574	1.4225	0.4775	0.6282	0.4973	0.4806	0	0	0.5141	0	1.6741	2.4818	0.6103	0	0	0	0	1.4925	0	1.5272	0	1.0989	0.5184
ANP32D	0.6314	0	0	0	0	0	0	0	0	0	0	0	0	0	0	0.4525	0	0.5741	0	0	0	0	0	0	0	0	0	0	0	0	0	0	0	0	0	0	0	0	0	0	0	0	2.1716	0	0	0	0	0.5495	0
ANP32E	6792.7388	2529.282	1847.7089	4026.9107	4595.841	2405.2079	2410.8879	4537.9383	8779.1777	3562.9079	1364.3123	6702.2816	3187.6751	2414.1414	2342.5172	7597.7376	3944.1836	1241.6762	4299.2832	2047.4006	4601.3942	2226.4937	844.7674	6299.4042	2412.897	3016.5235	5586.8056	1628.734	6389.8954	4265.871	1733.9632	2841.2832	3293.2622	6244.9544	7341.3882	1570.9058	2098.7723	4446.7194	2690.4174	3713.615	3487.7005	5453.0864	4758.9577	2515.9204	1842.7144	4668.708	2766.1692	3602.7473	2446.8637
ANPEP	424.9408	138.5164	2134.7709	45.2099	300.238	38.2623	108.3603	36.1068	66.313	366.6409	80.7223	71.7863	227.1454	25.7117	79.5241	66.0633	783.5159	311.1366	57.3477	140.6728	125.4753	170.0273	178.4884	161.3704	140.5197	19.8282	52.0833	985.7752	90.2541	575.3995	129.7862	98.5222	123.1217	74.9814	87.4036	149.1308	71.4286	91.2052	102.5386	39.6453	94.6524	137.6543	125.9501	233.3333	1623.8822	151.1947	370.9657	523.6264	478.4863
ANTXR1	2689.1871	4554.7445	428.5714	399.3541	1028.4747	1573.0039	1296.1763	2445.8399	832.2281	3067.621	2066.3834	1354.4797	10769.0349	475.6657	1223.5441	2185.9729	8217.0057	7961.5385	1697.1326	3195.7187	6261.09	4483.5347	2455.2326	2499.5035	2202.1174	353.6021	1257.5231	3863.4424	2194.2732	4172.2744	3066.6335	1544.6353	2372.2734	1512.6256	2990.7455	5387.0082	1280.692	1647.8982	2558.582	2056.8597	1502.139	1813.5802	2490.228	5380.597	2619.1478	1224.8295	3698.9412	3368.1319	1831.5189
ANTXR2	596.0537	326.5999	390.1617	214.2088	395.3488	823.7013	820.2203	540.0314	153.183	1222.1365	926.1816	290.4841	1330.7869	426.9972	633.6882	785.5204	126.7606	1316.8772	946.8339	480.1223	1287.706	431.6966	1078.4884	1050.6455	612.127	265.6973	252.8935	1107.3969	540.5696	1544.6586	819.9901	309.9844	1488.6088	755.8129	325.964	656.9076	905.1339	392.1204	898.4334	631.7162	512.2995	594.4444	381.6504	628.8557	744.8711	783.4633	1392.0143	333.5165	1004.1472
ANTXRL	0	0	0	0	0	0	0	0.5233	0.6631	0.5848	0	0	0	0	0	0	0	0	0	0	0	0	0	0	0	0	0.5787	0	0	0	0	0	9.2099	0	2.0566	0	0	2.4818	0	0	0	0	1.0858	0	0	0.7636	2.5513	1.6484	0
ANUBL1	68.824	101.1713	181.2668	141.0118	84.4641	170.0545	184.5755	130.8216	163.7931	240.9188	96.1232	202.5598	243.4428	413.2231	87.6644	140.2715	116.3276	218.1401	64.5161	47.4006	191.3815	112.391	163.3721	218.4707	220.8855	74.0251	170.7176	168.5633	148.9909	232.4212	174.0428	130.2415	122.1522	147.9634	120.3085	289.1125	221.5402	174.3447	212.4014	85.0287	137.4332	201.8519	140.608	151.2438	171.4887	85.5243	177.5737	165.9341	270.6065
ANXA1	5037.4112	1168.5622	448.1132	796.5554	19341.5704	325.2292	1756.5781	28906.855	25337.5332	6004.257	865.1089	4512.5209	2433.4097	213.9578	525.3601	27156.5611	615.5451	2623.4214	551.374	581.8043	1235.7414	47344.8356	1462.7907	2280.0397	5329.6439	299.4052	87651.6204	1564.7226	1915.8703	3721.2516	1246.6435	552.6853	1253.5143	1195.2042	5689.9743	2099.7255	1832.0312	27304.4827	869.1366	1062.5978	1266.3102	7119.7531	2351.7915	1173.6318	17079.4319	1411.9138	1961.9849	2428.022	1389.3209
ANXA10	0	2.037	0	17.2228	0	0	0	0	0.6631	0	3.1864	0	0.5093	0	0.6262	1.3575	0	0	0	0	5.0697	0	0	0	1.4437	1.3219	2.8935	0	0.4775	1.2563	0	0	0	0	0.5141	0	0.558	9.9271	0	0	1.0695	3.7037	0.5429	7.4627	144.1347	1.5272	2.0411	0.5495	2.592
ANXA11	2209.3133	5623.4935	6034.3666	3390.7427	4250.177	3376.6441	2216.9799	1350.6018	1307.0292	3852.946	1740.8391	1104.6188	3275.783	1674.0129	1208.516	990.0452	1105.373	4091.2744	698.9247	877.6758	2582.3828	455.9038	3216.2791	1076.4647	5471.1261	1444.8116	999.4213	2002.845	1138.4434	2226.2181	1563.4013	855.4608	1681.5317	2537.372	1009.2545	1495.8829	2043.5268	1207.3833	2786.2421	2039.6453	1850.8021	1749.3827	5011.9435	2930.3483	5584.4292	2819.246	3388.6975	1930.7692	2586.8326
ANXA13	0	1518.2482	43.1267	652.3143	2.1293	2664.0096	5.7032	0	0	0	8740.308	2041.7362	415.5844	1.3774	2488.4158	1.3575	0	4.5924	2.3895	10.7034	16.4766	55.3309	0	0	16.8431	20576.3384	0	141.5363	8.5956	5.0253	10.9398	0.4806	0	0.4999	0.5141	94.236	0.558	234.5277	78.735	0	2.139	1.2346	20.6298	271.6418	93.6349	10456.8675	1320.0663	0	316.7444
ANXA2	13226.2036	2399.5926	5103.7736	1981.7008	22177.151	7600.9034	3708.1011	3980.6384	2081.565	4219.5869	1610.7276	2153.5893	5378.1513	453.168	809.0169	2903.6199	5208.6594	4414.4661	3259.2593	1655.1988	10925.2218	2079.5209	1775	2890.7646	27175.1684	810.9716	5813.0787	4465.8606	6556.5551	6380.2756	2181.5017	2040.6104	6410.5671	9872.5565	8932.6478	2775.8463	5183.0357	13761.4394	3007.7987	4661.4502	4568.4492	2390.7407	15281.2161	3024.3781	15520.2525	6940.4461	2682.485	9023.0769	4920.6843
ANXA2P1	1.2628	2.037	0.6739	0	4.9685	5.3142	0	1.5699	5.9682	8.7713	1.0621	1.113	2.0372	1.3774	0	1.81	1.5649	2.2962	0.5974	9.1743	5.0697	2.8818	0	0.4965	10.1059	0	2.3148	6.4011	2.3877	1.8845	1.9891	0.4806	2.4237	2.4994	3.0848	0	0	16.752	0.6103	1.5649	1.0695	1.2346	14.658	1.4925	2.1042	4.5817	1.0205	1.6484	3.1104
ANXA2P2	4225.4144	854.1843	843.6658	310.0108	5955.0743	3120.4995	1563.1886	1873.888	852.7851	2053.0723	714.8168	894.8247	2504.2017	199.2654	376.3306	1369.2308	2535.7329	1945.465	1189.3668	731.6514	5206.5906	1033.4205	789.5349	1268.1231	12776.2271	275.6114	2561.9213	1827.1693	2845.1533	3027.1289	1023.8687	970.3232	2770.7222	4412.9078	4216.9666	1082.3422	2150.1116	6863.3473	1381.2193	2076.1607	2088.7701	1026.5432	6604.2345	1250.2488	6856.9174	2080.8357	1133.3078	4121.4286	2059.6164
ANXA2P3	0.6314	0	0	0	0	0	0	0	0	0	0.5311	1.6694	0	3.6731	0.6262	0	0	0	0	0	0	0	0	0	0	0	0	0	0	0	0.4973	0	0	0	0	0	0	1.2409	0	0	0.5348	0	0.5429	0	0	0	1.0205	0	0
ANXA3	2597.0008	878.6284	127.3585	327.2336	4086.9271	282.7156	58.0687	2116.1695	807.0292	369.5647	106.2135	1245.409	37.6878	4.1322	16.2805	890.4977	1236.8284	412.744	11.9474	19.1131	686.9455	198.2692	115.1163	646.9712	622.2329	116.3252	1010.9954	98.862	491.3835	286.4434	563.4013	143.6982	649.5395	176.4563	400.5141	7.3193	476.0045	1824.1042	551.7553	91.2885	193.5829	1140.1235	572.2041	65.6716	1398.7375	114.5414	17.8594	95.0549	156.5578
ANXA4	3328.1768	1249.3634	3111.186	813.7783	2492.7558	1462.9999	861.1795	6271.5856	5019.8939	2523.7995	1635.1567	8410.6845	1607.3338	252.5253	661.866	2466.9683	675.5347	1789.3226	328.5544	220.948	3042.4588	2244.361	1502.907	707.5472	3392.204	1072.7032	7524.3056	1870.5548	1954.0731	1985.0026	1114.8682	307.1008	2643.238	2639.8466	1158.3548	1946.0201	1260.6027	5037.3817	2279.6527	1310.3808	822.4599	2953.0864	1780.6732	917.9104	5156.2336	1398.1689	1498.6605	1300	1522.5505
ANXA5	7405.8406	3389.5773	6175.2022	1976.3186	8173.1443	3798.5917	5823.9793	3728.9377	2425.0663	7191.893	5257.5677	2070.6733	5853.3231	635.9045	2474.0138	3692.3077	4102.2431	4159.0126	2277.1804	2561.9266	4643.2193	2444.3593	2819.7674	3494.0417	2981.232	4293.4567	2701.3889	5103.1294	3266.3392	5772.2115	3813.5256	2339.541	2933.1071	4923.2815	2778.9203	4274.4739	4300.2232	3491.8567	4182.1098	3924.8826	5047.0588	3776.5432	6886.5364	4219.403	5499.737	4726.7424	5013.9048	4159.8901	6091.7574
ANXA6	2675.9274	1478.8661	1132.7493	430.5705	1722.6419	184.9342	3852.2359	2391.9414	575.5968	1174.7714	1542.7509	854.2014	2609.6257	640.955	1555.4164	1032.1267	2617.6317	2411.5959	1619.4743	1208.7156	1634.3473	913.5368	4537.2093	2038.2324	1487.488	972.2406	1629.0509	3829.303	1679.968	3054.14	1473.8936	839.6011	1137.6636	841.7917	2023.6504	2774.9314	1525.6696	4177.4469	1649.1624	1461.6588	1529.4118	1884.5679	1396.8512	1560.199	2117.8327	1569.981	1654.8029	1082.967	1210.9902
ANXA7	1849.4081	4684.4339	7196.0916	2698.6006	3514.1327	5493.8222	3717.4336	1819.4662	1354.7745	2684.6069	2329.7929	1517.5292	2221.0339	2523.416	2011.2711	2028.0543	982.7856	2424.7991	900.2389	1441.1315	5058.3016	766.564	4500.5814	1588.3813	2336.8624	2096.497	2123.8426	3180.6543	1488.954	2089.9062	2456.9866	1605.671	2234.6098	1982.5093	1769.1517	2364.1354	1685.8259	3846.13	2338.8565	2034.9504	2441.1765	1628.3951	4120.5212	3053.2338	3441.3467	2441.2593	4883.7862	4391.2088	4909.7978
ANXA8	551.2234	12.901	15.4987	19.3757	13.4859	6.377	1.0369	19.8849	18.5676	9.9408	3.7175	0.8904	4.5837	0	1.8785	10.8597	0.5216	159.5867	2.3895	3.8226	11.4068	3.4582	20.3488	18.8679	7588.2243	17.1844	94.9074	3.5562	83.5686	17.5886	21.3824	0.4806	3.3931	13.4967	6.6838	0	56.9196	99.8914	1.831	3.6515	26.738	1.2346	49.9457	9.9502	1031.0363	11.4541	1.0205	13.1868	1.0368
ANXA8L1	0	0	0	0	0	0	0	0	0	0	0	0.2226	0	0	0	0	0	0	0	0	0	0	0	0	22.9403	0	0	0	0	0	0	0	0	0	0	0	0	0	0	0	0	0	0	0	0	0	0	0	0
ANXA8L2	222.2573	7.469	5.3908	13.9935	7.8076	6.377	1.0369	31.3972	9.9469	5.8475	0	1.6694	4.0744	0	0.6262	5.8824	1.0433	57.9793	0	1.5291	5.7034	2.8818	26.7442	19.3644	2620.308	7.2703	45.1389	0	138.9627	14.4478	13.4262	0.9612	3.8778	22.4944	3.0848	0	45.7589	131.534	0.6103	2.0866	29.4118	0.6173	47.2313	12.9353	356.6544	12.2178	3.0616	11.5385	1.5552
ANXA9	39.1476	14.938	36.3881	5.3821	18.4543	33.4795	21.7758	45.5259	62.9973	99.4082	48.8582	36.7279	93.2009	89.0725	46.3369	18.0995	23.4742	36.1653	20.3106	46.6361	46.8948	45.5327	65.1163	22.8401	114.5332	25.7766	105.3241	155.0498	25.3094	36.4336	9.448	19.7044	26.6602	37.9906	24.1645	100.6404	24.5536	21.0951	18.3105	29.734	16.5775	34.5679	60.8035	18.408	388.7428	278.7174	109.1976	68.6813	75.1685
AOAH	154.0647	114.7513	5.3908	35.5221	97.95	6.377	454.6986	240.7117	21.2202	82.4504	140.7329	96.2716	453.7815	101.9284	43.8322	129.4118	67.2926	390.93	48.3871	44.3425	65.9062	111.8146	169.7674	165.3426	35.1299	22.4719	100.1157	88.1935	140.3953	731.8126	378.916	59.5939	53.3204	92.4771	124.9357	353.1565	136.7188	89.9643	324.0952	143.975	177.5401	284.5679	8.1433	57.7114	185.1657	293.9896	261.7681	117.5824	370.14
AOC2	8.8398	6.111	5.3908	65.662	25.5522	8.5027	10.3694	13.6054	49.7347	32.1615	21.2427	14.4686	8.1487	41.3223	157.1697	14.0271	27.6474	11.4811	34.6476	209.4801	22.8137	55.9073	10.4651	59.5829	30.3176	46.2657	35.8796	34.1394	22.9217	13.1915	15.9125	15.8597	16.4809	29.4927	68.3805	25.6176	45.2009	4.9635	5.4931	109.5462	27.8075	17.284	22.2584	9.9502	12.0989	21.3811	46.4345	31.3187	6.7392
AOC3	287.9242	266.1687	95.6873	148.5468	277.5249	52.0792	272.7155	498.6918	220.8223	357.8696	218.2687	169.1708	611.1536	356.7493	273.6381	202.7149	57.3813	1053.961	264.6356	487.7676	974.0177	82.42	656.9767	372.3932	289.2204	111.0377	127.3148	832.1479	1058.2175	444.7411	292.3918	339.3007	436.2579	320.4207	201.0283	211.3449	337.6116	86.2417	312.4986	625.4564	495.1872	604.321	469.5983	697.5124	140.4524	379.5139	1547.6464	365.9341	392.4313
AOX1	30.3078	66.5422	634.7709	58.127	21.2935	609.0076	152.4303	55.9916	4.6419	30.4072	193.8396	6.6778	86.5801	0.4591	2.5047	47.0588	3.6515	175.6602	7.1685	10.7034	60.2028	12.1036	455.814	73.9821	13.4745	74.6861	38.1944	503.5562	55.8716	729.9282	164.0975	21.1462	29.5686	39.9901	14.3959	11.8939	161.2723	46.5333	477.2927	23.4742	18.7166	87.6543	15.7438	582.0896	185.1657	170.2849	264.3194	7.6923	933.6444
AOX2P	0	0	0	0	0	0	0	0	0	0	0.5311	0	0	0	0	0	0	0	0	0	0	0	2.3256	0	0	0	0	0	0	0	0	0	0	0	0	0	0	0	0.6103	0	0	0	0	0	0	0	0	0	0
AP1AR	1172.5335	643.0148	423.1806	257.2659	363.4086	944.8652	693.1951	1092.0984	850.1326	440.9047	1067.9766	602.1146	629.4882	455.9229	1041.3275	989.1403	508.0856	568.3123	262.2461	1031.3456	1074.1445	750.4258	791.2791	494.0417	411.9346	601.4541	780.6713	620.1991	533.8841	633.8189	717.5535	630.5419	527.872	557.8619	586.1183	575.4803	638.3929	562.7424	644.5283	637.976	785.0267	924.0741	1731.8132	1234.8259	634.4029	494.8189	742.9519	413.7363	1081.9077
AP1B1	1864.562	3136.9886	1495.283	2266.9537	3439.6055	4443.7359	2178.0946	2059.6546	2055.0398	1979.978	2471.5879	1951.0295	2260.2496	1529.8439	1132.7489	1461.086	2524.7783	2432.8358	2149.3429	1915.9021	1694.5501	2188.4537	2366.8605	2055.6107	3131.8576	2397.2241	2696.7593	2221.1949	1623.1413	2608.1426	2266.5341	2074.7327	2698.4973	1869.0374	1719.2802	2064.9588	1626.6741	1498.9918	2814.3182	3200.313	2070.5882	2345.679	2921.8241	2523.8806	2434.5082	2552.7463	2055.3642	1473.0769	1482.6335
AP1G1	815.1539	1987.4385	1527.628	2251.8837	1831.2386	2642.7528	3198.4446	2386.1852	2133.2891	2379.3652	4275.624	1960.4897	1823.2748	3123.9669	1989.355	2166.9683	1599.374	3127.4397	1347.0729	2977.8287	1974.6515	4020.7145	2992.4419	2062.5621	3198.7488	3005.9484	1713.5417	2919.6302	1762.5816	2798.4767	3248.1353	2470.7437	2654.3868	2085.4838	1974.2931	1442.8179	1439.7321	1621.2192	3707.2584	2811.1633	2691.9786	2491.9753	4065.1466	4051.2438	1943.7138	1698.2674	2807.501	2591.7582	1235.3551
AP1G2	753.3133	1123.0623	2395.3774	5231.1302	830.2325	668.617	943.3156	878.8435	2574.0385	1735.2057	868.4387	1551.8253	1196.659	3228.7328	1480.0626	670.8054	2006.6249	1430.4937	4313.0705	2577.63	1938.3777	1111.7022	880.4128	903.6197	888.1088	3131.1566	1342.1701	1623.5917	2011.9599	2603.915	3359.1895	1078.2554	1833.4319	1377.779	766.1902	4333.5041	1339.3359	518.4117	870.9006	1168.5498	689.2086	1050.6235	448.355	1576.6219	1882.1094	838.2599	845.5313	1509.1868	1505.8683
AP1M1	1113.8122	925.4795	502.6954	524.2196	903.553	829.547	597.7965	646.2585	669.0981	584.1695	627.7217	1028.9371	654.9529	770.8907	1182.2167	621.7195	1949.9218	654.4202	1393.0705	1334.8624	637.5158	895.6695	509.8837	1152.433	762.7526	803.0403	629.6296	583.926	803.6913	959.8367	577.822	1355.7611	631.1197	458.8864	896.144	719.1217	1114.3973	389.6386	831.295	1168.4924	1045.4545	606.7901	492.9425	792.5373	1175.697	975.1292	916.9537	464.2857	569.2068
AP1M2	2016.101	2440.3327	1622.6415	629.7094	1153.3964	2157.0347	501.361	1274.7253	1115.3846	918.649	751.4604	949.36	632.5439	522.4977	16.9067	614.4796	61.0329	563.7199	813.0227	478.5933	826.9962	1087.0223	737.7907	344.5879	439.3648	1317.2505	1397.5694	502.845	1207.2084	621.2555	733.4659	812.6877	626.2724	1140.2178	1228.2776	178.4081	1994.9777	725.919	905.7576	1087.1153	977.0053	365.4321	1457.6547	1106.4677	807.9958	1477.5842	172.9812	780.7692	248.8336
AP1S1	920.5998	780.1731	2176.5499	137.7826	1546.6158	1186.1299	783.9274	652.0147	656.4987	681.2387	516.7286	604.3406	321.3649	1580.3489	550.407	591.4027	893.5837	289.3226	632.0191	644.4954	652.0913	547.5457	1313.3721	729.3942	372.9548	881.0311	1386.5741	852.7738	695.7684	388.8344	544.008	841.0429	774.6001	642.8409	907.455	433.6688	1419.0848	1348.8444	466.9168	1159.1028	717.6471	532.0988	1609.6634	1005.4726	1741.1888	1833.4262	953.6931	805.4945	1203.7325
AP1S2	528.4925	187.4045	220.3504	127.0183	325.0803	263.5844	560.4666	298.2732	119.3634	238.5797	199.1503	258.2081	521.0084	156.1065	434.5648	884.1629	1537.2979	381.1711	714.4564	303.5168	273.7643	404.0311	356.3953	925.0248	126.0828	142.1018	143.5185	362.0199	398.2642	1053.4333	438.0905	408.026	256.4227	480.3811	349.1003	616.6514	380.5804	511.866	317.3814	563.3803	584.492	468.5185	119.4354	205.9701	194.6344	401.6586	352.596	471.4286	701.3997
AP1S3	378.2163	401.9691	256.0647	333.6921	383.9923	323.1035	439.663	338.5662	248.6737	653.7553	752.5226	120.2003	106.9519	482.5528	200.3757	147.9638	124.1523	226.1768	160.693	201.0703	305.4499	131.9873	209.8837	252.7309	264.1963	341.0443	273.7269	196.3016	274.5826	170.2328	363.5007	169.1698	143.9651	395.4021	296.6581	120.7685	238.2812	697.3786	185.546	304.121	164.7059	289.5062	1331.1618	286.5672	1230.405	360.4237	289.3226	207.6923	173.1467
AP2A1	947.9779	3265.0755	3110.7615	1808.127	1754.355	3020.3003	1406.3668	1603.7258	1542.6525	1233.5216	1962.9315	1357.1564	1997.6063	1380.5739	1602.1039	1410.2805	2615.7851	1775.6544	1000.3226	1105.1376	970.3739	1658.0606	1387.1686	1447.5968	1680.1829	1598.5922	2982.934	2323.7553	1515.271	1323.8271	1527.2501	1910.7678	968.0175	2074.9115	1090.7712	1409.4145	2854.5257	1152.4678	1612.4926	2635.2999	2065.0856	2051.1173	1578.8654	1957.4328	2867.5855	1220.4006	1919.4387	1182.489	1125.2618
AP2A2	991.3181	3665.9311	2484.5013	2294.9408	1793.6201	2555.0684	858.5872	1459.4453	2163.13	2270.0161	1730.2177	1241.5136	1312.9615	2173.5537	1771.4465	1125.7919	1579.5514	2306.5442	1403.8232	1980.8869	2183.7769	1155.6096	1506.9767	1392.2542	790.6641	3155.9815	1057.8704	1413.9403	1413.026	1533.3517	909.995	1346.1492	1701.4057	1134.2193	948.5861	1478.4995	1182.4777	745.1528	1494.1338	1297.3396	1475.9358	2208.0247	1622.1498	1686.0697	1592.8459	1028.5819	1218.0125	1319.7802	1043.5459
AP2B1	5640.4104	4552.7075	3841.6442	1983.8536	12641.9343	6072.0074	4771.4841	11679.7488	14016.5782	4878.0203	5808.8157	7977.7407	4670.741	9419.6511	4609.2674	9514.4796	6717.7882	3715.2698	4964.7551	4730.8869	4389.7338	6994.7522	5162.2093	5318.2721	6320.0192	3872.4389	6611.6898	5706.9701	8071.7735	3914.7266	5958.727	5544.6353	3521.5705	5551.1261	12205.6555	2903.0192	6157.3661	7459.5936	7624.4768	5966.0929	6978.6096	8230.2469	5857.7633	4934.8259	6718.5692	4923.7536	5933.9201	4006.044	5064.282
AP2M1	7535.9116	4128.3314	2437.3315	2616.7922	4578.8063	3745.9811	3718.989	4459.9686	4993.3687	2592.2158	2600.6373	4129.1041	5994.3978	2441.2305	3885.4101	7072.8507	6458.0073	3162.4569	6564.5161	4776.7584	4863.7516	6803.3994	2927.3256	6049.1559	8291.6266	1888.3014	11293.4028	3497.8663	6457.7053	4137.7253	2262.0587	4293.1635	5480.3684	6915.7883	5474.5501	3943.2754	4285.1562	7821.9327	3277.5729	4869.5879	4826.2032	3623.4568	5192.1824	3898.01	6863.2299	4114.3276	6237.02	9578.5714	4833.5925
AP2S1	1730.071	4046.8511	2225.0674	1944.0258	3568.0761	2399.8937	1039.5334	873.3647	770.557	599.3731	1113.6484	988.8703	1471.3522	569.3297	1117.7207	715.3846	2179.4471	841.5614	658.9008	920.4893	614.0684	837.4567	791.8605	1290.9633	1054.8604	1906.8077	1468.1713	1162.8734	1164.7078	880.6878	732.4714	1461.0117	646.6311	1738.5697	612.8535	825.2516	2955.3571	2105.1652	818.4777	1473.6568	1955.0802	1172.8395	1191.0966	1172.6368	1044.1873	1776.9191	892.971	810.989	904.0954
AP3B1	1116.9692	879.3074	1393.531	493.0032	1155.5257	817.3243	1191.4452	1220.3035	517.9045	826.2578	1054.6999	921.5359	1730.0738	2193.2966	830.3068	1234.3891	1545.6442	1005.7405	356.0335	541.2844	889.7338	1223.0442	1407.5581	764.6475	1125.6015	520.1586	592.5926	947.3684	1453.6164	1252.5617	1317.2551	1266.3703	770.2375	1381.658	1269.4087	730.1006	956.4732	1020.6298	1431.2679	938.4455	1548.6631	1124.0741	832.2476	1056.7164	1198.8427	921.6766	1149.6364	777.4725	1552.0995
AP3B2	2.5257	3.395	5.3908	1.0764	1.4196	6.377	201.685	2.6164	13.9257	3.5085	454.5937	2.7824	100.8403	2016.0698	253.6005	2.2624	33.3855	21.814	1328.5544	1370.7951	0	312.3892	450	39.2254	276.7084	1047.5876	8.1019	678.5206	38.6803	243.1	8.9508	264.3278	83.8585	2.9993	175.3213	3.6597	643.4152	1.2409	1.831	500.7825	519.7861	1.8519	89.0337	162.6866	0.526	32.0716	235.7444	50.5495	824.7797
AP3D1	2343.8043	5358.0037	1492.5876	1420.8827	2328.796	3143.3506	2322.2294	3223.9665	2423.7401	2416.2047	5241.6357	4659.4324	3927.1709	2798.4389	5887.9148	2141.1765	5127.8039	2858.209	4362.6045	4106.2691	2122.9404	3578.6434	4776.1628	4120.6554	2282.0019	5356.2459	3510.4167	2716.9275	3372.3519	3586.8242	3331.6758	6504.866	3250.1212	2250.443	2796.9152	3165.5993	4893.9732	1119.9007	4017.3156	7038.602	3607.4866	2934.5679	4226.9273	2326.8657	2967.9116	3779.1031	4653.1445	4542.8571	3157.0762
AP3M1	841.0418	1652.0115	1243.9353	565.1238	1126.4247	1934.3696	1754.5042	1132.3914	1039.7878	3830.7253	1486.4578	1066.778	1176.9799	2108.8154	2203.5066	1545.7014	970.7877	1292.1929	682.1983	1058.104	2579.8479	1182.1223	1775.5814	1340.6157	1306.0635	1033.0469	1644.0972	1682.0768	1100.7181	1411.4876	1466.4346	1351.9164	1335.4338	1804.0535	1167.0951	1393.4126	1097.6562	1417.0932	1544.7927	941.0537	1434.2246	1245.0617	2300.2172	1583.5821	1630.7207	1261.4828	3682.6126	3101.0989	2218.2478
AP3M2	483.6622	1071.4649	539.7574	449.9462	609.7031	766.308	651.199	4918.3673	3180.3714	518.0923	772.7031	632.1647	507.2574	2830.1194	720.7264	644.3439	564.4236	1033.8691	1635.6033	1175.0765	658.4284	1122.1805	366.8605	1068.0238	459.5765	759.4184	1625	1092.4609	772.174	694.7509	711.089	1074.1319	2152.2055	688.8295	341.9023	1367.7951	1218.75	628.5094	399.7784	1268.6489	1402.6738	872.8395	294.2454	479.1045	270.384	1250.7922	786.3248	863.7363	766.7185
AP3S1	1387.2139	1359.3617	1540.4313	1368.1378	1335.8105	853.9923	934.2839	675.5625	674.4032	826.8426	720.1275	789.0929	1100.5857	599.1736	1351.2837	771.9457	768.3881	766.9346	882.9152	517.5841	761.09	548.6984	980.2326	1326.2165	920.1155	643.0932	445.6019	1087.4822	543.9123	930.3129	847.3396	421.002	742.1231	976.2584	440.1028	894.785	909.0402	1991.0036	1129.7556	809.5983	764.7059	722.8395	591.7481	965.6716	1014.2031	1625.7245	1101.1609	1108.7912	1213.0638
AP3S2	1088.9282	941.2324	807.9447	635.4144	982.9067	1240.7334	1225.2858	929.5395	930.8687	1260.8296	863.043	1019.015	1612.6967	1560.6749	582.0664	1082.6833	831.6849	929.6383	724.2951	1222.4847	1127.1229	1049.4607	1199.4477	687.8302	1544.4225	879.1342	872.228	1824.431	1020.1006	1248.0452	1202.4515	767.8625	907.8817	727.6999	960.4524	588.2068	1174.2522	1353.5164	672.6593	581.9718	924.7112	960.9568	1328.4093	1671.4129	737.3172	935.1772	1006.3937	1068.0879	2434.8626
AP4B1	382.0805	353.2236	384.0364	341.2056	502.4195	299.3065	326.4861	359.0058	390.6897	601.9987	370.0425	381.9143	397.9934	275.4224	607.1196	420.8371	312.0814	392.2675	713.399	609.1131	416.2991	457.5061	198.7849	322.5621	238.8884	599.6761	343.9062	564.808	593.2226	461.2618	327.0114	379.8102	341.7596	320.3857	212.2057	656.3403	472.0145	539.6743	420.4998	366.1555	730.0267	422.6605	458.0945	350.801	607.0857	410.799	599.2652	537.4066	471.7315
AP4E1	254.4594	211.8486	163.7466	308.9343	281.7836	344.8917	555.2819	810.0471	329.5756	401.1414	650.0266	674.4574	514.3876	716.7126	289.9186	471.0407	414.1888	471.8714	245.5197	576.4526	579.8479	1012.095	380.2326	561.0725	317.6131	432.9147	575.8102	395.4481	697.201	597.3853	718.0507	459.4497	853.1265	521.8708	955.2699	391.5828	257.2545	501.9389	369.8714	456.964	425.1337	558.642	450.0543	376.6169	274.0663	394.7861	492.92	343.4066	497.6672
AP4M1	250.9424	846.5592	553.9084	256.5124	324.4415	276.3598	203.9611	330.9314	370.8952	264.1744	203.0058	354.118	230.7818	397.9293	307.1885	312.5701	463.4585	286.9518	892.4731	968.922	317.6869	336.3371	318.8547	368.6346	147.8441	449.1474	405.2431	332.6529	439.5518	214.5562	428.4386	695.8068	478.6961	515.9473	618.3702	434.172	419.9554	1132.6198	359.1536	500.0469	387.5187	368.6543	523.5831	389.6269	457.4908	309.6665	430.9325	392.478	316.8481
AP4S1	49.2502	155.4914	213.6119	217.4381	119.2434	44.6393	204.7959	68.5505	41.1141	170.1635	37.7058	89.5938	130.3794	193.2966	130.2442	106.7873	162.7543	95.2928	165.4719	126.9113	86.8188	45.5327	109.3023	100.7944	76.0346	55.5188	74.6528	90.3272	261.2116	112.4416	245.1517	81.7013	118.7591	96.976	25.1928	75.9378	108.817	81.8986	83.6178	45.3834	52.4064	70.3704	27.1444	47.7612	77.8538	61.0888	44.9037	146.1538	88.1286
APAF1	388.9503	501.1034	520.2156	432.7234	256.9412	546.8314	1182.6312	1039.7698	433.0239	951.3952	1057.3553	736.7835	1040.9982	553.719	657.4828	1433.9367	742.3057	795.6372	1452.2103	1073.3945	960.076	1416.1261	636.0465	625.6207	587.103	672.8354	660.8796	761.0242	976.559	891.9948	1158.1303	1207.257	814.348	1826.5479	969.6658	436.4135	744.4196	1055.995	1003.4134	1339.5931	1046.5241	854.321	761.1292	638.3085	710.1526	332.9337	809.2869	760.989	784.8626
APBA1	72.6125	19.0121	74.7978	113.0248	219.3228	35.0737	185.6124	153.8462	282.4934	286.5296	145.5125	62.8826	91.673	327.8237	114.5899	142.9864	384.4549	70.6085	246.7145	173.5474	77.9468	323.3401	129.6512	123.138	18.768	182.419	116.3194	140.1138	216.3233	174.63	164.0975	520.0048	39.7479	65.9837	101.7995	61.2992	142.8571	53.3582	66.528	297.8612	95.1872	127.1605	42.8882	124.8756	119.4108	102.3237	66.8453	39.5604	167.9627
APBA2	943.9621	512.6464	220.3504	1124.8654	144.7956	589.8764	536.0985	259.0267	1315.6499	473.651	258.6298	1593.7674	263.3053	66.5748	21.9161	526.6968	621.2833	629.1619	945.0418	735.474	51.9645	1214.9751	65.6977	685.7001	38.9798	118.9689	759.838	745.377	285.0884	263.2013	389.3585	10.5731	265.1478	21.4947	1216.9666	86.0018	136.1607	1514.5029	557.2484	242.0449	139.0374	888.8889	309.4463	693.0348	158.3377	50.3982	430.6672	174.7253	60.6532
APBA3	322.6519	389.7471	169.1375	285.253	220.0325	158.3632	243.6811	278.3883	210.2122	191.7994	197.5571	326.6555	387.0639	137.741	242.3294	196.8326	338.0282	257.1757	452.8076	364.6789	157.7947	338.3256	291.2791	342.6018	327.2377	290.152	226.8519	238.2646	361.9715	308.4292	185.9771	265.289	182.2588	187.4536	275.0643	372.3696	318.6384	122.2274	405.2716	311.4241	180.7487	236.4198	156.8947	233.3333	152.0252	205.4109	187.2688	181.3187	189.2172
APBB1	152.8019	348.328	433.2884	333.6921	498.2672	23.9139	369.6695	101.5175	43.1034	527.4484	313.3298	60.6566	460.4023	1395.3168	742.0163	537.5566	816.9014	445.465	791.5173	935.7798	101.3942	470.3129	256.9767	763.6544	110.6833	865.8295	105.9028	487.1977	733.4937	400.1413	275.9821	1015.0186	651.4784	446.8894	63.7532	192.1317	958.7054	31.6426	294.1881	615.5451	411.2299	345.0617	76.0043	345.7711	163.5981	119.8867	542.9264	308.7912	363.4007
APBB1IP	309.3923	166.3555	38.4097	125.9419	367.6673	28.6967	633.571	267.9226	498.6737	264.8937	182.6872	125.7652	401.3242	77.5941	68.253	145.7014	148.1481	438.5763	32.2581	82.5688	200.2535	400.5729	279.0698	192.6514	51.9731	45.6048	64.2361	123.0441	198.177	738.7225	376.4296	100.9251	125.0606	122.4697	189.7172	546.2031	520.6473	125.9501	397.337	249.8696	293.5829	427.7778	596.0912	135.8209	224.0926	407.0038	398.5202	302.7473	321.9285
APBB2	378.2163	326.5999	654.9865	1146.394	544.4031	261.4587	1082.5664	4222.3967	2084.2175	549.0843	1017.5252	1983.3055	1308.8872	2990.3581	1623.6694	8460.181	812.7282	967.279	4112.9032	1946.4832	847.9087	1817.2754	1609.3023	681.7279	423.4841	407.1381	3122.1065	2746.7994	938.8337	795.8855	705.6191	6117.9863	1154.1444	871.7842	972.7506	1200.366	1633.3705	1547.3864	596.3107	1067.8143	580.2139	1548.7654	813.2465	936.3184	1289.8474	697.939	804.6945	595.0549	726.283
APBB3	329.5975	181.2935	482.4798	509.1496	227.1304	50.4849	312.1192	259.0267	446.9496	332.7252	247.4774	425.7095	434.4283	470.6152	678.7727	152.0362	511.2154	322.6177	572.8793	646.0245	230.038	270.3147	299.4186	452.8302	184.3118	451.421	295.7176	507.1124	695.2909	508.8139	360.0199	367.6559	366.9413	277.4313	293.5733	729.1857	244.9777	380.3319	213.0117	280.6468	243.3155	295.679	179.696	538.3085	294.5818	435.2574	508.7384	481.8681	331.7781
APC	402.2099	282.4648	351.0782	270.183	322.2412	479.8725	1243.2923	1194.6625	460.2122	685.9168	974.5088	957.1508	1664.8841	3470.6152	2422.0413	766.5158	1248.8263	947.1871	404.4205	376.1468	794.6768	1749.8408	1291.2791	1532.7706	774.7834	379.3787	962.3843	297.2973	991.8401	1432.217	1236.6982	477.7124	989.8206	1156.7137	843.7018	574.5654	463.1696	811.5403	873.4091	1233.6985	735.8289	888.2716	216.6124	748.2587	449.2372	857.5334	564.3577	524.7253	186.1068
APC2	1.2691	16.4115	22.3854	8.7298	4.2942	6.9829	1.0369	10.4657	18.0504	10.0227	20.5098	10.6566	8.1487	1153.292	29.7433	9.9548	27.0996	5.2296	5158.4349	918.4021	7.0596	14.5935	70.936	193.8679	7.6997	37.2902	10.5556	13.6273	7.7647	10.8673	8.0955	94.1728	6.8589	2.0345	9.9229	28.4721	39.9888	1.8737	6.8237	26.8545	13.4866	25.0123	32.6873	52.9851	9.1057	207.6865	82.2248	52.4286	4.7019
APCDD1	453.9858	129.6894	230.4582	116.254	70.2685	133.9179	230.7194	98.9011	37.1353	40.9328	78.0669	121.8698	166.03	185.4913	130.2442	223.9819	624.4131	349.5982	491.0394	266.8196	737.0089	335.4438	119.7674	904.6673	470.6449	64.772	475.6944	10502.1337	407.3373	364.9641	269.5177	54.3073	791.5657	3697.5848	89.9743	13222.3239	733.2589	74.4532	352.1712	324.987	383.9572	46.2963	267.6439	229.8507	1173.5928	281.7719	659.778	2264.2857	15327.1125
APCDD1L	6.3141	19.6911	1.3477	0	20.5837	0.5314	21.7758	18.315	10.6101	11.1103	2.6553	30.0501	71.8105	0	16.9067	8.1448	567.0318	88.9782	9.5579	25.2294	10.7731	13.8327	6.9767	40.715	40.4235	1.3219	9.838	108.8193	0.4775	5.6535	16.4097	14.4179	2744.062	4.4989	9.7686	79.5974	2.2321	0.6204	10.3759	37.037	9.0909	12.963	97.177	180.0995	368.7533	25.1991	150.0191	32.4176	29.0306
APCS	0	0.679	3.3693	5.3821	2.8391	0.5314	0	0	0	0	0	0	0	0	0	0	0	0	0	0	0	0	1.1628	0	0	0	0	0.7112	0	0	0	0	0.4847	0	0	0	0	0	0	1.0433	0	0	0	0.4975	0	2.2908	0	0	0
APEH	1173.165	2711.9335	857.8167	803.014	843.2215	1305.6995	1205.4439	1012.0356	494.0318	1515.6831	1246.4153	804.118	1403.616	1427.9155	1051.9724	1125.7919	2438.7063	986.7968	639.7849	490.8257	1336.5019	623.6257	1768.0233	985.1043	757.4591	1085.922	596.6435	966.5718	512.395	1194.1424	655.8926	717.0491	920.9889	1228.6959	1092.545	882.8911	1159.5982	1270.0481	994.8685	876.891	1150.8021	965.4321	1117.2638	814.4279	1555.4971	1307.2993	1392.5246	1558.2418	1059.098
APEX1	4628.2557	6386.6916	3872.6415	1903.1216	2631.1634	5287.0998	2974.9838	2961.2768	2928.382	1334.994	1896.4418	6447.4124	2767.507	1411.3866	8503.444	4184.1629	5642.1492	2046.4983	4102.1505	2180.4281	2980.9886	3161.356	2408.7209	1853.5253	1485.563	2865.1685	3720.4861	2373.3997	2681.8364	4037.2188	2196.917	2203.5324	3203.1023	4358.9212	28243.7018	3372.3696	4125	4072.5919	2928.4534	2089.7235	1974.3316	3475.3086	2574.3757	4223.3831	1947.3961	2882.6256	2805.4599	3104.3956	3305.3396
APEX2	644.041	1134.6121	277.628	603.8751	1227.9235	841.2382	302.2683	280.4814	531.1671	440.32	234.2007	391.2076	718.1054	343.4343	199.1234	674.2081	770.9963	533.8691	597.9689	490.8257	530.4183	340.6311	295.9302	462.7607	970.6449	304.6927	587.3843	460.8819	541.0471	498.1351	521.1338	446.9542	1007.7557	750.3143	659.126	399.817	636.1607	545.9904	739.7427	793.4272	1122.4599	797.5309	616.721	552.7363	401.8937	459.6929	516.9027	614.8352	427.6827
APH1A	6430.3078	6358.8525	3883.4232	3298.1701	4360.1933	5824.897	3276.7336	4533.2287	5905.1724	4110.2379	2384.4928	5469.1152	3122.9947	3065.1974	2726.9881	4298.6425	3814.2932	3245.6946	4893.6679	2747.7064	3866.9202	2461.6502	2976.1628	7069.0169	4629.9326	2678.7839	4575.8102	3519.2034	5107.2364	4534.7258	4607.1606	2314.0694	4072.2249	3761.569	5041.6452	2434.5837	4612.7232	4763.1456	5148.9022	5133.0203	4165.7754	4266.6667	3558.089	3484.0796	3988.4271	9470.2841	2547.774	3522.5275	3674.4427
APH1B	325.1776	172.4665	320.0809	104.4133	459.939	75.4617	715.4893	205.1282	116.0477	260.2157	460.9665	762.3817	516.4248	2646.9238	389.4803	496.3801	471.0485	464.4087	528.0765	1236.2385	587.4525	302.591	346.5116	266.6336	479.7883	484.4679	892.3611	914.6515	393.4888	621.2555	456.4893	730.5058	587.4939	206.9488	216.9666	287.2827	562.5	1000.7756	208.1289	271.2572	298.3957	322.8395	232.3561	206.9652	327.7223	423.8032	548.0291	273.6264	464.4894
API5	3036.4641	3382.1083	2731.8059	3021.5285	2468.6232	3758.2038	2743.7459	3971.7425	2903.183	2937.8055	3855.0186	2535.8932	4110.5169	4110.1928	1829.0545	5489.1403	2472.0918	3121.1251	3016.7264	3703.3639	2915.7161	3918.1217	3668.6047	1702.5819	2723.7729	3000.6609	3791.6667	1886.202	3478.8422	2309.764	2532.0736	4030.7581	2317.0141	2749.8194	4518.2519	1767.6121	2103.7946	5550.4886	2958.9708	3970.266	2519.2513	5462.3457	3351.2486	3142.2886	1556.5492	2449.659	3471.8714	3348.9011	2437.5324
APIP	350.2573	1143.6496	534.6968	147.4704	1153.9358	446.0422	484.7907	416.3893	341.7042	412.6962	364.6787	481.113	576.9595	652.1763	884.5711	609.9367	268.8889	392.9966	414.5042	367.5306	479.379	509.546	473.2267	235.7349	276.9394	399.5968	600.1852	224.7866	586.198	391.8496	232.9886	713.7955	600.7029	528.6542	330.8792	477.2004	715.4632	1239.0507	751.6079	449.9478	506.246	557.963	244.0011	517.3035	296.9648	416.2893	400.4337	407.511	632.0321
APITD1	401.1555	861.5244	768.0189	535.3821	689.22	774.1783	223.6526	144.2962	226.1273	174.5901	269.1928	331.7807	340.1019	277.5712	196.5999	932.5611	225.8738	268.0827	292.0012	700.5199	529.4867	189.4912	723.9244	423.5501	163.59	534.5869	368.2523	262.4751	416.9644	184.6806	312.4664	233.1083	297.397	441.9906	215.2031	224.9131	281.0938	1007.9107	245.4273	309.0923	424.6203	170.5	460.9175	582.791	291.0679	419.7332	369.1593	619.7363	549.3831
APLF	216.5746	27.8391	59.2992	34.4456	53.2337	45.1707	44.07	136.5777	31.1671	114.6118	48.8582	42.2927	35.6506	11.9376	36.3181	85.0679	116.3276	109.6441	50.1792	31.3456	72.8771	63.9764	29.0698	118.6693	123.1954	39.6563	12.7315	88.9047	32.9499	73.4953	109.3983	55.2685	42.6563	24.9938	66.838	30.1921	66.4062	101.1323	70.1901	57.903	54.5455	44.4444	54.2888	27.3632	23.6718	29.7808	26.0237	19.7802	65.3188
APLN	92.8177	372.093	35.0404	76.4263	31.2304	75.9931	88.6585	136.0544	235.4111	124.5527	53.1067	186.9783	460.9116	127.64	82.655	370.1357	360.4591	139.4948	240.1434	361.6208	393.5361	163.6873	248.8372	508.4409	135.7074	67.4157	64.8148	100.2845	2189.9753	252.5225	102.4366	575.2733	3064.4692	302.4251	189.7172	124.4282	437.5	80.6577	236.205	449.1393	186.0963	32.0988	160.152	206.9652	27.8801	181.739	251.5627	91.7582	491.9647
APLNR	70.7182	176.5405	19.5418	37.6749	115.6945	26.0396	1496.3059	130.8216	20.557	70.1705	541.1577	173.6227	212.3759	13.315	142.7677	55.2036	24.5175	459.8163	170.8483	33.6391	125.4753	337.1729	202.3256	120.1589	62.0789	96.497	87.963	654.3385	39.6354	431.5496	222.7747	42.773	2.9084	55.9861	78.1491	349.4968	108.2589	88.103	57.9831	157.0162	113.369	254.9383	371.8784	97.5124	1034.7186	115.305	88.2766	212.6374	106.7911
APLP1	63.1413	9.506	2382.0755	74.2734	73.8174	4.7828	243.1627	20.9314	6.6313	6.4323	1284.1211	6.6778	1010.4405	5039.9449	3592.3607	75.1131	75.639	77.4971	3257.4671	918.9602	16.4766	1979.2336	1212.2093	939.424	240.616	2856.5763	51.5046	502.1337	612.6774	80.4052	104.4257	2625.015	1164.8085	28.9928	13.8817	13.7237	648.4375	15.5111	31.1278	1414.1888	118.1818	37.6543	182.4104	867.1642	76.2756	297.0441	860.8241	217.5824	107.8279
APLP2	6050.1973	5710.4057	8282.345	11565.1238	12400.6083	12218.9451	10085.8069	10685.505	4913.7931	32117.0444	5115.2416	7058.4307	9260.5042	7942.1488	5094.5523	11509.5023	6583.7246	12194.6039	5325.5675	5755.3517	15041.8251	15529.5487	24494.7674	8713.5055	9994.7064	3709.848	5089.1204	11439.5448	8062.7003	8656.7469	13589.2591	9807.0407	6222.9762	5041.2523	6592.2879	11461.1162	7460.9375	4935.629	19245.5174	9078.2473	6982.3529	5644.4444	12137.3507	7626.8657	50013.677	5972.953	10395.2035	11879.6703	7945.5677
APOA1	3.7885	6.79	18.1941	113.0248	26.2619	1.5943	2.5924	1.5699	1.3263	0.5848	12.2146	27.2677	2.5465	0	2.5047	0.4525	14.6062	2.2962	8.9606	12.9969	1.2674	22.4782	4.6512	10.9235	1.9249	21.15	5.2083	7.1124	6.208	1.8845	1.4918	2.403	2.9084	0.9998	0	3.6597	8.9286	1.8613	1.831	2.0866	1.6043	5.5556	0.5429	8.9552	0.526	53.4527	177.5737	4.9451	4.6656
APOA1BP	5672.6125	9550.8403	8942.7224	1812.7018	2597.8036	4751.9596	2729.7472	887.4935	1371.3528	1473.5808	5320.7647	1942.6822	2340.7181	2755.2801	5006.8879	1242.5339	1690.6625	2085.5339	2313.6201	1180.4281	1458.1749	665.1239	1540.1163	2469.2155	1036.0924	6127.5611	1076.9676	1468.7055	2370.9611	1081.7008	1723.0234	1456.2057	1303.4416	1259.6882	1895.1157	1639.5242	3415.1786	5357.5306	3298.3247	1709.4418	2019.7861	1720.3704	3250.8143	3981.0945	1236.7175	5527.005	2848.3225	1531.3187	3020.7361
APOA2	1.8942	0	9.434	35.5221	6.388	4.2514	0	0.5233	0.6631	0	32.3951	0	0	0	8.7664	0	0	0	0.5974	0	0	0	0	0	0	4.6266	1.1574	66.8563	0	0	0	0	0	0	0	0	0	0	0	0	0	0.6173	11.4007	39.3035	0.526	354.3148	11.7362	2.7473	0
APOA4	0.6314	0	0	0	0	0	0	0	0	1.1695	1.0621	0	0	0	0	0	0	0	0	0	0	0	0	0	0	0	0	0	0	0	0	0	0	0	0	0	0	0	0	0	0	0	0	3.4826	1.0521	3.818	0	2.7473	0
APOA5	0	0	1.3477	10.7643	0	0.5314	0	0	0	1.1695	0.5311	1.113	4.0744	0	0	0.905	0.5216	0	0.5974	0	3.8023	0	0.5814	0.4965	0	0.6609	0.5787	0	0.4775	1.2563	0.4973	0	0	0.4999	0	0	0	0	9.1552	0.5216	0	0.6173	0.5429	0	0	9.9269	2.5513	0	3.1104
APOB	4.4199	4.753	2.6954	17.2228	19.8739	0.5314	8.814	10.4657	0	2.339	230.4833	41.1797	1.0186	0.9183	2.5047	0	46.9484	21.24	0	3.0581	7.6046	7.4927	4.0698	16.3853	0.9625	2.6438	0	28.4495	7.163	3.769	6.9617	0.4806	6.7862	5.9985	0.5141	0.9149	3.3482	1.2409	20.1415	4.6948	0.5348	0	5.4289	69.1542	0.526	436.7846	138.7932	3.2967	1.0368
APOB48R	278.453	219.9966	111.8598	96.8784	234.938	36.668	204.7959	195.1858	128.6472	228.6389	224.6415	126.3216	292.8444	50.0459	70.1315	99.095	102.7647	396.0964	99.1637	79.5107	208.4918	130.8346	152.907	149.9503	108.2772	106.4111	52.0833	145.8037	161.4068	482.431	238.19	121.5908	129.4232	81.4798	95.1157	240.6221	71.4286	62.6648	145.8734	239.9583	135.2941	216.6667	201.9544	163.1841	240.9258	456.6384	280.1378	264.2857	159.1498
APOBEC1	35.3591	56.3572	41.1051	1.0764	1.4196	274.7443	0	137.6243	30.504	0	88.1572	872.5654	105.424	0	0	21.267	0	0	0	0	1.2674	5.7636	0	0	17.3244	9.9141	28.9352	1.4225	0	0	1.9891	0	0	0	39.5887	0	0	49.015	0	0	0	60.4938	9.2291	0	0.526	0.7636	14.2875	39.5604	0.5184
APOBEC2	3.1571	10.864	2.0216	7.535	0.7098	3.1885	4.1478	5.2329	0.6631	8.7713	7.966	2.7824	4.0744	13.7741	70.7577	1.3575	3.1299	4.5924	9.5579	28.2875	3.1686	4.6109	4.6512	4.4687	3.3686	71.3814	1.7361	2.845	3.8203	5.6535	7.9562	14.4179	2.9084	0.9998	2.5707	1.8298	5.5804	1.2409	6.7138	3.6515	5.3476	3.7037	4.3431	6.9652	92.0568	104.6145	4.5924	2.7473	0
APOBEC3A	61.247	22.4071	2.0216	5.3714	2.1293	1.0628	31.1082	9.1209	4.6419	32.7462	1.5932	2.7824	38.7064	2.7548	0.6262	4.0724	1.0433	14.9139	2.3895	1.5291	2.5349	12.68	7.5581	27.8054	648.1665	1.9828	1.1574	2.1337	30.8631	38.9463	56.8821	3.8448	2.1377	9.4976	4.6272	16.4684	6.6964	16.752	6.1035	6.2598	7.4866	13.5802	12.0195	6.4677	12.0989	9.9269	39.801	35.7143	37.325
APOBEC3B	135.7537	65.1842	227.0889	116.2648	1187.466	1280.1913	130.1361	168.7964	273.8727	65.4925	217.2066	41.1797	444.6142	99.1736	6.2617	282.3529	220.6573	85.5454	216.8459	60.3976	170.4689	286.4529	54.6512	41.2115	976.4726	184.4019	74.6528	91.0384	252.3151	88.5713	443.8637	64.3999	2.2249	109.9728	242.6735	51.2351	90.4018	66.3875	103.7593	813.7715	450.8021	23.4568	41.1835	174.1294	125.7233	256.5728	71.4377	84.0659	139.9689
APOBEC3C	122.4941	84.8752	41.1051	36.5985	223.5815	6.377	410.6286	278.9116	283.1565	228.6389	99.3096	52.3094	303.5396	41.3223	33.8134	191.4027	488.2629	330.0804	126.0454	72.63	134.3473	123.9182	152.3256	149.9503	666.5063	14.5406	186.9213	328.5917	100.2823	332.2995	176.5291	42.2924	72.2249	62.9844	247.3008	253.4309	101.0045	98.0301	200.1944	264.9974	297.861	274.0741	34.7448	71.1443	213.0458	157.3035	187.2688	90.1099	92.7942
APOBEC3D	19.5738	27.1601	7.4124	30.1399	114.9847	6.9085	165.3921	79.5395	139.2573	88.8827	58.9485	12.7991	94.7288	158.8613	14.402	46.1538	90.2452	107.9219	23.8949	52.7523	35.488	57.06	55.2326	54.1212	197.3051	24.4547	34.7222	98.862	36.2927	181.5398	63.6499	10.0925	37.3243	26.4934	79.6915	96.9808	40.1786	22.336	60.4245	136.6719	96.7914	79.0123	81.9761	35.8209	72.5934	55.7435	66.335	36.8132	54.4323
APOBEC3F	49.2502	63.1472	32.345	79.6555	269.0075	6.377	178.8723	83.7258	248.6737	94.7302	89.7504	35.6149	144.6397	251.607	15.0282	120.362	150.7564	111.9403	264.6356	114.6789	55.1331	136.5982	55.2326	168.8183	241.0972	81.2954	123.2639	150.0711	157.109	154.5287	75.087	40.8507	95.0073	60.485	121.8509	176.5782	73.6607	31.0222	97.6558	161.711	152.9412	102.4691	153.6374	69.1542	41.5571	67.9612	117.3619	62.0879	81.9077
APOBEC3G	358.6425	192.1575	88.2749	196.986	604.0248	16.474	867.9196	403.4537	421.0875	252.6139	97.1853	85.6984	415.0751	175.8494	46.3369	338.914	286.385	328.3582	38.2318	77.9817	126.109	149.2782	237.2093	257.1996	503.8499	52.2141	100.1157	255.3343	159.0191	711.7114	267.5286	84.5849	83.8585	120.4702	186.1183	419.9451	180.2455	179.3082	291.7467	332.8117	380.7487	461.7284	30.4017	185.0746	114.6765	387.15	204.1077	138.4615	216.6926
APOBEC3H	25.2565	10.864	2.6954	15.07	56.7826	1.5943	33.7006	16.2219	13.2626	21.0512	3.1864	4.4519	14.7695	3.6731	3.1309	4.9774	3.1299	13.7773	5.3763	5.3517	7.6046	0.5764	14.5349	3.9722	19.7305	7.2703	0.5787	13.5135	17.6688	48.3687	14.4207	0.9612	27.6297	3.999	6.6838	20.1281	10.0446	4.3431	8.5449	8.3464	6.9519	16.6667	0	3.9801	6.8385	16.0358	4.0822	8.2418	13.4785
APOBEC4	0.6314	9.506	0	0	0.7098	1.0628	0	0.5233	2.6525	0	1.0621	1.6694	0.5093	0	0.6262	1.3575	0	351.3203	0.5974	13.7615	2.5349	6.9164	1.7442	0.4965	0	0.6609	23.7269	1.4225	2.3877	1.8845	18.8961	3.8448	5.332	0	4.6272	0	44.6429	3.7227	0	0	1.6043	5.5556	4.3431	4.4776	0	0	0.5103	1.6484	3.1104
APOC1	3985.4775	723.137	1159.0296	821.3132	8006.3455	1178.69	2840.6999	1804.8142	600.1326	1009.8707	97.1853	1133.5559	3134.1991	179.9816	419.5366	388.2353	508.6072	653.2721	133.2139	464.0673	527.2497	1170.5951	813.3721	499.007	90.9528	682.0886	245.9491	699.8578	1030.998	3654.0379	1138.2397	234.5308	214.7358	609.8491	400.5141	3817.9323	598.7723	2160.3847	430.2959	1460.0939	1166.3102	1212.963	384.3648	689.0547	480.7996	5485.7701	875.1116	559.3407	2486.2623
APOC1P1	1.2628	1.358	0	0	2.1293	2.1257	1.0369	0.5233	0	0.5848	0	0.5565	2.0372	0.4591	0	0.4525	0	0	0	0	0	0	0.5814	0.4965	0	0	0	0	0.9551	3.769	1.4918	0.4806	0	0	0	2.7447	0	0	0	0.5216	0.5348	0.6173	0	0	0.526	3.818	2.0411	1.0989	0.5184
APOC2	489.9763	205.0586	53.2345	178.6868	285.3325	30.8224	496.6948	95.7614	135.9416	103.5015	89.2193	217.0284	242.9335	17.9063	23.7946	63.8009	62.5978	179.6785	61.5293	51.2232	50.6971	137.1746	96.5116	8.4409	7.6997	56.8407	29.5139	307.9659	191.9691	171.4891	76.5788	75.4536	25.206	44.489	53.9846	483.989	64.1741	100.5119	56.1521	89.2019	140.6417	261.1111	28.7731	39.3035	69.4371	330.6429	217.8849	331.8681	258.6833
APOC3	0.6314	1.358	1.3477	41.9806	13.4859	0	0	0	0	0	11.1524	0	0	0	0	0	0	0.5741	0	0	0	0	9.3023	0	0	0.6609	0	0.7112	0	0	0	0	0	0	0	0	0	0	0	0	0	0	0	5.9701	0.526	39.7077	8.1643	0	0.5184
APOC4	1.2628	0	2.0216	1.0764	7.8076	0	3.1108	1.0466	0	0.5848	0	1.6694	2.0372	0.4591	0	0.4525	0.5216	0	0	1.5291	1.2674	0.5764	0.5814	0.993	0	0.6609	0	9.2461	0	2.5127	0	0	0	0	0.5141	0.9149	0	1.2409	1.2207	0.5216	0.5348	0.6173	0	0	0.526	3.0544	0	1.0989	3.1104
APOD	117.4428	178.5775	1157.6819	158.2347	1394.7224	142.952	27.4789	32.4437	7.2944	67.2467	21.7738	5.0083	65.1897	5357.6676	16.9067	57.4661	24.5175	784.1561	202.509	391.4373	342.839	15.5618	269.7674	71.4995	45.2358	38.9954	89.6991	781.6501	269.3297	568.4897	333.6648	20.185	187.5909	14.4964	42.6735	105.215	161.8304	116.6434	75.0729	67.8143	24.0642	104.9383	38.5451	20.398	767.4908	78.6518	17.8594	97.8022	281.493
APOE	14740.9629	3835.0025	4479.7844	4324.0043	29489.3293	467.6498	15028.9047	10922.5536	3152.5199	2440.7644	2261.8163	6919.31	16410.4915	1520.202	2254.2267	2281.448	3649.4523	4233.0654	2134.4086	1990.8257	2813.0545	7638.5507	3856.9767	3565.5412	1676.1309	2867.8123	1800.3472	3489.3314	2789.2817	12155.628	7014.918	1702.2708	1417.8381	3611.6061	3129.563	14569.9909	3106.5848	3792.7718	3327.6215	7312.4674	5562.5668	7067.284	1750.2714	4648.2587	4089.4266	16695.5566	3157.0353	3078.5714	11264.9041
APOF	1.2628	4.074	5.3908	7.535	1.4196	28.6967	12.9618	0	3.3156	0.5848	2.1243	1.113	0	0.9183	0	0	0.5216	0	0.5974	7.6453	0.6337	0.5764	18.0233	0.4965	0	1.3219	0	22.0484	0.4775	1.8845	1.9891	0	0	0	0	0.9149	0.558	0.6204	10.3759	1.5649	1.0695	0	1.6287	0.4975	0	3.0544	5.613	2.1978	1.0368
APOH	3.7885	10.864	31.6712	58.127	39.038	123.2895	0	0	0.6631	5.8475	290.4939	379.5214	7.6394	0	22.5423	0	2.6082	0	0	0	10.7731	0	8.7209	3.9722	0	54.197	0	142.9587	0.9551	10.6788	0.4973	0.9612	0	0.9998	2.0566	0	2.7902	1.2409	44.5555	0	0	0	3.8002	39.3035	12.6249	51.9254	47.9653	37.9121	10.3681
APOL1	1513.4964	1545.4082	515.4987	1229.2788	5809.5689	367.2114	1620.7388	2485.6096	826.9231	636.7974	787.573	491.3745	2877.5146	705.2342	691.9224	2549.7738	886.2806	2106.1998	179.8088	743.1193	927.7567	733.7112	1855.814	1255.71	18384.0231	206.8738	464.1204	1256.7568	1296.5074	1839.2682	1302.8344	275.8621	945.7101	794.3034	756.8123	1067.7036	691.4062	1355.6693	3562.6058	2206.0511	1860.9626	4991.358	815.9609	1965.1741	4598.1063	1750.1928	1761.9594	697.2527	2408.5018
APOL2	1281.768	734.68	993.2615	1289.5587	1259.154	366.68	864.2903	743.0665	689.6552	515.1685	676.0489	208.1247	1107.2065	527.0891	829.6807	603.1674	738.6541	943.1688	356.0335	1131.4985	439.7972	625.3548	541.2791	747.7656	1250.7218	495.043	217.0139	854.9075	610.7672	1011.9744	606.6634	494.5332	437.2273	414.3974	402.5707	867.3376	542.9688	779.8976	1240.2287	957.2248	832.0856	1526.5432	684.0391	877.6119	834.2977	1341.6618	800.6123	517.033	800.9331
APOL3	849.2502	668.8168	178.5714	393.972	542.9835	159.4261	1198.7038	599.1627	232.0955	490.6088	236.325	176.9616	1114.8459	390.7254	288.6662	428.9593	162.7543	871.9862	176.822	295.107	338.403	167.7219	710.4651	561.0725	347.9307	125.5783	115.7407	490.7539	829.4782	1308.4685	676.7777	169.1698	200.1939	392.9028	313.1105	799.634	473.7723	378.4706	788.5706	931.6641	1036.3636	1354.321	96.0912	496.5174	457.1278	948.4029	646.0008	338.4615	681.7004
APOL4	394.0016	253.2677	909.7035	196.986	1654.5028	155.1747	149.3195	605.4422	158.4881	170.7483	75.4116	129.1041	972.7527	52.8007	63.8698	1680.543	405.3208	432.8358	2314.8148	16.055	198.3523	710.0803	80.814	1176.2661	500	74.6861	50.9259	353.4851	314.6955	943.5044	498.2596	323.9217	1925.8362	1223.1973	892.0308	199.4511	643.9732	1309.7565	209.3496	703.7037	982.8877	983.3333	90.6623	330.3483	467.1226	572.7071	262.2784	236.2637	881.2856
APOL5	0	0	0	0	0	0	0	0	0	0	0	1.6694	0	0.4591	0	0	0.5216	1.1481	0.5974	0	0	0	0	0	0	0	0	0.7112	0.4775	0	0	0	0	0	0	0.9149	0	0	0.6103	0	0	0	0	0	0.526	0	0	0	1.0368
APOL6	638.9897	1035.4778	427.2237	982.7772	1350.7159	518.1347	4421.5165	3436.944	1220.1592	2271.7704	1191.1843	617.1397	4522.027	2170.3398	598.6224	2585.9729	1082.9421	3793.341	287.9331	784.4037	1282.0025	1545.808	2172.093	2250.7448	1534.1675	290.813	817.7083	1394.0256	2041.9395	4722.5472	2570.363	829.5086	2154.6292	2083.4843	1891.0026	2334.8582	1279.5759	1270.0481	5372.2899	2941.5754	2070.5882	6925.3086	781.2161	2027.3632	1374.0137	1516.5283	1660.4159	801.6484	2350.959
APOLD1	310.0237	334.1232	16.1725	75.3714	248.5942	72.5017	943.1601	574.4322	273.3687	268.4022	400.9559	848.9093	521.9149	1257.1166	506.5748	491.1719	111.6328	468.2262	638.9008	358.5168	204.0558	750.9676	319.186	349.4985	148.2194	118.3543	344.3287	487.909	1275.4816	236.1902	413.2273	592.0077	280.9598	607.4996	257.4344	2045.3431	775.4297	223.1674	304.4786	480.1721	389.7005	807.4444	260.0434	156.7164	375.5918	161.8852	337.2879	1493.6923	277.3458
APOM	22.7309	6.79	43.8005	21.5285	18.4543	75.4617	21.7758	28.2575	3.9788	5.8592	80.1912	5.5648	12.7324	17.4472	10.645	24.8869	13.5629	20.6659	25.687	6.8807	5.7034	15.5618	6.3953	4.4687	14.4418	15.2016	2.8935	32.7169	15.7587	10.0506	4.9727	7.6895	20.3587	5.9985	9.2545	13.7237	14.5257	16.752	23.1933	3.1299	17.1123	8.0247	15.2009	17.4129	16.3072	125.2319	115.8311	50	19.1809
APOO	972.3757	387.7101	764.1509	735.1991	532.3368	442.673	397.1484	177.394	198.939	142.68	362.188	218.6978	317.7998	354.9128	249.2173	383.2579	210.2243	288.1745	291.5173	266.8196	174.9049	160.8055	220.3488	470.7051	212.2233	730.3371	302.662	273.1152	226.8291	288.3279	344.6047	441.1871	329.1323	534.8676	467.3522	987.1912	531.808	794.7883	297.2399	338.0282	759.3583	279.6296	733.9848	481.592	134.1399	416.1671	221.4568	453.2967	292.3795
APOOL	39.1476	69.2582	58.6253	202.3681	83.0445	208.8481	280.4925	164.8352	179.0451	284.1906	494.9549	225.9321	311.179	456.8411	143.3939	315.3846	247.2613	175.0861	97.3716	269.8777	438.5298	301.4383	269.186	180.2383	138.5948	113.6814	344.3287	157.1835	250.2283	183.4243	296.8672	310.465	423.6549	384.4049	462.2108	140.8966	186.3839	235.7686	325.3159	291.6015	297.861	195.0617	282.8447	237.8109	129.4056	63.3796	408.7256	349.4505	160.1866
APP	10268.6661	15371.2443	8678.5714	5905.2745	12504.9463	10386.6082	14137.1355	18050.2355	8002.6525	8771.3143	12993.6272	8717.3066	8944.7415	49594.5822	26809.0169	11718.552	12764.2149	10386.3375	15183.3931	15808.104	11492.3954	15487.4742	39033.7209	14641.0129	19521.1742	7496.3648	33871.5278	21844.239	15651.2085	6591.3392	9858.2795	14648.5642	12330.1018	23089.7853	12620.0514	22249.7713	18631.6964	6194.5091	15463.1861	38008.3464	13731.016	10133.3333	13181.3246	11517.9104	11433.9821	5487.2974	8138.7932	18048.9011	18778.1234
APPBP2	858.7214	522.1524	805.2561	792.2497	851.0291	696.1605	1921.4517	1243.3281	927.0557	1355.4604	1554.9655	1184.1959	1173.4148	2353.9945	1257.3575	2141.1765	1153.8863	1126.2916	1145.1613	1452.5994	1480.3549	1110.0769	1313.3721	1329.1956	1123.6766	977.5281	1067.1296	931.7212	1351.9015	1437.8705	1173.5455	1336.5373	1412.0213	1627.0973	1583.0334	791.3998	1108.817	1410.2683	1163.9351	1474.1784	1344.385	1217.284	969.0554	1126.3682	955.8127	765.1366	890.93	1649.4505	1345.2566
APPL1	1300.7103	766.5931	878.7062	1748.1163	1073.191	1095.7885	1691.7693	1567.2423	1074.2706	2151.311	1975.0398	1393.99	1952.1263	1413.6823	1893.5504	1978.2805	2446.0094	1426.5212	759.8566	1229.3578	1718.6312	1810.359	1702.3256	1669.8113	1734.8412	1297.4223	1082.1759	1006.4011	1307.9683	1545.915	1368.4734	1968.521	1235.0945	2743.8209	1350.6427	1322.0494	1501.1161	1593.2992	1370.233	1964.5279	2057.2193	1841.358	908.7948	955.2239	1149.9211	1183.5946	2107.4117	1486.8132	1604.4583
APPL2	687.6085	766.5931	679.2453	624.3272	481.9422	861.9636	868.9566	913.6578	964.191	636.7974	1112.0552	706.7334	788.8974	1000.4591	1060.7389	1819.9095	1205.0078	1268.6567	903.2258	1280.581	1147.0215	1175.7823	498.8372	1588.8779	885.4668	512.8883	585.6481	924.6088	985.1546	945.3889	1088.0159	1242.3405	790.5962	2331.423	858.0977	912.1683	904.5759	1068.4039	1562.4928	1091.2885	1144.9198	922.2222	700.3257	1065.6716	846.3966	644.4864	751.6265	340.1099	1004.1472
APRT	2426.5193	3836.3605	2668.4636	1993.5414	2338.0232	3621.6288	736.2281	952.381	1541.1141	1083.5497	869.8885	645.5203	778.7115	280.0735	2327.489	838.4615	962.4413	1422.5029	329.1517	405.1988	842.839	577.5166	2346.5116	693.6445	1083.2531	1526.768	539.3519	1132.2902	483.7429	719.2493	947.2899	421.4826	569.5589	493.3779	1126.4781	862.763	1011.1607	1139.1345	2182.6072	1034.9504	925.1337	963.5802	2598.8056	1992.0398	1163.0721	1511.9467	1723.179	658.7912	1095.3862
APTX	1345.5406	498.3874	1101.0782	1159.3111	681.3911	765.2451	401.2962	480.3768	1401.8568	600.5427	356.3463	519.7551	662.083	200.6428	484.0326	1373.7557	319.7705	390.3559	668.4588	623.8532	692.0152	703.7403	668.6047	528.7984	1343.1184	495.043	620.9491	367.7098	523.8559	532.6842	381.8996	519.5242	922.443	827.2952	1442.6735	519.6706	750.558	1082.0537	829.464	290.0365	739.5722	761.7284	542.3453	395.5224	612.8353	755.9733	591.9122	675.8242	858.9943
AQP1	2285.0829	1488.3721	329.5148	278.7944	787.1487	1228.6435	2413.4802	4354.7881	693.634	1137.9318	1324.4822	4833.0551	842.8826	440.3122	1183.469	779.1855	355.2426	2019.9311	549.5818	837.9205	1338.0165	3443.1979	3391.2791	1726.6038	600.3754	656.312	979.7454	2128.0228	4539.9249	7825.0559	976.1313	485.8825	473.0974	1738.5697	678.6632	1311.9854	2680.8036	3395.6569	491.9411	151.4502	2331.5508	3491.9753	1640.608	2653.7313	2592.9721	1550.8908	514.8616	825.8242	626.2312
AQP10	0	0	0	0	0	0	0	0	0.6631	0	0	0.5565	0	0.4591	0	0	0	15.4994	4.779	6.1162	0.6337	0	0	0	6.7372	0	0.5787	0	0	1.8845	0.4973	0	0	0	0	0	1.1161	0	0	0	0	0	0.5429	0.4975	0	0	0	0.5495	0
AQP11	13.2597	23.0861	18.1941	10.7643	109.3065	17.5369	18.6649	13.0822	15.252	22.8054	14.8699	53.9789	38.1971	91.8274	93.9261	39.3665	25.0391	26.4064	75.8662	128.4404	57.0342	32.2764	33.7209	37.7358	5.7748	12.5578	23.7269	28.4495	25.7869	20.7295	11.4371	39.4089	52.8357	93.4769	47.3008	34.7667	41.8527	44.6719	44.5555	25.5608	14.9733	22.8395	38.0022	16.9154	69.4371	57.2707	84.7047	19.2308	60.1348
AQP12A	0	0.679	288.4097	0	0	0	3.1108	0	0	0	0	0	0	0	0	0	0	0	0.5974	0	0	0.5764	0	1.9861	0	0	0	0	0	0	1.9891	0	3.8778	0	0	0	0.558	0	0	0.5216	0	0	0	0	0	0	0	0	8.8129
AQP12B	0	1.358	1342.9919	5.3821	7.0978	0.5314	50.8101	0.5233	0.6631	0	0	0.5565	1.5279	1.3774	0.6262	3.1674	0	3.4443	6.5711	0	6.9708	0	0.5814	14.3992	0.4812	0	0.5787	1.4225	0	3.1408	22.3769	0	20.3587	0.4999	0.5141	0	1.6741	0	0.6103	3.1299	0	0	0	2.9851	0.526	11.4541	0	0.5495	83.4629
AQP2	0	0.679	3.3693	1.0764	1.4196	0.5314	0	0.5233	108.7533	0	0	0	0	0	1.2523	0.4525	0.5216	0	3.5842	0	0	40.3455	0	0.4965	4.3311	0	13.8889	0	7.163	1.2563	0.4973	0	0	0	0	0	0	3.7227	0	0	0	0	0.5429	0	0.526	0.7636	0	0	0
AQP3	1114.4436	488.8813	539.7574	403.6598	114.9847	5887.6046	535.0616	320.7745	751.3263	10719.1308	451.9384	33.389	278.0749	17.9063	1105.8234	447.0588	52.1648	2811.1366	75.8662	54.2813	3300.3802	2365.9738	63406.3953	259.6822	1012.0308	221.4144	816.5509	541.2518	818.0174	1238.1139	337.643	127.3579	1064.954	474.8825	84.8329	95.151	659.5982	317.6671	4714.3339	154.4079	312.2995	208.0247	600.9772	1640.796	665.9653	494.0553	300.5485	116.4835	244.168
AQP4	280.3473	481.4123	51.8868	120.5597	2.1293	498.4722	873.6228	979.5918	367.374	3529.5769	2.1243	444.6299	92.1823	39.0266	1.2523	370.1357	0	234.7876	9.5579	29.052	226.2357	408.642	1552.3256	747.2691	3.8499	100.4627	18.5185	65.4339	3122.1236	1934.1212	292.3918	211.4622	214.7358	792.8038	183.5476	0.9149	852.6786	1638.5916	132.4457	6.2598	1208.0214	17.284	317.5896	521.393	8.4166	209.9926	29.5956	212.6374	7.2576
AQP5	30.3078	25.8021	1313.3423	7.535	2.1293	6.9085	0.5185	95.7614	2102.7851	1.7543	0	8.3472	2.0372	0.4591	1.2523	195.0226	10.9546	314.0069	61.5293	0.7645	2.5349	1436.8752	15.1163	95.8292	224.7353	0.6609	1656.25	4.9787	192.9241	19.4731	60.1691	0	5.8168	55.4863	3.0848	0	64.7321	207.2282	989.9857	8.3464	24.0642	6.1728	11.4007	5.9701	0	1.5272	0	4.9451	2.0736
AQP6	1.8942	0	46.496	4.3057	9.937	0	1.0369	2.6164	80.2387	0	1.0621	5.5648	1.5279	2.2957	10.0188	7.2398	8.868	12.6292	16.7264	0.7645	0.6337	34.5818	1.1628	3.9722	7.6997	0	30.0926	5.6899	27.697	3.1408	2.9836	0.4806	1.9389	0.4999	1.0283	2.7447	2.7902	2.4818	9.7656	0.5216	1.6043	0.6173	3.2573	0.995	1.0521	0.7636	6.6335	0.5495	7.2576
AQP7	0	4.074	73.4501	11.8407	0.7098	15.9426	4.6662	2.0931	2.6525	98.8235	19.6495	3.3389	6.6208	0	195.9925	0.4525	0.5216	83.8117	0	0.7645	10.7731	2.8818	22.6744	0	46.1983	18.5063	2.3148	45.5192	0.9551	5.0253	2.9836	0	0	0.4999	1.0283	0.9149	2.7902	0.6204	32.9588	0	0.5348	0.6173	2.7144	25.3731	25.2499	16.7994	3.5719	1.6484	34.2146
AQP7P1	1.8942	1.358	4.717	3.2293	7.8076	0	0	0.5233	2.6525	6.4323	20.7116	0.5565	0	0.4591	3.1309	3.1674	0	0.5741	2.9869	0.7645	0.6337	1.1527	0	1.4896	1.9249	1.3219	2.8935	1.4225	0	0.6282	0.9945	0	3.3931	0	2.5707	4.5746	0.558	0	0	1.0433	0	0.6173	0	0	2.1042	0	0	12.0879	0
AQP7P3	0	0	0	0	5.6783	0	0	0	0	0.5848	2.1243	0	0	0	0	0	0	0	0.5974	0	0	0.5764	0	1.9861	0.9625	0.6609	0	0	0	0	0	0	0	0	0	1.8298	0.558	0	0	0	0.5348	0	0	0	0	0	0	35.1648	0
AQP8	1.2628	0	0.6739	5.3821	0	0.5314	0	0	0	0	0	0	0	1.3774	0.6262	0.4525	0	1.7222	0	2.2936	0.6337	1.1527	0	0.993	0	0.6609	0	0.7112	0.4775	0.6282	0	1.9224	0	0	0	0.9149	1.1161	0	0	2.6082	2.6738	0	0.5429	0	0	1.5272	0	0	0.5184
AQP9	238.674	238.3297	32.345	63.5091	166.0891	18.5997	71.0305	139.7174	31.8302	104.0863	3.1864	56.2048	402.3428	3.6731	28.804	77.8281	139.8018	257.1757	3.5842	25.2294	53.8657	195.9637	116.8605	139.5233	55.3417	7.9313	56.1343	60.4552	111.2656	581.053	639.4828	91.7938	189.5298	38.9903	52.4422	157.3651	32.3661	249.4183	75.0729	302.5561	150.2674	50	130.2932	126.8657	195.1604	425.3305	484.7557	430.7692	304.3027
AQPEP	5.0513	2.037	1.3477	8.6114	41.8772	0	4.1478	5.2329	1.9894	2.339	2.6553	26.7112	2.0372	0.4591	10.645	1.3575	3.1299	1.1481	3.5842	1.5291	3.8023	2.8818	6.3953	57.5968	3.3686	3.9656	1.7361	2.845	2.8652	7.538	1.9891	4.806	3.8778	12.4969	2.0566	1.8298	1.1161	1.2409	5.4931	4.1732	3.7433	0.6173	0	4.9751	2.1042	47.3438	102.0538	6.5934	2.592
AQR	704.0253	582.5836	485.1752	779.3326	703.3944	1168.0616	1196.6299	1510.7274	958.8859	917.4795	1172.5969	2983.3055	1079.1953	651.056	589.856	1227.1493	2334.8983	1116.5327	504.1816	792.0489	1558.3016	1945.2281	1052.907	1119.1658	1065.9288	368.8037	1813.6574	859.8862	1009.5089	1120.0188	1478.8662	698.3059	1182.2588	1064.2366	1366.0668	631.29	696.4286	987.7462	758.6635	858.6333	798.9305	1470.9877	1397.937	804.4776	521.8306	595.6154	1211.379	803.2967	609.1239
AR	2.5257	0.679	0	6.4586	0	2.1257	10.8879	5.7561	0	7.6018	5.3107	2.7824	4.5837	29.8439	1.2523	2.7149	2.6082	40.7577	1.1947	2.2936	313.0545	244.9547	12.2093	18.3714	314.2445	0.6609	4.0509	2.845	109.833	25.1266	18.8961	0.4806	525.4484	10.4974	63.2391	4.5746	3.9062	0	39.0623	0.5216	3.7433	6.7901	2.7144	15.9204	6.8385	0.7636	6.6335	7.1429	2.592
ARAF	741.2786	1285.3505	554.5822	800.8611	2949.1459	1321.6421	821.2573	486.1329	818.3024	970.1074	804.0361	930.9961	745.098	727.2727	534.7527	934.8416	822.6395	1220.4363	864.3967	456.422	821.2928	440.9184	775.5814	833.6643	1237.2474	769.9934	728.0093	1083.926	998.0481	907.699	1053.7046	363.8111	1146.3888	900.2772	873.5219	911.2534	896.7634	572.049	1565.5446	905.5816	617.6471	820.3704	1081.9761	944.2786	793.2667	610.8875	979.2065	851.0989	628.8232
ARAP1	1971.2076	1151.5872	2144.8113	3277.6964	2386.0826	1755.1375	3497.9598	2005.6829	2353.2493	4541.3129	1531.4976	1409.4713	2290.0688	1548.0716	2142.3168	1605.8416	2315.4408	2637.9104	1631.3799	1804.1131	2378.815	1444.8924	2277.8605	1306.8173	1150.0481	2018.5063	1817.4537	2118.2006	1995.4515	3654.4148	4911.3625	1463.7462	1502.5739	870.7495	2451.2185	2545.764	2167.3382	909.5207	2914.9342	2884.0949	2254.893	2260.2716	1863.5559	2021.2786	3299.9947	2468.5737	2530.3381	2152.6868	2144.4842
ARAP2	206.472	140.5534	29.6496	195.9096	83.0445	314.6008	907.8419	1349.5552	202.2546	857.2498	317.5783	122.4263	797.0461	59.6878	231.0582	349.7738	88.1586	1015.4994	157.1087	81.0398	574.7782	175.2146	997.6744	564.5482	1222.3292	101.7845	124.4213	195.5903	669.9816	1289.6235	623.0731	126.3967	508.4828	881.2819	123.3933	369.6249	255.5804	217.7757	716.5495	544.6009	229.9465	809.8765	661.7807	179.602	1181.4834	273.3722	342.9009	142.8571	440.6428
ARAP3	179.3212	105.2453	536.3881	100.1076	168.9282	50.4849	283.0849	133.9613	99.4695	235.0712	328.1997	253.7563	84.5429	49.5868	240.4508	266.5158	919.6661	321.4696	617.6822	152.9052	283.9037	399.4202	486.6279	955.3128	584.2156	506.2789	516.2037	741.8208	676.1895	291.4687	270.5122	155.2325	183.713	81.4798	274.036	891.1253	162.3884	148.286	184.3253	212.8326	297.3262	137.037	250.2714	425.3731	941.0836	164.9396	156.1424	338.4615	159.1498
ARC	8.8398	43.4561	51.2129	10.7643	8.5174	1.5943	1.0369	3.663	5.305	4.678	2.6553	8.9037	6.6208	35.3535	128.3657	0	7.8247	23.5362	171.4456	85.6269	4.436	144.6673	30.814	63.5551	7.6997	0.6609	2.8935	49.0754	146.1257	0.6282	5.4699	20.185	8.7252	2.9993	2.5707	1.8298	36.2723	9.3067	4.2724	1.0433	3.7433	8.0247	5.4289	111.9403	3.1562	32.0716	59.7015	18.6813	5.184
ARCN1	2427.7822	2263.7922	3881.4016	2551.1302	3921.5478	6335.5919	5395.7226	5472.5275	5827.5862	7191.893	4856.6118	4638.286	5620.5755	2235.0781	2346.2743	3857.9186	4906.1033	5986.7968	3014.9343	3463.3028	4373.891	4955.0004	6633.1395	2865.9384	3452.8393	3606.7416	3361.6898	3812.2333	2506.1035	3084.2919	6514.6693	5916.136	2219.5831	2686.835	4324.9357	3150.9607	4065.2902	4493.8731	5078.1018	4900.3652	4002.6738	3597.5309	6737.785	5062.1891	3784.8501	2758.9209	6989.1568	5098.3516	5569.7252
AREG	22.7309	171.1085	8.0863	17.2228	35.4891	48.3592	3.1108	31.9205	19.8939	194.7232	54.6999	3.3389	18.8439	0.4591	6.2617	27.6018	1.0433	25.8324	8.3632	17.5841	136.8821	33.4291	125	164.3496	63.0414	25.7766	141.7824	1071.835	57.3042	89.1995	63.6499	1.9224	52.3509	19.4952	5.1414	167.4291	282.9241	44.0515	22.5829	26.0824	5.3476	22.8395	198.1542	59.204	413.4666	39.7077	272.994	15.9341	167.9627
ARF1	17368.9029	11295.8751	23497.3046	10922.4973	13578.8471	21648.4655	8980.9462	6980.6384	12592.8382	10836.6664	12357.9395	5807.4569	7673.0328	11369.146	6270.5072	7175.5656	4898.2786	7706.659	8040.0239	5244.6483	8034.8542	6790.7194	10649.4186	6104.7666	7811.3571	15764.0449	9938.0787	8316.5007	8148.6566	4560.4805	9363.0035	7928.3912	7425.1091	7654.6055	11988.6889	5483.0741	9565.8482	15792.1514	13702.3299	9031.8206	11559.3583	9180.8642	19059.7177	13456.2189	8897.4224	8217.2011	7956.1169	8182.967	11404.873
ARF3	3509.3923	7976.2349	4125.3369	5162.5404	3431.0881	6326.5577	6380.8166	6182.1036	4397.878	4176.3151	4362.7191	3744.5743	5963.3308	6292.9293	3434.5648	5858.371	4997.3918	4116.5327	2790.92	5074.159	4945.5006	8084.6563	8141.2791	3236.3456	13170.8373	2945.1421	5812.5	5575.3912	4245.2858	3588.0806	3780.2089	5379.7909	5353.3689	6897.2929	4942.9306	2789.57	4149.5536	3964.0143	6021.0906	4628.0647	6752.4064	4467.284	5649.2942	5238.3085	6452.3935	4354.101	6092.6139	4071.978	2571.2805
ARF4	4435.0434	3171.6177	2251.3477	2009.6878	4189.1357	3603.5605	4810.8879	2021.4547	1759.2838	5290.8568	4158.2581	2095.7151	3261.5228	1189.1644	2904.8215	2427.6018	4784.0376	4623.4214	1968.9367	1868.5015	3729.4043	2229.9519	3294.7674	2597.8153	3446.5833	3637.8057	1601.2731	3447.3684	1985.1128	2969.3377	2714.5699	3158.9571	2904.508	2730.3242	2772.7506	3319.3047	3272.8795	6161.6256	3049.3024	2307.2509	5810.6952	2920.9877	4466.3409	3152.7363	5060.4945	3196.4691	2955.479	3911.5385	3319.8548
ARF5	5416.2589	3007.2653	12036.2332	2429.3864	5933.7809	3201.759	2570.0583	2649.8221	2098.8064	1868.7811	1321.7685	2688.2972	1364.9096	1591.3682	2544.4083	1555.6561	1739.6505	1666.4351	3100.2987	2062.6147	2081.0646	1010.8789	1814.4593	2417.0407	2188.5419	4223.8731	2015.5729	1706.9701	1759.172	1305.3276	2255.5495	2239.0052	3596.6651	2419.2162	1945.9126	2172.0037	3723.1362	5627.2995	1605.8276	2700.0522	2868.2674	2099.3395	2111.2921	1807.8557	2167.2804	5200.8064	1743.9673	2405.1593	2959.4505
ARF6	2428.4136	3324.3931	1587.6011	1300.3229	1618.3039	2978.0789	3514.1931	3774.4636	5703.5809	1892.8496	1650.0266	4100.7234	3220.7792	1894.3985	2094.5523	3724.8869	3449.1393	4302.5258	4710.8722	3028.2875	2207.2243	3410.9215	4639.5349	1831.1817	2758.4216	1575.0165	3998.8426	1888.3357	4210.4258	3637.7056	2332.173	2886.9398	4646.1464	5777.5701	1893.5733	2272.6441	3384.4866	2049.9457	3282.4557	2524.2567	2768.984	4686.4198	1603.6916	2832.8358	2670.6996	1943.386	1734.4049	2211.5385	2831.0005
ARFGAP1	2039.4633	2937.3621	1865.903	5851.4532	1886.6016	1630.9287	1774.7246	1518.0534	1473.4748	1919.1636	1983.0058	1755.704	1250.8276	2480.7163	1733.2498	1094.1176	2391.758	2975.3157	2118.8769	1600.9174	1782.6362	1224.1969	988.9535	1957.7954	2171.3186	3510.2445	1545.1389	7101.707	3128.8091	1650.8186	2261.0641	2389.0424	3442.0746	1314.6746	1116.7095	2696.2489	1068.6384	998.2938	1414.7884	928.5342	1081.2834	2422.2222	2685.1249	2072.6368	2182.0095	3321.701	1764.5108	1740.1099	1241.0575
ARFGAP2	930.7024	2605.3302	1627.3585	2232.5081	1277.6083	2204.3311	1413.8691	2098.9011	2108.7533	1424.4614	1400.9559	2028.3806	1356.2516	1747.0156	837.8209	1766.5158	1291.6015	1592.4225	1681.601	1785.1682	1561.4702	1492.2061	1755.2326	985.1043	976.4196	2247.8519	1647.5694	1593.1721	838.0739	1111.8527	844.356	1329.3284	1335.9186	1007.2507	1755.7841	1631.29	976.0045	1279.3547	1625.9691	1362.5456	916.0428	1453.0864	1759.5005	1463.1841	1149.9211	1347.7706	1713.4839	1846.7033	1681.7004
ARFGAP3	1284.925	785.6052	1162.3989	1712.5942	1545.1963	2254.816	1751.3934	1156.4626	937.0027	1287.6289	1759.9575	821.9254	3165.7754	4277.3186	1308.0776	1171.0407	1026.6041	1914.4661	2210.8722	1842.5076	1333.3333	2993.6341	1224.4186	1428.5005	1989.8941	1918.7046	1014.4676	2071.835	1343.7834	1680.3424	2061.1636	1832.9929	1808.5313	1620.099	1078.1491	1701.7383	1327.567	2011.4782	2171.6209	1891.4971	1500	1079.0123	2471.7698	2715.9204	1663.3351	1016.3642	1045.0313	1423.0769	1310.5236
ARFGEF1	790.5288	1226.2774	1798.3356	1500.5382	1956.3519	3461.4959	3348.0804	1764.72	4766.3395	3294.8507	4670.2815	2552.1814	2875.1821	1898.1543	1902.5047	2488.8869	1788.7793	2566.3662	1230.6511	3395.3976	3750.7414	2680.9509	3865.4302	3640.6753	2428.3975	2273.8004	8497.0312	1779.6657	2152.3504	2556.633	3990.9597	2182.5111	1753.8972	5618.0745	1154.2416	1454.7118	2165.8036	1366.949	4173.0949	2905.3782	4790.4171	1927.3827	1647.2638	2795.1642	1352.0147	4226.8378	2138.6248	5608.3462	3400.959
ARFGEF2	1026.6772	837.8883	767.5202	958.0194	867.3541	1425.269	2320.1555	3327.0539	1199.6021	2943.6531	4986.1922	3669.4491	2577.0308	5052.3416	2467.1259	1776.0181	2664.0584	2566.0161	992.2342	1318.8073	3897.9721	4969.9859	2019.7674	2453.3267	3513.9557	1828.8169	3342.5926	2294.4523	2016.6302	2848.7299	3600.6962	2739.3969	6054.2899	2371.913	5308.9974	2244.2818	1483.2589	1128.5869	2122.1827	1867.5013	1915.508	2863.5802	2259.5005	1795.0249	2636.5071	1499.7289	2590.1263	2411.5385	2321.9285
ARFIP1	809.4712	914.6155	1091.6442	824.5425	985.178	1201.0097	1328.8399	1439.5604	1634.6154	964.8446	1231.0143	594.8804	761.3955	804.4077	559.7996	1149.3213	743.349	1087.8301	420.5496	927.37	1841.5716	624.2021	671.5116	593.8431	734.36	1074.6861	1137.7315	936.6999	701.9764	768.8744	1074.5898	953.9829	555.9864	833.2938	726.9923	665.1418	861.0491	1419.575	951.5337	629.6296	1559.3583	1070.3704	1131.9218	1176.1194	826.4072	666.631	658.7575	1178.022	1169.5179
ARFIP2	1037.4112	3966.7289	1502.0216	1038.7513	1275.479	2213.8966	1007.3882	525.3794	1346.817	1302.8325	1328.7307	829.7162	1293.0991	987.6033	1618.66	902.2624	1106.4163	900.6889	632.6165	1327.2171	1166.6667	990.7695	1348.2558	1146.4747	832.5313	2472.5711	967.5926	1025.6046	1080.6616	731.8126	756.3401	1399.976	1006.3015	754.3133	1007.1979	619.3962	1515.067	1969.288	548.0932	1019.8226	795.7219	888.2716	1212.2693	1793.5323	1059.4424	1159.1591	1660.9261	867.033	742.872
ARFRP1	908.603	1113.5631	665.7682	1018.2992	501.1064	684.4692	410.1102	756.6719	521.2202	445.5828	349.9734	450.1948	518.4619	623.0487	425.7984	527.1493	499.2175	776.6935	598.5663	730.8869	524.7148	437.4602	383.7209	550.149	748.7969	604.0978	708.912	1682.7881	916.3896	551.5292	538.0408	740.5983	1053.3204	461.6108	234.4473	684.355	465.4018	415.6972	498.6549	467.9186	356.1497	600.6173	448.8328	665.6716	446.607	935.4216	467.9168	567.5824	480.0415
ARG1	0	0	0.6739	11.8407	0	0	0.5185	0.5233	0	0.5848	7.966	0.5565	0	2.7548	1.8785	0.4525	0	1.7222	2.3895	3.0581	0	1.1527	0.5814	0.4965	0.4812	2.6438	0	1.4225	0.4775	1.2563	0	0.4806	0.4847	0.4999	0	0	0	0	1.2207	1.0433	0	0.6173	1.6287	1.99	0.526	2.2908	0.5103	1.6484	0.5184
ARG2	320.3473	2563.2049	322.9784	290.3445	408.6785	820.7573	501.2884	174.202	139.7082	157.9714	1794.9655	744.847	411.3369	181.6988	484.9906	455.4661	453.8237	400.3674	600.1673	317.6682	822.161	289.5652	985.1686	445.2135	181.5255	1186.5565	247.1123	511.1878	1154.1208	330.8044	574.2268	1554.502	383.6355	465.5748	158.653	297.118	741.2109	330.2125	403.88	551.7997	420.7968	402.4259	942.9696	844.408	241.152	400.5131	295.7316	1368.3187	703.9139
ARGFX	0	0	0	0	0	0	0	0.5233	0	0	0	2.2259	0.5093	0	0	0.4525	0	0.5741	0	1.5291	0	0.5764	0	0	0.4812	0	1.1574	0.7112	0.9551	0	0	0.4806	0	0	0	0.9149	0	0.6204	0	0	0	0	0	0.4975	0	0	0	0	0
ARGFXP2	0.6314	0	1.3477	2.1529	0.7098	0	0.5185	3.1397	3.3156	6.4323	2.6553	3.8954	2.5465	3.214	5.0094	1.3575	7.3031	4.5924	0	9.1743	4.436	5.1873	1.7442	3.9722	0	5.9484	3.4722	6.4011	2.3877	4.3972	2.9836	1.4418	2.4237	2.4994	2.5707	4.5746	0.558	0.6204	1.831	1.0433	1.6043	1.8519	2.7144	0.4975	1.5781	1.5272	2.5513	0	1.0368
ARGLU1	2198.5793	1188.2533	2320.0809	2599.5694	1614.755	949.1165	6126.2476	6356.8812	2057.0292	8735.6443	4210.3027	2819.143	3478.9916	2621.2121	5992.4859	2209.0498	3599.374	7102.7555	3630.227	5881.4985	4925.8555	7618.9543	5009.3023	2129.0963	4244.4658	4955.7171	2217.0139	6857.0413	7000.6626	9433.1593	4387.8667	17885.8585	4257.3921	3490.6361	3807.7121	6877.4016	1849.8884	2667.2871	1634.514	2155.4512	2474.8663	4667.284	1358.8491	1631.8408	3621.778	1841.0623	2219.6709	4273.0769	1076.7237
ARHGAP1	750.1184	3395.6883	1147.5741	891.2809	863.0954	2008.237	1231.8859	1708.5296	1685.6764	2224.9901	2638.8741	1158.5977	2341.7367	2085.3994	1047.5892	1096.8326	1571.205	1943.1688	1571.0872	2935.7798	1630.545	1425.9243	1647.6744	810.8242	1423.4841	1483.807	1344.9074	2416.074	860.0405	1177.1819	1003.9781	1750.3304	1106.1561	822.2965	1288.946	1257.0906	938.058	639.0569	2336.4151	2324.4653	1647.5936	1083.3333	2034.202	1607.9602	1720.6733	1256.9011	1881.3624	1291.2088	2261.7937
ARHGAP10	152.8019	247.1567	64.69	189.451	464.1977	25.5082	186.6494	333.8566	27.8515	324.5386	149.761	74.5687	319.837	108.3563	75.1409	47.9638	543.036	183.1228	157.7061	90.2141	387.199	122.7655	347.093	198.1132	340.231	163.2518	75.8102	261.7354	268.8522	322.2488	204.3759	242.2204	268.541	156.4613	168.6375	177.4931	184.7098	55.8399	80.566	84.507	101.0695	116.0494	368.0782	130.8458	358.7585	236.7189	195.4331	79.6703	117.6776
ARHGAP11A	1076.5588	1324.0536	259.434	1184.0689	968.853	1962.0035	851.3286	1880.1675	1295.0928	314.0131	2114.1795	3053.4224	1167.8126	260.7897	953.0369	1292.3077	1629.6296	518.3697	1243.1302	2730.1223	723.7009	2360.2101	529.0698	1148.4608	1104.9086	1182.419	2440.3935	701.2802	1048.6668	809.077	1351.5664	1470.143	1111.4881	1896.0307	2677.1208	436.4135	953.683	899.6432	447.3856	1272.8221	1419.7861	1212.963	1996.7427	1448.2587	421.8832	585.6884	1828.2944	950.5495	1023.8466
ARHGAP11B	13.2597	37.4402	4.0431	10.7643	24.1326	51.0748	46.906	129.2517	86.87	33.331	118.274	157.1898	54.4945	10.101	79.5241	81.9005	109.5462	24.6843	56.1529	187.3089	37.3891	153.0592	32.5581	68.5204	80.3657	132.1877	123.64	87.8094	98.3722	59.0475	94.2566	96.1192	49.4426	99.3354	114.8123	30.1921	40.1786	64.5261	15.8691	61.5545	59.3583	66.0494	90.8198	73.1343	25.2499	17.563	109.7079	75.2747	44.1939
ARHGAP12	746.3299	522.1524	1065.3639	2584.4995	806.3128	1264.2487	1092.9358	944.5317	2019.2308	2132.0141	1370.6851	1445.1864	1511.0772	2658.8613	986.2242	1352.4887	585.2895	1005.1665	390.681	711.0092	2016.4766	1204.6005	2007.5581	743.7934	920.1155	1127.5611	2520.8333	1394.0256	611.2448	1019.5124	1130.2834	851.616	1143.9651	1670.5865	1841.6452	2049.4053	1201.4509	1554.8317	3002.9159	694.8357	941.1765	1149.3827	1678.0673	1197.0149	1458.7059	714.7384	692.9455	434.6154	1522.5505
ARHGAP15	178.6898	86.2332	35.7143	67.8149	156.8619	12.7541	643.9404	164.3119	35.1459	123.9679	197.026	85.1419	167.5579	33.9761	85.7858	63.8009	409.494	184.845	160.693	25.2294	90.621	68.5873	134.8837	122.6415	16.8431	43.6219	42.8241	137.9801	108.4004	472.3804	120.8354	105.2505	40.7174	79.9802	28.2776	290.0274	132.8125	191.0966	148.9251	77.204	142.7807	205.5556	20.0869	60.199	72.5934	254.2819	94.3998	100	125.4536
ARHGAP17	761.4838	800.5432	507.4124	565.1238	990.1464	698.8176	837.8483	593.9299	886.6048	806.3762	963.8874	685.5871	866.3102	1972.9109	787.727	613.1222	1098.0699	985.6487	787.3357	863.9144	722.4335	760.224	664.5349	943.3962	425.409	943.1593	660.8796	1307.9659	661.8635	1063.484	626.0567	723.7775	732.4285	439.8911	777.892	806.0384	766.183	393.3613	637.2041	795.5138	1204.8128	1136.4198	956.5689	947.2637	929.5108	1294.318	1020.5383	866.4835	759.4609
ARHGAP18	937.0166	545.2385	188.0054	278.7944	2370.6732	863.0264	844.5885	781.2664	429.0451	930.9288	896.4418	515.8598	1519.7352	156.1065	232.3106	366.0633	640.0626	2845.5798	227.5986	339.4495	2064.6388	683.5676	795.9302	1066.5343	599.1338	919.3655	658.5648	760.3129	1079.229	1501.9434	775.7335	384.4768	542.8987	728.8196	312.5964	1032.022	515.625	658.2907	913.6921	464.7887	497.3262	599.3827	457.1118	685.5721	973.6981	1168.3224	1733.3844	776.3736	1190.254
ARHGAP19	250.6709	511.9674	125.3369	196.986	594.7976	738.6741	585.6073	477.7603	603.4483	567.2117	657.4615	575.9599	452.2536	343.8935	943.5755	476.3032	502.3474	376.0046	414.8327	365.7722	571.6096	223.0528	601.5116	695.1341	464.3888	766.0278	865.162	307.3613	343.8252	545.8757	918.4485	632.5652	383.9651	691.3289	510.0257	356.8161	342.0759	469.6758	347.2884	446.0094	588.7701	579.6296	756.7861	552.7811	241.4519	408.531	723.5617	858.7912	745.464
ARHGAP20	33.4649	14.259	2.6954	38.7513	9.937	12.2227	60.661	104.6572	33.8196	299.3942	55.7621	335.0028	82.5057	298.8981	10.0188	124.4344	33.3855	70.0344	166.6667	148.318	51.3308	51.8728	45.9302	49.1559	27.4302	5.2875	2238.4259	68.99	347.1679	91.084	97.9612	25.4716	62.5303	94.4766	23.1362	51.2351	64.7321	19.2338	41.5037	33.9071	64.1711	296.2963	12.4864	53.7313	9.9947	29.7808	64.8042	35.7143	26.957
ARHGAP21	2300.8682	585.9786	1263.4771	1547.901	804.8932	2268.1015	2238.7557	1295.1334	1400.5305	2565.3171	2782.2623	1486.3662	1683.2187	1484.3893	1490.2943	4039.3665	1313.5107	2111.3662	1140.9797	1232.4159	2550.0634	1802.2899	1605.2326	2304.8659	2882.0982	2214.805	1213.5417	1823.6131	1855.2233	1925.3268	2350.0746	2203.5324	2237.0334	4217.9561	4346.0154	3946.0201	1963.7277	1257.0188	1706.5352	1639.5409	1479.6791	1503.7037	4106.949	1530.8458	3345.6076	881.9689	1207.8071	650	1647.4857
ARHGAP22	47.9874	93.0233	264.1509	361.6792	68.1391	132.8551	125.4699	55.9916	33.1565	91.8064	33.4572	408.4585	71.8105	38.5675	15.6544	27.1493	50.0782	101.0333	118.8769	90.9786	135.6147	97.9819	30.814	82.9196	197.3051	46.2657	20.2546	256.0455	201.5198	154.5287	36.7976	16.8209	167.7169	30.4925	56.0411	181.1528	26.7857	14.8906	46.3865	112.1544	34.7594	109.2593	60.8035	97.0149	99.4214	88.5787	94.9101	140.1099	130.6376
ARHGAP23	241.8311	218.6386	344.3396	311.0872	288.8814	116.381	562.5405	350.0785	515.9151	342.666	289.9628	339.4546	669.7224	365.0138	475.8923	336.6516	932.1857	1064.868	930.1075	607.7982	525.3485	477.8057	327.907	474.6773	2697.7863	276.9332	362.8472	1030.5832	587.8455	435.3186	412.73	258.5606	408.6282	256.4365	244.7301	1083.2571	225.4464	187.374	501.0963	214.9191	197.3262	457.4074	380.5646	280.597	3778.5376	219.1559	749.0751	291.7582	532.9186
ARHGAP24	130.071	120.8623	55.9299	68.8913	70.2685	76.5245	355.1523	306.6457	64.3236	355.5306	134.8911	155.2588	201.1714	224.5179	196.6187	85.5204	64.1628	342.1355	143.9665	181.1927	256.0203	1134.8605	477.3256	231.3803	33.6862	62.1282	85.6481	144.3812	368.657	279.5336	90.9995	578.1569	133.7857	203.4496	35.9897	220.4941	287.9464	107.9572	161.7424	160.1461	85.5615	172.8395	101.5201	143.7811	132.0358	145.8494	170.4299	81.3187	468.1182
ARHGAP25	733.0702	280.4278	76.1456	243.2723	349.9227	41.9822	1230.849	480.3768	214.8541	286.5296	303.7706	268.7813	588.7446	251.607	102.6925	269.2308	88.6802	597.0149	185.7826	209.4801	221.166	296.251	399.4186	304.8659	115.9769	171.844	141.2037	357.0413	466.0741	1147.03	411.7355	158.5967	527.3873	221.9451	231.8766	634.0348	362.7232	248.7979	485.2273	622.8482	463.1016	595.679	104.7774	239.3035	177.8012	575.7615	311.2642	176.9231	429.7564
ARHGAP26	169.85	909.8625	1039.0836	519.9139	613.9618	157.8318	892.8062	312.4019	323.6074	413.4213	1126.3941	559.2654	696.2058	578.9715	427.0507	519.9095	418.362	881.7451	196.5352	483.945	378.327	833.4222	786.0465	665.8391	846.0058	754.7918	285.8796	677.0982	1151.3368	929.6847	979.1149	385.4379	354.3383	347.9139	366.0668	456.5416	170.7589	305.2583	1587.5171	680.7512	310.6952	676.5432	621.6069	1573.6318	671.2257	260.3908	273.5043	239.5604	227.5791
ARHGAP27	372.5335	397.2161	551.8868	410.1184	651.5802	133.3865	968.4925	998.4249	988.7268	1024.4895	601.6729	351.6973	423.2238	218.09	204.1327	468.3258	321.8153	777.8071	384.7073	309.633	624.8416	652.4382	483.1279	442.4032	826.2753	649.7026	1147.5405	758.8905	573.997	1060.3243	503.2123	141.7758	535.5889	309.9033	598.4473	840.8051	345.4241	315.1854	592.0383	324.987	316.5775	578.3951	1159.5983	266.6667	1659.1268	464.2364	517.9232	751.0989	463.4526
ARHGAP28	116.8114	48.2091	49.8652	75.3498	29.8109	56.862	184.057	301.9362	27.1883	93.5607	236.325	117.4179	172.1416	36.2718	21.9161	198.19	496.0876	153.8462	111.1111	54.2813	64.6388	32.8527	138.9535	1196.1271	910.0096	40.3173	13.3102	81.0811	344.3027	194.7313	120.3381	93.7162	396.0252	150.9626	284.3188	21.9579	90.9598	39.0879	111.6938	77.7256	95.7219	111.7284	93.9197	108.4577	130.4577	237.4825	264.3194	35.7143	51.3219
ARHGAP29	162.2731	561.5345	437.3315	546.8245	217.9032	835.924	1821.9054	470.4343	230.7692	1220.3822	1826.872	706.7334	610.6443	417.8145	556.0426	610.8597	2626.4997	1176.2342	356.0335	433.4862	1339.0368	545.8166	1140.6977	796.425	576.5159	1011.236	245.9491	734.7084	2248.2346	1221.1535	1817.5037	878.5294	4496.3645	3936.0258	662.7249	905.764	1060.2679	966.0307	765.3774	1142.41	2028.877	391.9753	454.9403	890.5473	2711.7307	778.8816	543.9469	205.4945	1232.2447
ARHGAP30	595.4223	444.7462	36.3881	114.1012	467.7466	43.5765	2094.6209	974.8823	570.9549	682.993	527.881	261.547	1176.4706	390.7254	119.5992	427.1493	379.2384	1221.0103	132.0191	720.948	502.5349	418.4402	736.6279	522.3436	269.4899	166.5565	244.7917	445.9459	630.3462	2828.6286	906.5142	193.1996	324.7698	393.9025	392.8021	1053.065	340.4018	268.6521	870.9677	926.9692	689.8396	1190.7407	111.2921	265.1741	636.5071	1014.8369	668.9629	571.978	548.4707
ARHGAP31	985.6354	159.5654	70.0809	87.1905	233.5184	49.4221	647.5697	711.6693	1519.2308	944.9629	361.6569	362.8269	586.1981	89.5317	220.4133	533.0317	453.8341	737.0838	103.3453	159.0214	387.8327	1780.9644	500.5814	664.3496	620.308	101.7845	419.5602	398.293	584.9803	1100.5457	518.6474	242.7009	254.9685	287.9287	423.6504	595.6084	221.5402	294.7107	367.43	413.1455	349.7326	743.8272	294.2454	235.8209	663.3351	335.9881	256.6654	240.1099	220.3214
ARHGAP32	412.3125	359.871	1230.4582	1058.127	183.1239	1238.2091	1230.3305	1512.8205	1963.5279	1995.1816	1990.9719	1466.3328	1193.2773	1292.011	1925.4853	1541.1765	422.0136	1539.6096	1617.0848	3159.0214	1929.6578	2514.6757	1896.5116	724.429	1323.3879	2145.4065	1983.7963	1216.2162	1127.9376	533.9406	2174.54	2535.6242	857.9738	1340.1683	1323.9075	1774.9314	1713.7277	560.881	1382.44	1502.3474	667.3797	1262.3457	2718.7839	1557.2139	3106.7859	584.1612	1343.0284	2174.1758	2178.8491
ARHGAP33	604.262	774.7411	359.1644	1276.6416	372.6358	138.7007	140.5055	348.5086	952.9178	256.1224	277.7483	509.182	565.8263	359.5041	636.1929	267.4208	238.915	276.1194	1310.6332	1610.8563	126.7427	708.9276	151.7442	503.4757	164.1001	2139.458	431.713	985.7752	862.4281	568.4897	354.55	1182.266	701.4057	856.7879	138.8175	157.3651	1106.5848	275.477	170.8977	736.5676	580.2139	1025.3086	67.3181	438.806	115.7286	392.4952	394.9483	346.1538	143.5977
ARHGAP36	1.8942	0	0	0	0	0	1.0369	0	0	0	0	1.113	0	0	0.6262	0.4525	9.3897	1.1481	26.2843	0	0	31.7	0	40.715	1.9249	1.3219	0	0	0	0	0	0	0	9.4976	0	0	0.558	0	0	0	5.3476	0	0.5429	0	2.1042	0	0	0	0
ARHGAP39	186.8982	650.4838	1101.0782	2714.747	481.9422	568.6196	401.8146	681.3187	1015.9151	168.994	558.683	657.2065	355.9969	887.5115	953.6631	242.5339	296.2963	753.1573	771.2067	1512.9969	614.7022	640.3403	489.5349	403.6743	105.3898	1685.3933	605.3241	861.3087	473.2371	387.578	397.3148	308.062	854.096	1367.1616	245.7584	728.2708	469.8661	131.534	363.1575	267.084	750.8021	408.0247	498.9142	1267.1642	662.809	887.3142	630.1824	876.9231	316.7444
ARHGAP4	1596.2115	1544.7292	1315.3639	1559.7417	1178.9486	266.2415	1377.5762	2939.8221	3139.9204	1761.2799	437.5996	1490.818	1470.3336	1502.2957	1271.7595	1332.5792	3521.1268	1199.7704	1869.773	750.7645	408.7452	2016.6973	2059.3023	1114.2006	289.7016	345.0099	1649.8843	1467.2831	548.2101	2025.8333	963.2024	1011.1739	497.334	414.3974	1870.437	1297.3468	1079.7991	687.4515	1326.8982	1049.5566	697.861	1692.5926	1583.0619	692.5373	2016.8332	700.9935	1026.1513	765.3846	1144.1161
ARHGAP42	448.3031	136.4794	19.5418	374.5963	20.5837	476.1472	339.0745	215.5939	58.3554	671.8593	278.2793	188.6477	360.0611	234.1552	133.3751	205.4299	760.0261	561.4064	98.5663	50.4587	211.0266	286.4529	125	112.1946	724.7161	19.8282	100.6944	110.2418	342.8271	422.1271	649.9005	149.9459	538.5361	119.9703	375.6144	168.344	138.3929	256.2122	419.92	46.4267	86.0963	266.6111	112.3779	370.0846	410.3104	55.7435	231.1213	149.9121	59.098
ARHGAP5	732.4388	2363.6055	2076.8194	3862.2174	926.266	1353.5273	10802.3331	2369.9634	1885.9416	3985.1005	3358.4705	1461.3244	3669.4678	3965.1056	5157.7959	7573.7557	7809.5983	3504.0184	1250.2987	2678.1346	2748.4157	2341.7665	6956.3953	2595.8292	3383.5419	1302.7098	2145.2546	1541.963	4351.2986	3390.2085	14573.3466	3292.0822	3493.4561	4884.791	1791.7738	3900.2745	2642.8571	1186.9086	3446.0291	2663.0151	2000	2619.1358	941.3681	2112.9353	2215.676	1466.8937	1507.8454	2504.3956	2203.7325
ARHGAP6	42.9361	32.5921	12.1294	22.605	28.3913	6.9085	81.9183	84.2491	118.7003	35.0853	45.1407	41.1797	55.0038	196.9697	71.3838	16.2896	54.2514	132.6062	69.2951	38.2263	58.9354	992.4986	49.4186	62.0655	301.2512	19.8282	45.7176	113.0868	152.8112	110.5571	36.7976	60.5551	61.5608	60.485	17.4807	127.1729	71.4286	39.7084	68.3591	72.5091	50.2674	162.963	29.8588	56.2189	27.354	30.5444	54.5988	21.4286	34.2146
ARHGAP8	336.2589	140.7707	508.0526	460.6136	1875.2522	361.6474	82.2865	162.0931	410.0928	505.9411	112.496	429.1764	82.8724	178.8246	20.0376	71.4299	201.325	116.349	275.5556	65.6881	267.9278	111.2959	96.0814	715.3029	469.2974	363.7145	348.8021	192.7383	128.7673	100.5818	247.3943	41.0093	171.6432	17.9456	298.3033	119.7347	68.8951	177.1304	261.7969	53.7715	91.5294	197.8642	718.9739	376.3234	366.4492	117.8173	191.652	188.2912	163.9243
ARHGAP9	256.3536	276.3538	57.2776	291.7115	360.5695	28.1653	927.0253	273.6787	253.3156	351.4373	231.0143	113.5225	345.8111	34.8944	83.9073	143.8914	237.8717	533.2951	178.0167	97.0948	159.0621	101.44	330.814	235.3525	108.2772	127.5611	62.5	265.2916	295.5941	1060.9713	398.3093	71.6088	92.5836	127.9683	92.0308	620.3111	221.5402	106.7163	322.2641	210.2243	264.7059	412.963	82.519	140.2985	306.1547	417.6944	255.1346	185.7143	287.1954
ARHGDIA	6840.7261	7419.4534	6033.6927	6177.6103	6613.7524	7268.2344	2785.7421	3110.4134	4173.7401	4054.6862	3977.1641	2787.4235	4914.6931	3191.0009	3110.8328	3971.0407	4036.5154	4072.3307	4588.411	2440.367	3257.9214	1697.3917	3931.3953	3746.7726	2986.5255	5362.1943	2688.0787	3616.643	2928.7219	2833.654	2977.6231	3554.007	2898.6912	2835.2983	3761.9537	2838.0604	3545.7589	2091.5154	5076.2707	6611.8936	4902.6738	5067.9012	4591.2052	6162.6866	6481.3256	5852.3027	5309.861	5281.8681	4069.9844
ARHGDIB	3403.9463	3401.1204	995.9569	4308.9343	4249.4672	1910.9871	5674.6598	2142.8571	7104.7745	2991.6029	1476.3675	1391.7641	2648.3321	820.0184	1118.3469	969.2308	770.4747	3733.0654	911.589	650.6116	1491.7617	950.4241	4300	1630.0894	554.8604	672.1745	659.7222	1510.6686	1720.0809	4743.2767	3425.6589	921.3024	810.4702	1006.251	766.581	3843.5499	2077.0089	2821.1571	3134.1409	1919.1445	2506.9519	3411.1111	687.2964	1232.3383	4333.5087	3755.4312	1724.7098	1229.6703	2593.0534
ARHGDIG	0	5.6968	8.6456	3.2293	3.5489	0.8556	1.5554	0	12.4735	3.2571	3.1652	2.7824	0	257.1074	521.9224	14.3258	0	0.7348	88.3094	3.3563	0.6337	9.827	0	41.6485	4.4995	0	73.8889	177.2902	0.8548	0	8.175	16.47	0.7707	0	0	19.634	16.183	14.6239	0.6103	0.772	2.139	0.6173	10.5157	102.4527	0	28.6735	29.0037	2.0824	1.5552
ARHGEF1	3069.929	1484.9771	2072.1024	2793.3262	2333.7645	875.7805	2286.455	1839.8744	2390.5836	2853.0162	1724.376	1630.4953	1664.8841	1284.6648	881.6531	737.1041	2463.2238	2006.3146	1049.5818	957.1865	967.0469	1378.6624	1279.6512	2258.6892	864.7738	2393.9194	958.3333	1891.1807	1841.8524	3857.5635	1616.1114	1190.4361	1238.9724	1356.1643	869.4087	2341.2626	1964.2857	682.488	1604.6069	1585.8112	1278.0749	2348.1481	591.7481	1084.0796	2554.9711	1787.6097	1309.3507	1133.5165	848.1078
ARHGEF10	274.6646	668.8168	814.0162	351.9914	129.1804	215.2252	1208.0363	200.4186	103.4483	661.3571	1875.7302	593.2109	1193.7866	299.3572	428.3031	560.6335	950.965	628.5878	1410.3943	905.1988	519.6451	1304.3115	191.2791	266.6336	76.9971	900.8592	285.8796	348.5064	877.7093	424.6398	426.6534	3859.1854	552.5933	731.319	475.5784	407.1363	1889.5089	185.5126	546.2621	2575.3782	449.1979	200.6173	601.5201	1725.8706	446.607	1497.4381	356.1679	711.5385	425.6091
ARHGEF10L	1202.2099	986.5897	2598.3827	819.1604	423.0303	207.2539	367.0771	611.7216	393.2361	553.1776	2956.4525	652.1981	1373.0583	719.0083	4319.3488	728.9593	528.4298	540.7577	1324.3728	470.948	745.2471	657.6312	525	656.4052	677.5746	2781.8903	784.1435	1229.7297	633.6889	836.0881	428.6425	66.8028	624.3335	281.4303	657.5835	500.4575	166.8527	615.4801	891.7196	617.6317	314.4385	805.5556	603.1488	685.0746	2439.2425	1259.9556	698.5585	326.9231	945.0492
ARHGEF11	1206.6298	1456.459	878.7062	840.6889	357.0205	758.3367	975.7615	927.7865	1254.6419	1511.5898	1930.4302	1821.3689	1756.5572	3375.1148	1495.9299	1642.5339	1988.0021	1615.3846	2985.0657	2052.7523	1482.8897	1459.3534	1276.1628	2396.2264	1555.3417	1617.3166	1976.8519	2628.0228	1957.4158	2251.9728	1895.0771	982.3381	1601.0664	1290.1807	2201.5424	1241.5371	773.9955	866.7597	1687.6143	1190.4017	900	1650	1851.2486	1523.3831	1213.0458	826.2254	1458.8595	1237.9121	1731.9855
ARHGEF12	1406.7877	1129.8591	2619.9461	2083.9612	3106.0078	3159.8246	4852.3655	4122.9723	4157.1618	13022.478	5534.2539	4384.5298	4050.9295	4960.9734	3216.6562	4979.1855	3749.0871	5913.318	2609.9164	2171.2538	7057.0342	9376.2878	7188.3721	3629.5929	5889.7979	2593.5228	3168.4028	3564.7226	4425.3165	3578.0299	4651.4172	4299.8919	2834.222	2972.7642	4568.1234	4161.9396	2364.9554	1977.9743	4790.6275	4161.711	2243.3155	3541.9753	3602.6059	4035.3234	3001.5781	1064.4715	3952.0347	4031.8681	4924.8315
ARHGEF15	87.135	112.7143	32.345	122.7126	133.4391	39.3251	235.3856	99.4244	62.9973	87.7131	116.8348	165.2755	68.7548	15.6107	120.2254	57.9186	22.9525	180.2526	83.0346	102.4465	112.1673	132.5637	113.3721	98.8083	50.5294	94.5142	60.1852	228.3073	292.2514	145.1062	48.732	67.2834	149.7819	81.4798	48.329	304.6661	103.7946	49.6355	78.735	71.4658	111.7647	143.2099	153.6374	102.4876	211.9937	130.5772	82.6636	34.6154	78.2789
ARHGEF16	402.2099	1097.946	694.0701	334.7686	371.926	416.6335	307.9715	223.9665	418.435	594.6951	782.2623	459.0985	487.9043	295.6841	11.8973	247.0588	88.6802	508.6108	769.4146	724.7706	584.9176	349.8529	323.2558	393.7438	351.7806	1243.8863	545.1389	615.9317	584.5028	179.0271	411.7355	106.2117	577.3146	744.8157	233.9332	296.4318	223.7723	377.8502	456.5409	442.3579	357.2193	32.0988	1867.5353	784.5771	1075.2236	912.5133	1905.3451	1056.044	819.5956
ARHGEF17	765.2723	372.772	344.3396	491.9268	437.9357	134.9807	1062.8645	989.011	1197.6127	2261.2448	832.7138	1465.2198	667.6853	1418.7328	1655.6043	762.4434	2283.2551	1596.4409	1658.9008	1009.9388	1586.185	971.1732	659.3023	982.1251	620.7892	598.1494	1353.0093	1546.9417	1323.2494	1030.8194	2389.3585	1160.6392	1155.5986	418.8963	1014.3959	2146.3861	532.3661	367.3026	1169.4282	312.989	461.4973	843.8272	1176.9815	841.2935	1959.495	498.637	1224.646	1891.7582	611.7159
ARHGEF18	671.1918	1184.8583	623.3154	920.3445	660.0976	942.7395	1045.755	1131.8681	771.2202	1021.5657	1193.3086	984.4185	881.0797	1174.9311	808.3907	897.2851	1359.9374	1310.5626	1001.7921	1102.4465	743.346	975.7841	2234.8837	913.6048	1461.9827	908.7905	895.8333	804.4097	1049.1443	1221.1535	871.2084	1082.3021	717.8866	768.3098	1433.419	661.4822	1016.7411	282.3018	982.0512	2093.3751	1136.3636	1241.9753	965.798	1063.6816	1485.0079	784.2269	820.5128	806.044	562.4676
ARHGEF19	1519.8106	171.1085	853.0997	836.3832	437.9357	161.0203	205.3143	696.494	553.0504	429.2096	147.6367	1115.192	429.8447	59.6878	77.0194	1279.1855	82.9421	805.3961	1842.2939	1035.9327	859.9493	1072.0368	622.093	923.5353	779.1145	280.8989	1671.875	619.4879	1326.5921	243.7282	300.3481	76.4148	669.8982	650.339	974.8072	114.3641	433.0357	1034.2795	714.7184	501.3041	403.2086	1037.037	731.2704	501.99	1177.2751	160.358	109.7079	610.989	635.0441
ARHGEF2	2856.5114	3625.191	940.7008	1019.3757	1064.6736	833.2669	1439.7926	2624.2805	5470.8223	3876.9209	2069.0388	3942.1258	1990.8327	1636.3636	914.8403	4949.7738	3194.0532	1598.7371	6176.822	2785.9327	1647.6553	4620.133	626.1628	1843.5948	1207.8922	2684.7323	5745.9491	2688.478	3989.3271	2565.4273	1398.8066	1745.5245	1467.2807	2503.3804	3050.8997	1824.3367	1910.1562	3075.539	1538.6892	2259.2593	2732.0856	3329.0123	1078.1759	1889.0547	1396.6334	1004.91	1105.7533	1410.4396	1178.8491
ARHGEF3	697.0797	279.7488	483.1536	540.366	487.6205	298.1267	1076.8633	668.2365	353.4483	813.3932	403.6113	495.8264	988.5409	523.416	371.3212	515.8371	498.1742	699.1963	327.3596	324.159	464.512	370.0256	658.7209	364.4489	853.2243	358.2287	417.8241	436.6999	768.3538	1080.4444	436.1014	108.6147	666.0204	357.9114	613.8817	513.2662	394.5312	1731.0377	494.3825	511.2154	541.7112	875.9259	599.8914	366.1692	1298.2641	562.7801	454.1396	329.1209	488.3359
ARHGEF33	3.1571	14.259	126.0108	187.2982	1.4196	19.6625	68.4381	23.0246	10.6101	16.3731	7.966	82.3595	28.5205	13.7741	7.5141	6.3348	2.6082	28.7026	12.5448	18.3486	24.0811	8.0691	6.9767	198.6097	11.5496	28.4204	4.6296	19.9147	6.208	76.008	17.9015	84.5849	136.2094	33.4917	6.1697	17.3833	39.0625	3.7227	3.0517	4.1732	4.2781	10.4938	5.9718	27.8607	4.2083	40.4713	187.7791	27.4725	0.5184
ARHGEF35	422.4152	200.3056	324.124	18.2992	578.4727	244.9847	321.4517	660.9105	595.4907	1418.6139	329.7929	6.1213	189.9669	4.5914	19.4114	313.1222	366.1972	452.3536	89.0084	17.5841	996.1977	661.6657	31.3953	331.6783	459.0953	211.5003	404.5139	286.6287	683.3525	143.8499	748.8812	11.0537	571.4978	341.4155	650.8997	366.8801	31.808	325.7329	462.6444	470.0052	382.8877	259.8765	739.9566	106.9652	774.3293	477.2559	399.0305	444.5055	393.9865
ARHGEF37	291.7127	130.3684	326.8194	88.267	167.5086	115.8496	72.0674	437.4673	214.191	21.6359	113.1174	333.8898	327.4764	388.8889	99.5617	320.362	314.554	222.7325	166.0693	221.7125	152.725	238.0383	309.8837	282.0258	98.1713	107.733	129.0509	284.495	416.888	162.0667	207.3595	504.6257	577.3146	458.8864	237.018	97.8957	292.4107	275.477	39.6727	246.218	139.5722	87.6543	175.8958	55.2239	288.2693	46.5802	95.4203	156.5934	253.4992
ARHGEF38	2.5257	8.827	2.0216	26.9107	14.1956	55.2677	2.5924	38.7232	94.8276	292.9619	31.864	2.2259	13.751	0.4591	0	14.4796	0	72.9047	0	22.1713	82.3828	89.9128	41.2791	8.9374	7.2185	17.8453	66.5509	27.7383	45.3658	35.1773	91.4968	58.6327	35.3854	17.4957	13.3676	32.9369	99.3304	62.6648	79.9557	61.5545	37.4332	33.3333	50.4886	36.8159	18.4114	3.818	6.6335	57.1429	86.5734
ARHGEF4	820.8366	58.3942	335.5795	315.3929	726.1074	58.4562	8.2955	1366.3004	1356.7639	127.4764	96.6543	1119.6439	6.1115	61.0652	5.0094	47.5113	4.1732	293.915	2030.4659	114.6789	28.5171	667.4294	24.4186	1292.9494	618.8643	143.4237	1168.4028	238.9758	196.7444	83.546	217.3048	157.1549	96.4615	5.9985	374.8072	28.3623	21.7634	312.0831	184.3253	162.7543	94.1176	198.7654	505.4289	275.6219	16.8332	81.7062	44.3934	97.8022	45.1011
ARHGEF5	371.9021	268.2057	230.4582	122.7126	432.2575	237.5448	216.7207	738.8802	712.8647	1174.7714	297.9288	11.6861	247.0079	3.214	8.7664	390.9502	527.9082	357.0608	302.27	19.1131	1374.5247	571.753	25.5814	338.6296	830.1251	284.2036	542.8241	216.2162	728.2408	242.4718	695.6738	16.3403	708.192	328.4187	750.1285	440.9881	134.4866	219.0166	455.9305	682.8378	339.5722	257.4074	855.0489	178.1095	551.2888	870.5147	349.5344	447.2527	390.3577
ARHGEF6	351.0655	200.3056	53.9084	196.986	737.4639	54.2049	1440.3111	742.5432	113.3952	607.5597	436.0064	290.4841	1742.2969	192.8375	208.516	380.543	794.4705	927.6693	188.7694	270.6422	544.3599	263.3983	533.1395	527.8054	487.0067	116.9861	208.3333	389.7582	915.9121	1801.5783	1782.6952	230.2055	830.3442	825.2957	357.8406	818.8472	315.2902	403.9088	566.4037	522.1701	842.7807	690.1235	100.4343	258.7065	469.2267	445.9479	436.2801	274.7253	387.7657
ARHGEF7	1039.9369	843.3203	1182.6146	1743.8105	5386.5386	675.9665	1410.7583	1448.9796	1379.9735	1684.6771	2208.7095	1070.1169	1388.8464	2052.3416	1962.4296	1071.9457	1415.7538	1356.4868	4572.282	2130.7339	1896.7047	1673.7607	705.814	801.8868	1163.1376	2725.0496	889.4676	1785.9175	2639.3357	1719.9168	1330.6813	9836.3571	1102.2782	1575.1102	1273.0077	1593.7786	3031.808	1031.7977	947.8716	1853.9384	2749.7326	2288.2716	723.6699	600.995	1594.95	5769.8328	1047.0723	1406.5934	715.915
ARHGEF9	386.4246	69.2582	314.0162	497.3089	146.925	39.3251	272.7155	716.9021	1895.2255	550.2538	209.7716	237.6183	543.4174	1641.8733	377.583	937.5566	833.5942	423.651	156.5114	864.6789	319.3916	311.2365	366.8605	281.5293	233.3975	99.1408	467.5926	552.6316	325.6788	473.6367	189.458	872.7622	264.1784	418.8963	338.3033	422.6898	625.558	54.599	357.6644	334.8983	182.8877	653.0864	276.3301	186.5672	109.4161	215.3379	392.9073	523.6264	188.1804
ARID1A	1428.8871	2615.5152	766.8464	836.3832	999.3736	1500.7307	1771.6137	2484.0398	1691.6446	2331.4153	4219.3309	3138.0078	2669.7224	2337.0064	3031.9349	6017.1946	3706.8336	2381.1711	4667.264	8477.8287	3145.1204	3409.7688	2463.3721	5046.6733	2879.2108	4750.1652	3872.6852	2233.9972	3625.4455	2466.1772	2642.4664	3117.1453	2305.3805	4359.421	2681.2339	768.527	1704.7991	1298.5885	2507.9231	3596.2441	1714.4385	3227.1605	3896.8512	2498.01	2008.9427	2077.0176	2053.8334	2109.8901	1459.3053
ARID1B	2005.367	1171.2782	1324.7978	317.5457	698.4259	1070.8117	1481.2703	2725.798	2459.5491	1373.5878	1561.3383	1747.9132	1981.6654	4347.1074	2019.4114	3493.6652	2525.2999	2225.6028	2413.9785	2298.1651	2147.6553	1670.8789	2412.7907	2807.3486	2269.4899	1320.5552	1840.2778	1654.3385	2423.9675	3282.164	1885.1318	2404.4215	1804.1687	3420.1535	2107.9692	1282.7081	2454.2411	845.0442	1826.1635	2277.517	2190.3743	3148.1481	2114.5494	1497.5124	1719.0952	826.2254	1348.1311	1254.9451	919.6475
ARID2	1394.7908	611.7807	796.496	1129.1712	293.8499	645.6756	1140.6351	1724.7514	1011.9363	907.5387	1373.3404	2337.2287	1478.4823	2246.0973	958.0463	1888.2353	1432.9682	1552.8129	846.4755	1470.1835	968.948	3393.0542	1285.4651	1509.434	2491.3378	663.5823	1327.5463	818.6344	1253.5293	1360.6062	1416.2108	1938.2434	1184.1978	1984.5088	1952.6992	992.6807	984.375	938.7312	1159.0523	1111.6328	1282.3529	1722.2222	930.5103	948.2587	579.1689	841.4976	1233.8308	891.2088	123.8984
ARID3A	64.4041	151.4174	35.7143	73.197	78.7858	130.198	176.28	359.4976	225.4642	243.2578	410.5151	607.6795	263.8146	106.9789	206.6374	138.4615	906.6249	249.713	198.3274	191.1315	141.3181	140.0564	177.3256	313.3069	89.5091	135.4924	350.6944	379.0896	95.9845	292.7251	236.2009	170.131	133.301	121.9698	267.3522	335.7731	250.558	58.9421	349.7298	397.4961	151.3369	205.5556	260.5863	184.5771	175.171	270.3177	719.9898	500	43.5459
ARID3B	76.4009	137.1584	105.7951	106.5662	171.0576	214.1623	328.7103	144.9503	109.4164	142.68	329.2618	154.7023	201.1714	368.2277	160.9267	81.9005	528.9515	294.4891	438.4707	618.5015	168.5678	118.1546	194.186	253.2274	943.6959	477.1976	130.2083	387.6245	233.9921	271.3674	481.3526	267.6919	81.4348	130.9676	128.0206	218.6642	301.3393	67.0079	260.6189	242.5665	252.4064	117.284	248.6428	91.0448	176.7491	562.0165	1064.4215	301.6484	179.3675
ARID3C	1.8942	1.358	0	0	0.7098	0	0	0	0	1.1695	0.5311	0	2.5465	1.8365	0.6262	0	0.5216	0	0.5974	0	0	0	0	1.9861	0.9625	0.6609	0	0.7112	4.2978	0	0	0	1.9389	0.4999	1.5424	0	1.6741	0	2.4414	2.0866	0.5348	0	0	0	0	0	0	0.5495	0
ARID4A	279.0845	282.4648	324.7978	544.6717	205.1271	202.4711	1075.3078	901.0989	852.7851	1113.3722	475.8364	1066.778	960.0204	1249.3113	674.3895	740.2715	723.0047	880.023	1008.3632	504.5872	809.2522	1243.7933	894.186	587.8848	363.3301	276.9332	519.6759	589.6159	1125.0724	962.9775	846.8424	806.44	863.3059	912.2742	346.5296	759.3779	583.1473	261.2068	822.7501	489.3062	617.1123	839.5062	241.5852	422.3881	504.9974	297.0441	699.0688	834.0659	664.0747
ARID4B	1313.7048	499.7454	1555.2561	2059.2034	655.8389	996.9443	2029.2936	2004.7096	1769.8939	3522.5598	1768.9857	1299.9444	1840.0815	5237.5803	1244.2079	2023.0769	1748.0438	1497.7038	1915.8005	1740.8257	1570.9759	3135.4196	1950.0988	2067.0308	1894.129	1508.9227	1953.125	1105.9744	2180.4246	1761.3757	2042.2675	1740.2379	1337.8575	2267.4388	2102.3136	1464.7758	1170.2009	1254.537	1851.1878	1352.6343	1715.508	1914.8148	1601.5201	1426.3682	1259.8632	577.2887	986.3503	1524.7253	1111.6952
ARID5A	812.6283	628.0767	182.6146	713.6706	830.4454	79.1816	601.9443	579.8012	490.0531	422.7773	218.2687	430.7179	680.4176	148.7603	187.226	276.0181	258.7376	670.4937	221.0275	148.318	288.3397	448.9875	376.7442	682.721	293.5515	325.1818	260.9954	494.3101	339.0498	814.7305	439.5823	298.9307	276.2967	177.956	293.0591	620.3111	433.0357	366.0617	446.1649	520.6051	343.8503	590.7407	261.6721	296.5174	478.1694	1046.1449	593.9533	354.3956	518.4033
ARID5B	608.6819	410.1171	270.2156	331.5393	1230.0529	607.9447	905.2495	1373.6264	215.5172	1102.2618	744.0255	1185.8653	1126.5597	787.8788	376.3306	966.5158	1063.6411	1227.899	261.6487	340.2141	1401.1407	734.2876	1178.4884	1825.2234	1835.4187	115.6642	2687.5	1174.9644	726.8082	1365.0033	1291.8946	697.3447	971.4009	856.2881	743.9589	701.7383	492.7455	207.8486	954.5855	490.8712	491.9786	1312.963	1185.6678	615.4229	972.1199	505.5094	742.4416	937.9121	756.8688
ARIH1	2052.723	1085.045	802.5606	1373.5199	1217.9866	1304.6366	2202.9812	1768.7075	1693.634	1842.5608	2524.6946	2316.0824	1173.9241	2646.0055	1008.7664	1483.7104	1741.784	2687.1412	1613.5006	2324.9235	2019.6451	2276.061	2185.4651	1049.6524	2612.127	1601.4541	1979.1667	2179.2319	1798.3967	1647.0496	2264.545	1371.6208	916.6263	1069.7352	2636.5039	1447.3925	1277.9018	1471.0718	2366.9325	909.2332	1421.9251	2083.3333	2650.38	966.1692	1572.3304	1418.7863	2042.6075	1177.4725	2888.0249
ARIH2	885.6448	1815.2164	878.0323	1090.4198	1423.1137	1243.9059	1420.0389	1161.6588	855.9416	1834.8537	1647.0951	1138.3918	1153.3028	954.2332	2284.5022	1246.4389	2328.8889	1171.4925	1501.0514	1438.4786	1125.3422	1417.1462	1217.9535	1231.137	464.8123	3279.3589	913.4954	1625	1186.9609	1520.0974	1040.6514	1011.4622	1416.5584	1644.8229	761.7943	1450.86	1210.4074	1411.4658	937.4957	1332.7543	1300.8824	1625.1852	960.3203	845.7711	1389.7107	1775.9723	1673.4175	1862.1154	1324.5205
ARL1	1143.4886	2606.6882	3169.8113	2158.2347	3037.8687	3248.5718	3765.6513	1495.5521	2269.2308	2087.5728	2647.3712	2674.4574	2370.2572	3125.8035	1912.9618	1417.1946	1140.8451	3043.054	845.2808	1175.0765	3359.3156	3195.3614	2161.0465	1499.007	2531.2801	1514.2102	1825.2315	2957.3257	1821.3184	1873.8173	2584.7837	2650.006	2034.9006	2778.8122	1836.5039	2561.7566	2092.6339	3607.2592	3083.482	2218.049	3048.6631	1340.7407	2906.0803	3072.1393	1910.5734	1826.5538	1990.0498	2157.6923	2526.6978
ARL10	14.5225	4.753	3.3693	3.2293	2.8391	5.3142	41.4776	65.4108	48.4085	40.9328	38.7679	61.2131	57.041	72.5436	50.7201	81.9005	282.7334	52.8129	40.6213	53.5168	23.4474	65.1291	30.814	244.7865	82.7719	56.8407	42.8241	36.9844	21.0115	106.7881	34.8086	151.3877	46.0494	36.9908	26.7352	29.2772	17.8571	13.6498	19.5312	12.5196	14.9733	52.4691	13.5722	25.3731	68.9111	26.7263	142.3651	31.3187	6.2208
ARL11	348.5399	101.1713	17.5202	132.4004	189.5119	142.4206	153.9857	195.1858	283.8196	82.4504	33.9883	23.3723	123.7586	7.3462	17.5329	22.1719	37.5587	107.9219	7.1685	22.9358	102.6616	209.7965	38.9535	44.1907	16.8431	48.9095	23.1481	74.6799	30.5622	199.7566	175.0373	20.185	62.5303	55.9861	108.4833	100.6404	31.808	71.9715	64.0866	347.4178	213.369	75.9259	54.2888	22.8856	132.0358	163.4124	77.5609	472.5275	78.2789
ARL13A	0	0.679	0	0	0	0	0	1.0466	1.3263	0.5848	0	1.113	0.5093	0.4591	0	0.905	0	0.5741	0	2.2936	0.6337	0.5764	0	0	0.4812	2.6438	0.5787	1.4225	1.4326	0.6282	1.4918	0	0.9695	0	1.5424	0.9149	0	0.6204	0.6103	0.5216	0	0	4.3431	0.4975	0	0	0	0	0
ARL13B	137.0166	230.1816	202.1563	493.0032	214.3543	233.8249	230.7194	313.4485	433.0239	325.7081	370.154	340.0111	316.7813	81.7264	450.2192	859.7285	243.0882	351.3203	420.5496	733.945	328.2636	429.9675	367.4419	323.7339	741.5784	214.1441	416.6667	268.8478	493.7712	425.268	412.2327	549.3212	921.9583	700.8265	222.108	309.2406	429.6875	527.9975	317.9917	432.9682	881.8182	279.6296	307.8176	390.0498	456.6018	211.5198	378.1095	518.6813	226.5422
ARL14	5.0513	0	0	6.4586	1.4196	1.5943	1.0369	1.5699	0	0	2.6553	0	3.5651	0	0	1.81	1.5649	0	0	0	2.5349	2.8818	1.7442	0.993	969.2012	1.3219	0	9.9573	1.4326	4.3972	0	1.9224	1.9389	0.4999	1.0283	0	2.2321	4.3431	2.4414	0	2.139	0	1.0858	2.9851	153.6034	2.2908	1.5308	2.1978	0
ARL15	163.5359	149.3804	169.1375	73.197	100.0793	426.199	401.8146	154.3694	96.1538	215.7743	235.7939	342.2371	349.8854	962.3508	629.3049	321.7195	190.4017	481.0563	139.7849	308.8685	219.2649	284.1474	686.6279	339.1261	171.3186	173.8268	326.3889	694.8791	271.2399	367.4767	894.5798	652.1687	200.1939	378.4063	175.3213	387.9231	481.5848	532.9611	129.3939	471.5702	687.1658	188.8889	167.7524	340.796	139.9264	199.3021	402.6024	156.5934	385.6921
ARL16	899.7632	791.0372	1271.5633	1734.1227	820.5085	563.3054	478.5483	236.5254	943.634	443.8285	842.804	513.6338	847.9756	625.8035	837.1947	670.5882	459.0506	377.7268	990.4421	964.0673	447.4018	172.3328	444.7674	429.4935	360.4427	1064.772	265.0463	428.165	504.7545	498.1351	432.6206	282.5904	852.1571	534.3677	392.8021	448.3074	281.808	767.4888	173.9494	479.9165	609.6257	200	451.683	631.3433	475.0132	903.35	567.4193	1481.8681	584.2405
ARL17A	82.191	82.7024	48.6321	243.3907	143.88	88.3858	176.9592	160.2041	479.2639	241.1936	291.1418	222.0145	191.617	233.1359	511.8284	200.0814	121.8571	140.4018	336.9594	884.2125	113.4221	170.425	132.8605	189.1609	193.6333	503.4303	28.1887	504.7084	151.5839	138.4791	334.1223	148.6772	416.7668	131.9423	30.8483	359.9817	277.1819	277.6733	78.5336	172.963	160.1604	152.8704	127.215	187.5622	129.7896	286.0175	225.1257	411.9231	111.4256
ARL17B	0.6756	1.4938	0	9.2142	1.4267	0	2.7323	1.7635	4.9072	8.4029	6.3303	2.9271	1.7214	0	15.6731	5.3484	0.5738	3.0597	4.7611	13.815	0.6464	1.2104	4.3314	2.5571	7.6997	10.2512	3.64	5.1778	0.5539	2.0353	4.7091	1.735	3.7954	1.1297	0	21.3449	7.4665	6.4898	0	8.7272	6.1497	3.8889	1.7155	5.1841	1.7201	7.1245	0.5511	5.2033	1.0679
ARL2	1516.0221	1495.1621	1721.6981	583.423	1046.929	815.73	698.3798	755.102	483.4218	610.4835	722.7828	1210.3506	626.9417	464.6465	728.2405	708.5973	651.0172	572.3307	889.4863	339.4495	554.4994	460.5148	800	920.5561	918.6718	1386.649	590.2778	812.9445	466.5517	571.0023	411.2382	587.7688	786.2336	507.8743	996.9152	1080.5124	1064.7321	655.1885	1027.8273	767.3448	629.4118	878.3951	1102.6059	1166.1692	881.6412	998.0375	1842.582	620.8791	1265.4225
ARL2BP	1387.2139	767.2721	858.4906	1266.9537	1345.7474	1068.6861	1433.571	774.9869	732.7586	1049.6339	976.102	749.0262	1126.5597	621.2121	885.4101	714.0271	1538.8628	1532.721	1087.2162	1017.5841	1407.4778	2063.3827	946.5116	1469.2155	1388.8354	951.0905	881.3657	1016.3585	865.7709	1388.2455	921.4321	1284.1523	1220.5526	691.8288	1160.9254	922.2324	1154.5759	1402.2026	1186.518	1015.1278	2208.0214	1049.3827	1330.076	910.9453	981.5886	1253.8467	1062.3804	1302.1978	1219.2846
ARL3	957.8532	923.4425	774.2588	252.9602	524.5292	956.025	619.5723	521.7164	397.878	554.9318	698.8848	343.9065	524.5735	1145.0872	393.8635	638.009	296.8179	500.5741	602.1505	798.9297	617.8707	278.9601	762.7907	334.6574	596.2464	972.9015	364.0046	845.6615	474.6698	534.5687	507.7076	875.1652	633.0587	882.2816	333.6761	738.3349	634.4866	1727.9355	515.1344	603.0256	762.5668	435.8025	739.9566	785.5721	874.8027	566.5982	696.0071	1802.7473	850.6998
ARL4A	159.116	814.8022	756.7385	557.5888	1641.0169	998.0072	402.3331	329.6703	321.618	549.0843	713.2236	469.6717	833.7153	458.2185	396.9944	184.6154	548.7741	501.1481	514.9343	464.0673	698.9861	187.3183	409.3023	515.8888	346.0058	404.4944	219.3287	1038.4068	693.8583	411.4483	227.2501	640.6344	373.2429	455.8872	190.7455	2883.806	585.3795	785.4816	223.3876	1072.5091	500.5348	243.8272	1480.456	710.9453	787.4803	553.6168	847.5571	1534.0659	1349.4038
ARL4C	619.4159	1531.1492	464.2857	752.422	2828.4829	2703.3347	2782.1128	1036.1068	857.4271	1302.8325	968.667	521.4246	2223.071	457.7594	396.3682	1019.0045	3505.4773	2280.1378	4468.9367	5653.6697	7064.0051	327.9511	1058.7209	1437.9345	850.3369	701.9167	710.0694	2352.0626	1635.0797	2798.4767	1692.6902	2392.8872	2580.223	2169.9629	789.7172	1587.3742	1711.4955	459.7487	1363.5191	3950.965	5510.1604	840.1235	667.7524	2040.2985	2971.5939	1808.2271	2731.4709	2416.4835	3205.8061
[truncated: 19,523 more rows]
[truncated: 17 more columns]
