# Supplementary material for: Integrative genomic profiling of large-cell neuroendocrine carcinomas reveals distinct subtypes of high-grade neuroendocrine lung tumors
Source: Nat Commun. 2018 Mar 13;9:1048. doi: 10.1038/s41467-018-03099-x (PMC5849599; doi:10.1038/s41467-018-03099-x)
Supplement: Supplementary file 14 — Supplementary Dataset 12 [file 41467_2018_3099_MOESM14_ESM.xlsx]

## Sheet: Sheet1
Supplementary Data 12. Lung cancer subtypes: annotation for clustering class and somatic alterations
				1 = INFORMATION MISSING
				2 = NO EVENT
				3 = SOMATIC ALTERATION
				4 = GENOMIC AMPLIFICATION (CN>4)
				clustering solutions				Somatic alterations
Sample_ID	Tumor_Type	transcriptional data	tumor stage (LCNEC)	All lung cancer subtypes (classes A-E)	SCLC-LCNEC (classes I-IV)	LCNEC only (classes 1-4)	LCNEC_SCLC_classification_subtype (Figure 3a)	RB1	STK11	KEAP1	NFE2L2	RAS (HRAS,NRAS,KRAS)	BRAF	NKX2-1	MYCL1	MYC	FGFR1	IRS2	CREBBP/EP300	MEN1/PSIP1	ARID1A	NOTCH1	NOTCH2	NOTCH3	NOTCH4
S00006	ADC	Fernandez-Cuesta et al, Genome Biology, 2015; Fernandez-Cuesta et al, Cancer Discovery, 2014	.	C	.	.	.	1	1	1	1	1	1	1	1	1	1	1	1	1	1	1	1	1	1
S00016	CA	Fernandez-Cuesta et al, Nature Communications, 2014	.	A	.	.	.	1	1	1	1	1	1	1	1	1	1	1	1	2	2	1	1	1	1
S00021	ADC	Fernandez-Cuesta et al, Genome Biology, 2015; Fernandez-Cuesta et al, Cancer Discovery, 2014	.	C	.	.	.	1	1	1	1	1	1	1	1	1	1	1	1	1	1	1	1	1	1
S00025	ADC	Fernandez-Cuesta et al, Genome Biology, 2015; Fernandez-Cuesta et al, Cancer Discovery, 2014	.	C	.	.	.	1	1	1	1	3	1	1	1	1	1	1	1	1	1	1	1	1	1
S00035	SCLC	George et al, Nature, 2012	.	E	IV	.	SCLC/SCLC-like	3	2	2	2	2	2	2	2	2	2	2	2	2	2	2	2	2	2
S00059	ADC	Fernandez-Cuesta et al, Genome Biology, 2015; Fernandez-Cuesta et al, Cancer Discovery, 2014	.	C	.	.	.	1	1	1	1	1	1	1	1	1	1	1	1	1	1	1	1	1	1
S00074	ADC	Fernandez-Cuesta et al, Genome Biology, 2015; Fernandez-Cuesta et al, Cancer Discovery, 2014	.	C	.	.	.	1	1	1	1	3	1	1	1	1	1	1	1	1	1	1	1	1	1
S00076	CA	Fernandez-Cuesta et al, Nature Communications, 2014	.	A	.	.	.	1	1	1	1	1	1	1	1	1	1	1	1	2	2	1	1	1	1
S00089	CA	Fernandez-Cuesta et al, Nature Communications, 2014	.	A	.	.	.	1	1	1	1	1	1	1	1	1	1	1	1	2	2	1	1	1	1
S00094	CA	Fernandez-Cuesta et al, Nature Communications, 2014	.	A	.	.	.	1	1	1	1	1	1	1	1	1	1	1	1	2	2	1	1	1	1
S00118	CA	Fernandez-Cuesta et al, Nature Communications, 2014	.	A	.	.	.	1	1	1	1	1	1	1	1	1	1	1	1	2	2	1	1	1	1
S00128	CA	Fernandez-Cuesta et al, Nature Communications, 2014	.	A	.	.	.	1	1	1	1	1	1	1	1	1	1	1	1	2	2	1	1	1	1
S00352	ADC	Fernandez-Cuesta et al, Genome Biology, 2015; Fernandez-Cuesta et al, Cancer Discovery, 2014	.	C	.	.	.	1	3	1	1	3	1	1	1	1	1	1	1	1	1	1	1	1	1
S00356	SCLC	George et al, Nature, 2012	.	E	IV	.	SCLC/SCLC-like	3	2	2	2	2	2	2	2	2	2	2	2	2	2	2	2	2	2
S00396	LCNEC	current study	Ib	B	II	1	type 2 LCNEC	1	1	1	3	1	1	1	1	4	4	1	1	1	1	1	1	1	1
S00400	LCNEC	current study	IIb	E	I	2	type 1 LCNEC	1	3	1	1	1	1	1	1	1	1	1	3	1	2	1	1	1	1
S00515	CA	Fernandez-Cuesta et al, Nature Communications, 2014	.	A	.	.	.	1	1	1	1	1	1	1	1	1	1	1	1	2	2	1	1	1	1
S00516	CA	Fernandez-Cuesta et al, Nature Communications, 2014	.	A	.	.	.	1	1	1	1	1	1	1	1	1	1	1	1	2	2	1	1	1	1
S00517	LCNEC	current study	Ib	A	I	2	type 1 LCNEC	1	3	1	1	3	1	1	1	1	1	1	1	1	2	1	1	1	1
S00520	CA	Fernandez-Cuesta et al, Nature Communications, 2014	.	A	.	.	.	1	1	1	1	1	1	1	1	1	1	1	1	2	2	1	1	1	1
S00529	LCNEC	current study	IIb	E	I	2	type 1 LCNEC	1	3	1	1	1	1	1	1	1	1	1	1	1	2	1	1	1	1
S00531	LCNEC	current study	IIb	B	II	1	type 2 LCNEC	1	1	1	1	1	1	1	1	1	1	1	1	1	1	1	1	1	1
S00534	LCNEC	current study	Ib	E	I	2	type 1 LCNEC	1	3	3	1	1	1	4	1	1	4	1	1	1	2	1	1	1	1
S00540	LCNEC	current study	IIIa	A	I	2	type 1 LCNEC	2	3	2	2	2	2	4	2	2	2	2	2	2	2	2	2	2	2
S00545	ADC	Fernandez-Cuesta et al, Genome Biology, 2015; Fernandez-Cuesta et al, Cancer Discovery, 2014	.	C	.	.	.	1	1	1	1	1	1	1	1	1	1	1	1	1	1	1	1	1	1
S00550	LCNEC	current study	Ib	D	II	1	type 2 LCNEC	3	2	2	2	2	2	2	2	2	2	2	2	2	2	2	2	2	2
S00551	ADC	Fernandez-Cuesta et al, Genome Biology, 2015; Fernandez-Cuesta et al, Cancer Discovery, 2014	.	D	.	.	.	1	1	1	1	1	1	1	1	1	1	1	1	1	1	1	1	1	1
S00557	ADC	Fernandez-Cuesta et al, Genome Biology, 2015; Fernandez-Cuesta et al, Cancer Discovery, 2014	.	C	.	.	.	1	1	1	1	1	1	1	1	1	1	1	1	1	1	1	1	1	1
S00567	LCNEC	current study	IIb	D	II	1	type 2 LCNEC	3	2	2	2	2	2	2	2	2	2	2	3	2	2	3	2	2	2
S00570	LCNEC	current study	IIb	C	II	3	type 2 LCNEC	2	2	2	2	2	2	4	2	2	2	2	2	2	2	3	2	2	2
S00581	LCNEC	current study	IIIb	E	I	2	type 1 LCNEC	1	3	1	1	1	1	1	1	1	1	1	1	1	2	1	1	1	1
S00584	LCNEC	current study	III	D	II	1	type 2 LCNEC	1	1	1	1	1	1	1	1	1	1	1	1	1	1	1	1	1	1
S00585	ADC	Fernandez-Cuesta et al, Genome Biology, 2015; Fernandez-Cuesta et al, Cancer Discovery, 2014	.	C	.	.	.	1	1	1	1	1	1	1	1	1	1	1	1	1	1	1	1	1	1
S00587	LCNEC	current study	IIb	D	III	3	SCLC/SCLC-like	3	2	2	2	2	2	2	2	2	2	2	2	2	2	3	2	2	2
S00602	LCNEC	current study	IIIb	A	IV	4	SCLC/SCLC-like	1	1	1	1	1	1	1	1	1	1	1	1	1	1	1	1	1	1
S00608	LCNEC	current study	NA	E	I	2	type 1 LCNEC	2	3	2	2	2	2	2	2	2	2	2	2	2	2	2	2	2	2
S00609	LCNEC	current study	Ib	D	II	1	type 2 LCNEC	3	2	2	2	2	2	2	2	2	2	2	2	2	2	3	2	2	2
S00611	ADC	Fernandez-Cuesta et al, Genome Biology, 2015; Fernandez-Cuesta et al, Cancer Discovery, 2014	.	C	.	.	.	1	1	1	1	1	1	1	1	1	1	1	1	1	1	1	1	1	1
S00613	LCNEC	current study	IV	D	II	1	type 2 LCNEC	1	1	1	1	1	3	1	1	1	1	1	1	1	1	1	1	1	1
S00640	LCNEC	current study	Ib	C	II	3	type 1 LCNEC	2	3	2	2	2	2	2	2	2	2	2	2	2	2	2	2	2	2
S00664	ADC	Fernandez-Cuesta et al, Genome Biology, 2015; Fernandez-Cuesta et al, Cancer Discovery, 2014	.	C	.	.	.	1	1	1	1	1	1	1	1	1	1	1	1	1	1	1	1	1	1
S00684	ADC	Fernandez-Cuesta et al, Genome Biology, 2015; Fernandez-Cuesta et al, Cancer Discovery, 2014	.	C	.	.	.	1	1	1	1	1	1	1	1	1	1	1	1	1	1	1	1	1	1
S00686	ADC	Fernandez-Cuesta et al, Genome Biology, 2015; Fernandez-Cuesta et al, Cancer Discovery, 2014	.	C	.	.	.	1	1	1	1	1	1	1	1	1	1	1	1	1	1	1	1	1	1
S00687	ADC	Fernandez-Cuesta et al, Genome Biology, 2015; Fernandez-Cuesta et al, Cancer Discovery, 2014	.	C	.	.	.	1	1	1	1	1	1	1	1	1	1	1	1	1	1	1	1	1	1
S00688	ADC	Fernandez-Cuesta et al, Genome Biology, 2015; Fernandez-Cuesta et al, Cancer Discovery, 2014	.	C	.	.	.	1	1	1	1	1	1	1	1	1	1	1	1	1	1	1	1	1	1
S00694	LCNEC	current study	III	E	IV	4	SCLC/SCLC-like	1	2	2	1	2	1	1	1	1	1	1	1	1	1	1	1	1	1
S00710	LCNEC	current study	Ib	E	IV	4	SCLC/SCLC-like	3	2	2	2	2	2	2	2	2	2	2	2	2	2	2	2	2	2
S00711	LCNEC	current study	Ib	C	II	1	type 1 LCNEC	2	2	3	2	2	2	2	2	2	2	2	3	2	2	2	2	2	2
S00712	LCNEC	current study	III	D	II	1	type 2 LCNEC	1	1	1	1	1	1	1	1	1	1	1	1	1	1	1	1	1	1
S00713	LCNEC	current study	Ib	C	I	2	type 1 LCNEC	2	3	2	2	3	3	2	2	2	2	2	2	2	2	2	2	2	2
S00714	LCNEC	current study	IIIa	D	II	3	type 2 LCNEC	2	2	2	2	2	2	2	2	2	2	2	2	2	2	2	2	2	2
S00716	CA	Fernandez-Cuesta et al, Nature Communications, 2014	.	A	.	.	.	1	1	1	1	1	1	1	1	1	1	1	1	3	2	1	1	1	1
S00718	LCNEC	current study	Ib	B	II	1	type 2 LCNEC	3	2	2	2	2	2	2	4	2	2	4	2	2	2	2	2	2	2
S00725	LCNEC	current study	IIIb	E	I	2	type 1 LCNEC	2	3	2	2	2	2	2	2	2	2	2	2	2	2	2	2	2	2
S00726	ADC	Fernandez-Cuesta et al, Genome Biology, 2015; Fernandez-Cuesta et al, Cancer Discovery, 2014	.	D	.	.	.	1	1	1	1	1	1	1	1	1	1	1	1	1	1	1	1	1	1
S00732	LCNEC	current study	IIb	D	II	1	type 2 LCNEC	3	2	2	3	2	2	2	2	2	2	2	3	2	3	2	2	2	2
S00733	LCNEC	current study	Ib	A	II	1	type 1 LCNEC	2	3	2	2	2	2	2	2	2	2	2	3	2	2	2	2	2	2
S00737	ADC	Fernandez-Cuesta et al, Genome Biology, 2015; Fernandez-Cuesta et al, Cancer Discovery, 2014	.	C	.	.	.	1	1	1	1	1	1	1	1	1	1	1	1	1	1	1	1	1	1
S00738	ADC	Fernandez-Cuesta et al, Genome Biology, 2015; Fernandez-Cuesta et al, Cancer Discovery, 2014	.	C	.	.	.	1	1	1	1	1	1	1	1	1	1	1	1	1	1	1	1	1	1
S00739	LCNEC	current study	IIIa	D	II	3	type 2 LCNEC	3	2	2	2	2	2	2	2	2	2	2	2	2	3	2	2	2	2
S00747	ADC	Fernandez-Cuesta et al, Genome Biology, 2015; Fernandez-Cuesta et al, Cancer Discovery, 2014	.	C	.	.	.	1	1	1	1	1	1	1	1	1	1	1	1	1	1	1	1	1	1
S00751	ADC	Fernandez-Cuesta et al, Genome Biology, 2015; Fernandez-Cuesta et al, Cancer Discovery, 2014	.	C	.	.	.	1	1	1	1	1	1	1	1	1	1	1	1	1	1	1	1	1	1
S00752	ADC	Fernandez-Cuesta et al, Genome Biology, 2015; Fernandez-Cuesta et al, Cancer Discovery, 2014	.	C	.	.	.	1	1	1	1	1	1	1	1	1	1	1	1	1	1	1	1	1	1
S00754	ADC	Fernandez-Cuesta et al, Genome Biology, 2015; Fernandez-Cuesta et al, Cancer Discovery, 2014	.	C	.	.	.	1	1	1	1	1	1	1	1	1	1	1	1	1	1	1	1	1	1
S00755	ADC	Fernandez-Cuesta et al, Genome Biology, 2015; Fernandez-Cuesta et al, Cancer Discovery, 2014	.	C	.	.	.	1	1	1	1	1	1	1	1	1	1	1	1	1	1	1	1	1	1
S00790	LCNEC	current study	IIIa	C	II	3	type 2 LCNEC	2	2	2	2	2	2	2	2	2	2	2	2	3	3	2	2	2	2
S00791	LCNEC	current study	Ib	D	II	3	type 1 LCNEC	2	3	2	2	2	2	4	2	2	2	2	3	2	2	2	2	2	3
S00793	LCNEC	current study	IIIa	E	IV	4	SCLC/SCLC-like	1	1	1	1	1	1	1	1	1	1	1	1	1	1	1	1	1	1
S00794	LCNEC	current study	IIIb	E	II	4	type 2 LCNEC	3	2	2	2	2	2	2	4	1	2	2	2	2	2	2	2	2	2
S00795	LCNEC	current study	IIIa	E	III	4	SCLC/SCLC-like	3	2	2	2	2	2	2	2	2	2	2	2	2	2	2	3	2	2
S00796	LCNEC	current study	IIb	D	II	1	type 2 LCNEC	2	2	2	3	2	2	2	2	2	2	2	2	2	2	2	2	2	2
S00799	LCNEC	current study	IV	D	II	1	type 2 LCNEC	1	1	3	3	1	1	1	1	1	1	1	1	1	1	1	1	1	1
S00825	SCLC	George et al, Nature, 2012	.	E	III	.	SCLC/SCLC-like	3	2	2	2	2	2	2	2	2	4	2	2	2	2	2	2	2	2
S00829	SCLC	George et al, Nature, 2012	.	D	II	.	SCLC/LCNEC-like	3	2	2	2	2	2	2	2	2	2	2	2	2	2	2	3	2	2
S00831	SCLC	George et al, Nature, 2012	.	D	III	.	SCLC/SCLC-like	3	2	2	2	2	2	2	2	2	2	2	2	2	2	2	2	2	2
S00832	SCLC	George et al, Nature, 2012	.	E	IV	.	SCLC/SCLC-like	3	2	2	2	2	2	2	2	2	2	2	2	2	3	2	3	2	2
S00838	SCLC	George et al, Nature, 2012	.	E	IV	.	SCLC/SCLC-like	3	2	2	2	2	2	2	2	2	2	2	3	2	2	2	2	2	2
S00858	CA	Fernandez-Cuesta et al, Nature Communications, 2014	.	A	.	.	.	1	1	1	1	1	1	1	1	1	1	1	1	2	2	1	1	1	1
S01052	ADC	Fernandez-Cuesta et al, Genome Biology, 2015; Fernandez-Cuesta et al, Cancer Discovery, 2014	.	C	.	.	.	1	1	1	1	1	1	1	1	1	1	1	1	1	1	1	1	1	1
S01060	CA	Fernandez-Cuesta et al, Nature Communications, 2014	.	A	.	.	.	1	1	1	1	1	1	1	1	1	1	1	1	2	2	1	1	1	1
S01093	LCNEC	current study	NA	E	IV	4	SCLC/SCLC-like	2	2	2	2	2	2	2	4	2	2	2	2	2	2	2	2	3	2
S01103	CA	Fernandez-Cuesta et al, Nature Communications, 2014	.	A	.	.	.	1	1	1	1	1	1	1	1	1	1	1	1	2	2	1	1	1	1
S01122	ADC	Fernandez-Cuesta et al, Genome Biology, 2015; Fernandez-Cuesta et al, Cancer Discovery, 2014	.	B	.	.	.	1	1	1	1	1	1	1	1	1	1	1	1	1	1	1	1	1	1
S01124	ADC	Fernandez-Cuesta et al, Genome Biology, 2015; Fernandez-Cuesta et al, Cancer Discovery, 2014	.	C	.	.	.	1	1	1	1	1	1	1	1	1	1	1	1	1	1	1	1	1	1
S01156	ADC	Fernandez-Cuesta et al, Genome Biology, 2015; Fernandez-Cuesta et al, Cancer Discovery, 2014	.	C	.	.	.	1	1	1	1	1	1	1	1	1	1	1	1	1	1	1	1	1	1
S01194	ADC	Fernandez-Cuesta et al, Genome Biology, 2015; Fernandez-Cuesta et al, Cancer Discovery, 2014	.	C	.	.	.	1	1	1	1	1	1	1	1	1	1	1	1	1	1	1	1	1	1
S01202	CA	Fernandez-Cuesta et al, Nature Communications, 2014	.	A	.	.	.	1	1	1	1	1	1	1	1	1	1	1	1	2	2	1	1	1	1
S01272	ADC	Fernandez-Cuesta et al, Genome Biology, 2015; Fernandez-Cuesta et al, Cancer Discovery, 2014	.	C	.	.	.	1	1	1	1	1	1	1	1	1	1	1	1	1	1	1	1	1	1
S01276	ADC	Fernandez-Cuesta et al, Genome Biology, 2015; Fernandez-Cuesta et al, Cancer Discovery, 2014	.	C	.	.	.	1	1	1	1	1	1	1	1	1	1	1	1	1	1	1	1	1	1
S01297	SCLC	George et al, Nature, 2012	.	E	IV	.	SCLC/SCLC-like	3	2	2	2	2	2	2	2	2	2	2	2	2	2	3	2	3	2
S01320	ADC	Fernandez-Cuesta et al, Genome Biology, 2015; Fernandez-Cuesta et al, Cancer Discovery, 2014	.	C	.	.	.	1	1	1	1	1	1	1	1	1	1	1	1	1	1	1	1	1	1
S01337	ADC	Fernandez-Cuesta et al, Genome Biology, 2015; Fernandez-Cuesta et al, Cancer Discovery, 2014	.	C	.	.	.	.	.	.	.	.	.	.	.	.	.	.	.	.	.	.	.	.	.
S01366	SCLC	George et al, Nature, 2012	.	E	IV	.	SCLC/SCLC-like	3	2	2	2	2	2	2	2	2	2	2	2	2	2	2	2	2	3
S01407	LCNEC	current study	Ia	B	II	1	type 2 LCNEC	3	2	2	2	2	2	2	2	2	2	2	2	2	2	2	2	2	2
S01463	ADC	Fernandez-Cuesta et al, Genome Biology, 2015; Fernandez-Cuesta et al, Cancer Discovery, 2014	.	C	.	.	.	1	1	1	1	1	1	1	1	1	1	1	1	1	1	1	1	1	1
S01465	ADC	Fernandez-Cuesta et al, Genome Biology, 2015; Fernandez-Cuesta et al, Cancer Discovery, 2014	.	C	.	.	.	1	1	1	1	1	1	1	1	1	1	1	1	1	1	1	1	1	1
S01468	LCNEC	current study	Ib	C	II	3	type 1 LCNEC	2	3	2	2	2	2	2	2	2	2	2	2	2	2	2	2	2	2
S01470	ADC	Fernandez-Cuesta et al, Genome Biology, 2015; Fernandez-Cuesta et al, Cancer Discovery, 2014	.	C	.	.	.	1	1	1	1	3	1	1	1	1	1	1	1	1	1	1	1	1	1
S01493	CA	Fernandez-Cuesta et al, Nature Communications, 2014	.	A	.	.	.	1	1	1	1	1	1	1	1	1	1	1	1	2	3	1	1	1	1
S01499	LCNEC	current study	Ib	E	III	4	SCLC/SCLC-like	3	2	2	2	2	2	2	2	2	2	2	3	2	2	2	2	2	2
S01505	LCNEC	current study	Ia	E	III	4	SCLC/SCLC-like	3	2	2	2	2	2	2	2	2	2	2	3	2	2	2	2	2	2
S01508	LCNEC	current study	IIa	D	II	1	type 2 LCNEC	3	2	2	2	2	2	2	2	4	2	2	2	2	2	2	2	3	2
S01510	CA	Fernandez-Cuesta et al, Nature Communications, 2014	.	A	.	.	.	1	1	1	1	1	1	1	1	1	1	1	1	3	2	1	1	1	1
S01511	LCNEC	current study	IIIa	B	II	1	type 1 LCNEC	2	3	3	2	2	2	2	2	2	2	2	3	2	2	2	2	2	2
S01512	SCLC	George et al, Nature, 2012	.	E	IV	.	SCLC/SCLC-like	3	2	2	2	2	2	2	4	2	2	2	2	2	2	2	2	2	2
S01513	CA	Fernandez-Cuesta et al, Nature Communications, 2014	.	A	.	.	.	1	1	1	1	1	1	1	1	1	1	1	1	2	2	1	1	1	1
S01515	CA	Fernandez-Cuesta et al, Nature Communications, 2014	.	A	.	.	.	1	1	1	1	1	1	1	1	1	1	1	1	2	2	1	1	1	1
S01517	LCNEC	current study	Ia	E	I	2	type 1 LCNEC	2	3	3	2	4	2	2	2	2	2	2	3	3	2	2	2	2	3
S01518	LCNEC	current study	IIIa	C	II	1	type 1 LCNEC	2	2	3	2	2	2	2	2	2	2	2	3	2	3	2	2	2	2
S01519	CA	Fernandez-Cuesta et al, Nature Communications, 2014	.	A	.	.	.	1	1	1	1	1	1	1	1	1	1	1	1	3	2	1	1	1	1
S01520	CA	Fernandez-Cuesta et al, Nature Communications, 2014	.	A	.	.	.	1	1	1	1	1	1	1	1	1	1	1	1	2	3	1	1	1	1
S01521	CA	Fernandez-Cuesta et al, Nature Communications, 2014	.	A	.	.	.	1	1	1	1	1	1	1	1	1	1	1	1	2	2	1	1	1	1
S01524	SCLC	George et al, Nature, 2012	.	E	IV	.	SCLC/SCLC-like	3	2	3	2	2	2	2	2	2	2	2	3	2	2	2	2	3	2
S01526	CA	Fernandez-Cuesta et al, Nature Communications, 2014	.	A	.	.	.	1	1	1	1	1	1	1	1	1	1	1	1	2	2	1	1	1	1
S01528	CA	Fernandez-Cuesta et al, Nature Communications, 2014	.	A	.	.	.	1	1	1	1	1	1	1	1	1	1	1	1	2	2	1	1	1	1
S01529	CA	Fernandez-Cuesta et al, Nature Communications, 2014	.	A	.	.	.	1	1	1	1	1	1	1	1	1	1	1	1	2	2	1	1	1	1
S01531	CA	Fernandez-Cuesta et al, Nature Communications, 2014	.	A	.	.	.	1	1	1	1	1	1	1	1	1	1	1	1	2	2	1	1	1	1
S01532	CA	Fernandez-Cuesta et al, Nature Communications, 2014	.	A	.	.	.	1	1	1	1	1	1	1	1	1	1	1	1	2	2	1	1	1	1
S01533	LCNEC	current study	Ia	E	I	2	type 1 LCNEC	2	2	3	2	2	2	2	2	2	2	2	2	3	2	2	3	3	2
S01535	LCNEC	current study	Ib	D	I	2	type 1 LCNEC	2	2	3	2	2	2	2	2	2	2	2	1	2	2	2	2	2	2
S01536	CA	Fernandez-Cuesta et al, Nature Communications, 2014	.	A	.	.	.	1	1	1	1	1	1	1	1	1	1	1	1	2	2	1	1	1	1
S01537	CA	Fernandez-Cuesta et al, Nature Communications, 2014	.	A	.	.	.	1	1	1	1	1	1	1	1	1	1	1	1	2	2	1	1	1	1
S01538	CA	Fernandez-Cuesta et al, Nature Communications, 2014	.	A	.	.	.	1	1	1	1	1	1	1	1	1	1	1	1	2	2	1	1	1	1
S01539	CA	Fernandez-Cuesta et al, Nature Communications, 2014	.	A	.	.	.	1	1	1	1	1	1	1	1	1	1	1	1	2	2	1	1	1	1
S01540	CA	Fernandez-Cuesta et al, Nature Communications, 2014	.	A	.	.	.	1	1	1	1	1	1	1	1	1	1	1	1	2	2	1	1	1	1
S01541	CA	Fernandez-Cuesta et al, Nature Communications, 2014	.	A	.	.	.	1	1	1	1	1	1	1	1	1	1	1	1	2	2	1	1	1	1
S01542	SCLC	George et al, Nature, 2012	.	E	II	.	SCLC/LCNEC-like	3	2	2	2	2	2	2	2	2	2	2	2	2	2	2	2	2	2
S01543	CA	Fernandez-Cuesta et al, Nature Communications, 2014	.	A	.	.	.	1	1	1	1	1	1	1	1	1	1	1	1	2	2	1	1	1	1
S01544	LCNEC	current study	Ib	D	II	1	type 1 LCNEC	2	2	3	2	2	2	2	2	2	2	2	2	2	2	2	2	2	2
S01545	CA	Fernandez-Cuesta et al, Nature Communications, 2014	.	A	.	.	.	1	1	1	1	1	1	1	1	1	1	1	1	2	2	1	1	1	1
S01546	CA	Fernandez-Cuesta et al, Nature Communications, 2014	.	A	.	.	.	1	1	1	1	1	1	1	1	1	1	1	1	2	2	1	1	1	1
S01567	CA	Fernandez-Cuesta et al, Nature Communications, 2014	.	A	.	.	.	1	1	1	1	1	1	1	1	1	1	1	1	2	2	1	1	1	1
S01572	CA	Fernandez-Cuesta et al, Nature Communications, 2014	.	A	.	.	.	1	1	1	1	1	1	1	1	1	1	1	1	2	2	1	1	1	1
S01573	CA	Fernandez-Cuesta et al, Nature Communications, 2014	.	A	.	.	.	1	1	1	1	1	1	1	1	1	1	1	1	2	2	1	1	1	1
S01574	LCNEC	current study	IIb	D	I	1	type 1 LCNEC	3	2	3	2	2	2	2	2	2	2	2	3	2	2	2	2	2	2
S01578	SCLC	George et al, Nature, 2012	.	E	IV	.	SCLC/SCLC-like	3	2	2	2	2	2	2	2	2	2	2	2	2	3	2	2	2	2
S01580	LCNEC	current study	IIb	C	II	2	type 1 LCNEC	2	3	2	2	2	2	2	2	2	2	2	2	2	2	2	2	2	2
S01581	LCNEC	current study	IV	E	IV	4	SCLC/SCLC-like	3	2	2	2	3	2	2	4	2	2	2	2	2	2	2	2	2	2
S01582	CA	Fernandez-Cuesta et al, Nature Communications, 2014	.	A	.	.	.	1	1	1	1	1	1	1	1	1	1	1	1	2	2	1	1	1	1
S01583	CA	Fernandez-Cuesta et al, Nature Communications, 2014	.	A	.	.	.	1	1	1	1	1	1	1	1	1	1	1	1	2	2	1	1	1	1
S01584	CA	Fernandez-Cuesta et al, Nature Communications, 2014	.	A	.	.	.	1	1	1	1	1	1	1	1	1	1	1	1	2	2	1	1	1	1
S01585	CA	Fernandez-Cuesta et al, Nature Communications, 2014	.	A	.	.	.	1	1	1	1	1	1	1	1	1	1	1	1	2	2	1	1	1	1
S01586	LCNEC	current study	IIa	E	I	2	type 1 LCNEC	2	2	3	2	2	2	2	2	2	2	2	3	2	2	2	2	2	2
S01590	CA	Fernandez-Cuesta et al, Nature Communications, 2014	.	A	.	.	.	1	1	1	1	1	1	1	1	1	1	1	1	2	2	1	1	1	1
S01593	CA	Fernandez-Cuesta et al, Nature Communications, 2014	.	A	.	.	.	1	1	1	1	1	1	1	1	1	1	1	1	2	2	1	1	1	1
S01605	CA	Fernandez-Cuesta et al, Nature Communications, 2014	.	A	.	.	.	1	1	1	1	1	1	1	1	1	1	1	1	2	2	1	1	1	1
S01707	LCNEC	current study	IIIa	A	I	2	type 1 LCNEC	2	3	2	2	2	3	2	2	2	2	2	2	2	2	2	2	2	3
S01742	CA	Fernandez-Cuesta et al, Nature Communications, 2014	.	A	.	.	.	1	1	1	1	1	1	1	1	1	1	1	1	2	2	1	1	1	1
S01760	ADC	Fernandez-Cuesta et al, Genome Biology, 2015; Fernandez-Cuesta et al, Cancer Discovery, 2014	.	C	.	.	.	1	1	1	1	1	1	1	1	1	1	1	1	1	1	1	1	1	1
S01763	LCNEC	current study	IIa	D	II	3	type 2 LCNEC	2	2	2	2	2	2	4	2	2	2	2	2	2	2	3	2	2	2
S01769	ADC	Fernandez-Cuesta et al, Genome Biology, 2015; Fernandez-Cuesta et al, Cancer Discovery, 2014	.	C	.	.	.	1	1	1	1	1	1	1	1	1	1	1	1	1	1	1	1	1	1
S01861	SCLC	George et al, Nature, 2012	.	E	III	.	SCLC/SCLC-like	3	2	2	2	2	2	2	2	2	2	2	3	2	2	2	2	2	2
S01864	SCLC	George et al, Nature, 2012	.	E	IV	.	SCLC/SCLC-like	2	2	2	3	2	2	2	2	2	2	2	3	2	2	2	2	2	2
S01873	SCLC	George et al, Nature, 2012	.	D	IV	.	SCLC/SCLC-like	3	2	2	2	2	2	2	2	2	2	2	2	2	2	2	2	2	2
S01906	ADC	Fernandez-Cuesta et al, Genome Biology, 2015; Fernandez-Cuesta et al, Cancer Discovery, 2014	.	C	.	.	.	1	1	1	1	3	1	1	1	1	1	1	1	1	1	1	1	1	1
S02065	SCLC	George et al, Nature, 2012	.	E	IV	.	SCLC/SCLC-like	3	2	2	2	2	2	2	2	2	2	2	2	2	2	2	2	2	2
S02093	SCLC	George et al, Nature, 2012	.	D	II	.	SCLC/LCNEC-like	3	2	2	2	2	2	2	2	2	2	2	2	2	2	2	2	2	2
S02120	SCLC	George et al, Nature, 2012	.	E	IV	.	SCLC/SCLC-like	3	2	3	2	2	2	2	2	2	2	2	2	2	2	2	2	2	2
S02139	SCLC	George et al, Nature, 2012	.	E	IV	.	SCLC/SCLC-like	3	2	2	2	2	2	2	2	2	2	2	2	2	2	3	2	2	2
S02154	CA	Fernandez-Cuesta et al, Nature Communications, 2014	.	A	.	.	.	1	1	1	1	1	1	1	1	1	1	1	1	2	2	1	1	1	1
S02162	CA	Fernandez-Cuesta et al, Nature Communications, 2014	.	A	.	.	.	1	1	1	1	1	1	1	1	1	1	1	1	2	2	1	1	1	1
S02163	SCLC	George et al, Nature, 2012	.	E	IV	.	SCLC/SCLC-like	1	1	1	1	1	1	1	1	1	1	1	1	1	1	1	1	1	1
S02176	ADC	Fernandez-Cuesta et al, Genome Biology, 2015; Fernandez-Cuesta et al, Cancer Discovery, 2014	.	C	.	.	.	1	1	1	1	1	1	1	1	1	1	1	1	1	1	1	1	1	1
S02194	SCLC	George et al, Nature, 2012	.	E	IV	.	SCLC/SCLC-like	3	2	2	2	2	2	2	2	2	2	2	3	2	2	2	2	2	2
S02209	SCLC	George et al, Nature, 2012	.	D	II	.	SCLC/LCNEC-like	3	2	2	2	4	2	2	2	2	2	2	3	2	2	2	2	2	2
S02218	ADC	Fernandez-Cuesta et al, Genome Biology, 2015; Fernandez-Cuesta et al, Cancer Discovery, 2014	.	C	.	.	.	1	1	1	1	1	1	1	1	1	1	1	1	1	1	1	1	1	1
S02229	LCNEC	current study	IIIa	E	IV	4	SCLC/SCLC-like	3	2	2	2	2	3	2	2	2	2	2	2	2	2	2	2	2	2
S02236	LCNEC	current study	NA	D	II	1	type 2 LCNEC	3	2	2	2	2	2	2	2	2	2	2	2	2	2	2	2	2	2
S02241	SCLC	George et al, Nature, 2012	.	E	IV	.	SCLC/SCLC-like	3	2	2	2	2	2	2	2	2	2	2	2	2	2	2	2	3	2
S02242	SCLC	George et al, Nature, 2012	.	E	IV	.	SCLC/SCLC-like	3	2	2	2	2	2	2	2	2	2	2	3	2	2	2	2	2	2
S02243	SCLC	George et al, Nature, 2012	.	E	IV	.	SCLC/SCLC-like	3	2	2	2	2	2	2	2	2	2	2	2	2	3	2	2	2	2
S02244	SCLC	George et al, Nature, 2012	.	E	IV	.	SCLC/SCLC-like	3	2	2	2	2	2	2	2	2	2	2	2	2	2	2	2	2	2
S02246	SCLC	George et al, Nature, 2012	.	C	II	.	SCLC/LCNEC-like	3	2	2	2	2	2	2	2	2	2	2	2	2	2	2	2	2	2
S02248	SCLC	George et al, Nature, 2012	.	E	IV	.	SCLC/SCLC-like	3	2	2	2	2	2	2	2	2	2	2	3	2	2	2	2	2	2
S02249	SCLC	George et al, Nature, 2012	.	E	III	.	SCLC/SCLC-like	3	2	2	2	2	2	2	2	2	2	2	2	2	2	2	2	2	2
S02256	SCLC	George et al, Nature, 2012	.	E	II	.	SCLC/LCNEC-like	3	2	2	2	2	2	2	2	2	2	2	2	2	2	2	2	2	2
S02259	LCNEC	current study	Ib	D	I	2	type 1 LCNEC	3	3	2	2	2	2	2	2	2	2	2	2	2	2	2	2	2	2
S02264	LCNEC	current study	IIa	B	II	1	type 2 LCNEC	2	2	2	2	2	2	2	2	2	2	2	2	2	2	2	2	2	2
S02265	LCNEC	current study	Ia	B	II	1	type 1 LCNEC	2	2	3	2	2	2	2	2	2	2	2	2	2	2	2	2	2	2
S02266	LCNEC	current study	Ia	E	I	2	type 1 LCNEC	3	2	3	2	2	2	2	2	2	2	2	2	3	3	2	2	2	2
S02267	LCNEC	current study	IV	E	I	2	type 1 LCNEC	2	3	2	2	2	2	2	2	2	2	2	2	2	2	2	2	2	2
S02268	LCNEC	current study	Ia	C	II	3	type 2 LCNEC	2	2	2	2	2	2	4	2	4	2	2	2	2	2	2	2	2	2
S02269	LCNEC	current study	IIa	D	II	1	type 2 LCNEC	2	2	2	2	4	2	2	4	2	2	2	3	2	2	2	2	2	2
S02271	LCNEC	current study	IIa	E	II	1	type 2 LCNEC	2	2	2	2	3	2	2	2	2	4	2	2	2	2	3	2	2	2
S02272	LCNEC	current study	Ia	D	II	3	type 1 LCNEC	2	3	2	2	2	2	2	2	2	4	2	2	2	3	2	2	2	2
S02284	SCLC	George et al, Nature, 2012	.	E	IV	.	SCLC/SCLC-like	3	2	2	2	2	2	2	4	2	2	2	2	2	2	2	2	2	2
S02285	SCLC	George et al, Nature, 2012	.	E	IV	.	SCLC/SCLC-like	3	2	2	2	2	2	2	4	2	2	2	2	2	2	3	2	2	2
S02286	SCLC	George et al, Nature, 2012	.	D	II	.	SCLC/LCNEC-like	3	2	2	2	2	2	2	2	2	2	2	2	2	2	2	2	2	2
S02287	SCLC	George et al, Nature, 2012	.	E	IV	.	SCLC/SCLC-like	3	2	2	2	2	2	2	2	2	2	2	2	2	2	2	2	2	2
S02288	SCLC	George et al, Nature, 2012	.	D	II	.	SCLC/LCNEC-like	1	1	1	1	1	1	1	1	1	1	1	1	1	1	1	1	1	1
S02289	SCLC	George et al, Nature, 2012	.	E	IV	.	SCLC/SCLC-like	3	2	2	2	2	2	2	2	2	2	2	2	2	2	2	2	2	2
S02290	SCLC	George et al, Nature, 2012	.	E	IV	.	SCLC/SCLC-like	3	2	2	2	2	2	2	2	2	2	2	2	2	2	3	2	2	2
S02291	SCLC	George et al, Nature, 2012	.	D	III	.	SCLC/SCLC-like	3	2	2	2	2	2	2	2	2	2	2	2	2	2	2	2	2	2
S02293	SCLC	George et al, Nature, 2012	.	E	IV	.	SCLC/SCLC-like	3	2	2	2	2	2	2	2	2	2	2	2	2	2	3	2	2	2
S02294	SCLC	George et al, Nature, 2012	.	E	IV	.	SCLC/SCLC-like	3	2	2	2	2	2	2	2	2	2	2	3	2	2	2	2	2	2
S02295	SCLC	George et al, Nature, 2012	.	E	IV	.	SCLC/SCLC-like	3	2	2	2	2	2	2	2	2	2	2	2	2	2	2	2	2	2
S02296	SCLC	George et al, Nature, 2012	.	D	II	.	SCLC/LCNEC-like	3	2	2	2	2	2	2	2	2	2	2	3	2	2	2	2	2	2
S02298	SCLC	George et al, Nature, 2012	.	D	II	.	SCLC/LCNEC-like	1	1	1	1	1	1	1	1	1	1	1	1	1	1	1	1	1	1
S02299	SCLC	George et al, Nature, 2012	.	D	II	.	SCLC/LCNEC-like	3	2	2	2	2	2	2	2	2	2	2	2	2	2	2	2	2	2
S02322	SCLC	George et al, Nature, 2012	.	E	IV	.	SCLC/SCLC-like	3	2	2	2	2	2	2	2	2	2	2	3	2	2	3	2	2	2
S02322	SCLC	George et al, Nature, 2012	.	E	IV	.	SCLC/SCLC-like	3	2	2	2	2	2	2	2	2	2	2	3	2	2	3	2	2	2
S02323	CA	Fernandez-Cuesta et al, Nature Communications, 2014	.	A	.	.	.	1	1	1	1	1	1	1	1	1	1	1	1	3	2	1	1	1	1
S02325	CA	Fernandez-Cuesta et al, Nature Communications, 2014	.	A	.	.	.	1	1	1	1	1	1	1	1	1	1	1	1	2	2	1	1	1	1
S02326	CA	Fernandez-Cuesta et al, Nature Communications, 2014	.	A	.	.	.	1	1	1	1	1	1	1	1	1	1	1	1	2	2	1	1	1	1
S02327	CA	Fernandez-Cuesta et al, Nature Communications, 2014	.	A	.	.	.	1	1	1	1	1	1	1	1	1	1	1	1	2	2	1	1	1	1
S02328	SCLC	George et al, Nature, 2012	.	D	II	.	SCLC/LCNEC-like	2	2	2	2	2	2	2	2	2	2	2	3	2	2	2	2	2	2
S02330	CA	Fernandez-Cuesta et al, Nature Communications, 2014	.	A	.	.	.	1	1	1	1	1	1	1	1	1	1	1	1	2	2	1	1	1	1
S02331	CA	Fernandez-Cuesta et al, Nature Communications, 2014	.	A	.	.	.	1	1	1	1	1	1	1	1	1	1	1	1	2	2	1	1	1	1
S02333	CA	Fernandez-Cuesta et al, Nature Communications, 2014	.	A	.	.	.	1	1	1	1	1	1	1	1	1	1	1	1	2	2	1	1	1	1
S02334	CA	Fernandez-Cuesta et al, Nature Communications, 2014	.	A	.	.	.	1	1	1	1	1	1	1	1	1	1	1	1	2	2	1	1	1	1
S02335	CA	Fernandez-Cuesta et al, Nature Communications, 2014	.	A	.	.	.	1	1	1	1	1	1	1	1	1	1	1	1	2	2	1	1	1	1
S02336	LCNEC	current study	Ia	E	I	2	type 1 LCNEC	2	3	3	2	2	2	4	2	2	2	2	3	2	2	2	2	2	2
S02337	CA	Fernandez-Cuesta et al, Nature Communications, 2014	.	A	.	.	.	1	1	1	1	1	1	1	1	1	1	1	1	2	2	1	1	1	1
S02338	CA	Fernandez-Cuesta et al, Nature Communications, 2014	.	A	.	.	.	1	1	1	1	1	1	1	1	1	1	1	1	2	2	1	1	1	1
S02339	CA	Fernandez-Cuesta et al, Nature Communications, 2014	.	A	.	.	.	1	1	1	1	1	1	1	1	1	1	1	1	2	3	1	1	1	1
S02340	CA	Fernandez-Cuesta et al, Nature Communications, 2014	.	A	.	.	.	1	1	1	1	1	1	1	1	1	1	1	1	2	2	1	1	1	1
S02360	SCLC	George et al, Nature, 2012	.	E	IV	.	SCLC/SCLC-like	3	2	2	2	2	2	2	2	2	2	2	2	2	2	3	2	2	2
S02375	SCLC	George et al, Nature, 2012	.	E	II	.	SCLC/SCLC-like	2	2	2	2	2	3	2	4	2	2	2	2	2	2	2	2	2	2
S02376	SCLC	George et al, Nature, 2012	.	E	IV	.	SCLC/SCLC-like	3	2	2	2	2	2	2	2	2	2	2	2	2	2	2	2	3	2
S02378	SCLC	George et al, Nature, 2012	.	E	III	.	SCLC/SCLC-like	3	2	2	2	2	2	2	2	2	2	2	2	2	2	2	2	2	2
S02382	SCLC	George et al, Nature, 2012	.	E	IV	.	SCLC/SCLC-like	2	2	2	2	2	2	2	2	2	2	2	2	2	2	2	2	2	2
TCGA.05.4249	TCGA_ADC	Imielinski et al, Cell, 2012; Collisson et al, Nature, 2014	.	C	.	.	.	2	2	2	2	3	3	2	2	2	2	2	2	2	2	2	2	2	2
TCGA.05.4382	TCGA_ADC	Imielinski et al, Cell, 2012; Collisson et al, Nature, 2014	.	C	.	.	.	2	2	2	2	2	3	2	2	2	2	2	2	2	3	2	2	2	2
TCGA.05.4398	TCGA_ADC	Imielinski et al, Cell, 2012; Collisson et al, Nature, 2014	.	C	.	.	.	2	2	2	2	2	2	2	2	2	2	2	2	2	2	2	2	2	3
TCGA.05.4405	TCGA_ADC	Imielinski et al, Cell, 2012; Collisson et al, Nature, 2014	.	C	.	.	.	2	2	2	2	3	2	2	2	2	2	2	2	2	2	2	2	2	2
TCGA.05.4410	TCGA_ADC	Imielinski et al, Cell, 2012; Collisson et al, Nature, 2014	.	C	.	.	.	2	2	2	2	2	3	2	2	2	2	2	2	2	2	2	2	2	3
TCGA.05.4417	TCGA_ADC	Imielinski et al, Cell, 2012; Collisson et al, Nature, 2014	.	C	.	.	.	2	3	2	2	3	2	2	2	2	2	2	2	2	2	2	2	2	2
TCGA.05.5428	TCGA_ADC	Imielinski et al, Cell, 2012; Collisson et al, Nature, 2014	.	B	.	.	.	2	2	2	2	2	3	2	2	2	4	2	2	2	2	2	2	2	2
TCGA.18.3406	TCGA_SqCC	Hammerman et al, Nature, 2012	.	B	.	.	.	2	2	2	2	2	2	2	2	2	2	2	2	2	2	2	2	2	2
TCGA.18.3411	TCGA_SqCC	Hammerman et al, Nature, 2012	.	B	.	.	.	2	2	2	3	4	2	2	2	2	2	2	3	2	2	2	2	2	2
TCGA.18.3414	TCGA_SqCC	Hammerman et al, Nature, 2012	.	B	.	.	.	2	2	2	2	3	2	2	2	2	2	2	2	2	2	2	2	2	2
TCGA.18.3416	TCGA_SqCC	Hammerman et al, Nature, 2012	.	B	.	.	.	2	2	2	2	2	2	2	2	2	4	2	2	2	2	2	2	2	2
TCGA.21.1070	TCGA_SqCC	Hammerman et al, Nature, 2012	.	B	.	.	.	2	2	2	2	2	2	2	2	2	2	2	2	2	2	2	2	2	2
TCGA.21.5784	TCGA_SqCC	Hammerman et al, Nature, 2012	.	B	.	.	.	2	2	2	2	2	2	2	2	2	4	2	2	2	2	2	3	2	2
TCGA.21.5786	TCGA_SqCC	Hammerman et al, Nature, 2012	.	B	.	.	.	2	2	2	2	3	2	2	2	2	2	2	2	2	2	2	2	2	2
TCGA.21.5787	TCGA_SqCC	Hammerman et al, Nature, 2012	.	B	.	.	.	2	3	2	2	2	3	2	2	4	2	2	2	2	2	2	2	2	2
TCGA.22.0944	TCGA_SqCC	Hammerman et al, Nature, 2012	.	B	.	.	.	2	2	2	2	2	2	2	2	2	2	2	2	2	2	2	2	2	2
TCGA.22.4591	TCGA_SqCC	Hammerman et al, Nature, 2012	.	B	.	.	.	2	2	2	2	2	2	2	2	2	2	2	2	2	2	2	2	2	2
TCGA.22.4593	TCGA_SqCC	Hammerman et al, Nature, 2012	.	B	.	.	.	2	2	2	2	2	2	2	2	2	2	2	2	2	2	2	2	2	3
TCGA.22.4607	TCGA_SqCC	Hammerman et al, Nature, 2012	.	B	.	.	.	3	2	2	2	2	2	2	2	2	2	2	2	3	2	2	2	2	2
TCGA.22.5472	TCGA_SqCC	Hammerman et al, Nature, 2012	.	C	.	.	.	2	2	2	2	2	2	2	2	2	2	2	2	2	2	2	2	3	2
TCGA.22.5491	TCGA_SqCC	Hammerman et al, Nature, 2012	.	B	.	.	.	2	2	2	2	2	2	2	2	2	4	2	2	2	2	3	2	2	2
TCGA.22.5492	TCGA_SqCC	Hammerman et al, Nature, 2012	.	B	.	.	.	2	2	2	2	2	2	2	2	2	2	2	2	2	2	3	2	2	2
TCGA.33.4532	TCGA_SqCC	Hammerman et al, Nature, 2012	.	B	.	.	.	2	2	3	2	2	2	2	2	2	2	2	3	2	2	2	2	2	2
TCGA.33.4538	TCGA_SqCC	Hammerman et al, Nature, 2012	.	B	.	.	.	2	2	3	2	2	2	2	2	2	2	2	2	2	2	2	3	2	2
TCGA.33.4582	TCGA_SqCC	Hammerman et al, Nature, 2012	.	B	.	.	.	2	2	2	2	2	2	2	2	2	4	2	2	2	2	2	2	2	2
TCGA.33.4583	TCGA_SqCC	Hammerman et al, Nature, 2012	.	B	.	.	.	2	2	2	2	2	2	2	2	2	2	2	2	2	2	3	2	2	2
TCGA.33.6737	TCGA_SqCC	Hammerman et al, Nature, 2012	.	B	.	.	.	2	2	2	2	2	3	2	2	2	2	2	2	3	2	2	2	2	2
TCGA.34.2596	TCGA_SqCC	Hammerman et al, Nature, 2012	.	B	.	.	.	2	2	2	3	2	3	2	2	2	2	2	2	2	2	2	2	2	2
TCGA.34.2608	TCGA_SqCC	Hammerman et al, Nature, 2012	.	B	.	.	.	2	2	2	3	2	2	2	2	2	2	2	2	2	2	2	2	2	2
TCGA.34.5241	TCGA_SqCC	Hammerman et al, Nature, 2012	.	B	.	.	.	2	2	2	2	2	2	2	2	2	2	2	2	2	2	2	2	2	2
TCGA.34.5927	TCGA_SqCC	Hammerman et al, Nature, 2012	.	E	.	.	.	2	2	2	2	2	2	2	2	2	2	2	2	2	2	2	3	2	2
TCGA.37.3783	TCGA_SqCC	Hammerman et al, Nature, 2012	.	B	.	.	.	2	2	2	2	2	3	2	2	2	2	2	2	2	2	2	2	2	2
TCGA.37.4141	TCGA_SqCC	Hammerman et al, Nature, 2012	.	B	.	.	.	2	2	2	2	2	3	2	2	2	2	2	2	2	2	2	2	2	2
TCGA.37.5819	TCGA_SqCC	Hammerman et al, Nature, 2012	.	B	.	.	.	2	3	3	2	2	2	2	2	2	2	2	2	2	2	2	2	2	2
TCGA.38.4632	TCGA_ADC	Imielinski et al, Cell, 2012; Collisson et al, Nature, 2014	.	C	.	.	.	2	2	2	2	3	2	2	2	2	2	2	2	2	2	2	2	2	2
TCGA.39.5019	TCGA_SqCC	Hammerman et al, Nature, 2012	.	B	.	.	.	2	2	2	2	2	2	2	2	4	4	2	2	2	2	2	2	2	2
TCGA.39.5027	TCGA_SqCC	Hammerman et al, Nature, 2012	.	B	.	.	.	2	2	2	2	2	2	2	2	2	2	2	2	2	2	2	2	2	2
TCGA.39.5028	TCGA_SqCC	Hammerman et al, Nature, 2012	.	B	.	.	.	2	2	2	2	2	2	2	2	2	4	2	2	2	2	2	2	2	2
TCGA.39.5030	TCGA_SqCC	Hammerman et al, Nature, 2012	.	C	.	.	.	2	2	2	2	2	2	2	2	2	2	2	2	2	2	2	2	2	2
TCGA.39.5031	TCGA_SqCC	Hammerman et al, Nature, 2012	.	B	.	.	.	3	2	3	2	2	3	2	2	2	2	2	3	2	2	2	3	2	2
TCGA.43.5668	TCGA_SqCC	Hammerman et al, Nature, 2012	.	C	.	.	.	2	2	2	2	2	2	2	2	2	2	2	3	2	2	2	2	2	2
TCGA.43.6143	TCGA_SqCC	Hammerman et al, Nature, 2012	.	D	.	.	.	3	2	3	2	2	2	2	2	2	2	2	2	2	2	2	2	2	2
TCGA.44.2657	TCGA_ADC	Imielinski et al, Cell, 2012; Collisson et al, Nature, 2014	.	C	.	.	.	2	2	2	2	4	2	2	4	2	2	2	2	2	2	3	2	2	2
TCGA.44.2662	TCGA_ADC	Imielinski et al, Cell, 2012; Collisson et al, Nature, 2014	.	C	.	.	.	2	2	2	2	4	3	2	2	2	2	2	2	2	2	2	3	2	2
TCGA.44.4112	TCGA_ADC	Imielinski et al, Cell, 2012; Collisson et al, Nature, 2014	.	C	.	.	.	2	2	2	2	2	2	2	2	2	2	2	2	2	2	2	2	2	2
TCGA.44.6146	TCGA_ADC	Imielinski et al, Cell, 2012; Collisson et al, Nature, 2014	.	C	.	.	.	2	2	2	2	3	2	2	2	2	2	2	2	2	2	2	2	2	2
TCGA.44.7662	TCGA_ADC	Imielinski et al, Cell, 2012; Collisson et al, Nature, 2014	.	C	.	.	.	2	2	2	2	2	2	2	2	2	2	2	2	2	2	2	2	2	3
TCGA.44.7672	TCGA_ADC	Imielinski et al, Cell, 2012; Collisson et al, Nature, 2014	.	C	.	.	.	2	2	2	2	3	2	2	2	2	2	2	2	2	2	3	2	2	2
TCGA.46.3766	TCGA_SqCC	Hammerman et al, Nature, 2012	.	C	.	.	.	2	2	2	2	2	2	2	2	2	2	2	2	2	2	2	2	2	2
TCGA.46.3767	TCGA_SqCC	Hammerman et al, Nature, 2012	.	C	.	.	.	2	2	2	2	2	2	2	2	2	2	2	2	2	2	2	2	2	2
TCGA.46.3768	TCGA_SqCC	Hammerman et al, Nature, 2012	.	B	.	.	.	2	2	2	3	2	2	2	2	2	2	2	2	2	2	2	2	2	2
TCGA.46.3769	TCGA_SqCC	Hammerman et al, Nature, 2012	.	B	.	.	.	2	2	2	2	2	2	2	2	2	2	2	2	2	2	2	3	2	2
TCGA.46.6026	TCGA_SqCC	Hammerman et al, Nature, 2012	.	B	.	.	.	2	2	2	2	2	2	2	2	2	2	2	2	2	2	2	2	2	2
TCGA.49.4507	TCGA_ADC	Imielinski et al, Cell, 2012; Collisson et al, Nature, 2014	.	B	.	.	.	2	3	3	2	4	2	2	2	4	2	2	2	2	2	2	2	2	2
TCGA.49.4512	TCGA_ADC	Imielinski et al, Cell, 2012; Collisson et al, Nature, 2014	.	C	.	.	.	2	2	2	2	2	2	2	2	2	2	2	2	2	2	2	2	2	2
TCGA.49.6742	TCGA_ADC	Imielinski et al, Cell, 2012; Collisson et al, Nature, 2014	.	C	.	.	.	2	2	3	2	2	2	2	2	2	2	2	2	2	2	2	2	2	2
TCGA.49.6745	TCGA_ADC	Imielinski et al, Cell, 2012; Collisson et al, Nature, 2014	.	C	.	.	.	2	2	2	2	4	2	2	2	2	2	2	2	2	2	2	2	2	2
TCGA.50.5051	TCGA_ADC	Imielinski et al, Cell, 2012; Collisson et al, Nature, 2014	.	C	.	.	.	2	2	3	2	3	2	2	2	2	2	2	2	2	2	2	2	2	3
TCGA.50.5068	TCGA_ADC	Imielinski et al, Cell, 2012; Collisson et al, Nature, 2014	.	C	.	.	.	2	2	2	2	2	2	2	2	2	2	2	2	2	2	2	2	2	2
TCGA.50.5931	TCGA_ADC	Imielinski et al, Cell, 2012; Collisson et al, Nature, 2014	.	B	.	.	.	2	2	2	2	2	2	2	2	2	4	2	2	2	2	3	2	2	2
TCGA.50.5932	TCGA_ADC	Imielinski et al, Cell, 2012; Collisson et al, Nature, 2014	.	C	.	.	.	2	3	2	2	3	2	2	2	4	2	2	2	2	2	2	2	2	2
TCGA.50.5933	TCGA_ADC	Imielinski et al, Cell, 2012; Collisson et al, Nature, 2014	.	C	.	.	.	2	2	2	2	3	2	2	2	2	2	2	2	2	2	2	2	2	2
TCGA.50.5936	TCGA_ADC	Imielinski et al, Cell, 2012; Collisson et al, Nature, 2014	.	C	.	.	.	2	2	3	2	3	2	2	2	2	2	2	2	2	2	2	2	2	2
TCGA.50.6673	TCGA_ADC	Imielinski et al, Cell, 2012; Collisson et al, Nature, 2014	.	C	.	.	.	2	2	2	2	2	2	2	2	2	2	2	2	2	2	2	2	2	2
TCGA.53.7626	TCGA_ADC	Imielinski et al, Cell, 2012; Collisson et al, Nature, 2014	.	C	.	.	.	2	2	2	2	2	2	2	2	2	2	2	2	2	2	2	2	2	2
TCGA.55.1592	TCGA_ADC	Imielinski et al, Cell, 2012; Collisson et al, Nature, 2014	.	C	.	.	.	2	2	2	2	4	2	2	2	2	4	2	2	2	2	3	2	2	2
TCGA.55.6642	TCGA_ADC	Imielinski et al, Cell, 2012; Collisson et al, Nature, 2014	.	C	.	.	.	2	2	2	2	3	2	2	2	2	2	2	2	2	2	2	2	2	2
TCGA.55.6980	TCGA_ADC	Imielinski et al, Cell, 2012; Collisson et al, Nature, 2014	.	C	.	.	.	2	2	2	2	2	2	2	2	2	2	2	2	2	2	2	2	2	2
TCGA.55.6983	TCGA_ADC	Imielinski et al, Cell, 2012; Collisson et al, Nature, 2014	.	C	.	.	.	2	3	2	2	3	2	2	2	2	2	2	2	2	2	2	2	2	2
TCGA.55.7573	TCGA_ADC	Imielinski et al, Cell, 2012; Collisson et al, Nature, 2014	.	C	.	.	.	2	2	2	2	2	2	2	2	2	2	2	2	2	2	2	2	2	2
TCGA.55.7815	TCGA_ADC	Imielinski et al, Cell, 2012; Collisson et al, Nature, 2014	.	C	.	.	.	2	2	3	2	3	2	2	2	2	2	2	2	2	3	2	2	2	2
TCGA.55.7907	TCGA_ADC	Imielinski et al, Cell, 2012; Collisson et al, Nature, 2014	.	C	.	.	.	2	2	2	2	3	2	2	2	2	2	2	2	2	2	2	2	2	3
TCGA.56.6546	TCGA_SqCC	Hammerman et al, Nature, 2012	.	B	.	.	.	2	2	2	2	2	2	2	2	2	4	2	2	2	2	2	2	2	2
TCGA.60.2710	TCGA_SqCC	Hammerman et al, Nature, 2012	.	B	.	.	.	2	2	3	2	2	2	2	2	2	2	2	2	2	2	2	2	2	2
TCGA.60.2711	TCGA_SqCC	Hammerman et al, Nature, 2012	.	B	.	.	.	2	2	2	2	2	2	2	4	2	2	2	2	2	2	2	2	2	2
TCGA.60.2715	TCGA_SqCC	Hammerman et al, Nature, 2012	.	C	.	.	.	2	2	2	2	2	2	2	2	2	2	2	2	2	2	2	2	2	2
TCGA.60.2719	TCGA_SqCC	Hammerman et al, Nature, 2012	.	B	.	.	.	2	2	2	2	2	2	2	2	2	2	2	2	2	2	2	2	2	2
TCGA.60.2720	TCGA_SqCC	Hammerman et al, Nature, 2012	.	B	.	.	.	2	2	2	2	2	2	2	2	2	2	2	2	2	3	2	2	2	2
TCGA.60.2723	TCGA_SqCC	Hammerman et al, Nature, 2012	.	B	.	.	.	2	2	3	2	2	2	2	2	2	2	2	2	2	2	2	2	2	2
TCGA.60.2725	TCGA_SqCC	Hammerman et al, Nature, 2012	.	B	.	.	.	2	2	2	2	2	2	2	2	2	2	2	2	2	2	2	2	2	2
TCGA.64.1677	TCGA_ADC	Imielinski et al, Cell, 2012; Collisson et al, Nature, 2014	.	B	.	.	.	2	2	2	2	3	2	2	2	2	2	2	2	2	2	2	2	2	2
TCGA.64.1679	TCGA_ADC	Imielinski et al, Cell, 2012; Collisson et al, Nature, 2014	.	C	.	.	.	2	2	2	2	2	2	2	2	2	2	2	2	2	2	2	2	2	2
TCGA.66.2744	TCGA_SqCC	Hammerman et al, Nature, 2012	.	B	.	.	.	2	2	2	2	2	2	2	2	4	2	2	2	2	2	2	2	2	2
TCGA.66.2766	TCGA_SqCC	Hammerman et al, Nature, 2012	.	B	.	.	.	2	2	2	3	2	2	2	2	2	2	4	2	2	2	2	2	2	2
TCGA.66.2767	TCGA_SqCC	Hammerman et al, Nature, 2012	.	B	.	.	.	2	2	2	2	2	2	2	2	2	2	2	2	2	2	2	2	2	2
TCGA.66.2773	TCGA_SqCC	Hammerman et al, Nature, 2012	.	B	.	.	.	2	2	3	2	2	2	2	2	2	2	2	2	2	2	2	2	2	2
TCGA.66.2777	TCGA_SqCC	Hammerman et al, Nature, 2012	.	B	.	.	.	2	2	3	2	2	2	2	2	2	2	2	2	2	2	2	2	2	2
TCGA.66.2781	TCGA_SqCC	Hammerman et al, Nature, 2012	.	B	.	.	.	2	2	2	2	2	2	2	2	2	4	2	2	2	2	2	2	2	2
TCGA.66.2786	TCGA_SqCC	Hammerman et al, Nature, 2012	.	B	.	.	.	2	2	2	2	2	2	2	2	2	2	2	2	2	2	2	2	2	2
TCGA.66.2787	TCGA_SqCC	Hammerman et al, Nature, 2012	.	B	.	.	.	2	2	2	3	2	2	2	2	2	2	2	2	2	2	2	2	2	2
TCGA.66.2791	TCGA_SqCC	Hammerman et al, Nature, 2012	.	B	.	.	.	2	2	2	2	2	2	2	2	2	2	2	2	2	2	2	2	2	2
TCGA.66.2792	TCGA_SqCC	Hammerman et al, Nature, 2012	.	B	.	.	.	2	2	2	2	2	2	2	2	2	2	2	2	2	2	2	2	2	2
TCGA.66.2793	TCGA_SqCC	Hammerman et al, Nature, 2012	.	B	.	.	.	2	2	2	2	2	2	2	4	2	2	2	3	2	3	3	2	2	2
TCGA.66.2800	TCGA_SqCC	Hammerman et al, Nature, 2012	.	B	.	.	.	2	2	2	2	2	2	2	2	2	4	2	2	2	2	2	2	2	2
TCGA.67.3772	TCGA_ADC	Imielinski et al, Cell, 2012; Collisson et al, Nature, 2014	.	C	.	.	.	2	2	2	2	2	2	2	2	2	2	2	2	2	2	2	2	2	2
TCGA.67.3774	TCGA_ADC	Imielinski et al, Cell, 2012; Collisson et al, Nature, 2014	.	C	.	.	.	2	2	2	2	3	2	2	2	2	2	2	2	2	2	3	2	2	2
TCGA.67.6216	TCGA_ADC	Imielinski et al, Cell, 2012; Collisson et al, Nature, 2014	.	C	.	.	.	2	2	2	2	2	2	2	2	2	2	2	2	2	2	2	2	2	2
TCGA.69.7760	TCGA_ADC	Imielinski et al, Cell, 2012; Collisson et al, Nature, 2014	.	C	.	.	.	2	2	2	2	2	2	2	2	2	2	2	2	2	2	2	2	2	2
TCGA.73.4675	TCGA_ADC	Imielinski et al, Cell, 2012; Collisson et al, Nature, 2014	.	C	.	.	.	2	2	2	2	2	2	2	2	2	2	2	2	2	2	2	2	2	2
TCGA.73.7498	TCGA_ADC	Imielinski et al, Cell, 2012; Collisson et al, Nature, 2014	.	C	.	.	.	2	3	3	2	3	2	2	2	2	2	2	2	2	2	2	2	2	2
TCGA.73.7499	TCGA_ADC	Imielinski et al, Cell, 2012; Collisson et al, Nature, 2014	.	C	.	.	.	2	2	2	2	2	2	2	2	2	2	2	2	2	2	2	2	2	2
TCGA.75.5147	TCGA_ADC	Imielinski et al, Cell, 2012; Collisson et al, Nature, 2014	.	C	.	.	.	3	2	2	2	2	2	2	2	2	2	2	2	2	2	2	2	2	2
TCGA.75.6207	TCGA_ADC	Imielinski et al, Cell, 2012; Collisson et al, Nature, 2014	.	C	.	.	.	2	2	2	2	2	2	2	2	4	2	2	2	2	3	2	2	2	2
TCGA.75.7027	TCGA_ADC	Imielinski et al, Cell, 2012; Collisson et al, Nature, 2014	.	C	.	.	.	2	2	3	2	3	2	2	2	2	2	2	2	2	2	2	2	2	2
TCGA.75.7030	TCGA_ADC	Imielinski et al, Cell, 2012; Collisson et al, Nature, 2014	.	C	.	.	.	2	2	2	2	3	2	2	2	2	2	2	2	2	2	2	2	2	2
TCGA.78.7160	TCGA_ADC	Imielinski et al, Cell, 2012; Collisson et al, Nature, 2014	.	C	.	.	.	2	3	2	2	3	2	2	2	2	2	2	2	2	2	2	2	2	2
TCGA.78.7163	TCGA_ADC	Imielinski et al, Cell, 2012; Collisson et al, Nature, 2014	.	C	.	.	.	2	2	2	2	2	2	2	2	2	2	2	2	2	2	2	2	2	2
TCGA.78.7537	TCGA_ADC	Imielinski et al, Cell, 2012; Collisson et al, Nature, 2014	.	C	.	.	.	2	3	2	2	2	3	2	2	2	2	2	2	2	2	2	2	2	2
TCGA.78.7542	TCGA_ADC	Imielinski et al, Cell, 2012; Collisson et al, Nature, 2014	.	B	.	.	.	2	2	2	2	2	2	2	2	2	2	2	2	2	2	2	2	2	2
TCGA.78.7633	TCGA_ADC	Imielinski et al, Cell, 2012; Collisson et al, Nature, 2014	.	C	.	.	.	2	2	3	2	2	3	2	2	2	2	2	2	2	2	2	2	2	2
TCGA.85.6560	TCGA_SqCC	Hammerman et al, Nature, 2012	.	D	.	.	.	2	2	2	2	2	2	2	2	2	4	2	2	2	2	2	2	2	2
TCGA.91.6835	TCGA_ADC	Imielinski et al, Cell, 2012; Collisson et al, Nature, 2014	.	C	.	.	.	3	2	2	2	4	2	2	2	2	2	2	2	2	2	2	2	2	2
TCGA.91.6840	TCGA_ADC	Imielinski et al, Cell, 2012; Collisson et al, Nature, 2014	.	C	.	.	.	2	2	2	2	2	2	2	2	2	2	2	2	2	2	2	2	2	2
TCGA.95.7043	TCGA_ADC	Imielinski et al, Cell, 2012; Collisson et al, Nature, 2014	.	B	.	.	.	2	2	3	2	2	2	2	2	2	4	2	2	2	2	3	2	2	2
TCGA.95.7567	TCGA_ADC	Imielinski et al, Cell, 2012; Collisson et al, Nature, 2014	.	C	.	.	.	2	2	2	2	3	2	2	2	4	2	2	3	2	2	3	2	2	2
TCGA.97.7546	TCGA_ADC	Imielinski et al, Cell, 2012; Collisson et al, Nature, 2014	.	C	.	.	.	2	2	2	2	2	2	2	2	2	2	2	2	2	2	3	3	2	2
TCGA.97.7552	TCGA_ADC	Imielinski et al, Cell, 2012; Collisson et al, Nature, 2014	.	C	.	.	.	2	2	2	2	2	2	2	2	2	2	2	2	2	2	2	2	2	2
TCGA.97.7553	TCGA_ADC	Imielinski et al, Cell, 2012; Collisson et al, Nature, 2014	.	C	.	.	.	3	2	2	2	2	2	2	2	2	2	2	2	2	2	2	2	2	2
TCGA.97.7938	TCGA_ADC	Imielinski et al, Cell, 2012; Collisson et al, Nature, 2014	.	C	.	.	.	2	2	2	2	3	2	2	2	2	2	2	2	2	3	2	2	2	2
TCGA.97.7941	TCGA_ADC	Imielinski et al, Cell, 2012; Collisson et al, Nature, 2014	.	C	.	.	.	2	2	2	3	3	2	2	2	2	2	2	2	2	2	2	2	2	2
