# Supplementary material for: Integrative genomic profiling of large-cell neuroendocrine carcinomas reveals distinct subtypes of high-grade neuroendocrine lung tumors
Source: Nat Commun. 2018 Mar 13;9:1048. doi: 10.1038/s41467-018-03099-x (PMC5849599; doi:10.1038/s41467-018-03099-x)
Supplement: Supplementary file 15 — Supplementary Dataset 13 [file 41467_2018_3099_MOESM15_ESM.xlsx]

## Sheet: Sheet1
Supplementary Data 13. ClaNC classifier genes and differentially expressed genes
ClaNC: classifier genes				SAM: differential gene expression in all lung cancer subtypes (Q<0.05)											SAM: differential gene expression in LCNECs and SCLC (Q<0.05)									SAM: differential gene expression in LCNECs and SCLC (Q<0.05)			SAM: differential gene expression in LCNECs and SCLC (Q<0.05)
All lung cancer subtypes	LCNEC-SCLC subtypes	LCNEC subtypes		Class A vs other		Class B vs other		Class C vs other		Class D vs other		Class E vs other			Class I vs other		Class II vs other		Class III vs other		Class IV vs other			STK11/KEAP1 vs. RB1 alterations			Class III+IV vs Class I+II
875 classifier genes	300 classifier genes	540 classified genes		low	up	low	up	low	up	low	up	low	up		low	up	low	up	low	up	low	up		low	up		low	up
ACTL6B	C12orf27	SEZ6L		RCC1	CHRNA2	ARID4A	KRT6C	GNG4	MUC21	ATP1B1	HTR3E	ATXN1	FOXG1		VANGL2	ANXA13	DDC	ITGB4	GAS5	CEACAM20	KIF1C	ATCAY		TIAM1	FGB		PVT1	DGKB
C19orf30	HNF1A	GRIK3		CDCA7	GJD2	ENPP4	KRT6B	PFN2	HNF1B	RHBDD2	LOC643677	CLIP4	NEUROG3		TIAM1	IHH	KCNH6	DTX4	C1orf156	LOC153328	NOTCH2NL	NPAS4		CNTLN	AMBP		KIF1C	GPR6
SVOP	ANKS4B	GAD2		TUBA1C	VTN	RAPGEF2	C10orf99	STXBP5L	SFTA2	PRRG2	E2F3	TMBIM1	BTBD17		CCDC15	RFX6	KCNH7	JUB	C1orf27	NMUR2	TNFRSF1A	ICA1L		FXYD6	FGA		MYC	TCERG1L
KIAA1409	SLC39A5	KIAA0087		CDCA7L	LOC389332	PWWP2A	RHCG	RIMS2	BCL2L15	CLTB	ATAD2B	NPAS2	NKX2-2		TSPYL3	FGB	PHYHIPL	LOC80054	LYPLAL1		PVT1	DCX		PSIP1	TMED6		FAH	ZDHHC22
UNC80	HNF4A	CER1		E2F8	CFC1B	RGL3	CLCA2	HDGFRP3	ST3GAL5	EPB49	RBM12B	ARID5B	GPR6		AIF1L	F2	RIPPLY2	CDC42EP1			FAH	LOC100130148		CDK19	HGD		ATF7IP2	TAGLN3
FAM123C	ANXA13	EXTL3		BAZ1A	VAMP2	ZNF254	SERPINB13	COQ3	B3GNT6	STARD10	GFI1B	FAH	CER1		KDELC2	HNF1A	RGS7	CCDC102A			RRBP1	PDZD4		TCF19	SPINK1		TNFRSF1A	CDKN2C
ST8SIA3	IHH	RXRG		TSPAN6	QDPR	ICA1	BNC1	NEURL	GPR116	VAPA	DCP2	SSPN	CDKN2C		CNTLN	GUCY2C	SYT4	ANXA1			PLEKHN1	ELAVL4		USP1	ARSE		CSDA	SEZ6L
CHGA	TM4SF4	A2BP1		SHCBP1	DIRAS3	BAZ2B	DSG3	CACNA1B	NLRP12	MGST2	NAA25	SUMF1	TMSB15A		SHROOM2	TTR	ASCL1	AHNAK			CHP	FAM57B		42616	FGL1		EFNA1	42067
SYT4	F2	NXPH1		TK1	TERF2IP	BDP1	SPRR2A	CNIH2	NAPSA	TMEM163	TFAP2B	STEAP2	HES6		ZNF836	TMED6	CDK5R2	SLC2A10			RHBDF2	ZDHHC22		CDKN1B	DUSP13		RNF149	CAMK2N2
SCG3	TM4SF5	KCNA1		IGSF9	GHSR	FNBP1L	KRT13	PDXP	MVP	LHPP	FOXI1	ENDOD1	HMGB2		RAB9B	FGL1	SCG3	EFNA4			SLC12A8	TSGA14		HACE1	C12orf27		METTL7B	NRSN1
KCNH6	A1CF	KIAA2022		SFN	LOC642597	ZNF33A	PI3	HSF2	SLC16A4	ATP6V0D1	SASS6	CHP	TIGD3		ASAP2	SLC39A5	RTBDN	PTPN14			BCL3	DUSP26		TMSB15B	HNF1A		CHP	ELAVL4
CELF3	GUCA2A	CLVS2		PLEK2	ASB4	CCDC112	RAET1L	NRCAM	ACSL5	TSPAN1	KNTC1	ALDH2	RAX		CDKN1B	AMBP	CPE	RARG			MLKL	42067		EPM2A	TKT		KIF16B	DUSP26
SNAP25	GC	KCNH5		CDK2	SCG2	PPP1R9A	LASS3	MSI1	DPCR1	SEPW1	DDX12	BHLHE41	PPM1D		AUTS2	SPINK1	SYP	LRRK1			RUNX2	PCDHGC4		CDKN2BAS	OSGIN1		EPN3	ATCAY
SYP	CDH16	NMUR2		SYK	SNPH	KIAA0182	KRT6A	ELOVL4	DRAM1	CBY1	FAM124A	LMF1	USP1		C1orf93	TM4SF4	ACTL6B	IL1RL2			CSDA	ACTL6B		ZNF711	AKR1C3		C4orf19	KCNA1
ABCC8	RFX6	KCNK13		C6orf115	CRY2	FAM184A	SPRR2E	MARK1	C16orf89	TSPAN31	ADAMTS19	MOBKL2C	TMEFF1		MAGED4B	FGA	INSM1	REST			SH3D19	DGKB		CASP8AP2	ANKS4B		NOTCH2NL	KIAA2022
RIPPLY2	GUCY2C	JAM3		C6orf132	CARTPT	ME3	GJB5	CHRNB2	MALL	GPRC5C	NOL8	GLB1	ACBD7		EPM2A	ABCB1	NR0B2	RUNX1			PLIN3	ATP6V1G2		SPIN4	CPS1		SNHG4	PCDHGC4
RUNDC3A	TTR	GHRH		GRHL2	GRIA3	ZC3H7A	TMEM40	WASF1	PTPRE	CYB5R3	ZNF107	TNFSF12	CAMKV		CDK19	AKR7A3	GNAO1	VSNL1			TRADD	GPR6		DAND5	AQP7		SHC1	LHX2
BEX1	AKR1C4	SIX3		SHMT1	CALY	LOC338651	TMPRSS11D	STMN1	CISH	SPR	SFRS1	ORAI3	NEUROD1		ZNF264	GUCA2A	CADPS	HDAC7			C4orf19	UNC5A		ZNF180	TMEM92		PLEKHG7	PDZD4
CTXN2	FGB	ISL1		ANLN	C6orf217	PNMA2	TMPRSS11F	C12orf34	HKDC1	RABAC1	LOC100240735	PHLDA3	TMPO		AMOT	COX7B2	CELF3	PVRL4			CNN2	KLF1		DEK	GSTA2		SH3D19	ST8SIA5
SYN1	FGA	MAP1B		PMAIP1	FBXL17	GCC2	SPRR3	CAMK2N2	CAPN8	PON3	GEN1	KCTD11	FBXO5		ARNT2	ANKS4B	TRIM9	FMO4			C11orf24	CHD5		RAB9B	RFX6		RRBP1	DCX
VGF	FGL1	DLX6AS		MYBL2	SLC8A2	SORBS1	KRT16	MLLT11	KPNA7	SPINT2	C11orf53	ZBTB4	KCNH5		C11orf41	GC	DLL3	TNFRSF10B			ANXA4	TAGLN3		RRM1	UGDH		IL1RL2	ISL1
CDK5R2	SPINK1	ACTL6B		STYK1	CYB5D2	EPHA10	SLC39A2	ACYP1	RNASE1	RAB25	ZNF121	PRSS22	HMGN2		TMLHE	GABRA1	SCGN	FAM38A			FGFRL1	ASPDH		H2BFXP	GUCY2C		ACY1	SOX1
DDX25	TMED6	CTXN2		LPAR2	SCG5	ZSWIM5	TMPRSS11A	SSX2IP	CFI	CAPNS1	MCM9	NEDD9	FBXO43		CCDC74A	ACTL9	SLC6A17	PLEKHG7			RNF149	NGB		FBXO5	TMEM150A		RUNX2	FAM57B
SEZ6	AMBP	KIAA1409		TTYH3	PPP3CB	C17orf76	ADH7	TAGLN3	CYP2B7P1	RNASEK	PAQR9	SPRYD3	DPYSL5		MGAT5B	IGFBP1	RUNDC3A	TGIF2			CREG1	CDKN2C		NGB	AKR7A3		TRADD	SMPD3
KCNC1	AQP7	MARCH4		CEP55	OTP	KIAA1109	KRT5	KIF1A	SCEL	HCFC1R1	NUP160	TAOK3	CCNE2		CASP8AP2	CTAG1B	C19orf30	NBPF10			TNFRSF10B	GDAP1L1		ZNF713	ABCC2		SLC12A8	ACTL6B
XKR7	ARSE	CHGA		BCL2L12	GNB5	SYNJ1	KRT74	GNAZ	ALDH3B1	ANAPC16	STK4	DUSP3	C14orf23		N4BP2L1	HNF4A	SEC11C	NBPF14			RIPK2	NPPA		NMNAT3	MUC13		PUS1	ICA1L
CHRNB2	HGD	KCNH7		UHRF1	P4HTM	CCDC30	A2ML1	NRXN1	TNFRSF10C	TRAPPC1	WIT1	PDE4A	CACNA1A		PTPRS	TRPM6	DNAJC6	MICA			ZC3H12A	ELAVL3		TUBA1A	ANG		ME1	FAM163B
SRRM4	MUC13	SEZ6		STK38	TNR	CACNA1D	DSC3	C1QL1	MGLL	IGBP1	ASXL1	IQSEC2	DSCR6		SP6	A1CF	GRP	SFT2D1			P2RY6	NRSN1		ZNF184	DGKQ		EFNA4	PCSK2
UNC13A	PROC	CAMK2N2		FERMT1	GPR148	COBL	SPRR1B	GDAP1	CEACAM6	FIS1	MTBP	AHNAK	CHRM4		C14orf49	DUSP13	PCSK2	MOCOS			ATXN1	MYT1L		POLA1	AGXT2L1		TNFRSF10B	CHRM4
BSN	IGFBP1	CDK5R2		HN1	CACNG2	PCM1	ATP1B3	SV2A	FHOD1	ABHD14A	ATAD5	PCYOX1	ZNF367		TMSB15B	HGD	KCNC1	GFI1B			CTSA	C14orf162		AUTS2	SLC39A5		CDC42EP1	GRP
TMEM145	KISS1	SYT4		PLK1	LOC441177	DDAH1	C12orf54	UCHL1	GGTLC1	FAM127A	CEP135	TNK1	SYCE2		CNN3	TM4SF5	SLC36A4	YAP1			OBFC2A	GRM2		TXNDC16	TRIM16		C1orf85	ELAVL3
GDAP1	KIF12	SCG3		TEAD3	EID1	LRP2BP	GBP6	FGF12	ATP11A	VSTM2L	C1orf96	LDHD	PSMC3IP		ACAP2	C12orf27	TOX	AGRN			ATF7IP2	PHF21B		HNRNPUL1	THPO		GALNT4	NPAS4
CRMP1	ABCB1	KCNC1		GSG2	SERINC1	ZNF75D	SERPINB2	ACTR6	LTA4H	TSPAN3	PLCG1	MANBA	NEUROD4		RNF24	PROC	BEX1	FZD7			TMEM144	MPPED1		RMI1	NQO1		TMEM150A	SLC7A14
CADPS	KCNE4	GNAO1		LDHB	NDUFA5	ZNF493	SPRR2D	ASNS	SLC46A2	NTN4	C14orf145	IL1RL2	SLMO1		ASB3	STARD10	C1orf127	HSBP1L1			KIF16B	MRAP2		UBR7	AKR1C4		ANXA4	NGB
SCRT1	ANG	KCNH6		LRRC59	ATP1B2	SIRT1	LYPD3	SYT14	TNFSF13	SGPP2	TRPM5	MYD88	HYLS1		D4S234E	CDH16	UNC80	SLC6A9			FAM38A	TMEM151B		RNF165	KCNE4		MCCC2	AMPH
VWA5B2	SERPINF2	SYP		KIF23	TTC8	MAPRE2	PERP	SCML2	CSF2	CSRP1	PMS1	SHISA5	RNF138		CELSR2	KISS1	GPR6	SOSTDC1			SNAP23	ACYP1		KIRREL3	LOC100131726		PRLR	KCNH7
PSD	COX7B2	INSM1		TACC3	NECAP1	CHDH	AP2M1	RIC8B	STEAP4	TOLLIP	VPS13B	POLD4	MYBL1		LRP3	SFXN4	XKR7	BCL9L			CDC42EP1	UBR7		DPY19L2P2	PTHLH		ADAM15	CHD5
MAPK8IP1	ACTL9	SCGN		TGIF1	MAPRE3	TAPT1	KRT17	RIPPLY2	MUC1	EIF1	RBM15	SIAE	ST8SIA5		GPRC5B	KCNE4	PCSK1	IL27RA			TMEM102	AGBL4		DNMT1	IYD		SMAD3	MPPED1
TMEM151A	GABRA1	SRRM4		CAPG	EPHX2	TMEM57	S100A7	C6orf162	APLP2	TCTA	KIAA0947	CXCL16	C4orf46		ZNF713	MUC13	ADCYAP1	GLI3			LYN	TCERG1L		VEZF1	GSTA1		OBFC2A	NPPA
SYT5	ANGPTL3	ADCYAP1		IQGAP3	PLCD4	C6orf174	ALG3	MAST1	ABCC3	OBFC1	CCDC150	TLR5	ACYP1		CEP68	ANGPTL3	CHGA	ANXA4			MAP3K8	SEZ6L		PKNOX1	AMFR		GRTP1	UNC5A
ELAVL4	CALCA	PHYHIPL		RAB34	TTR	RALGAPA1	GLTP	WSB2	SPRED1	BAIAP2	IL19	PHF15	CEP78		NBPF3	CALCA	SLC7A14	NFE2			WDR81	MOAP1		FAM111B	KISS1		JUB	SEZ6
GNAO1	AKR7A3	KCNK3		CHEK2	TMEM66	ATRX	CSTA	CLGN	C1orf116	C5orf32	MDN1	TMEM150A	DONSON		C1orf187	AQP7	CAMK2N2	OBFC2A			TMC6	C1QL1		NAB1	HNF4A		QPRT	TP73
CELF4	STARD10	DNAJC6		KIF20A	NDFIP1	RALGPS1	KRT31	CDC25A	IYD	AP1M2	C5orf13	ITGB5	ISL1		MEX3C	PLA2G12B	RGS17	C20orf54			PLCB2	MAST1		TP73	STARD10		C11orf24	KCNH5
ELAVL3	ST6GALNAC4	GRIN2C		TSPAN14	C7orf52	TTC3	TPRXL	GEMIN8P4	CD55	COX7C	CASP8AP2	RXRA	RXFP3		BZRAP1	APOC3	CTXN2	EPHB4			RBM47	CPA2		MGAT5B	PPP1R14D		ZC3H12A	DSCR6
FAM57B	FAM178B	SLC35D3		FAM83D	DKFZP434H168	WDR19	CAPNS2	NT5M	ICAM1	TPRG1L	RBM39	RIN1	KLF1		RNF165	ST6GALNAC4	SYN1	HOMER3			EPN3	CECR6		ZNF367	DPAGT1		PLEKHN1	KCNMB2
MAST1	CTAG2	ELAVL4		MCM6	GCGR	MGAT4A	SERPINB4	ATG4D	TMEM173	B3GNT8	CCDC14	RETSAT	CBFA2T2		FAM123A	FOXA3	ABCC8	ALDH3B2			PRKCD	RGAG4		TMSB15A	ACY1		MYBBP1A	GAD2
ZDHHC22	CTAG1B	NPPA		C11orf82	WDR7	CASD1	PSMD2	RMND5A	SGMS2	AKTIP	GABRR2	TSC22D3	SLC36A4		ZNF175	CTAG2	PTPRN	TRPV4			TRIM5	LOC283856		TRA2B	FGG		FAM38A	PSIP1
PHF21B	TRPM6	MGAT4C		CASP8	RCAN2	LRBA	KRT14	C12orf73	WBSCR26	RNF208	KDM2B	PRNP	MURC		ALMS1	KIF12	TMEM22	GPR126			CCDC102A	SHD		LYPD5	TBKBP1		FGFRL1	ID4
TAGLN3	APOC3	C18orf34		CDC6	PTPRN	PNPLA7	SPRR1A	AP3B2	ERGIC1	GPX4	HOXC4	ARL6IP5	ASCL1		C3orf34	RNF128	KIAA1409	HOXC8			ME1	CITED1		FAM123A	CHPF		LOC388692	GRIK3
NRXN1	DUSP13	ASXL3		CPXM1	CHGA	PHF17	UGT1A7	PGAP1	RPS6KA2	AK1	LRMP	SGMS2	LHX2		GPR143	BTBD16	GPRIN1	EPHA1			RUNX1	BRSK2		RNGTT	RRBP1		MLKL	ZIC5
CAMK2N2	SFXN4	NOL4		CTHRC1	KCNA4	ZFYVE16	TP63	AGPAT5	HPGDS	TMEM205	PRPF4B	ASAH1	SAP30		EFS	ENO3	SMPD3	PCSK6			MAPKAPK3	KIAA1409		CHAF1B	MCCC2		LTBR	GRM8
SLC7A14	NDUFB9	PCSK2		PRKD3	ABAT	RNF146	AKR1B10	DYNC1I1	NPC2	S100A6	C8orf39	PLD1	PPM1E		MSH6	ARSE	DLGAP3	FEZ2			PLD1	C16orf92		HSF2	PDIA3P		IGF2BP2	SH3GL2
SH3GL2	MFSD3	TRIM9		LOC374443	FRMPD1	AKD1	ANXA8	PAK7	ATP10A	RAC1	SF3B1	SUCLG2	GRM2		SLCO4A1	F9	SNAP25	C15orf21			SHC1	CDK5R1		IQCC	PDIA3		CCDC102A	TSGA14
FBLL1	PTGES2	TOX		DCLRE1B	C9orf106	FRY	KRT34	TMEM201	TRAM1	B3GALT4	GCFC1	PARP3	METTL4		LYPD5	GSTA2	TMEM145	C12orf74			MYC	GRM8		FOXN4	AGPAT9		SNAP23	ATP6V1G2
TMEM198	ESRRA	RUNX1T1		CDC20	DLG4	STK32A	FAM83C	LRRC49	ICAM4	C3orf10	UTP20	RAB11FIP5	GPR144		ZNF177	NDUFB9	RIMS2	ATXN1			ACY1	TUBA1A		GPRC5B	P2RY6		TRIM16	FAM155A
INA	NOP16	ADCY1		RELT	CTXN2	EFR3B	TMEM189	B4GALT6	TRIM34	ATP6V1E1	PPARGC1B	HEXA	DEK		ZNF362	AKR1C4	SEZ6	TLR5			SUCLG2	SLC7A14		CDKN2C	C11orf24		BMPR1B	VEZF1
SCGN	RRS1	CHRM4		CASP6	CLASP2	ZNF620	SPRR2G	OGDHL	LOC84740	MYL12B	MIR17HG	MAN2B2	LIG1		EVI5L	PTGES2	RAB3B	POU2F3			TLR6	SNCB		MAGED4B	TM4SF4		SNX33	CACNA1A
SCG2	NEFM	RXFP3		ENO1	LY6H	SYNRG	UGT1A6	APOO	NRP1	MARVELD2	SFRS2	NCOA4	CDKN2D		KLF11	APOH	FAM105A	NOTCH2			FLJ23867	MAP6		CNIH2	ABCB6		HSBP1L1	KLF1
SLC35D3	GUCA2B	GPR6		NDE1	DMRTC1B	ZNF19	GPC1	YWHAQ	TGFBR2	ATP6V0E1	LOC642846	FYCO1	LOC100128191		AMOTL1	MFSD3	NRSN1	NOTCH2NL			GALNT6	HSF2		NUCKS1	PITX2		CREG1	AES
SLC6A17	HOXC8	ST8SIA5		PLXNA1	MYT1L	CPEB3	DNAJB3	C17orf75	VSIG1	PRDX5	DNMT3A	LRP10	SFRS13A		RNF168	CDH17	SRRM4	ATF7IP2			SNX33	C19orf30		B3GALT5	OAT		CLPX	PHF21B
PTPRN	LOC400696	CACNA1A		PLAUR	PPP2R2B	MYEF2	RPS7	WNK2	HNMT	ANXA7	LIPI	PLCD1	HFM1		H2BFXP	FAM178B	MAPK8IP1	KIF1C			EFR3A	PGAP1		PAQR4	SLC14A2		ACSS2	GRM2
PCSK1	WARS	CABP7		EFNA4	APH1B	ANKRD12	PTHLH	ZNF711	TMEM92	HDAC11	ASAP1	ABHD14B	SIX6		PARD6G	KLB	ZMAT4	TMC6			PRRG1	SELV		PIK3R3	C2CD4A		MAP3K8	C1QL3
CHGB	SLC2A9	TAGLN3		KIAA1949	SNAP91	ZNF608	UGT1A9	ELOVL2	CATSPER1	STK16	XRCC2	EIF2AK4	NASP		KIRREL3	ANG	ABLIM2	LPAR5			GALM	LHX2		REEP1	PROC		TPD52L1	LOC100130148
DNAJC6	CLEC6A	SH3GL2		DLGAP5	TSPYL2	ZDHHC17	SLC6A8	SULT4A1	SLC34A2	SUMF2	SNORA8	TNFRSF1A	KHDRBS1		ZNF599	APOA2	HMP19	PLBD1			ITPR2	AMPH		CCNE2	TTR		DDX54	KIAA1409
RIMBP2	IL4I1	SLC18A1		GMIP	RAB3A	ZMAT1	LOC642587	TTLL7	AHCYL2	TMEM111	FCHSD2	C20orf54	POU4F1		GPC1	AGXT2L1	VWA5B2	PLEKHN1			CPNE8	ID4		MEX3C	F2		NOP2	KIRREL3
CPLX2	APOL3	CDH7		MELK	GPRASP2	ATP8A1	S1PR5	C12orf24	LOC100129034	PLP2	CNDP1	C10orf26	CDKAL1		RBM16	ESRRA	CPLX2	HOTAIR			TMEM63A	CTXN2		D4S234E	DDX54		ATXN1	BEST3
STXBP5L	GBP4	RAB3B		NCAPH	ANKS1B	PLEKHA6	TOMM22	SUV420H2	XKRX	MRPL43	SYNCRIP	MAPKAPK3	CBX1		ZCCHC18	LOC100129066	SCN3A	NPEPL1			PTGES	NRXN1		C1orf187	SLC7A2		ITGB4	KCNC1
MYT1L	GJD3	SLC36A4		EXPH5	FLJ36777	MAGI1	SNRPG	BEX1	ITGA3	NDUFV2	RBL1	IL1R1	STMN1		HACE1	SLC7A2	INA	TLR2			ITGB5	FSD1		C14orf162	C2orf62		PLA2G4A	CECR6
DUSP26	TLR4	GCH1		FANCA	SLC25A42	C7orf41	GJB6	C20orf7	SHROOM4	TMC4	RBBP6	LAMP2	CPA2		DEK	GPR119	C6orf174	ANXA3			TMCO4	AES		PDE7A	IGFBP1		SNTB1	NRXN1
SNAP91	ITGB2	GFI1		BUB1	ACYP2	RUFY3	RPTN	DDX25	B3GNT7	TMEM219	CCDC18	TMEM120A	LRDD		CDC40	VTN	CPA5	KCNQ4			FMO4	DTX1		NAP1L4	ENO3		ACY3	SNCAIP
FRMPD1	CTSB	SCN3A		RRM2	GABARAPL2	ZNF141	RNASE7	CDKN2D	GALNT10	ACTR1A	TRPV5	CREB3L2	POLA1		SP3	CYC1	CACNA1A	TLN2			PLCG2	PSIP1		VANGL2	DPP4		LRP5	MRAP2
C7orf52	PDCD1LG2	MAPRE2		MKI67	NKIRAS1	RAD17	UBE2L3	TCTEX1D2	ARHGDIB	DGCR6	ARHGAP11B	SH3D19	C18orf56		ST8SIA2	NEFM	GDAP1	SLC16A5			PLBD1	GPR144		ZNF836	CHP		H2AFJ	CER1
ATP6V1G2	FPR1	DPP10		TSKU	SNORD115-26	BRWD1	SERPINB3	RAB3B	DPP4	BAD	PRPF38B	SLC25A23	PSRC1		C3orf21	SERPINA10	RIMKLA	EEF2K			METTL7B	FBLL1		LYRM2	ANXA13		FAM98A	A2BP1
CAMK2B	ANXA1	DGKB		C6orf150	EXTL1	ZNF737	SNRPA1	VWA5B2	TMPRSS2	APEH	PRPF40A	NUDT18	FOXN4		HECA	GPR172A	NKX2-1	C14orf149			PDGFRA	L1CAM		MCM2	THEM5		GPATCH4	CRMP1
COQ10A	ANXA4	KCNMB2		CCNB2	FLJ35390	MTMR9L	KCMF1	RUNDC3A	PLA2G10	SKP1	SR140	CAST	ZNF519		C6orf72	PTF1A	DGKB	SEMA3C			IGF2BP2	CAMK2N2		C6orf182	AKR1C1		SLC4A2	C1QL1
ICA1L	EFNA4	ID4		HK2	LOC158572	DISP1	OR7E91P	INA	HPGD	HMGCL	SOS1	CD44	BSX		REPS1	SH3RF3	SYT5	LGALS3			MCCC2	ATL1		LHX2	AKR1C2		KIAA0564	L1CAM
NAPB	ITGB4	MS4A8B		EXO1	NAP1L5	ZNF37A	KRT78	H1FX	HLA-DQB2	YIPF3	IVNS1ABP	ARL8B	ZNF833		RTN4R	PTDSS2	TMEM151A	CEBPA			ADAM15	GDI1		TYMS	SRXN1		FMO4	DLK1
AHI1	DTX4	PPP2CB		GINS3	FAM169A	SGSM1	KLK9	LOC152217	CCL17	SRI	CDKAL1	HADHB	E2F1		BOC	FASTKD1	UNC13A	NOTCH1			EFNA1	NACAD		SH3GL2	CDRT1		PTGES	AGBL4
GRIA2	CDC42EP1	KLHL14		EFTUD2	ZNF25	DNALI1	UPK1B	PPP5C	SLC1A7	ST7	MTR	KIF13A	TAF5		WTAP	NOP16	CELF4	NCOA3			FAM23A	HCN4		STMN1	GOLT1A		ITPR2	SLC12A5
ST18	AHNAK	NRXN1		RUNX1	CBX7	DOPEY1	GAPDH	FLJ37453	CTSH	NUBP1	OMG	GSTK1	SMC2		KIF3C	APOA1BP	KCNK3	CASP10			C1orf85	CELF4		YPEL1	TLCD1		EIF2AK4	DPF1
INSM1	LOC80054	CDK5R1		ADM2	RAB3C	BRD8	FAT2	FBLL1	MFSD7	PCBD1	ZNF286B	CRTAP	DLL3		RGMA	DMRTC2	ZDHHC22	ACSS2			LTBR	METTL4		ENHO	HKDC1		TRIM5	MAST1
NOL4	JUB	PDXP		EPR1	ARHGEF9	LONRF2	FETUB	UBE2S	NCRNA00093	YIF1A	RBM25	RARG	LRRC7		NFIX	PHGR1	COQ10A	KDELR3			FUCA2	SEZ6		PLEKHG4B	LDLRAD1		C12orf74	UBR7
NCAM1	CCDC102A	ELAVL3		ARHGAP8	SCGN	DPYSL2	KRT77	MED12L	GGCX	TUBA4A	DHX33	GLUD1	UPF3B		NWD1	LOC100130933	DNER	FGFBP1			CTSC	DSCR6		ZNF177	CORO1B		SRXN1	CP110
KIF5C	SLC2A10	FAM57B		KRT80	GIPR	SMPD3	RPS27A	KCNC1	TFPI	EDF1	DDX55	MVP	SUV420H2		FAM161B	CPS1	SERGEF	PDZD2			SNTB1	CHRM4		ELAVL1	C6orf176		TMEM63A	DLGAP3
RIC8B	PVT1	LOC100130148		ANKRD22	SLC35D3	ZNF91	ARL4D	UNC80	FCHO2	LOC388588	TPR	ITM2B	UBR7		ARHGEF2	RRS1	ELAVL4	SLFN5			SOAT1	TMEM179		RPS6KA5	SIAE		ARSE	ATL1
RAB39B	CSDA	ZDHHC22		MCM5	SVOP	SLAIN1	LGALS7	DUT	MACC1	STUB1	OTUD6B	FXYD5	RAB39		TP73	LOC400794	PPM1E	VRK2			GALNT4	RGS8		DSCR6	MFSD3		FYCO1	ACYP1
GKAP1	RUNX2	NPAS4		BRIP1	ANKRD46	ZC3H6	AKR1B15	NDRG4	NFE2	C7orf50	C12orf77	KIAA0494	H2BFXP		POLA1	UGT2B4	PTPRN2	ACADSB			TMEM150A	FAM163B		RBMX	SQSTM1		IDH1	ADCYAP1
PPM1E	SNAP23	TSGA14		STX6	SNTG1	DENND4C	RPL18A	PTS	SPDEF	TMEM115	CREBZF	ACSS2	RFC5		SLC5A1	TEX11	GNG4	DEF6			TNIP2	DPF1		SSX2IP	GCLM		DSC2	ACBD7
ONECUT2	NOTCH2NL	ATCAY		TPM3	IQSEC3	KIF13B	SPRR2B	TBPL1	MYOF	UQCR10	ZBTB39	TCTN3	SPIN4		RNF38	SEPX1	ASXL3	WWTR1			TPD52L1	KCNMB2		UNG	TMEM8A		SLC9A8	BTBD17
RAB3C	RNF149	LOC400940		ARHGEF19	FAM174A	LOC728989	PVRL1	TMEM145	LRRC31	RAP1GAP	TET3	PSAP	ACRV1		KIF27	HMGCS2	STXBP5L	TMEM63A			CSF3R	CELF5		CELSR2	TRIM16L		TMEM49	TUBA1A
REEP2	PLEKHN1	C16orf92		C15orf42	LOC285419	APAF1	PTDSS1	GLRX5	LIPH	DOK4	DNMT1	PLEKHB2	CP110		LOC100190938	UQCRB	TAGLN3	RAB27B			IL4R	CCDC34		FANCL	TCTN3		TRIB1	ZIC2
SV2A	TNFRSF10B	CRHR1		HJURP	C19orf30	ZNF540	RAET1G	LOC221710	ZDHHC7	GLOD5	SGK269	CROT	ARL6IP1		TCEANC	C12orf42	SPTBN4	ALPK1			XYLT2	TLE2		ST8SIA2	TM4SF5		CARD14	RTN2
C12orf34	OBFC2A	DCX		KIF18A	CACNA1H	TRIM23	CLCA4	NCAM1	C8orf73	CHMP2A	ALS2	TMEM87B	HEPACAM2		ST6GALNAC2	GOLT1A	CRYBA2	CSDA			NOTCH2	FAM155A		C6orf168	SLC38A4		PLD1	TCF19
PDXP	MLKL	SLC12A5		SLC19A1	INPP1	C17orf68	CCT4	NDUFAF4	CPM	C22orf32	TERT	TNFRSF10B	CCDC34		L1CAM	SERPINF2	CHRNB2	RHOQ			C12orf59	ANKRD43		FANCC	SFXN4		BCL9L	HCN4
GNAZ	CNN2	MPPED1		MICB	TPSG1	STXBP1	PPIAL4G	LOH12CR2	CD1E	MAOA	ANP32E	CIB1	TIMELESS		ZNF711	C11orf85	42067	C1orf106			SLC25A43	LOC728392		SPSB4	GATSL3		RIPK2	TMEM179
LRRC49	CHP	LOC100240726		CRLF3	SLC6A17	LOC646471	TMEM41A	CPLX2	RARA	BCL7B	SDHAP1	BCL9L	BEST3		ZNF699	C8orf30A	SLC35D3	ARID5B			BCL2L12	INSM2		SYN2	GMPPA		ANO7	LOC283856
C6orf174	FAH	DLK1		KIF18B	RGS11	ASB14	SLC2A1	CDK5R1	CASP10	SERTAD3	CEP250	REEP5	GAD2		IFT122	FGG	JAKMIP2	CREG1			SREBF1	MAPK8IP1		KLF11	SSH3		SUOX	FBXO5
PTPRN2	CTSA	FAM163B		SH3BP1	NAPB	CYFIP2	PES1	ELAVL3	CD1C	DNAJB12	SNHG1	ITGB4	HNRNPR		ZNF660	THPO	LOC283856	ZNF217			PTPN14	KIAA2022		HDAC2	FGFRL1		P2RY6	FYN
KCNK3	KIF1C	PDZD4		SLFN13	LCN12	ZNF708	S100A2	INSM1	HLA-DMA	PINK1	TOPBP1	RILPL2	WDR34		HUNK	PRELID1	BSN	RUNX2			IKBKE	SOX1		TCTEX1D2	C14orf105		ACP6	C19orf30
SMPD3	TRADD	L1CAM		CMTM7	GP2	AFF4	RPL17	CHGA	ERBB2	DNAJC30	CDC7	PDGFA	LOC81691		ZBTB8A	PARM1	NOL4	PSTPIP2			OLR1	CDKN2D		E2F7	BAGE2		ACADSB	GPRIN1
AP3B2	BCL3	MYT1L		SLC24A6	SEC22C	KIAA0232	CCDC51	MKKS	C4orf31	MAPRE3	NUP153	SERPINB6	CDC7		PSIP1	COMTD1	SCG2	SEMA4A			PLTP	SMPD3		PHF6	LOC100132111		RHBDF2	NOL4
OGDHL	TNFRSF1A	LOC730811		BRCA2	PSD	DCLK2	RPL7	SCG3	SELENBP1	MRPS36	MEX3A	CAPN2	NDST4		ZNF543	AKR7L	FBXL16	DUSP9			LOC388692	A2BP1		DPYSL5	GGCX		PPPDE2	DPYSL5
RIMS2	GAS5	ASB15		TCIRG1	ST8SIA3	LOC441204	WFDC5	RAD51C	ALOX15B	FBXO8	ZNF202	TOM1	ARHGAP33		LPHN1	DCAF4L2	TMEM63C	METTL7B			PPIC	BTBD17		MAPK4	RRP12		PRR5	DNAJC6
SYT14	SNHG1	FAM19A1		DHCR24	FAM123C	TOX3	SOST	TTC32	RBMS2	RPH3AL	MRE11A	TNFSF13	HAUS1		POLD3	APOF	VGF	PPM1J			STEAP2	DLK1		TCEAL2	OR51B5		WDR81	SYP
NEURL	LOC388796	RMST		BTN2A2	FAM47E	SOS2	TRIM29	UBA2	TMEM105	DALRD3	ADNP	HCG4	ZBTB8B		CADM4	C8G	STX1A	SLC28A3			RILP	RTN2		INTS7	C2orf29		EIF4EBP3	CADPS
CNIH2	BCS1L	ICA1L		MMP14	PRKAR1A	KLHDC1	SBSN	ST18	ROS1	ENTPD3	EIF2C3	SNX33	HMSD		RADIL	PCBD1	DBC1	SEC16B			FYCO1	FAM171A2		RNF219	SERPINF2		TKT	CBX1
GNG4	RPL19P12	PCDHGC4		PRR11	C10orf32	ZNF720	PNO1	RIMBP2	CTSD	SDF2	SACS	OBFC1	DAND5		ZBTB5	C4BPB	CDKN2D	NOTCH3			DSC2	CRMP1		ACYP1	GLTPD2		DGKQ	AMH
KIF1A	C1orf156	MRAP2		FOXM1	LYSMD2	IL17RB	EIF5A	MRPL42	IL1R1	MGC16275	CBL	FLJ33630	GPR137C		ZNF292	RPH3AL	FBLN7	ANO7			PLEKHG7	DAND5		FIGNL1	APOH		MAPKAPK3	SPIN4
SCN3A	DUSP12	SOX1		SGOL1	HAGH	C5orf45	C22orf28	ONECUT2	PARP4	FKBP8	ZNF695	TPSB2	PHF16		ZYG11B	SIL1	KCNF1	MLKL			CTSZ	TXNDC16		RNF138	RNF149		CPNE8	CDKN2D
MTMR7	LYPLAL1	TCERG1L		GLT25D1	ITFG1	SORBS2	DRG1	TUSC3	RETSAT	PDZD11	ZNF648	TBC1D8B	RRM1		C14orf139	OAT	HCN4	HEATR1			IL18R1	USP11		CLUL1	C17orf55		PLCB2	CPA2
RGS7	C1orf27	MMD2		ARL4C	SLC22A17	TRIM36	RPSA	MYL6B	SFXN3	TMEM30B	MBTD1	IL6R	GPC2		LYRM2	ANKRD26P1	SH3GL2	RAD51AP2			SMAD3	C11orf87		CARHSP1	SIDT2		TMC6	TRIM9
C17orf76	WDR73	FYN		TPX2	CTNNA2	C2orf67	MICALL1	TMEM38B	KCNK5	CRYL1	RAD54B	SLMAP	THOC1		PTK7	CPN1	CCDC151	HOXC6			STEAP1	CACNA1A		ZNF93	CTAG2		ANG	CTXN2
HRH3	MRPL46	GPR12		IMPA2	GRIA2	STX2	LCE3D	EIF4A2	TMEM106A	GNPTG	LOC641298	ZBTB38	C13orf27		BARD1	SDF2L1	TCERG1L	RNF43			TBC1D2	SLC12A5		CDKN2A	CYB561		PAPSS2	CDK5R1
MAPRE2	GOLGA6L10	LOC100192426		RCC2	ROGDI	ELF2	TPI1	CENPV	COLEC12	ASPHD1	POP1	ATP6V0E1	IQCC		FBN3	MAGEB1	DISP2	MOBKL2C			IL1R1	VEZF1		GPSM2	FOXA3		C15orf58	ASF1B
DNER	ZNF74	TUBA1A		RAB42	KIF3A	DMXL1	LOC100130932	GRM4	LRRN4	PFDN1	TMEM48	MAP4	TYMS		C6orf182	SLC39A4	ASPHD1	KYNU			LRP10	PCSK2		MSH6	RNASE4		EDEM2	JAM3
KIAA0182	ZCCHC8	AES		C1orf106	TCTA	ZNF721	NTRK2	ZNF639	HHLA2	GLUD1	SCARNA12	TPP1	MNS1		DNMT1	LOC731789	ADCY1	TMEM87A			SLC39A11	C7orf51		BRIP1	ZNF710		CNN2	MAPK8IP1
ZNF620	KRTAP1-3	LOC157627		SLC35F2	PREPL	ZNF37B	ALOX12	TXNL4A	TNFSF15	CCDC56	GK5	C15orf52	PHF6		FAM120B	BAGE2	CELSR3	ALDH2			HSBP1L1	C7orf41		ZNF219	SHC1		NFS1	TLE2
MYEF2	LOC153328	LHX2		NFE2L3	KIAA1279	NKTR	TPD52L1	SRRM4	LMO7	YPEL5	WDR75	EFR3A	TUBA1A		MED23	MPDU1	C18orf34	CAPN3			JUB	CALM1		FAM102B	CPNE8		PBXIP1	TXNDC16
RUFY3	NPBWR1	ODZ4		MCM10	TCEAL1	CXorf23	GPR87	PRMT6	CD97	ZFYVE21	CCDC77	C17orf91	MEST		ZNF391	CA5A	RTN2	TARBP1			BHLHE41	TP73		CDH24	S100P		LOC100286793	GDAP1L1
KIF3A	RYR3	GKAP1		PRSS8	PTPRN2	ZNF197	PMS2L1	DPF1	LPCAT1	SMCR7	C19orf57	C2orf18	DPF1		GSPT2	C2CD4A	PSD	LOC84856			STAT6	APC2		C9orf53	LTBR		PPP1R9B	CELF4
ZNF540	CEACAM20	C7orf41		SLC38A5	SCN3B	SVIP	KPNA4	FANCL	SLC39A8	SEZ6L2	NASP	SLC46A3	TDH		CCDC74B	FFAR2	TMEM198	H6PD			PAPSS2	CADPS		SYT10	FAM69A		CTSA	MYT1
RAD17	SLC26A2	IQCC		CDCA5	CLCNKA	EPOR	PTTG3P	SAAL1	FBP1	C1orf116	SMG1	TMEM127	SFRS1		PDZD4	LDLRAD1	ST8SIA3	ARHGAP31			PLA2G4A	ST8SIA5		MCM6	HM13		GSTK1	HSF2
RALGAPA1	FZD8	CCDC34		RAD51	FGF14	SPIRE2	S100A7A	POLR3F	GPRC5A	TMEM141	KCNV2	PNPLA4	FSD1		ZNF625	CHCHD10	HRH3	CLPX			SEMA4A	MYT1		ZBTB8B	TPCN1		CCND1	PPM1D
KIAA1984	ITGA9	SYT10		KIFC1	MAPK8IP1	DYNC1LI2	PADI3	FAM57B	RILP	GOLGA7B	BRCA2	CTSA	FAM111B		BRIP1	MAGEB2	ELAVL3	CHSY3			ACY3	PAK7		ARHGEF2	FGFR4		SUCLG2	MOAP1
SGSM1	HIATL1	CCKBR		PIM1	LIN7B	ZNF43	CCDC58	C10orf140	SFTA1P	MMP24	TMEM194A	SH3KBP1	MXD3		SALL2	MRPS5	CRMP1	HOXC11			TMEM49	ASF1B		CDCA4	ABHD15		TRIM6	TCEAL3
CACNA1D	EFHD2	PSIP1		C15orf48	GPRASP1	DOPEY2	SERPINB5	SIX2	CLCF1	CDIPT	SFRS11	ERAP1	KCNB2		ZNF334	FBXW5	ST18	ARHGAP27			ITGB4	HMGN2		AKAP5	FBXW10		RBM47	FBLL1
PHF17	EEF1DP3	DEK		SLC2A5	PAM	ZFP62	PKP1	TMEM198	CLIC2	SSR4	ZNF292	NDRG2	CCDC99		SCD5	ITIH1	SGSM1	PIK3C2B			QPRT	ADCYAP1		ZNF45	FURIN		PTPN14	CNTNAP2
CHDH	PLS1	CDK19		TMPRSS13	PRRT3	ZNF33B	CRCT1	ZNF473	CAPN2	PRODH	HOXC5	CAV2	RIMKLA		SYN2	DSG4	GCH1	KRT16			PCTP	APLP1		ASF1B	APRT		SOAT1	GRIK5
C6orf162	LAMB4	TIAM1		MTAP	KIAA1984	AKAP9	SNX31	LOC100128191	SYTL2	PHPT1	SNORA39	NAGPA	PSIP1		ZNF204P	C8orf76	HCN2	CLIP4			GRTP1	SVOP		MAGED4	C1orf64		SIX5	TMEM169
DYNC1I1	PHEX	ZNF836		KCNN4	JAZF1	FAM126B	EIF5AL1	UBE2MP1	CX3CR1	LMTK3	IL21	CTBS	RCOR2		USP49	PDK4	C3orf14	LDLRAP1			SIX5	RMST		DRD2	RPLP0P2		C15orf52	USP1
HDGFRP3	KRTAP2-1	TP73		GNA15	SNAP25	SEPSECS	MFSD2B	DNM1L	SNED1	KNDC1	TCERG1	CCND1	TARDBP		PNMAL1	CEACAM16	NPPA	ACSS1			TRIM6	FBXL16		TMEFF1	APOB		MOCOS	PCDH8
NRCAM	RHOBTB3	VEZF1		MTHFD1L	TXNDC15	MBD5	ANXA8L2	SFRS13B	RHOBTB2	BCAM	BLM	TGFBR2	C18orf54		SUMO3	NEFL	ATP1A3	TRIM34			CIB1	STX2		BTG3	IGF2BP1		TMEM102	MAP2
CACNA1B	CHST11	TTC21B		C19orf40	SLC25A4	EPB41L5	NACAP1	LRRC16B	DPY19L1	HIGD2A	MGC16384	EDEM2	IGFBPL1		ZNF497	FGFR4	NKX2-2	SYT12			IL1RL2	FBXO5		CKAP2	MAP2K3		LOC144571	GPR144
GJD2	KDELC2	PGAP1		CKAP2L	WNT4	KIAA1529	PGLYRP3	PIGX	SMPDL3B	RPL15	ZNF286A	CES2	SFPQ		JOSD1	AGT	MMP24	VTCN1			FKBP11	PCDH8		HAUS1	BTBD16		XYLT2	PAK7
GHSR	AIF1L	ACTRT1		MBOAT1	ACSL6	VPS13C	IRF6	MGC2889	TMEM150A	BOK	CHEK1	ADRB2	MSH2		NXN	HSF1	STK32A	KIF16B			ITGAX	LRFN5		TFDP1	NKX1-2		OSGIN1	RXFP3
CHRNA2	SHROOM2	PHF2		PDPN	TPH1	FGF9	KRTDAP	OPA1	EMB	AGFG2	LOC200030	RNASEL	KIF22		ST7OT1	C6orf176	SCRT1	MN1			ARRB1	PTCHD2		HMGB2	GC		GALNT6	SELV
DIRAS3	VANGL2	C1QL3		GALM	CTNNA3	ATG2B	FMO9P	MRPS26	OSMR	NFU1	CEP152	AVPI1	ATOH7		C20orf108	CD99L2	KCNB2	EIF2AK4			EIF2AK4	C5orf54		MEGF11	CTAG1B		GPR157	HMGN2
ASB4	LYPD5	SGCB		POLE4	SLC25A12	PCF11	IGFL1	PTMS	RAPH1	IL17RE	CCNL1	C15orf58	ATP4B		MAP3K13	XBP1	MYT1	ZFP36L1			RNASET2	BHLHE23		LOC100190938	XBP1		LYN	GNAO1
LOC642597	CCDC15	TCEAL3		ADAM19	LOC338758	JMJD1C	EIF2S2	PPT2	FAM20A	TADA3	UBR5	ELL2	HCN3		USP1	SYT7	FAM155A	TANC1			LRP5	XKR5		TMEM108	GHITM		HKDC1	DLX6
CFC1B	TSPYL3	ATP8A2		CENPI	CGA	ZYG11B	PSMC2	CRMP1	CTNNA1	VIPR1	GPC2	WFS1	E2F2		GJC1	ERP29	HCN3	ZHX2			RASSF8	KCNH7		GPR137C	SNTB1		C14orf149	SLC6A17
LOC389332	RAB9B	UCHL1		EVPL	SCAMP5	ZNF876P	SERPINB7	REEP2	TNIP1	C6orf1	CENPF	SLC7A8	INSM1		XPO1	FAM195A	KCNMB2	SGK223			KLHL5	DHPS		DENND2A	SCYL1		RHOQ	ASXL3
CARTPT	MAGED4B	C13orf36		TCF7	MOAP1	ARHGAP12	RNF7	42252	ST6GALNAC1	HMOX2	MCM8	PPARD	OPRD1		ZNF853	ATP8B5P	MAST1	BCL2L14			TRPM4	RNF165		RNASEH2A	LOC441177		TMEM144	CLIP3
VTN	CNTLN	UPF0639		SH2D2A	CHGB	EPC2	CBR3	MCF2L2	CCL13	RAB1B	PNN	XYLT2	SAC3D1		ZNF184	FSHB	NEUROD1	SH3TC2			GPR157	DPYSL5		FANCG	SEC24C		PLBD1	FBXL16
QDPR	EPM2A	SLC39A5		TCF3	FBXL2	FNDC3A	PNCK	NOL4	TGM2	CD59	ADAT2	ST5	SEZ6		RGAG1	DNAJC12	KCNK16	ITGAM			PUS1	SYP		ZBTB8A	PDE4D		RFX5	USP11
GRIA3	ZNF836	HNF1A		AURKB	COQ10A	GAB2	THOC3	NLGN1	CRLF2	REEP6	DDHD1	CPA3	DLX6AS		CREB1	TTC39A	DNALI1	RILPL2			MAP2K3	CER1		SMAD4	CDH16		PLIN3	LRFN5
VAMP2	CDK19	HNF4A		TNFAIP8	TMX4	ZNF248	PARL	DAPL1	ANKFN1	RHOB	CCAR1	SQSTM1	HRH3		RHBDL3	SPINK4	CHRM4	ZC3H12A			JAK3	FYN		SALL2	PRAP1		CD46	H2AFV
CRY2	TIAM1	ANKS4B		TOP2A	NAP1L2	PHLPP2	RPLP0	RAD21	TLR3	FAM134A	WDHD1	CD9	FOXJ3		SLC41A1	KLK13	TIGD3	RHBDF2			TMEM2	PDXP		ZNF100	LOC731789		TRIM16L	SIX3
SNPH	C11orf41	ANXA13		MOCOS	SLC45A1	ZNF441	PMS2L5	H2AFY2	CDH15	POLR2C	POLA1	PNPO	ATAD2		BEGAIN	TPTE	CA8	RNF135			TMC8	CBX1		KHDRBS1	GALNT4		CDC42SE1	RMST
TNR	MGAT5B	F2		SKA3	CES8	CCDC46	TRIM16L	HRAS	TLR2	C19orf56	SP9	FEZ2	RBMX		SERTAD4	APRT	SYT1	TRIM5			CD97	H2AFV		WTAP	PYCR1		CELSR1	FAM171A2
DKFZP434H168	PTF1A	TM4SF4		STIL	UNC80	CEP120	EIF3D	C7orf51	ISM1	PTENP1	TAF2	ACVR1	FAF1		MID1	ANKRD39	COL22A1	TRAM2			TBXAS1	SYN1		MCM3	CCND1		ALDH18A1	NPTXR
TERF2IP	CDH7	IGFBP1		YES1	SUGT1L1	ZNF23	NPM3	C15orf41	LAMB2	ZMAT5	INPP5B	PSD4	RDM1		CDC42EP4	NPC1L1	NOVA1	SNAP23			TLR2	MAPT		TUBA1B	ST6GALNAC4		DECR1	TOX
C6orf217	SLC6A20	RFX6		GINS4	TMEM151A	KCTD7	C16orf74	SLC25A33	IFITM2	RPS4X	USP49	ACOX1	SALL3		TCF19	HDDC3	CHGB	SMO			PRR13	STMN1		ZDHHC13	SEC23IP		PSME4	RIPPLY2
SLC8A2	C13orf36	IHH		RAD54L	TSPYL1	TMEM170B	IL1F9	SEZ6	LRG1	TEX264	ESF1	RILP	PCNA		CTNNBIP1	FKBP2	FOXG1	RAB3IL1			TRIB1	KCNC1		CADM4	NOS3		GPR133	CCDC34
PPP3CB	LYPD1	GUCY2C		DTL	DMRTC1	DNAL1	LOC341056	DPYSL5	CD74	OCEL1	HAUS6	TP53TG1	TET1		ZMYM3	ACOT6	GADD45G	CD44			LOC100286793	KIAA0802		CDC7	ATOH8		C12orf11	RAB9B
MAPRE3	EPHB1	TTR		SERINC2	PACRG	FAM13B	MRPS12	FAM20B	BEAN	TMEM187	NCBP1	ELF1	ILF3		CCDC75	NDUFV2	CABP7	IGF2BP2			SLC11A1	GPRIN1		DSCAML1	KIF12		DAP3	TCEAL2
GNB5	NMUR2	TM4SF5		RHBDF2	PCSK1N	SEC31B	FGFBP1	XKR7	ZDHHC9	CETN2	PRKDC	ITPR1	C9orf40		C3orf59	OIT3	C12orf75	SMAD3			ACOT9	USP1		SHISA9	MMP13		SLC6A9	CARHSP1
CALY	ANKRD32	GUCA2A		CHI3L1	PPP1R1A	GLCCI1	AHCY	DIRAS2	UBTD1	TUSC2	ILF3	FBXO27	INHBE		ZNF846	MRPL12	LOC145837	LRMP			TGM2	C16orf45		ZNF430	NQO2		NQO1	ENHO
SCG5	DPYSL3	TMED6		LRRC8E	RPH3A	TRIM3	PKM2	ABHD10	ANTXR2	GAMT	MPHOSPH9	CREG1	ZNF473		DLG1	ORMDL2	SVOP	C6orf105			LPCAT2	FAM161A		PARD6G	SEMA3E		RUNX1	SRRM4
CPE	SLITRK3	SPINK1		TMPRSS4	ZNF540	YPEL2	GRHL3	PRTFDC1	PAG1	CCDC72	DNA2	PIGB	C19orf45		42250	GP2	NPTX1	PLD1			EFNA4	TMEFF1		ASRGL1	IL17C		CDRT1	MAPT
CYB5D2	RXFP3	FGL1		SERPINH1	MORN4	PDIK1L	SOX15	FYTTD1	PLEKHN1	ORMDL2	MYB	C15orf57	TCERG1L		TTLL1	GYLTL1B	PRUNE2	SH3D19			LRRK1	SYT11		RRAGB	LDHD		TRPM4	DBH
TCTA	EXTL3	AMBP		MST1R	TCEAL3	C2orf55	GJB4	CSTF3	IL4R	PKIB	ARHGAP11A	PVRL2	NRF1		SYT10	CGA	KIF5C	SIX5			WDFY4	GKAP1		BEND5	TIAF1		ABCC3	METTL4
P4HTM	SMAD9	PROC		RNF24	KBTBD6	C19orf44	GPR109B	SLC7A14	TRIM5	ELMO3	UHRF2	VAMP3	C5orf34		LZTS1	PIM3	MAPK8IP2	HES2			SP100	TCEAL2		WDR53	MIA2		LAMB3	FXYD6
ABHD14A	C1QL3	KIF12		RAI14	LOC100289341	GPRASP1	BID	ZSCAN21	ALOX5AP	CXorf26	KIAA1731	IDH1	MGC45800		CYP4X1	IMPA1	NRXN1	FAH			USP25	TMSB15A		LANCL2	ACTL9		FUCA2	PTCHD2
NDFIP1	CAMK1D	ARSE		AFMID	B3GNT1	C9orf172	GPR109A	DTD1	TNS1	PPP2CB	SNORD1C	BTD	SELV		TUBA1A	GABRG2	C12orf42	ATL2			CCL22	LOC100128191		U2AF1	SPSB2		TNKS1BP1	STXBP5L
FAM174A	SNCAIP	FOXA3		TIFA	ELMO1	KIAA0495	DUSP14	FAM158A	GAPT	ST6GALNAC6	FLJ22536	PPM1M	GMNN		PBRM1	IL17C	TRIM67	PACSIN3			ACSL5	KIRREL3		POLD3	BAGE		CLIP4	XKR5
FBXL17	SDK2	MUC13		MCOLN2	CD164	AKAP6	KRT33A	MAGEF1	CD1A	HAGH	KIAA0020	RASSF8	TRIM9		NPAT	SLC27A4	SYT13	TTLL4			TMBIM1	ISL1		ZNF428	AIFM2		CSDAP1	ENO2
TMEM66	COTL1	FGB		LAMP3	UBL3	DMXL2	SNAI2	DHPS	SHE	TCEAL6	POLE	TPSAB1	INSM2		ZDHHC20	DECR1	MGAT4C	CSDAP1			ITPKC	ENO2		SMC4	CPN1		SLC35C1	CABP7
RAI2	STK32A	FGA		HOMER3	NHEDC2	ABI2	USH1G	THAP10	CCL22	SLC25A38	FAM72A	RAB1A	DNAJC9		LHX2	ATP2A3	GOLGA7B	GANC			UNC93B1	CLIP3		TMPO	FBXW5		CGN	BEX2
WNT4	RAB3B	FGG		ALPK1	SORCS1	NMNAT2	H3F3C	TNPO2	STS	FXYD3	C15orf28	SFXN3	C16orf59		KAZ	HSPA9	METTL4	NOD2			LOC728855	ZIC5		HP1BP3	TRADD		FAM23A	C14orf162
CALM1	SCGN	ANG		LHFPL2	NAP1L3	DNAJC28	GJB3	SEC61A2	YAP1	NDUFB8	EZH2	PGCP	ITGB3BP		UBXN7	CSAG1	A2BP1	OSMR			IDH1	APBB1		SCAI	KLK13		FKBP11	DEK
PKIB	SLC36A4	UGT2B4		DEPDC1	CPE	KSR2	ABCF3	ATRNL1	MAP1LC3C	NHP2L1	PASK	SPRED1	SAMD1		ZNF436	PPP1R14D	KCNK9	CNN2			ELL2	RIPPLY2		BARD1	FAM18B		CIB1	APBB1
ZNF254	C1orf127	RNF128		FANCD2	DUSP26	CLDN3	PGD	SDR39U1	RIPK3	GABARAP	XRN1	ARHGAP1	PLEKHJ1		TCEA2	C1orf105	ONECUT2	COL27A1			PPP1R9B	UNC80		ZNF625	TPTE		EML3	APLP1
CCDC112	GRP	PTF1A		KIAA0101	EFHA2	LOC728758	DUSP9	HDAC2	ZCCHC24	NUDT16L1	GRPR	GM2A	DLX6		CLIC4	LOC100268168	KCNJ6	PPARD			TRIM16	KIF5A		ZNF519	PCBD1		SLC16A5	RUNDC3A
ARID4A	ZMAT4	GABRA1		POU2AF1	NHEDC1	KIAA1984	S100A8	NKAIN1	MRC1	TMED3	CENPJ	ACSL1	SASS6		PLAC2	COX6C	RAB39	MPZL2			CXCL16	ATP4B		C14orf49	A1CF		TGIF2	SYN1
PWWP2A	RGS7	ANGPTL3		TUBB	ABCC8	C9orf68	OTUB1	PHF21B	TSPAN4	NDUFAF3	C6orf167	TMED3	POLE		TPM4	SPATA2L	KIF19	HOXC5			BLVRB	RRAGB		SCD5	ZDHHC9		HDAC7	MAP6
ENPP4	RGS17	CTAG1B		RHOV	CELF6	AHI1	NSDHL	CAMK2B	CLEC5A	FKBP2	C9orf170	AHR	C9orf53		ARHGEF19	ACMSD	TMEM61	PVT1			TYMP	PPM1D		RTTN	CPM		KIAA0664	SYT11
PPP1R9A	SEC11C	CTAG2		SP140L	SLC18A1	LCORL	NCCRP1	R3HDM1	EDEM1	TMEM42	FANCB	MCCC2	ZNF250		ZNF426	PTP4A3	KCNH3	GAS7			EDEM2	RAB9B		CCDC67	SUOX		SMAGP	ANKRD43
ICA1	NR0B2	KCNE4		BLM	C12orf68	ALPK3	TNS4	KBTBD6	CD151	AP1S1	TAS2R10	LGALS3BP	FEN1		FXYD6	MAGEA12	SEZ6L	CCND1			CSDAP1	GPR12		ZCCHC18	CTSA		ITPKC	CITED1
RGL3	DDC	RDH12		ORC1L	PCK1	NEK9	LOC728643	ACTR3B	CCDC68	UBXN6	SBNO1	SLC35C1	UBL4B		SMURF2	RAMP1	MGC45800	VDR			ADAM9	ENHO		C19orf57	MLPH		SFT2D1	FSD1
GOLGA7B	DLL3	TRPM6		CCL18	MEIS2	KIF3A	RPS10	PSIP1	PTTG1IP	DSTN	RPRD1B	S100A6	HMX2		PER3	TUBA4A	ICA1	SCYL3			NFKB2	BEST3		PIAS2	SLC39A4		S100P	RHBDL3
PON3	ASCL1	COX7B2		CASC5	NALCN	RUNX1T1	TRIM16	B4GALNT4	KDELR3	CRB3	FANCI	CCND2	CDKN2BAS		DMRT2	MRPL41	DTX1	STON1			ABCC3	SFRS13B		RBBP8	CES4		NOB1	UNC80
RPH3AL	LOC100130148	NEFM		SDS	SYT5	C14orf19	EIF4A1	EPHA7	CGN	OCIAD2	ZIC4	SDC4	CKAP2		FOXN4	GSTA1	FAM57B	TNFAIP2			TNFRSF10A	GRP		RHBDL3	SPATA20		MOBKL1A	RNF182
VSTM2L	ASPDH	NEFL		DDX18	APLP1	CROCCL2	SLC1A6	UCK2	C9orf167	GNB2	NBPF14	ME1	PARP2		MAGED4	BPIL1	MANEAL	C12orf59			BCL9L	BEGAIN		KCNA1	CNO		LPCAT2	TCEAL5
TMEM163	MYT1L	GSTA2		IER5	SYP	CARD8	SIAH2	CENPQ	ADAM8	RBKS	NPAT	SERPINB1	KIF19		NAB1	TAT	C8orf56	BHLHE41			ANG	SRRM4		TTLL1	LOC100130933		AKR1C3	NELL1
MMP24	C14orf162	PRSS53		GTSE1	C16orf86	SGSM2	CYP2S1	ACTL6B	OCLN	TACC2	ASPM	SLC22A18	HAUS8		RNGTT	EIF5A	NDST4	HCK			ACSS2	TCF19		PCDHGC4	POLD4		PRKCD	TMSB15A
PNMA2	C16orf92	ACTL9		TMEM154	ABHD14A	ZNF418	CHP2	MGC16703	SH3D19	WNT4	KIF15	GATSL3	RNF219		IGSF9	C2orf88	INSM2	C15orf48			SPATS2L	PJA1		RNF182	LOC389791		BCL2L12	C18orf34
ASPHD1	CNTNAP2	ENO3		RHOF	ZSCAN1	ZNF250	PPIAL4C	C1QL4	RBPMS	PIGV	LUC7L2	C1orf170	RFC3		LOC100126784	HMGB3	EPOR	HOXC4			CDC42SE1	TMEM169		CCDC74A	SEPX1		RRS1	RNF165
SERPINB13	NELL1	NECAB3		IFI30	C21orf29	IKZF4	DSG1	C13orf37	CTSE	ABHD14B	CAD	PBXIP1	LMNB1		SHPRH	NKX1-2	BAALC	KIF13A			GABARAPL1	PNMA1		CDK2	TRIM8		LOC728855	ATP4B
C10orf99	SOX1	PSMB6		ITGB7	NPDC1	KIF5C	PAPL	ZDHHC22	MMP28	FAAH2	MGA	CD59	TXNDC16		DTX3	NQO1	BTBD17	HLA-DPB2			KIAA0564	SH3GL2		C6orf167	ITPR2		PRDX6	ASPDH
DSG3	GAD2	MPDU1		BIRC5	RGS5	TRIM52	GJA3	RNFT2	GPR77	HSD17B8	PIF1	CPNE8	TMSB15B		FMR1	COPZ1	CECR6	MAP3K8			CASP10	KCNH5		DBR1	CALCA		ITGB5	DAND5
BNC1	ISL1	SIL1		MFAP2	REEP2	C20orf12	CCT7	MGC57346	GALNT5	TMED1	ARHGAP4	GAS2L1	TRIM36		ZNF828	LOC29034	ODZ3	MTR			SLC4A2	CABP7		BEST3	ANGPTL3		ARRB1	KIAA0802
TMPRSS11A	KCNA1	XBP1		DAPP1	SERP2	ANO8	TMTC3	KCNMB2	QSOX1	TMEM45B	SLTM	CCPG1	PGBD1		FAM125A	DPEP3	PCDH8	TMEM37			ALPK1	FBXO43		BEX4	CARD18		ABCC4	RGAG4
TMPRSS11F	TCERG1L	TMED9		FRRS1	SSTR1	MYRIP	LOC644936	KCNK9	ARL6IP5	WBP2	FAM76B	CHPF2	RNASEH2A		MORC3	PRSS53	APLP1	TRPS1			C15orf48	CNIH2		HPCA	GRINA		PLCG2	C6orf174
TMPRSS11D	ST8SIA5	ERP29		OSBPL3	NCRNA00167	RLTPR	RPL12	SH3GL2	C1QTNF7	SUSD4	LOC100240734	SIDT2	SIX3		SCAND3	MLC1	DLX6	C1orf126			SPSB1	ATP2B3		CEP192	LIF		SMPDL3B	HMGB2
LASS3	KCNH5	FFAR2		NUPR1	LMBRD1	ANK2	C17orf99	SNHG10	GALM	TCTN3	RTTN	SCAMP2	DHFR		C21orf91	TMED9	AP3B2	RAP2B			C9orf110	EID2B		HAUS5	CDH17		GALM	AP3B2
FAM83C	GRM8	FBXW5		ESCO2	LMX1B	SPATA6	DQX1	SVOP	MYBPH	PLEKHA1	CHTF18	42065	A2BP1		LOC653501	CPB2	ATL1	PTGDR			FAM113B	KCNA1		ZNF227	GPR35		GLI3	CHGA
RAET1L	PCDHGC4	PLA2G12B		NEIL3	SLC12A5	SNX25	AMTN	KLHDC3	ABCC6	VEGFB	ANKRD36	SLC27A1	NUSAP1		NGFRAP1	CCL15	KCNK10	CASP8			LATS2	AP3B2		PGAP1	C8orf30A		IL4R	RAB39
RHCG	GRM2	OIT3		NOD2	THRA	C5orf53	GPI	UBE2CBP	FAM107B	FAM174A	RIF1	TSC22D4	ADD2		PPIL4	SLC38A4	TRPM8	CLEC5A			KDELR3	MAP2		ZFP30	C16orf57		EGF	FBXO43
SPRR1B	ATP6V1G2	CPM		TNFAIP8L1	C1orf223	C4orf41	CSDAP1	FAM171B	AHR	ATP6V0C	TTLL4	CD46	MAP6D1		TTC30B	PAH	RXFP3	LTBP1			FLII	LOC730811		SFRS13A	E2F4		TMEM92	MMD2
SPRR2D	PSIP1	GPR39		MOBKL1B	ZNF483	EZH1	WBP11P1	SNAP91	CAB39	RPL13A	FNBP4	TBC1D10A	FYN		STAG1	COX10	TMEM74	RHOD			DDX54	CP110		SP4	HSP90B1		TNIP2	SVOP
SPRR3	CDKN2C	LOC400794		FAM54A	MGC3771	ZNF167	MRPL3	LOC442421	ANXA11	RORC	INCENP	FAM82A1	MCART6		CLDN9	DCAF13	UNC5A	MR1			WWTR1	GPR137C		DONSON	BAG3		PRRG1	PGAP1
SPRR2A	UBR7	CYC1		POLQ	FBXO3	INPPL1	RPL13AP3	ECSIT	C7orf23	B4GALT7	PAXIP1	COQ10B	KIF15		RABL5	UQCRC1	HES6	CLDN23			SPOCD1	ACBD7		ZNF660	BCAR1		WDR43	SIX6
SPRR2E	NGB	NDUFB9		CDCA2	ANKRD43	STK33	JUP	LARP6	TMEM63A	ERP29	STIL	SAMD4A	SCML2		RIMS3	RNF186	PTTG1	HTR7P1			VDR	INA		ZNF559	CHPF2		ERBB2	C2CD4C
SPRR1A	LHX2	UQCRB		HNRNPF	CYP46A1	GKAP1	SLC3A2	KCNB2	SLC22A18AS	C11orf59	ZNF195	TRPM4	ELAVL3		GPM6B	UGDH	CPT1C	SSPN			PPFIBP1	RIMS4		DTL	SDF2L1		CLCF1	AGPAT5
SPRR2G	VEZF1	EXOSC4		E2F2	C16orf45	MMP24	DUSP11	PCSK1	RASGRP4	FAM96B	ZBTB40	ZBTB7A	ATAD5		ZNF266	QDPR	CAMK2B	MDFI			QSOX1	RTN3		ZNF833	SLC26A1		PCTP	CNTNAP5
A2ML1	MOAP1	MRPL12		FLNA	TMEM59L	C8orf83	LY6G6C	ANAPC5	ITGAM	FLYWCH2	ALMS1	PCTP	HNRNPA2B1		GPR161	MANF	GRIN2C	ST8SIA1			GYS1	DENND2A		NPAT	PLA2G12B		SLC9A2	IQCC
KRT6B	AGBL4	MRPL38		POC1A	USP27X	MLH3	CYB5R2	UBE2N	SEC24A	DCTN2	SPSB4	RNLS	TCF19		ZNF429	TMEM208	ICA1L	TNFSF9			FAM120A	GRIK5		DHX9	MAGEC1		P2RY2	DTX1
KRT6C	GRIK3	COMTD1		TMC6	SYN1	TLE6	GAST	MRPL47	MSLN	TMEM59	C2orf44	HIVEP2	EPB41		REV3L	PAGE5	WDR17	CHPT1			PBXIP1	SPIN4		CENPV	VNN3		HGD	UNC13A
KRT6A	SMPD3	SFXN4		LOX	ZFYVE27	DAGLA	FOXN1	SHISA9	GNA14	PHLDA3	TBC1D28	REEP6	HGFAC		KIDINS220	VDAC1	MTMR7	CSK			UNC13D	AMH		PER3	LOC100190940		SLC39A1	CCNE2
KRT16	NPAS4	ESRRA		TMEM48	C15orf17	SFRS5	ADSL	CDH2	TNFRSF10B	DOLK	MAST2	LACTB	KCNA1		RASA2	FAM23A	CCDC108	PLA2R1			PRLR	42250		GPR12	SLC39A7		PLTP	KCNK10
CLCA2	RGAG4	C8orf76		PLCB3	RAI2	ARID4B	EMG1	BRSK1	IL27RA	ARPC4	ZNF326	GNG7	SPC25		FOXJ2	MRPS36	GCK	RFX5			APOB48R	CHGA		CTNNBIP1	GPR157		CTSC	NGFRAP1
KRT14	GDAP1L1	MGC70857		CALU	KIAA1409	ZNF382	KCNG1	KPTN	SERPINB1	PEF1	HEATR1	ELMO3	ZNF184		USP51	CDX2	PARD6A	IL1RAP			ALDH1A3	PSD		ACTL6A	CRELD2		EFR3A	MGAT5B
KRT13	TMEM151B	GPR172A		PPAP2C	DSCAM	WDFY3	FAM162A	TMEM179	CLDN2	ANXA11	PTPRVP	TMEM214	NDC80		CTDSPL2	TBX10	GAD2	FMO1			SLC16A5	UNC13A		ZNF567	PIM3		ACOT9	XKR7
KRT17	PDZD4	MFSD3		STK31	USP30	KIAA0240	NIPAL4	SOX2OT	FLVCR2	INPP1	DKFZP434L187	BTC	CEP76		HERC3	KCTD8	ATG4D	PUS10			DOK3	ZFR2		SMC2	PDIA4		BCL3	SLC36A4
KRT5	BRSK2	ZNF511		NEK2	CA11	SDCCAG1	CGB7	C12orf47	EHD2	MAP1LC3B	C2CD3	ERGIC1	FANCG		ODZ4	HARS	NPM2	STEAP2			SNHG4	LRRC49		ZNF14	DPEP1		NOTCH2	C16orf92
DSC3	KIAA2022	PTGES2		RACGAP1	RIPPLY2	ADCY1	FAM83B	HLTF	WFDC10B	FLNB	CENPE	DHX58	CCDC123		SCHIP1	AKR1C3	FSTL4	LRRC15			PLEKHB2	ARHGAP33		RFC4	ME1		WDR75	42250
GJB5	DGKB	SLC27A4		MDFI	TBCA	RHPN1	DSC1	SYT4	LRP10	TRAPPC2L	TBC1D1	ERLEC1	RNF182		ZNF160	PSMB6	MYL6B	CALU			PTPRE	GNAO1		ZNF334	BPIL1		STEAP2	STMN1
PI3	UNC5A	APOA1BP		PRKX	TATDN3	TRAPPC10	ALDH3A1	CPT1C	MXRA8	SRA1	HELB	ANXA4	CCDC18		C2orf86	C10orf108	FAM123C	ADSS			ARPC1B	ZNF821		UPF3B	MYO18A		HEATR3	RGS8
SERPINB2	DUSP26	ENDOG		OBFC2A	CDHR3	TMED8	EPGN	FAM161A	UNC13D	GATSL3	AVIL	TK2	GPRIN1		TCFL5	TRNP1	WSB2	WIT1			RAB32	TRIM9		TMEM39B	FAM89A		PRR13	BRSK2
CAPNS2	TSGA14	PRELID1		CD101	FNDC3A	MIER3	LOC729176	FRMPD1	DUSP6	AKR7A2	BARD1	EHD2	UBE2S		SLC22A17	RPTOR	PHF21B	C14orf182			PSME4	PIN1		REPS1	PYGL		SCO1	KCNB2
C12orf54	ICA1L	NOP16		ASPM	DZIP3	ZNF638	RPS18	CDK5R2	SUSD2	SCNN1B	C1orf187	PLEKHM1	FAM57B		ZNF333	KCNV1	HMGN2	LATS2			C12orf74	SPATA7		GNA11	COX7B2		PTHLH	CCNA1
RNASE7	TAGLN3	HARS		EZH2	SCRT1	CLCN6	ABCF2	RPRD1A	AMY1A	SURF1	BUB1B	ADAM9	CXXC1		ARL6IP6	GPBAR1	FBLL1	SMOX			GSTK1	DEK		DYRK1A	SLC19A3		FLJ23867	SGCB
SLC39A2	ATCAY	POP5		GINS1	GDAP1L1	SLC36A4	RPL23P8	KLHDC5	FAM83A	LOC100130933	KCNJ10	NFKB1	FAM72A		C9orf93	METTL1	PTOV1	KIAA1671			SH2D4A	GAD2		IFT122	OPLAH		GYG2	EID2B
SERPINB3	DCX	CDK5RAP1		KIF2C	C12orf34	TTC37	KPRP	FBXO45	BCAS1	FBXW4	PFAS	SQRDL	SUPT16H		ZNF117	LOC100190940	FBXL15	ARHGEF35			REST	C1QL3		N4BP2L1	DSG4		MUC13	ZBTB8A
SERPINB4	ELAVL4	NDUFV2		TNFRSF10A	TSPYL4	LPIN2	PCYT1A	KIF5C	CST6	C1orf210	CEP110	IFNGR1	CLDN11		APOLD1	IMPDH2	MPPED1	LAMB2			H2AFJ	HRH3		GNAZ	ABCC3		SREBF1	GPR12
KRT78	CHD5	MRPS36		EME1	RNF11	FAM161B	EEF1A1P9	CKAP2	ARRB1	ADIPOR1	C2orf48	APEH	ZCCHC18		ADORA1	COQ9	MAP6D1	GSDMC			ITGAM	MAP1B		LOC442421	HPN		TMCO4	MAP1B
UPK1B	CECR6	NTHL1		C20orf72	NPM2	CHN2	SEMA3F	BEX2	MDFIC	NDFIP1	OLIG2	SELM	ATP2B3		RSBN1	CR2	CNKSR3	TRIP6			ANO7	NANOS3		HDGFRP3	PPP1R3B		RNASET2	SYT5
KRT31	MAST1	CDKN2AIPNL		UBE2C	C6orf225	YPEL1	PITPNB	KIF3C	HLA-DPA1	VKORC1	POLQ	PXN	RTTN		RP1L1	DDX41	CNTNAP2	EVC			MVP	KCNB1		ARL6IP6	MAGEA6		DTX4	FMN2
KRT34	FAM57B	PTDSS2		MYB	FBLL1	ZNF396	DHCR7	CSE1L	CCL23	NENF	SKP2	SLC22A4	MIAT		KLHL15	PPY2	RAB3C	RGS19			ADCY7	FXYD6		ZNF266	CKAP4		PDIA3	FAM105A
TPRXL	ELAVL3	SNHG7		LGALS9	VGF	MTMR7	RPLP1	TMEM151B	SCARF1	C15orf24	VASH2	EMP1	FAM72B		KCNA1	COLEC11	SOX1	C1orf161			ADPRH	KCNK16		TAGLN3	ACADVL		SEC16B	GDI1
KRT74	NRSN1	PHPT1		MCM4	PJA2	FAM179B	RRP7A	ENHO	TRADD	C14orf147	COL11A2	HPGDS	NUF2		ZIC5	CPM	PKIB	PRLR			TRPS1	ZBTB8A		DCAKD	ETV4		IARS2	GKAP1
KRT77	GPR6	KCTD8		LILRB4	NEBL	ZNF83	ALDH3B2	C21orf58	C2orf89	TSPAN17	CLK2	GNG12	ASF1B		ZSCAN23	CT47A2	TOX3	KLF8			MYBBP1A	RUFY2		ZFP37	LHB		YAP1	KCNF1
S1PR5	SLC7A14	CNKSR3		PPPDE1	APBB1	TRAK2	C3orf21	CLTCL1	LATS2	GIPC1	ATR	CCDC102A	FAM72D		CCDC146	RSPH6A	STXBP1	PARP4			MYO1F	C2CD4C		MEX3B	SNHG4		IKBKE	ZBTB8B
RPTN	MPPED1	KCNK10		TRPM2	ACTC1	UNC13B	PHB2	DRD2	PIGR	IRX5	BRIP1	KIAA1191	RGS8		CDH23	INTS8	EID2B	ITGB5			FRK	CDCA4		CNKSR2	P4HB		SERPINF2	MYT1L
PKP1	SEZ6L	RAX		CDCA4	B3GAT1	NBEA	FAM58B	TBCB	C19orf59	FLJ33630	KIAA1958	RGL1	PAPD7		KLF12	MRPL24	JAM3	ADPGK			SGMS2	C6orf174		NRXN1	PPAP2A		PLEKHB2	COTL1
TRIM29	MARCH4	MARCH9		CLSPN	LHFPL4	BCOR	SPRR4	OXCT1	RFTN1	CCDC96	ATP11C	TBC1D9B	CCDC14		RBP1	DLL4	ACYP1	C10orf26			OSGIN1	SYT5		SAE1	HAVCR1		FURIN	FRMD3
PVRL1	CHRM4	SPTB		C2	CAMLG	KBTBD10	FAM25A	SYT5	CFB	YIPF2	C11orf30	PDXK	FAM64A		WDR53	TESC	CALCB	MYC			FAM98A	DLGAP3		H2AFV	RAG1AP1		SLC25A43	SEMA6D
PERP	ZDHHC22	GRP		RIPK2	SCAMP1	CDC42BPA	CRNN	FXR1	TXNDC11	MRP63	SMC6	LMNA	TUBA1B		C14orf162	MGC70857	ACBD7	PPFIBP1			EDEM1	MAGED4B		C9orf93	ESRP2		MEF2D	RRAGB
SERPINB5	PHF21B	FAM105A		CASP2	JPH3	PROX1	IL1A	PPM1E	TMC5	RPL36AL	KDM4A	GRN	RBBP4		SHISA9	BHMT2	STMN2	P2RY2			HADHB	GATS		EZH2	CIB1		KIAA1671	ZNF295
FOXN1	KLF1	TRPM8		PVRL4	OTOP3	SFRS12	TTLL12	KIAA1409	HRH1	KDELR1	BRCA1	SREBF1	KNTC1		FAM178A	BHLHA15	HCRT	TNFSF14			LACTB	TCEAL3		HTATSF1	KSR1		TSR1	TIGD3
GRHL3	METTL4	PBX3		IL4I1	PDE8B	C6orf201	IRX4	MAPK8IP2	SULT1A2	NKIRAS1	CCDC15	EPDR1	AKAP5		KDM4D	ACY1	C18orf18	OSBPL5			SMPDL3B	CARHSP1		TTK	SEC24D		CSF3R	C9orf53
S100A7	CDK5R1	FBLN7		LCK	IQCF3	GOLGA2B	PPP1CA	DLL3	CDH11	TXN2	C17orf104	B3GNT3	TOPBP1		TUBGCP3	YARS2	CER1	LAMC2			F5	NDC80		C11orf41	MAGEA3		STEAP1	PHYHIPL
LYPD3	HSF2	STK32A		CENPA	RUNDC3A	ZNF445	GIPC1	RAB39B	LOC100131726	TMPRSS7	RAD51AP1	CDC42EP1	CENPH		DPY19L2P2	SLC25A3	DPP10	CD70			CCDC47	REEP2		ZNF627	ABCB1		LAD1	RAB39B
GPC1	TUBA1A	FRMPD2		CDC25C	CPNE9	NICN1	MEMO1	42250	NT5E	UQCRC1	CLSPN	BLVRB	CPA5		APOBEC3F	CALY	CLVS1	WDR26			SQRDL	MAGED4		LIG1	SOAT1		SNHG3	MAPK4
AP2M1	CDKN2D	CADM1		NRM	AUH	ZNF253	DENND2C	SLC38A1	GPR39	LRPAP1	C14orf106	NAGA	PEX5L		FAM111A	TPCN1	KCNH4	JAK1			NOD2	DNAJC6		ELK1	DCAF4L2		NCRNA00173	SHD
KLK9	ACYP1	DNALI1		CORO1C	AHI1	GDPD1	TALDO1	MNAT1	PDZK1IP1	LRRC23	LHX4	CAT	TUBB2B		EHHADH	JAGN1	NPDC1	CSTA			C9orf109	KCNN1		REV3L	RNF128		MAP2K3	HOXB5
UGT1A9	SH3GL2	RIMKLA		FBLN1	ASB16	SPIN3	RARG	EFCAB7	XAGE1D	SIL1	DENND4B	PIK3IP1	SKA1		GPR173	CLEC2L	FRMPD2	HTR3E			MYO1C	HYLS1		ORC3L	PDF		VSNL1	DLX6AS
UGT1A6	HMP19	EPOR		SLC25A19	MEAF6	CELF3	NIT2	DIABLO	TMEM133	RPL3	TMPO	VPS18	SS18L1		XKR6	RDH12	KLF1	ADPRH			AHR	ZNF711		UHRF2	FKBP10		LRRK1	ZNF711
DNAJB3	CPE	RGL3		ACPP	ICA1L	MAP9	CLDN1	LOC730101	CD1B	FAM3A	GTF3C5	C15orf38	TRA2B		RPS6KA5	ATOH8	SCAMP5	SLC1A3			LAMB3	TCP10L		RHEBL1	NFS1		HADHB	C7orf41
ADH7	PCSK1	C15orf50		GALNT6	ZFP2	N4BP2L1	NTF4	C9orf125	CSF1	C10orf76	DHX15	AGPAT9	KIF24		NTN1	CTU2	RIMBP2	CLCF1			PRR5	ZIC2		GPR173	ACY3		GPR126	TRIM37
UGT1A7	NPPA	CEACAM5		FCGR2C	HCN2	ZNF510	TMPRSS11BNL	C15orf61	RHOF	DHRS4L2	ATXN7L2	CTSO	FANCC		RTTN	GLTPD2	PBX3	PDLIM4			GATA6	NRM		TUBE1	MANF		AMN	LRTM2
AKR1B10	FAM105A	TBC1D8		PFKFB3	CDK5R2	CACNB2	RACGAP1P	EMILIN3	LTBP2	CPNE4	ZNF124	FAM82A2	MAD2L2		MFI2	MMP26	ISL1	GPR110			ARHGAP18	FANCL		NGFRAP1	NMB		TAF4B	BEGAIN
AKR1B15	TOX	B3GNT8		HAPLN3	KCNK3	CLK1	NFE2L2	SNCB	ABCC6P1	DNAJB2	RFC3	MS4A2	NKX2-4		TMEM8B	TTLL8	KCNK12	KRT23			EML3	RUNDC3A		HAUS6	RRS1		MYO10	C8orf79
OR7E91P	TRIM9	GRAMD2		TFAP2C	PPP1R3F	TRIM46	FOXL2	ZNF367	MITF	PEX11B	NBN	RALB	SUZ12		ZIC2	SLC14A2	TSGA14	SERPINB9			MOCOS	HFM1		ZNF461	FAM23A		LOC80054	ZNF367
SLC2A1	PCSK2	CNGA3		DOK1	PIGK	ATP6V1G2	TECR	LOC144486	FAM23A	GHITM	TBC1D26	KIAA0513	KCNC1		KATNAL1	FXYD2	FGF9	AKAP7			PDIA4	MGAT5B		GPM6B	HRC		EVPL	DHPS
SLC6A8	ABCC8	PRMT8		NLN	ABHD6	ANKRD13C	NRBP1	DLX1	MYD88	TMEM9B	URB2	NR3C2	WDR76		C9orf72	TRAPPC1	CBFA2T2	PIK3R5			MFSD7	NPTXR		ZBTB5	UGT1A6		ALDH1A3	FOXG1
PSMD2	CACNA1A	MBIP		SLAMF7	CELF3	DUSP8	ARPC1A	STRAP	SNX18	JAGN1	HOXC6	PLA2G15	KIAA1731		HMX3	NDUFC1	ELOVL7	EMR2			TKT	BOD1		CDKAL1	MPDU1		AHNAK	BEX1
ALG3	SRRM4	SFTA3		CENPL	BDNFOS	ZNF577	TPRG1	AP3M2	UBA7	FAM81B	GAS2L3	TEX264	WDR62		BCLAF1	ATP5B	SMOC1	ART3			STARD5	TYMS		KATNA1	VIL1		C1orf27	SNCB
TMEM41A	LOC283856	NKX2-1		PLIN2	C6orf176	LOC286367	GSDMC	PIN1	HLA-DPB1	MANSC1	RBM33	TGFB1	HNRNPH3		RLIM	CSAG2	ELOVL4	TNK1			EMR2	AGPAT5		CHAF1A	ELL2		LOC728875	PPM1E
PES1	HCN4	KLB		TRAF4	KCNJ3	KIAA1143	CYP4F11	HPRT1	DAB2	SMARCA1	QSER1	NAB2	NCAPG		CCDC39	KCNJ3	MAP2	SLC25A43			EMILIN1	GPRASP2		TMEM179	GALE		EPHA1	ATP8A2
TMEM189	ADCYAP1	ABCA3		ASF1B	PDHB	ZFP2	NME2	UBE2QL1	IRAK2	SLPI	ZNF318	PON2	C6orf147		VEZF1	PPP1R3B	SFTA3	WT1			CLIP4	LOC147727		L1CAM	PWWP2B		UBQLN4	TCP10L
PTHLH	CHGA	HMP19		FAM126A	P2RX6	HDX	UBE2NL	HAUS1	SPINK1	MAGED2	COL19A1	FAM20A	NCAPD3		CDKN1C	LOC145837	C20orf26	C11orf21			VENTX	NOL4		AHI1	GGT1		ERBB3	ZAR1
PTDSS1	BEX1	PHGR1		SECTM1	SGSM2	ZNF483	FOXE1	PL-5283	ACSM3	HPS6	ZNF670	HSBP1L1	RAD51C		NCOA7	SLC25A32	LOC81691	CD9			SRXN1	C7orf16		RFC3	ELMO3		PCSK6	NRM
ATP1B3	TMEM22	VTN		TET3	KCTD6	LOC100131434	COMT	C9orf4	CCND1	CAPN8	C1orf157	CTSL1	POU3F2		SPAST	TSFM	CITED1	RASSF2			BTN2A3	SLC6A17		PDS5B	WDR55		ADCY7	ARHGAP33
SIAH2	INSM1	FBXL15		IL21R	FXYD2	FNIP2	PSMC4	LOC440905	DPYD	TBC1D10A	SMC5	DTX4	PRDM13		PARP11	MAF1	HMSD	S100A9			YAP1	WSCD1		WASF1	C4BPB		PMM2	ADD2
KPNA4	CELF3	RAB3C		CAMKK2	NCALD	ZNF660	C3orf1	PGBD1	ENG	LASS2	ATM	KLF9	HAUS6		PRIM2	VIL1	GDI1	RGS13			CTSH	LOC400940		ZNF675	CREB3L2		CARD10	C11orf87
GMPS	SYT4	SCG2		CCNA2	MEG3	C5orf4	TFRC	GDI1	NFKB1	ROGDI	C4orf21	ST3GAL1	SOX11		ORC3L	WFDC10A	CDKN2C	PLTP			RRS1	ZNF157		UHRF1	ALDH3A2		PDGFRA	GDAP1
C3orf21	KCNH6	PCSK1		CSTF2	GRIN2A	DIXDC1	SRPRB	TRA2B	SYNPO	WDR13	ZNF749	PDLIM5	NCAPG2		PIGX	ZSCAN10	SLC18A1	PSME4			C1orf38	SLIT1		TBPL1	CCDC144NL		ALDH2	HIRIP3
TFRC	PHYHIPL	CPE		FCGR2B	SPTBN4	C5orf56	C20orf24	VGF	CLDN23	FOXA2	CCDC142	INPP5A	SSX2IP		PAK2	MGAT4A	SNCAIP	SGCG			PPPDE2	DPYSL4		MARCKSL1	PARM1		KLHL21	NCAM1
PCYT1A	RTBDN	CRYBA2		NPC1	NCRNA00081	MLL3	SPRR2C	SGTA	GPR110	BTD	SLC6A15	PQLC3	RAD21		HTATSF1	SLC43A1	RAB39B	PAQR5			CLDN23	TAF9B		FAF1	IHH		NUDT8	HFM1
TMTC3	SLC6A17	GPBAR1		POLD1	PAK3	RPL23AP53	LCE3E	CTXN2	RAB27B	NDUFA2	C18orf54	KIF16B	CASP8AP2		FBXO5	NTHL1	KCNB1	USP25			CA12	ZAR1		MYO3A	TRABD		CDK6	SYT14
NACAP1	PTPRN	KCNC2		IRAK1	DYNC1LI1	RGS7	C3orf37	RFC3	GGT3P	MTUS1	IPO9	SYPL1	NRSN1		HDAC6	HSPD1	NEUROG3	GBGT1			BCAT1	HMGB2		VTA1	SNX33		C15orf21	PPP5C
RPL7	TMEM151A	NEUROD1		PROM2	HCN4	SH3BGRL2	SRXN1	NRSN1	SHISA3	C21orf63	JRK	EPAS1	C4orf21		RNF144A	CYBA	DDX25	EVPL			SLC38A5	SYNPR		TDP1	FAM169B		PDIA4	C14orf23
RPL18A	CDK5R2	PTP4A3		ERCC6L	TMEM17	ZNF776	MDH2	LRP12	MYO1C	SPRYD3	ATAD2	TAPBPL	WHSC1		ZNF532	FMR1NB	FAM155B	CCL11			CCND1	ZCCHC18		PRIM2	PTPRE		SLC39A11	INA
RPS7	DNAJC6	SH3RF3		SVIL	NACAD	IBTK	SLC25A1	TMSB15A	MPZL2	PPL	ENAH	CCNDBP1	KCNH4		TBCCD1	ZNF511	CALM1	PLCB2			ZYX	SIX6		RNF38	SIL1		DHRS3	TIAM1
PPIAL4G	KCNH7	TMEM63C		SIPA1	PEG3	ZNF605	SLC9A3R1	FARSB	MAPKAPK3	CYB5R1	FAM98B	COMT	KLHL14		FAM171A2	NEFH	SRRM3	CTSH			ABCC4	TMSB15B		ATP8A2	GRB14		PPIC	LOC100128191
LOC728643	CTXN2	RAP1GAP2		ADAMTS14	EPHA5	RBM5	RPL35	PPFIA3	CCR6	SPCS1	C15orf42	HEXB	EZH2		FIGNL1	BCAN	NCALD	IFT172			KLHDC7B	ADCY2		FAM161B	KCNU1		TLR6	MANEAL
GLTP	INA	KCNJ11		LMNB1	GIN1	NR0B2	FOSL1	KCNH3	DTX4	REEP5	HMX3	TRIM2	RECQL4		RCOR1	RNF10	GINS2	PLCG2			LAP3	CD200		LZTS1	PPIB		UGDH	SMC2
COMT	CELF4	ABCC8		ADAM6	NPTN	EFCAB2	RPL7A	VAPB	ARPC1B	KIAA1191	EFTUD1	NME4	KDM1A		ZNF776	GUCA2B	SYT14	TGFA			SERPINF2	DDX25		C18orf10	PLEKHN1		KPNA7	CNIH2
UBE2L3	RIPPLY2	LFNG		SP1	FAM54B	LRRC27	KLK8	PCLO	B3GNT3	SYBU	PLK4	GPX3	ASXL3		PBX4	MRPS9	ATCAY	HOXC10			RNF213	TRIM37		FBXO45	C1orf170		NBPF10	C18orf56
SNRPG	SNAP25	ATP2A3		OIP5	PCSK1	BTBD9	UFD1L	VRK1	SLC16A5	ACOT1	GON4L	C3orf64	HAUS5		ZNF793	RNASE4	AMPH	BMX			CFI	THEG		C9orf72	TRIM6		IL18R1	TAF9B
SNRPA1	C19orf30	LOC100129066		C1R	CALM1	MBL1P	ALDOA	ANKRD20A3	ZFP36L1	C10orf32	FAM72D	ACAA1	CDK5R1		RBM9	MRPS35	MAPRE2	C15orf52			PPARD	FAM131A		SUPT16H	FKBP11		POLD4	RIMS2
BID	SYN1	GADD45G		TROAP	HIGD1A	CIRBP	RPN1	ACRV1	LYN	CYB5D2	DDX11	NCEH1	ZWINT		DENND4C	EEF1D	LRRC24	RAB38			ERBB2	CNTN2		TCEANC	TREML3		CHPF2	NWD1
GPR87	ACTL6B	CA5A		ANXA2P2	C3orf18	GNAQ	HIST1H2BE	TIPIN	C6orf97	C11orf52	ALG11	CSRNP1	PPIL5		ZNF416	AKT1S1	SCN8A	MANBA			ACSL3	SCRT1		FBN3	FAM45A		HEATR1	SCD5
GJB3	MAPK8IP1	C12orf42		PYGL	LRTM1	CCDC40	RAN	LOC81691	CSF2RA	DHRS7B	SMARCC1	ACE2	CRY1		CDH22	SSX1	NCAM1	FCHSD2			CEACAM1	FAM123C		TMLHE	LRP5		CRYBB3	NACAD
FGFBP1	GPRIN1	ABCB1		TRIM38	C6orf27	PHTF1	DHRS4	C6orf182	MEIS3P1	SEC13	KIF14	GCNT4	PRIM1		NGEF	THAP4	OGDHL	FYCO1			CEBPB	REEP1		CNN3	OIT3		ADAT2	DDX25
TNS4	CAMK2N2	PDK4		DIAPH1	PRKACB	SLC24A5	LOC442454	LSM4	RHBDL2	JMJD8	LOC400927	NLRX1	HNRNPA3		GTF2IRD2P1	FURIN	CHD5	XYLT2			RHOQ	XKR7		ZNF92	CGN		SSH3	FAF1
GBP6	SEZ6	ENAM		NUSAP1	TOX2	TMEM169	XRCC6	TIGD3	SLC41A2	HSPB1	FRMD4A	SPRY1	CDCA8		FAM66A	DDX54	ST8SIA5	C9orf110			SUOX	DPY19L2P2		PSPC1	KPNA7		PPARD	C5orf54
TP63	DLGAP3	PARM1		OGFRL1	SCG3	ZNF662	CSTB	SCAMP5	OLR1	STIM1	KIF4B	RBPMS	CCDC77		TAF1	ANXA7	DHPS	TTC7A			FLVCR2	C9orf53		CDK5R1	LPCAT2		GABARAPL1	SCG3
ANXA8	GDAP1	DNAJC12		MGST1	KCNH6	KPNA5	TMEM79	MRAP2	GALE	SNX17	CHD6	ADPRH	LCN15		REEP1	C12orf44	LRFN5	CYB5R2			EIF4EBP3	JAM3		KIF24	DNAJC3		STAT6	SP4
ANXA8L2	KCNC1	SLC7A2		SPAG5	CRELD1	MADD	C3orf54	ST8SIA3	TNFRSF12A	ARL8B	DOT1L	NPTN	DGKB		ZNF709	FAM174B	NPC1L1	SLTM			LDHD	NGFRAP1		ZNF362	GAS2L1		ACSL5	TCEAL6
CLDN1	TMEM145	ST6GALNAC4		CD300A	CPLX2	FAM13C	AKR1C2	BLMH	S100A4	NUDT18	PEX5L	YAP1	SFRS2		ZNF25	LENG9	CEND1	CD97			MYD88	PIM1		NDC80	LAMB3		LDHD	KIF5C
GJB6	SCG3	AKR7L		WNT2	APBB2	ARMCX3	GCSH	ZBTB8B	TREM1	TSPAN7	INTS2	OSTM1	NEUROG2		NGB	MED11	NXPH1	CYFIP1			PCSK5	NCAN		ZNF253	GALM		ARHGEF35	TMEM151B
S100A2	SYP	AKR7A3		DBF4	KILLIN	KRBA2	TPRA1	TRO	MYO1G	HOPX	CELF1	TRIM8	STMN2		LOC653653	TRIM16	MED25	EMP1			SLC39A1	BEX2		CCDC15	MAGEB1		FZD7	EXOC5
GJB2	RUNDC3A	RPH3AL		FAP	ZNF287	KLHL32	AKR1C1	TUBE1	TRIM6	TRNP1	SENP1	P4HA2	CHAF1A		MORN3	CHRNE	TUBB2A	PITPNM3			SLC39A8	C21orf58		DCLK2	CHRD		EEF2K	KCNK3
KRT15	GNAO1	RNF186		ARHGAP9	C1orf203	BSN	KRT15	HPCA	SLC6A14	ABHD6	RSRC2	BCL3	H2AFV		SMC4	CYCS	ATP6V1G2	MYD88			DECR1	GRIA1		HAUS8	SLC35B1		COL25A1	NDC80
TMPRSS4	CADPS	STARD10		DSN1	PRLHR	SECISBP2	BCAP31	ABCA5	FCN1	SAP18	COL2A1	C10orf47	VRK1		PTPLB	TMUB1	ENTPD2	PAPLN			RELB	LMO1		PAX6	ZDHHC24		FER1L4	DLX5
LOC642587	UNC80	FAM178B		TCF19	PRODH2	WDR6	SAMM50	LMO1	TREML1	LRRC29	TCHP	AMFR	MARCKSL1		ZDHHC8P1	PPARGC1A	ID4	CHRM1			DGKQ	CLDN9		HMGN2	HS1BP3		ACAA1	CBFA2T2
FAT2	XKR7	THPO		CENPM	ATP6V1B2	REV3L	UGT1A5	C19orf30	SEC31A	RAI2	HNRNPU	FBXO2	NAA40		CCDC82	P2RX2	CDH7	EHBP1L1			DHRS3	STMN3		NWD1	IQSEC1		SLC2A10	GPR137C
TMEM40	KIAA1409	LOC100190940		APOL4	ARL3	ZNF397OS	MTX1	LRRC24	RAB43	GABARAPL2	ORC2L	ASL	PBK		RRAGB	GCG	C1orf230	GALNT6			CYP1B1	DLX6		ZNF230	GPR119		CNO	KLHL14
TPD52L1		DLL4		LAD1	ASB13	ZNF224	NMB	ADAM11	SH2D4A	GNB5	MAP3K7	FBLN5	ZNF232		MBD5	TPSG1	SPTB	OLR1			CYB5R2	SYCE2		ZNF644	LBP		ALDH1A1	CLSTN2
TRIM16		NPTX1		RENBP	C9orf4	LOC100170939	PHF5A	BSN	PLD4	DHRS4	RBM38	PLS3	TDG		ZNF644	LOC100133469	TRIM36	DENND2C			POLD4	CELSR3		EFCAB7	RPN2		PLCB3	RAB3B
TSKU		DUSP4		MYO9B	LOC728392	DNAJC6	SERPINB11	ANKRD13B	MS4A2	MPG	SUPT16H	MAP2K3	C21orf45		BRD3	TRMT12	KLHL14	ERBB2			NBPF10	RNASEH2A		PBX4	MAGEC2		C20orf54	CLVS2
TPRG1		FAM174B		CYBA	EGR4	CACNA1C	ADM	PIAS2	CD40LG	DEXI	LOC100132247	HIBADH	UBE2T		TCEAL2	CACNB2	UBE2S	DAPP1			GFPT2	GALNTL1		TTLL5	SC65		AKR1C4	CELSR3
MICALL1		TMEM61		MMP9	NHEG1	ASXL3	PDCD10	TUBB2B	VDR	VPS24	SNORA70	EDEM1	CHD7		GTF2I	C14orf105	C14orf23	LOC100240735			MRC2	WDR47		ST7OT1	CPEB2		SLC24A6	C9orf125
SH3BP1		SGSM1		MXRA5	JPH4	FARP2	RUVBL2	LOC400752	LOC284578	MPPE1	PRDM15	B3GALT4	MDM1		CCDC111	PYCR1	THEG	FYB			CD46	RHBDL3		PPM1D	CR2		ZBTB7B	TMEFF1
GPR109A		C2CD4B		PTTG1	SPHKAP	ATM	PRDX1	ICA1L	FMO5	SELK	TTC14	PION	SCN3A		DIRAS1	XG	RUNX1T1	EPHB3			LY75	RNF182		SOX11	PAH		IMPDH1	C1orf183
GPR109B		C2CD4A		MCM2	USH2A	MAMDC4	BANF1	GLMN	CYSLTR1	PLLP	SCML2	DNAJB12	CCDC21		TRO	CHRNA5	CDK5R1	CA12			MKNK1	MMD2		ZNF669	SNCG		C2orf29	C16orf45
CSTA		C8orf56		BTG3	C3orf71	MYO15B	HSD17B1	KCTD3	CPAMD8	APOD	RAD51AP2	CDA	SMC3		LRCH3	HIGD2A	CPLX1	FLJ36000			MUC13	ADD2		FAM171A2	SLC17A9		PVRL4	SSX2IP
IL1RN		BAALC		MTHFD2	CIRBP	LOC100131193	PRDX6	NGFRAP1	CXCL17	PDHB	OCLM	MYO1C	BHLHE23		MANEA	POP5	CNTNAP5	TFAP2C			SSPN	FMN2		ARHGAP33	TUBA4A		C1orf106	FAM111B
CYP2S1		ZMAT4		TMEM98	BCL2L2	SENP7	TGM5	CDH22	HLA-DRA	SFRS12IP1	NOP58	KLHDC8B	HNRNPD		SPSB4	MAGEA2	RAX	TRIM78P			VCL	FAM5B		SYNCRIP	IDH1		PACS1	RIMS4
TRPV4		KLK12		POLA2	C9orf172	ZNF782	NUP37	QSOX2	SYT8	TSPAN13	DNMT3B	TTC22	MCM7		SDHAP1	CAPN9	BGLAP	NAB2			IL6R	RPS6KL1		HNRNPR	VDAC1		SPSB2	ARL6IP6
CYB5R2		FSTL4		TYMP	ZFR2	ZMYND11	CALML3	CABP7	ESR1	CISD1	C9orf110	VASN	MTF2		ZNF347	RPSAP9	SEZ6L2	MRO			DAB2	KIAA1586		SLMO1	GOT2		WFS1	KIF5A
CSDAP1		ERO1LB		NUP85	C17orf100	C9orf96	S100A16	FANCC	PRDM6	ZNHIT1	PHF6	RBKS	C12orf65		ZFX	SLC25A20	MED27	CARD9			SIGLEC9	ATP1A3		SKA3	ZNF330		HS6ST2	ADCY2
CSDA		C1orf95		NDC80	C1orf230	DNAJC12	SFN	GTF3C5	ITGB6	RAB4B	FMNL2	SIGLECP3	SUZ12P		TLE2	OXSM	NEURL	CARD6			SLC9A2	CCDC74B		SFRS3	ADH6		SEMA4A	MIAT
RAP2B		TOX3		GPR84	CITED1	SP4	RPS12	MPP2	AMICA1	STOML1	ZNF169	SAT2	RMI1		PCDHB9	AGXT	NPAS4	SLC9A8			TLR1	CLVS1		LDLRAD3	NOB1		CLDN23	TMEM145
FRRS1		FAM167A		C18orf45	GLT8D1	CCDC154	LOC100125556	42074	SP100	COQ4	FAM196B	MFSD5	MCM3		LANCL1	XAGE1D	QPCT	TEAD3			BMPR1B	RAB39B		AIF1L	FAH		HNF4G	RHEBL1
ALDH3B2		ABLIM2		CDC45	SACM1L	CRTC1	G6PD	SENP5	PRSS8	C6orf27	NFRKB	TMEM111	WNT11		42256	TMEM114	OPRD1	ZNF467			TAOK3	GRIK3		NRCAM	DECR1		KDELR3	SLC18A1
S100A8		CD99L2		TTF2	ACTL6B	SLC4A8	ACTR3	SNRPD1	CYBRD1	SNX24	RBM28	KLHL5	ELAVL1		TUBBP5	PIWIL1	MYBL1	ATP2B4			AHNAK	BRSK1		MYB	TXNDC11		DOCK6	RIBC2
GSDMC		GOLGA7B		SETD8	ST7OT1	KIAA1377	SYPL1	KCNH6	FSTL3	TP53TG1	FNDC8	BAIAP2	MLF1IP		YEATS2	GNRH2	SAAL1	GPRC5A			EVPL	EXOC5		SNAPC3	C5		LIMD1	VAT1L
CGB7		SERGEF		SRGAP2	VSTM2A	ARHGEF2	MRPL4	FAM83F	SDR16C5	TPSB2	WT1	CD63	FAM163B		CEP57	PPIB	AKT3	LRP1			TRPV4	SNCAIP		MSH2	SYT7		OPLAH	CALM1
NTF4		PRUNE2		CCDC109B	LOC284440	SFRS18	PGM2	PYY2	SQRDL	MED11	HTRA4	COPS7A	AGPAT5		RBBP5	SLC25A10	PPP2CB	SH3RF2			AQP9	C18orf56		KBTBD4	TRPM6		PDIA3P	RNASEH2A
RARG		CALCA		C17orf53	ZER1	SRCIN1	RAPGEFL1	CHD5	SULT1C2	FAM134C	DNAH14	PDIA3	PRR3		NUCKS1	TIAF1	TTC9B	CDK6			HKDC1	EFCAB7		ZDHHC15	GPR172A		NFKB2	ATP2B3
NCCRP1		CALCB		ANXA2	MPP2	ZNF182	GYS1	TRMT6	RASGRP3	TCEB2	NCOA6	PLIN3	SLC17A6		GLYATL2	ABHD14B	COTL1	LGALS8			GPR133	RFX2		ZNF510	RBM19		GGT1	BAI3
RAET1G		C1orf127		FUT3	SOBP	SNRK	LOC643387	GRIK5	CCDC69	PID1	NUP205	ITGA3	LOC157627		PIAS2	EXOSC4	CADM2	LOC388692			RAB43	TAC3		C21orf58	YIF1A		TRABD	FAM161A
TGIF2		MTMR7		SILV	WDR59	KIAA1009	VDAC2	SYN1	CARD6	ITM2B	MTF2	PALMD	HIST1H1B		E2F7	WDR55	GKAP1	SLFN12			PARP14	ASXL3		TMCC2	TTC39A		SPATA20	ADARB2
SHMT1		DLL3		GAL3ST4	BTD	HOOK1	RPL13A	HMGN2	USP53	RHOA	RPS15AP10	LMTK3	HMP19		PHF6	MAGEA6	PTF1A	IL4R			TCIRG1	LOC100192426		S100PBP	LRPAP1		PPM1J	PAIP2
STYK1		RET		PNP	FAM19A4	LRRC37B	PPIF	DLX6	ICAM5	COX4I1	LMAN1L	ABHD15	SGOL2		MCART6	TLCD1	SLIT1	IKBKE			PLEKHO2	C9orf24		ZNF345	TNFRSF1A		NQO2	RIMKLA
C6orf115		CELF3		PSTPIP1	SERGEF	ZNF449	HESRG	IMMP1L	STK17B	TMBIM6	BVES	TMEM115	DDX11		CDK14	GPR39	PLEKHJ1	TSPAN32			SLC2A10	YPEL1		TTF1	NOP16		C15orf48	CAMK2B
TSPAN6		NPC1L1		ECT2	42067	NCRNA00182	TMEM117	MPPED1	LGALS3	COPZ1	ZIC1	PTRF	KIF4B		FOXE1	TEX19	PDXP	LPAR3			C1RL	RIC3		CP110	MFSD5		LRP10	RPS6KA5
PLEK2		TMEM74		CDK1	FBXW7	ALS2CR8	SH3BP1	PRPH	SFTPB	DYNLRB1	SART3	GLG1	SCGB1D2		FAM66C	RIPK4	ZNF620	ZFP36L2			C8orf4	SNAP25		LRP3	ANXA7		TRPS1	BEX4
HN1		RGS17		C13orf34	KLF9	WDR48	S100A12	FLJ35024	HLA-DRB1	PMM1	UCP3	NAALADL2	SMC1A		LATS1	RNF139	RIC3	PBXIP1			GJA5	RTN1		PLAC2	B3GNT3		SLC17A9	TMPO
LRRC59		SEC11C		KIF4A	ATP6V0E2	C19orf71	RPL24	WNK3	C19orf33	ECHDC3	SMC4	GADD45B	DDX12		TRA2B	SLC29A4	KCNH5	ITGAX			B3GNT3	ZNF184		C14orf106	VSIG10L		FAM113B	STMN3
RCC1		RGS7		KRT19	GC	AKAP11	TFG	PSMG1	BIRC3	CCND3	ZNF8	GNAI2	GRIN2C		AP2M1	PAGE2B	CMIP	KLHL20			CARD6	TEKT2		SIX3	LOC100128675		TMBIM1	RALGPS1
TK1		NR0B2		CDKN2B	SYT13	VPS13A	EIF6	LOC100132354	C11orf86	CRAT	PRPF3	GPR126	PLK4		SLC35A5	GMDS	STMN3	ZFP106			DEF6	SGCB		WEE1	LOC29034		KIAA1217	TRO
TUBA1C		DDC		APOBEC3C	PARD6A	TMOD2	SDR9C7	RALYL	ARHGAP27	MED31	ANKRD36B	PRKCD	DNA2		ZNF791	UGT3A1	CXXC4	C11orf53			RNASE2	MMP24		SGOL2	C1orf85		MICALL1	SMAD4
RAB34		LOC145837		MMP12	DDX25	PAK3	PRG1	MAZ	RHBDF1	NDUFB2	MDM4	TMEM54	ZIC5		HDGFRP3	COX7C	FSD1L	BTN2A3			C15orf52	STXBP5L		ZNF557	DMRTC2		TMC8	CDCA4
BCL2L12		ASCL1		P2RY2	RNF180	WDR35	HNRNPA3P1	FAM131C	CFLAR	PNMA2	SH2D7	CTDSPL	EXOSC9		STOX2	NECAB3	GDAP1L1	TEAD2			LOC728875	C12orf53		PTBP1	ALDH3B1		CCL22	SFRS13B
EFNA4		FOXI1		CDR2L	KLHDC1	MOAP1	METAP1	EPHA8	RETN	FBXO2	MSH2	NUCB1	FADS1		DCLRE1B	KRTCAP2	DNAJC18	PLA2G4A			PTPN7	NCAPH2		MAD2L2	TNKS1BP1		VSIG10L	ZNF713
TSPAN14		GFI1B		IL32	GPR44	ZFYVE28	CHAC2	PDRG1	CTNNB1	AGR3	PHF20	ETFB	SMC4		ZNF627	ACAT1	NPPB	FNBP1			PDIA3	EBF3		ZNF317	SEMA4G		TBC1D2	H1FX
GRHL2		VSNL1		CHAF1B	KCNH2	C5orf24	LCE1C	ZMAT4	HMHA1	LRIG1	SGOL2	EPHA1	AVP		RAB23	CYB561	PAIP2	RNF149			CISH	C9orf125		ZIC2	SLC6A6		KLHL5	PJA1
TEAD3		SOSTDC1		KRT15	EFNB3	RNPC3	GMPS	LOC100216545	TRIM22	ZNF706	TIMELESS	CLU	KRTAP5-3		BTBD7	VDAC2	DCX	IL18			PFN1	PSMC3IP		XRCC1	UGT2B4		PPFIBP1	CAMK1D
C6orf132		SOX9		PTPN7	C15orf59	SARM1	DDX47	KLHL15	EPS8L1	FOLR1	SUZ12	SSH3	C2orf48		GNA11	LOC286359	CCDC34	SNORD1C			RAC2	FAF1		NRF1	IARS2		TMED6	ANKRD6
LRRC8E		TPRXL		LBR	SBDSP1	PER3	COL17A1	CN5H6.4	PRODH	MOCS2	BRWD3	TPK1	CEP152		KIAA2022	USMG5	LASS4	GPR84			VAMP8	PHYHIPL		SSBP3	CXCL5		REST	MAGED4B
RHOV		ADSS		TTK	ZNF467	CELF4	MSGN1	MSI2	PODN	CMIP	DSN1	JDP2	ZIC3		C20orf132	CDKN2AIPNL	DUSP26	ADAM17			CASP8	SIX3		AES	NEAT1		DHX37	INSM2
SFN		TMEM84		NEK6	MADD	TNRC6A	FTH1	FGF17	PTK6	CDS1	ZNF343	PDCD6IP	C14orf106		RMI1	SEMA3E	RMST	FMO6P			TNKS1BP1	STMN4		KGFLP2	TMEM49		STK38L	THEG
FERMT1		CDC42EP4		CAPZA1	RXFP4	ZNF84	POLR2H	ZUFSP	IFNAR2	TMBIM4	WHSC1	TRADD	C1orf187		VTA1	CNPY2	FGF12	KIAA1217			GGT1	MORN4		CACNA1B	GLG1		ADAMTS19	AKAP5
KCMF1		TARBP1		GBP5	PNMA1	ANKS1B	UGT1A3	EID2B	FUT3	NUDT7	CCDC99	HADHA	TMEM169		SCN5A	GPAA1	WDR34	ZNFX1			DRAM1	ZNF519		NUPL1	FLII		RARG	SYT10
PNO1		HOXC8		SEMA7A	LRRC29	MKL2	IL1F5	ANAPC7	CDC42EP1	P4HTM	FIGNL1	METTL7B	DEPDC1B		ZNF559	HTR1D	CCDC154	GRTP1			PLEC	RALGPS1		PGBD5	FAM83A		RNASE2	DCTN3
LRRC31		KRT16		AURKA	CAMK2B	GBA2	CCL26	D4S234E	C8orf34	IRX3	LOC645323	C17orf44	ARHGAP11A		KLHL24	BANP	MAP6	DCHS2			MCOLN2	RIBC2		C1QL3	ADAM2		IFRD2	RTN1
PRODH		ITGB4		KDELC2	KCNMA1	KIAA0528	HDDC2	FBXO43	CAST	EPHX1	KCNMB3	CST3	WDR8		TUBE1	KIAA1239	PSMC3IP	SPATA13			LRRC15	HIRIP3		LOC400657	TMEM208		TSKU	PTPRN2
GPR116		RARG		C1orf107	C2orf73	C20orf112	MRPL47	ERI3	CHST15	SARS	SMC2	CLN5	TRIM37		SMAD4	GRAMD4	RGAG4	CLEC7A			ARHGEF35	SLC25A14		SENP1	ZDHHC16		LCN2	DNAJB5
ST3GAL5		CDC42EP1		IL18	DYNC2LI1	SCMH1	REEP4	BTBD3	HLA-DOA	VDAC2	ZNF384	SPATA20	UNG		NUPL1	DGKQ	SNAP91	SHROOM4			ABHD15	NEUROD4		RIBC2	CHRDL2		B3GNT3	BSN
MGLL		ANXA1		DIAPH3	GABRB3	ZNF10	GRK7	PCCB	USP25	MUL1	CASC5	CRYL1	C8orf12		ZDHHC15	C6orf136	FAM163B	RNF175			IL13RA1	FOXN4		SAP30	C17orf107		JAK3	LOC100126784
LTA4H		DTX4		GSTP1	ATP6V0A1	ABR	MGC72080	LYRM2	PQLC3	SC4MOL	CSE1L	MR1	TDP1		PCDHGC4	MCCC2	ARL6IP1	MXRA5			IL15RA	PPM1E		GAD2	PMM2		RNASE4	C20orf26
ITGA3		FZD7		BUB1B	RUNDC1	CELSR3	PA2G4	GRIA2	IQGAP1	OCIAD1	ATP13A3	MKNK2	HIST1H3I		ZNF562	MARS	KIRREL2	TRPM4			FRRS1	ZNF708		MDM1	ENTPD7		C5orf58	ATP1A3
APLP2		LOC80054		SH3PXD2B	HABP4	GABPA	C14orf34	POT1	FCGRT	AMIGO2	GXYLT1	MFSD1	AGTPBP1		ZNF317	RARS	CADM1	PLEKHO2			SLC46A3	CCK		ZNF77	TMEM105		CR2	DONSON
ERGIC1		CCDC102A		COL1A1	DNAJC12	SORT1	LSM12	C3orf67	SPNS2	IL17RC	CCNE2	ADD3	SMAD9		ZNF219	YIF1A	TDH	QPRT			PLCB3	ZNF653		NPTXR	ABHD14B		C17orf91	CHN2
RETSAT		KRT23		SLC16A3	DPP7	MICAL1	RPS2	CKMT1A	DOCK8	SPINT1	LOC100129726	HERPUD2	YPEL1		SLC25A36	PEMT	LOC100130148	MYOF			ANKRD22	ZBTB8B		RNF144A	TMED2		TJP1	TYMS
SPRED1		TTLL4		SOX4	C12orf72	ZNF518A	EEF1B2	SYP	SIGLECP3	ARL2BP	KLRC4	TNFRSF21	CENPE		ZNF551	FAM167A	PODXL2	TAF4B			ALDH2	C7orf52		PDIK1L	RNPEPL1		DEF6	WDR47
SGMS2		IMP4		INCENP	EID2B	CP110	LIMK2	ATP5A1	TRIM8	CA11	NCAPD3	CHPF	MAST1		CLUL1	SCG2	PTCHD2	SIRPA			RPN2	BEND5		SMAD2	RBCK1		FASN	EXTL3
TRAM1		WDR12		WEE1	LOC146336	SEPT7P2	PGAM1	TMCC2	DLC1	RGMB	BMX	CX3CL1	PTTG1		GTF2A1	FAM163A	RAB3A	SIRPB2			CGN	H2BFXP		KLF1	CRLF1		WDFY4	DPY19L2P2
LOC84740		WDR43		IRF4	RUFY3	ZNF302	FANCE	ITGB3BP	CFH	PCDP1	TDG	LRRC23	NTN3		VPS8	DUSP4	GRM8	TEAD4			SLC17A9	TMOD2		EYA2	BET1L		ALPK1	FAM5B
VSIG1		ORC2L		TEAD4	PDE1B	FAM164C	ITPKC	FGD1	TMEM125	TMEM66	GCN1L1	ZHX2	C1QL3		LRRC4	FAM174A	PPP5C	AIM1			ITPRIPL2	ZNF14		RTN3	IRS1		PTPRE	IGFBPL1
MUC21		CHPT1		CLEC2D	XKR4	PTPRN2	ANKRD57	ARG2	PON2	ILVBL	TCF12	DNAJC3	GINS2		MGAT5	P4HB	BEX2	SH3BP1			HMHA1	AHI1		BEGAIN	BHLHA15		NMB	PDXP
BCL2L15		AIF1L		ITGB6	CPEB4	PDPK1	LOC201651	SHISA7	FCER1A	TSTD1	PABPC1L	SEC31A	KCNH8		PGAP1	GAL3ST1	PHF19	SMAGP			ARID5A	DIRAS1		RCC2	RPH3AL		C1orf170	PKNOX1
B3GNT6		KDELC2		KIF11	ADCY2	RIC3	ZFP64	MAP6D1	RAB31	PSENEN	PARP1	SMAD3	PXMP2		LDLRAD3	CDK5RAP1	SGCE	SPEF2			SLC35C1	KCNK10		GLYATL2	MTUS1		ARHGAP27	MYBL1
DPCR1		ZNF175		HAVCR2	TSPAN7	SUMO1P3	S100A11	NAB1	C1orf186	VAMP3	GUCA1A	PACSIN3	RBM15		FAM122C	PGM5	42072	STEAP1			SFT2D1	PAIP2		GRM2	METTL7B		CASP10	PIN1
HKDC1		DMRT2		LRRK1	RNF14	FSD1L	CSDA	ATCAY	CTSO	TMEM129	SDHAP2	LTBR	PHYHIPL		PAX6	SLC25A22	GRIK3	SMAD6			LDLRAP1	MEG3		AGPAT5	SERPINB1		FEZ2	SCGN
CFI		XPO1		FGD3	PON1	EXOC3L	TK1	ZNF157	FLII	SHISA5	AHCTF1	FLJ90757	GEMIN8P4		DAND5	PRR13	DCTN2	TMC8			PDIA3P	MGC16703		HMX3	IMPDH2		RILP	TMEM22
NFE2		SMEK2		C1S	APBA1	LYST	ABCC1	C9orf40	MLKL	FLJ35220	HOXA2	KIAA0564	RACGAP1		HR	PYCRL	C7orf52	GNA15			MRC1	GNG3		PDZD4	GLI1		IMP3	TUBA1B
SLC46A2		ASB3		TDO2	BCKDHB	TMF1	MAGEA4	SNAP25	C3	CD63	SP3	PITPNA	C14orf93		LUC7L2	DHRS7B	PPM1D	OR2A4			HSPA7	GPR173		KLF12	ACAA1		RHOD	C3orf34
SLC39A8		SLCO4A1		GLI2	GABRR1	YTHDC1	ST6GALNAC2	MAP1B	MNDA	CDKL2	NUP107	NAGLU	C21orf59		C1orf204	PRAP1	KCNC2	SEMA7A			GPATCH4	SHISA7		SYCE2	ANO10		QSOX1	STX2
PLA2G10		PTPRS		PRIM2	HAPLN2	ZNF621	RHOV	CEP76	C4BPA	HSCB	HNRNPR	LOC645332	ARL6IP6		ARMC2	SI	FAM5B	CPSF4L			HDAC7	D4S234E		H1FX	LAMC1		ARID5B	GALNTL1
HNF1B		AMOT		CTLA4	C20orf132	TOX	GJB2	SERF1A	CIITA	ACE2	BCL2	PPM1K	XKR7		TMPRSS3	AIMP2	GLS2	CSF2RA			DNAJC3	LOC81691		LOC401431	POLR3E		LACTB	BSX
CYP2B7P1		RNF24		GLUL	PRR18	MLLT4	ARTN	NUDT3	CCNJL	C14orf1	PRKAB2	IFITM2	ZNF738		NYNRIN	ABCB6	PHC2	WDR91			PMM2	NWD1		CEP97	SEC23B		ENTPD7	BTBD11
GGTLC1		ASAP2		ITGAX	ARHGDIG	MLLT6	DNAJB6	CAND2	CASS4	CAPN2	NINL	APLP2	CHAF1B		RCBTB1	MARS2	SPIRE2	SLC16A13			SSH3	C21orf59		PCMT1	TRNP1		IMP4	RFX2
C16orf89		CEP68		ADAM17	ZDHHC8P1	ZNF235	ANXA2P1	SPAST	TMEM43	ITGA3	KDM5A	ZNF467	CENPK		PDE6B	IDH2	AES	SLC24A6			RFX5	AKAP5		BUD13	IGFBP3		PLEC	INSM1
SFTA2		SHROOM2		SUSD3	C14orf70	RASA1	MIF	SMC2	ATP10B	SIRT3	C20orf117	PPP2R5A	NKAIN1		DCAKD	FXYD4	TMEM169	EFNA1			SERPINB9	IQCC		ZDHHC8P1	PBLD		WWTR1	C1orf70
NAPSA		VANGL2		RASSF3	TXNDC6	BBS9	TMPRSS11B	ARHGAP33	HOPX	FAM127B	WDR67	CD81	PIF1		KAL1	TRAF2	DPF1	PARD6B			CHPF2	PKNOX1		CCDC109B	F3		SPEF2	CPT1C
SLC34A2		SMARCB1		SLC20A1	BEX1	TMEM161B	LGALS7B	DLGAP3	CHIA	CHCHD5	C9orf100	IGFBP4	GRK1		CD83	MDGA2	FAM167A	CARD14			PRAM1	FNDC5		RBM16	VPS54		C4BPB	RIC3
TMPRSS2		MTL5		KIF14	KIAA1377	FLJ35390	SNX17	C1orf51	CCR2	ODF3L1	GNAT3	MAMLD1	KCTD19		EVL	PDZK1	HRAS	VNN1			TSKU	C18orf34		HFM1	LOC100268168		ELAC2	TMEM35
ST6GALNAC1		HEATR2		GNB4	PAR4	ZBTB1	RPL10	PGBD5	RIN3	UBE2F	GAB2	TMED7	ZBTB12		CLCN5	RUNDC3B	EPHA8	TRIM6			TANC1	C1orf70		C18orf56	SLCO1B3		CLEC12B	MYO3A
MALL		FARSB		RAB38	C13orf1	GRIPAP1	VSNL1	GGH	EHD1	ARL4D	CCDC21	HEBP1	MAD2L1		LOC442421	UMOD	KCTD16	H2AFJ			ALDH1A1	TIGD3		TUBB	LONP2		ELMO3	RTN3
SCEL		C12orf10		SNX8	KCNB1	C12orf51	KRT1	EPM2A	ADRB3	ARF1	IFNG	ALOXE3	CRHR1		ZNF616	RABGGTB	C18orf56	RPS6KA4			C17orf91	KLHDC8A		MORN3	FZD5		BCAT1	TMSB15B
CEACAM6		ATP5G2		CHST15	PHGR1	ZFP3	TSKU	EML5	LONRF3	SBDS	GNB4	TBXAS1	TRIT1		BEX4	TSTA3	PAK7	NTN1			SAMD9L	TOX		WBSCR28	FBXL8		UNC13D	NEUROD4
SLC16A4		PA2G4P4		SDC1	TMEM63C	RAB11FIP2	ULBP2	FSD1L	KANK2	ATP5H	FLJ36000	AQP3	DBH		TFAP2A	RND1	ADD2	UNC13D			LOC144571	MXD3		SOX4	CHCHD10		FES	DENND2A
ALDH3B1		PA2G4		FCRL5	SGSM1	CCNG2	FMO6P	VBP1	MR1	WDR25	SH3BP2	TMBIM4	GADD45G		SRGAP3	SLC4A2	PCLO	RXRA			SHISA5	CENPV		CDH22	HMGCS2		ADAMTS3	RGS17
CD55		DAP3		ACP5	RASA4P	ZNF34	RPL35A	CRYBA2	C17orf60	GPR39	C12orf48	GUCY2D	C13orf37		SYNCRIP	GRB14	H2AFV	EFHD1			GGCX	ADARB2		PSRC1	PRR13		NOP16	SPTBN4
C1orf116		CCT3		SLC39A1	C22orf32	PTAR1	BAK1	SYNGR1	MST1R	MVK	JARID2	AKAP7	CLVS2		PIK3CA	PDF	MAP1B	KIAA0564			P2RY2	ZFP90		ZNF738	CTDSP1		SLC20A2	MMP24
CAPN8		RAN		GNG5	C1orf227	MGEA5	PRICKLE3	GPR27	SPINK13	ECH1	GRASP	EPHA2	HIST1H4A		FAIM2	C1orf210	LHFPL4	KLK6			CTSB	CLUL1		C18orf54	MAPKAPK3		EDEM3	HOXB2
KPNA7		UCK2		NMU	DISP2	GTF2IRD2B	RAB10	RTBDN	RNASE2	TMEM85	TSC1	ANXA11	SH3GL2		FANCL	ZNF710	POU4F1	ACP6			PTHLH	ZNF620		RIC8B	ARSA		FBXW10	DPYSL3
WBSCR26		NOB1		CENPF	ABCA11P	PROCA1	HRG	C6orf136	SNX33	NDUFA1	MURC	ZMYND15	POLE2		MAP3K7	NOP14	HMGB2	WDR43			SLC7A7	RHEBL1		HMGB1	BCAS1		PARVB	SNAP25
C8orf73		TRAP1		DLX4	CHD5	ZNF491	UMPS	PRPSAP2	MICAL2	HBA2	EP400	C22orf25	CEBPG		POT1	ENAM	HYLS1	ASB13			SPG20	MAPK4		CCDC34	MLC1		NFE2	RNF138
SPDEF		MYC		LSP1	CLDND2	INSM1	SLC6A2	TTBK1	FCGR2A	C12orf62	KIAA1432	PORCN	CA5A		ETAA1	LOC642597	NECAB1	TPCN2			CR2	H1FX		KCTD19	SUCLG2		ARHGAP26	ADCY1
PARP4		PVT1		TYMS	RTN1	CEP170	MRPL11	TMEM14A	SLCO2B1	CHMP6	CEP350	SERPINA1	CEP192		TCTEX1D2	HMP19	FBXO43	AMN			PLA2R1	ZNF177		AMH	PTGES2		CCL20	CLVS1
LOC100129034		UMODL1		SLC25A24	ZMYND11	UNC13A	ARPC2	COCH	PCDH1	AGR2	NLRP14	SLC20A2	DOT1L		IQCG	MAGEA3	ANO4	SLC6A7			SUMF1	RPS6KA5		GLCCI1	PPPDE2		MDFI	TECTA
XKRX		LPCAT1		DOK3	PPFIA3	FRMD5	GPN1	SYN2	CXorf21	SPATA24	UPF2	YPEL5	ZIC2		PRDM11	MRPL38	PCGF5	VILL			FYB	B4GALNT1		C13orf27	C8G		SIAE	DRD2
TNFSF15		KCNK5		LOC284837	RAB26	PIKFYVE	USP39	ARL6	MYO5C	HDHD1A	TOP3A	ADAP1	CDKN3		ZFYVE1	RPL8	GAP43	FBXO17			TMEM214	BAI3		ZIC5	MMP15		AGXT2L1	STK32A
ZDHHC7		IDO2		CNN2	CARKD	CACNA1H	BYSL	ZNF428	TMEM144	RAB2A	LRP8	FBXO17	KIF11		MBOAT2	GOT2	KCNJ11	SGK269			ZFP36L1	CAMK2B		KIAA2022	ISCU		THEM5	KCNB1
CSF2		MALL		CD96	SYT4	SCAPER	TFIP11	FBXO41	PDLIM2	RPL7A	LMNB1	SGSH	DNMT3B		ZNF45	ISCU	CP110	FAM117A			DTX4	EML5		DLG3	ALAS1		SDF2L1	CDK19
NLRP12		SYTL3		ZBED2	NFASC	DSCAML1	FBL	NRTN	METTL7B	LMAN2	IREB2	MICA	DEPDC1		ITGA2B	ODC1	RANBP3	HEG1			NOP14	C8orf79		TOPORS	MRPS5		PACSIN3	BRSK1
ACSL5		LRRN4		NXT2	LRRC24	PCMTD2	CAPN1	SCGN	CD33	FBXL15	LOXL3	SRXN1	MYLK2		DPYSL5	QPCT	STK32C	RILPL1			TICAM1	CLVS2		BEX2	TSKS		STARD5	LCA5
CISH		MUC21		MYO1E	KGFLP2	ST18	GSTM2	COPS3	NEXN	TMEM61	LOC100190986	AHCYL2	TAF11		ZXDA	SNHG7	SGTA	TJP1			HS6ST2	HCN3		LOC100128191	METRN		SUMF1	KCNK16
ABCC3		AMY1A		TRIP6	KBTBD3	KIF5B	FAM57A	PCMT1	GPR132	ASL	TAF4	RBM43	THOP1		CYP46A1	TFAP2D	ZNF821	CDSN			IFITM3	SMAD4		ACBD7	RAMP1		GYS1	C7orf52
MVP		GGTLC1		RBL1	TTC19	C1orf127	MRPL12	DHX36	MUC5B	EXOSC1	C10orf137	CREB3L1	IFT81		FAM7A2	RET	MRAP2	NFATC1			SLC6A9	FOXG1		ZNF551	SH3RF3		TTC27	DEPDC1B
CTSD		HOPX		CXCL10	CEACAM16	HDHD2	CES4	ZNF775	ERN2	RPL14	MCM10	TPRG1L	ZNF620		RASGEF1B	PMM2	BEST3	RGL1			TJP1	ZNF713		NRM	SCN4A		EPHB4	C9orf24
TNFSF13		CEACAM6		TGIF2	SERPINA10	PPP1R12B	S100A9	CKMT1B	ARHGAP31	TSPAN15	PHF20L1	ARF4	HMGN1		ZNF665	ISOC2	TMEM107	TNFRSF1A			IL1RAP	PRR3		RBP1	STRA8		C12orf59	JAKMIP2
RILP		PIGR		C1orf112	MS4A8B	MASP2	OSGIN1	SLC6A17	RRAS	RAB1A	NUP43	PI4K2A	C19orf48		MFSD4	SNORD17	RPRM	C10orf55			VNN1	SLC25A29		TBCCD1	APOF		IL1R1	E2F7
GGCX		SELENBP1		IGF2BP2	NOVA1	DENND2A	ANXA2	MTL5	C1orf162	DBC1	DBF4B	RARA	DBX1		TMEM44	C17orf59	STX2	MYLK			SGK223	VAT1L		MCM5	SERPINA10		CTSZ	CENPK
HLA-DQB2		C8orf34		LDHA	TCEAL2	ADAM22	OSTF1	SEPHS1	ACHE	SIAE	ZW10	N4BP1	CLSPN		C5orf42	C2CD4B	LHFPL5	PTAFR			CLEC5A	FANCG		ZNF564	SPDYC		LENG9	DNER
TMEM173		ABCC6		NGEF	CNNM2	NME5	HTR2C	DSCAM	C1RL	SAR1B	XPO5	SEMA4B	HDAC2		SOS2	SSX3	MIAT	EGF			CHSY3	ANK1		SKA2	GGTLC2		ACTR3C	SMAD9
RNASE1		ABCC6P1		TIGIT	CCDC104	PPIP5K2	SLC9A4	ANKRD43	IL6R	CCDC12	ARID3A	C17orf107	PTH2		LANCL2	CHRNA2	KLHL32	PML			KYNU	ZDHHC8P1		ST8SIA5	MAFK		TPM2	E2F2
ICAM4		AHCYL2		SLFN11	GPR135	ZNF790	PPP4C	ADAM23	MYL12A	TXNDC17	ZNF184	RNF149	CTPS		PLEKHG4B	CALCB	GAD1	C10orf81			FER1L4	SSX2IP		UBA2	GRAMD4		ANXA1	PIM1
ICAM1		B3GNT7		HCK	FBXL5	MIA3	KRT75	ZIC5	PHLDA2	SPATA2L	ART3	TTC23	ADCYAP1		PPP2R5E	SLC35B1	UCHL1	IL18R1			GRN	GRID1		LMNB2	IRS2		MYEOV	ZDHHC15
NPC2		PRDM16		ARHGAP11B	SCAPER	TECTA	TRIB3	NXPH4	CLINT1	BTBD16	ZFP106	MAT2B	SEH1L		ZNF185	BOLL	SCN2A	SLC12A8			MYO10	SCG3		TMEM8B	C11orf85		NINJ2	TRPM8
CTSH		FLJ42875		SLAMF8	DHDPSL	SECISBP2L	RPL13AP20	GINS2	AKAP13	ACADS	HNRNPH1	SPR	PASK		KIAA1009	PTHLH	SPATA4	RBMS1			MOBKL1A	PPP5C		AMOTL1	SPRYD3		DPAGT1	FANCG
DRAM1		CRLF1		SLC44A2	GNG10	C14orf135	NOP16	SCRT1	PRRC1	ACOX2	FANCD2	TJP1	NELL1		DPH3B	SHARPIN	BAI3	PDGFRA			CLEC7A	RADIL		EFS	BMP4		BHLHE41	TEKT2
HNMT		FAM198B		GPR132	DKFZP686I15217	C3orf15	RPL10A	EXOSC8	CCDC109A	POLR2L	NBPF4	SFT2D1	STIL		OPA1	DHX37	LFNG	JAK3			SEMA7A	TRO		RASSF6	ADAP1		CTDSP1	PSMC3IP
ARHGDIB		ADCY7		PKN3	BEX4	FAM174B	CECR5	ARMC8	TMC6	CCDC71	SFRS13A	ALG1	HNRNPA0		CLSTN2	SLC25A39	CPA2	PPP1R9B			CREB3L2	TECTA		RGAG1	SLC38A7		CXCL16	SYCE2
B3GNT7		VSTM1		EMILIN2	FAM135B	GPRIN3	IL20RB	LOC400027	NINJ2	COMT	HAUS5	IDUA	TCP10L		GPR12	GDF15	C2CD4C	FOXQ1			ZBTB7B	TIAM1		FRMD3	EPS8L3		ADPGK	TLE6
SH2D4A		SLC4A4		RBMS1	C7orf51	KIAA0586	NOB1	TIMM44	SELPLG	NUDT9	SYCP2L	SYNPO	KIAA1211		NACAD	VCX	CKB	CYP2S1			CSF1R	RIBC1		PHF10	ERGIC1		USP25	HYLS1
FHOD1		C4A		BLNK	PCBP3	CAPS2	FXYD3	NGB	COL8A1	CALM1	LOC283314	HYAL1	TOP2A		CXorf56	KLRC2	ANKRD43	SPTBN1			MAN2B2	ZFP30		GCDH	BIN1		DOCK1	DGCR5
C9orf167		PLEKHH2		CHST6	FBXO10	ARHGEF17	CHRM3	GABRQ	NEK6	AMFR	B3GAT2	JUB	E2F7		ZFP30	PDIA3	RGL3	OTX1			NOP2	ATP8A2		SF3A2	GABARAPL1		ELL2	SKA2
MFSD7		EIF4E3		DEPDC1B	FKBP1B	CCDC66	P2RY1	PAX6	GJA5	DNAJC4	DPH3B	SLC40A1	RIBC2		HINT3	TKT	HAGH	DHRS3			SIGLEC11	THAP10		GALNTL1	PAEP		ALDH3B2	HRH3
TRIM34		VENTX		CLEC7A	FLJ10038	C3orf63	APOBEC3A	TRMU	RRAD	AVPI1	ZNF367	CASC4	C18orf22		CLIP2	CHRD	C8orf12	MICALL1			GYG2	KCNB2		WDHD1	ENAM		MKNK1	GCK
TRIM5		MS4A14		EVC2	C9orf103	ZC3H12B	NCK1	FAM123C	RNF145	BMP2	ASCL2	SNX18	HOXB5		SOX9	CLEC2A	C17orf76	SMARCA2			CLEC12B	C9orf4		TMOD2	EIF5AL1		AGRN	KCNH6
RHOF		EMR4P		NXN	LYRM7	CCDC149	UCN2	GDAP1L1	PRAM1	NAPA	KLRA1	OAF	SYT10		KDM6A	SPRYD4	FAM158A	BLNK			CTSL1	TMPO		HMX2	HNF4G		ABCF2	AHI1
TMEM63A		C15orf53		MGC29506	MAOB	MPDZ	SERPINB12	CCDC64	C12orf59	GOLT1A	PCNT	NDEL1	CCDC150		MEX3D	CISD1	FOXA2	TMEM71			BATF	CAMTA1		CCDC94	TNIP2		IYD	RGS7
GALM		SLFN12		CD6	MFSD6	ZNF193	EXOSC7	MED27	IFITM3	EEF1A1P9	ALX1	FAM18B2	BUB3		OSBPL11	TRIM72	TUBB3	CLEC4A			CTSD	LOC283404		LRTM2	ITFG1		METTL1	CNTFR
TMC6		PTPLAD2		LDLRAP1	PDXP	CECR6	USP5	KCNH2	P2RY6	PPP2CA	ZSCAN20	SIL1	GCFC1		ZNF345	TMEM93	CHD7	RIN3			CDRT1	ZNF367		QSER1	PSEN2		DCAF8	C21orf58
RUNX1		IL2		GPNMB	SNX14	C1orf111	PSMD8	TRIM9	ALS2CL	POR	FAM72B	FMN1	CENPF		SLFN11	TUFM	TEKT2	ADAR			RETSAT	DRD2		PCNA	C15orf58		ATHL1	GPR173
CASP8		NLRP12		HSPA6	CHRNA4	EPC1	FABP5	C17orf69	C4BPB	CISD3	NCRNA00201	SUOX	RFC4		DYRK1A	TPRN	SCG5	RAB32			KIAA1217	CCDC74A		ZNF273	LRP10		UBQLNL	LOC81691
ALPK1		SHE		TP73	NEFM	LOC145837	HAS3	CCDC67	KCNQ3	SUMF1	KIAA1024	LAPTM4A	POLD3		ZNF606	RETNLB	NCRNA00081	HOXC12			DOCK8	RBMX		C3orf21	RNF207		C5orf33	RMI1
ZFP36L1		TGFBR2		CTSC	C6orf154	HERC1	NIP7	CHCHD6	PDE4A	CDK9	ANAPC1	MN1	OBFC2B		C2orf40	SSX4	PEG10	NPAS2			GPR84	ISLR2		POLA2	CPB2		EEF1D	LOC100128239
PLEKHN1		RAB31		LGALS3	TOM1L2	ZNF615	FBXO27	UNC119B	SLC22A3	C19orf63	SUDS3	RIN2	TUBB2A		SLC16A13	LIN28A	GFI1	INTS3			SQSTM1	TLE6		ZNF543	F5		TBKBP1	PSD
YAP1		SCARF1		FERMT3	DCTN4	KLHL2	PCBP1	HSPA4L	SLC9A3R2	DMRTC1B	CEP78	CYP39A1	SNRNP48		KIAA1704	TMEM62	WNT11	C1orf198			PHF15	HPCA		CCHCR1	PLEC		PRTG	C7orf51
MYOF		EDEM1		C16orf75	LRP11	DDX5	CDK4	NMNAT3	SLFN5	FLOT1	SNORA81	HTRA1	CCDC23		MORN1	TUSC2	SLC25A25	CYP1B1			HNF4G	DCTN3		MLF1IP	G6PD		ASB13	SAP30
OSMR		MEFV		PDE7A	FLJ43390	AGGF1	CARD17	PSTK	SP110	AQP3	EME1	ANO10	CENPV		COL2A1	GPR35	RIBC1	SWAP70			SLC9A8	CNTFR		LMNB1	BMP5		ADAM9	GNG4
PTPRE		PTGER2		MAP4K1	LRRTM3	N4BP2L2	TRPV4	ZCCHC3	EDNRA	COPS7A	CENPO	ARHGAP31	GCH1		BCL2L11	C15orf63	MAPT	IDH1			FGF7	HECTD2		ZFP14	UGT1A3		SPSB1	SLC10A4
TMEM106A		ARHGEF6		SP140	PPIP5K1	ANO5	C1orf57	TXNDC16	FAS	NME3	AARS2	SLC25A43	ZNF711		C11orf63	RAB17	TMEM179	GAS1			TMEM119	RPA2		TSPYL3	EEF1D		VCL	DPYSL4
ADAM8		CASS4		HELLS	ITIH1	RBPJ	RNF217	FKBP4	DAGLB	TMEM203	NOM1	CPEB2	CCNF		LOC646999	EIF5AL1	SNCB	CD33			H6PD	FAM111B		CEP57	FAM195A		C11orf9	ZC3H12C
COLEC12		TRANK1		ZDHHC18	CREBL2	B3GALT2	BLVRB	RNF182	PARP3	CYB561D2	TRAM2	ADAMTSL5	KIF5C		DSE	RRP12	AGBL4	ARID5A			C1orf162	MEST		AKIRIN2	CTTN		LOC100132111	RADIL
TLR2		UBA7		FAM129A	CHDH	NEK4	CXCR7	RFC5	RUNX1	LPPR2	CDON	ARHGEF3	PABPN1L		KLHL20	RPLP0P2	ZNF322A	SOX9			PTGDR	CPT1C		SPC25	C4orf32		DOK3	NRCAM
CLEC5A		PARP15		RAC2	USH1C	KCNH6	C3orf26	RCCD1	NOD1	RNF128	ZNF496	OSMR	C19orf57		WBSCR28	DPP4	RFX2	NDRG2			DUSP5	DNAJC18		C1QL1	PDE3A		CTCFL	HCN2
ITGAM		ZC3H12D		LITAF	PBX3	SLCO5A1	FSCN1	TERF1	ARHGAP18	NEDD9	ASFMR1	TMEM159	C8orf56		KRT81	CSAG3	C18orf32	ADAM32			CR1	SIVA1		HELLS	SYVN1		NBPF14	CKAP2
CCL22		ITGB7		NOTCH2	C1orf114	APC	NUDT8	CCKBR	S100A10	ZDHHC16	NFKBIL2	SLC35F5	RAD51AP1		PHF3	COMMD5	SLITRK3	CCR3			APBB1IP	DNER		RFC2	C2orf88		GATA6	RRM1
LYN		STAT4		RHEBL1	SGCZ	TLE2	CARD18	SLC7A1	PRELP	ST13	YOD1	ELOVL1	WDR67		TCF4	NT5C3	C11orf49	RNF144B			HPN	CKB		ZNF708	EIF5B		CREB3L2	ADAM22
TGM2		AMICA1		PLAU	ZNF781	THUMPD1	AQP10	CELF3	HLA-DRB5	TMEM208	FAM111B	CRIM1	ZNF643		MYST2	LOC441177	MXD3	VAV1			NAT1	MANEAL		ELAC1	TMED3		ANXA3	SV2A
HLA-DMA		STK17B		PLEKHF1	CACNA1D	WSCD1	STOML2	NAPB	TIMP2	C9orf119	DDX31	MGAT1	DSCC1		ANKRD6	SPANXC	ELOVL2	LANCL3			CTDSP1	GTF2IP1		KIAA0802	PPP1R3G		TSC22D4	PGBD5
CD97		SAMD9L		SPC24	F5	ZNF137	TUBA1C	NDUFA9	CD4	GHDC	NIPBL	CYS1	HELLS		MMD	RAP1GAP2	CACNA2D1	SHC1			TMEM106A	BTBD11		ENO2	LASP1		C1orf161	MS4A8B
CASP10		APOB48R		FBLIM1	CYP4V2	ZFP112	ADCY10	LSM14B	ASAH1	GET4	RRP1B	C7orf42	SPC24		ARHGEF9	MRM1	RASD1	C15orf39			BCL2L14	SP4		RBBP4	P4HA2		EIF5B	GHRH
IL4R		ITGAX		CD80	ABLIM2	PDK4	PSMD11	LOC202781	FMNL1	DNAJB5	KIAA0467	MAN2A1	SNRPD1		ZMIZ1	NAIF1	NFASC	ME1			RNASE4	JAKMIP2		STIL	CCPG1		NIP7	SLIT1
KDELR3		NOD2		LAMB3	DNAJC6	ZNF226	ADRM1	CCDC34	IL1F7	SLC25A4	MTMR4	LATS2	TFDP1		ZNF354B	DHRS11	DEAF1	SPRR2A			SLC24A6	TMED8		KATNAL2	EDEM2		DUSP5	ZFR2
SQRDL		TLR2		PRKCI	B9D1	RASA4	TXN	PTBP2	ELK3	CES2	OBP2B	CSTB	LRRC16B		KCTD15	GALE	CALM3	ENDOD1			ACAA1	KCNH3		IGSF9	HADHB		CA12	RIBC1
AHR		ITGAM		NMI	RIC3	FBXO16	APEX2	KCNH8	AOC3	DCTD	ZSCAN29	LIPA	ZMAT4		PMS2L4	ITPR2	SULT4A1	ESR1			PRICKLE1	EMX1		ZNF829	SLC4A2		CFI	LOC400804
CDC42EP1		MYO1F		XRCC2	POMGNT1	KCNB1	AP2S1	HRH3	VASN	INPP5K	KCNQ1OT1	RNF144B	MYO3A		TTLL5	ZDHHC16	CAMK1D	ALOX5AP			TMEM150B	USP30		SPC24	GYLTL1B		SLC11A1	MGAT4C
ITGB4		MYO1G		TMEM123	42074	SYNJ2BP	RPS5	TOMM5	PTPN22	CDKN2AIPNL	C5orf58	YIPF5	ANKRD32		C10orf28	42261	C11orf87	LIMA1			TGFB1	MGC57346		CEP78	SLC39A1		CD97	GAP43
C20orf54		SIRPB2		SH2D4A	MT1F	KAT2B	TGM1	AGBL4	TXNIP	LMAN2L	HOXC9	TCN2	DLEU2		PCMT1	CXADRP3	TEX15	MMP2			PLA2G4F	NMBR		UCK1	APOA2		SGK223	SPC25
SLC16A5		PTPN22		DERL3	C7orf55	PLEKHB1	FAM58A	ASF1A	KDR	ETS2	DONSON	PHKB	DNMT1		C14orf174	RGS2	ZNF488	BCAT1			FURIN	DNAL1		MFI2	COX10		F5	NMNAT3
ERBB2		CIITA		PIF1	SCOC	ZBTB10	C7orf49	LOC401431	VIM	HBB	C1orf220	SDPR	RHBDL3		C1orf96	DPPA5	ERO1LB	FAM196B			MICA	PEG10		DLX5	ERP29		CYP39A1	WDR34
RAB27B		CD33		GPSM2	RAD17	FBXL16	C6orf10	MBLAC1	LY86	SPRED2	INTS8	CISH	SPAG5		ZNF326	CIDEA	42074	SLC37A2			CRIM1	KLC1		ZNF223	EIF5A		TMEM117	DBC1
LGALS3		RASGRP4		CCR5	TCEAL4	STAT5B	DCUN1D1	ABCC8	SIGLEC6	CST3	POLR3G	NR3C1	PRC1		HDAC2	CLPS	DSCR6	SPN			RREB1	ARL3		TUBGCP3	SLC35C1		EIF3J	SYN2
GNA15		CSF3R		PYCR1	RTBDN	TRPC1	PRMT1	KTELC1	CSF1R	DDX19B	C1orf112	RRAS	ZNF193		C6orf167	ESRP2	LOC283070	C1QTNF6			TNFSF13	ZNF410		TCERG1L	CCR3		CHD1L	FAM131A
PLAUR		CISH		CSDA	PDK4	DIP2C	WNT3A	PTOV1	HAVCR1	MPDU1	FANCC	RNH1	LOC150568		DIXDC1	PRODH2	NDC80	STAT6			ADAP1	ANKRD6		MELK	VWA1		TAOK3	SLC35D3
CAPG		CSF2		LILRA6	LOC283856	C2orf15	HOXC13	DGKE	FAM177B	MAPK3	NUP155	SIRPA	NPPA		TUB	PUSL1	C10orf35	TOP1P1			ITGB7	SYNGR4		ZNF791	FER1L4		KYNU	THAP8
MPZL2		TBC1D2		KIAA1199	MGC23284	SHC2	GJA1	ZFR	FAT4	PGLS	RCC2	CTSD	KIFC1		42252	CPLX1	CBX1	RAPGEF3			EEF2K	C20orf26		ZNF699	XAGE1D		DPH1	MAGED4
SH3RF2		FLVCR2		ORC6L	LOC285954	AGAP5	RUVBL1	PCNA	CARD11	RPS14	PTGDR	TNFRSF12A	NHLH1		ZMYND10	MIA2	LRRC20	CGB7			GLI3	NAPB		TRIM36	CCL15		CEBPB	ODZ3
RHOD		FCGRT		E2F7	LOC282997	SYNE1	COPZ2	KIAA1586	EPAS1	PFDN5	SMG5	H2AFJ	MAZ		ZCCHC11	SLC10A5	FMN2	C1orf107			IL1R2	EFNB3		MCART6	NEFM		UNC93B1	C14orf132
S100A16		NFKBIZ		MX2	DNER	ASB16	VAX1	LSM7	C10orf26	NDUFB10	PRC1	HMOX2	CACNA1E		C8orf31	F10	C9orf125	ITPR1			NINJ2	RNF138		TNPO2	ISG20		ERGIC2	BOD1
ANXA2		MCL1		DOCK2	C11orf71	DHX29	GSTM4	RPRM	CLIC3	ATP6AP1	KIAA1529	ANK3	PCGF6		TRIM33	RAG1AP1	MBIP	SQRDL			RASAL3	C1orf183		STK11	MMP8		LOC84740	TMEM151A
ANXA2P2		LOC100129034		ARAP2	DLG2	SGTB	RANGAP1	TMEM151A	CYTH3	CUTA	CCDC41	CLTB	CHEK1		SLC25A40	ABCA17P	DNAJB5	CTSC			RAP2B	BSN		ZNF439	NFKB2		TTLL4	ZNF620
S100A11		RUNX1		DSCC1	PEX7	ANKRD26	RABEPK	C7orf55	WDR55	C6orf226	PPAT	FAS	QSOX2		C7orf60	PFDN2	AGPAT5	IMP4			SPI1	CELF3		RSBN1	TESC		TLN2	ST8SIA3
CNN2		IL1RAP		CCNB1	PAIP2	KIAA0649	CD9	RAVER2	SCAMP2	FAHD1	MCOLN2	CRAT	ELAVL4		BAG5	FZD5	C20orf203	ATP12A			ARHGAP27	TUBA1B		MCM7	SH3D19		RAPGEF3	XRCC1
FAM83A		BTN2A3		UBQLN4	RNASEK	SCN3A	CLDN16	TMEM206	TRIM31	YIPF5	CSPP1	TMEM106B	CDK19		KIAA2026	PDGFRL	CAMKV	FAM49A			CARD9	DBH		ZNF709	GUCY2E		LDLRAP1	MGC57346
CLCF1		NOTCH2		HK3	HIPK2	RAB2B	MRPS11	FSD1	ADCY7	C10orf116	C9orf109	ZDHHC3	TXNL4A		UHRF2	GABRA2	ZNF706	HRASLS5			MITF	TMEM145		FLJ40852	ODC1		ESRRA	RTBDN
TMEM92		NBPF14		C9orf167	ATP1A3	EPM2AIP1	PSMA7	RAC3	C4A	FBXO36	CTCFL	GHDC	GRP		ZNF674	CPE	LINGO2	SNX9			ARHGAP26	E2F2		CCDC23	TBX10		RAG1AP1	ZNF157
LRG1		NBPF10		IL2RA	HPCA	RGS17	KRT33B	CALCB	PRKCD	ADSSL1	MEX3B	RHOC	LOC647946		ZBTB33	HPN	RAP1GAP2	INPP5D			HGD	DLX6AS		PIGX	GDF15		FAM120A	POLA1
RHBDL2		SEC23A		ZBP1	MAGI2	ZNF251	SPRR2F	CEP78	SPN	RNF167	RPL32P3	C4orf34	XKR5		TNRC6C	C1orf95	CBLN2	MUC16			LAD1	LOC100126784		CDC40	CES2		SLTM	PER3
MUC1		ZNFX1		GSDMB	TOLLIP	PLA2G12A	MYNN	ZNF771	CTSS	UBE2L3	ZNF643	PPPDE2	RAD54L		DOCK7	MSMB	CLIP3	PRDM1			NFS1	C11orf41		HIST1H2BH	ADCY7		NRG4	ARL6IP1
LIPH		PAG1		SGK223	RRAGB	FAM46A	CKAP4	ATP5B	AQP1	H3F3C	ZNF146	SHROOM4	C18orf55		FNDC5	AKR1C2	TMEM180	TMEM139			LAIR1	ZNF833		ZSCAN12	BCL3		C9orf110	SF3A2
FUT3		TNS1		PGM2L1	BSN	C10orf68	DCUN1D5	TAF9B	WTIP	CACNA2D2	MLNR	TXNDC11	GNG8		C20orf201	ELL3	C1orf173	DLX3			STAB1	PNMA2		MURC	CCDC86		VENTX	PHF2
P2RY2		LRP1		ABCC1	FBXL16	KIAA0895L	SGK1	KIF5A	GPSM3	ARSE	CCDC76	SLC11A1	NONO		ZNF557	CHCHD7	NKX2-8	MPZL1			TPP1	CALB2		NT5M	CBX4		CHPT1	BEND5
TACSTD2		SAMD4A		CDCA8	OCIAD1	CORO7	C20orf27	EPT1	TNFSF14	OVCA2	KIAA0907	RASSF5	LOC283761		ASTE1	ABHD12	CCNE2	CEBPB			FBLN5	CCBL1		ZNF420	PER1		DGKA	REEP2
GPRC5A		FYCO1		FANCB	BEX5	GCFC1	ATP6V1F	TEX15	APOB48R	CDC42	USP42	ABCC3	H2AFX		CD47	ADI1	PNMA1	MME			TAF4B	EEF1A2		SAMD1	FAM3C		FGB	CLUL1
ITGB6		FBXO39		C7orf68	DEFB132	RBM6	GAS2L1	WDR54	PECAM1	DCI	DEK	DENND2C	ZAR1		ZNF180	C14orf68	GRM2	AHR			MTDH	GAP43		ZNF566	GALK2		IL13RA1	ANO4
PRSS8		NHLRC3		SVEP1	C1orf101	GABBR2	ITGB4	SKA2	SEL1L3	FBXL5	LIG3	PXK	SBK1		RNF219	C17orf58	CDH2	KLHDC7A			FNDC3B	CDKN2AIP		TMEM35	DHX32		H6PD	ISLR2
PVRL4		FAM129A		RNF135	NRSN2	PPM1E	SMYD5	ELAVL4	RARRES3	ZDHHC1	GINS1	IQGAP1	FANCM		PLXNC1	KRT24	C9orf140	PCTP			C17orf60	ZNF295		RNF168	ACOX3		GGCX	PHF19
C1orf106		KDR		SOCS1	TMEM196	SYT11	IL1RN	ATP2B1	P2RY2	SRRM3	SPEN	IKBKE	AZI1		ZNF530	MPV17L2	R3HCC1	RAB7L1			LTBP1	GNAZ		ZNF383	MST1		C9orf109	CA8
SYBU		RPGRIP1		OSBPL11	ABCA2	KATNAL1	FDPS	CEND1	MTUS1	TMEM101	ZNF236	MPP7	ID4		ZNF100	LOC388955	WWOX	DTX2			TNFSF14	SMC2		FSD1	LOC388588		AMBP	LOC100240726
B3GNT8		SYTL2		OSCAR	LRRC49	RYBP	RPS3	C6orf35	EHD4	AIP	SLC4A7	TMBIM6	TERT		KRT83	NME6	CNOT7	TRAF3			PRICKLE3	SLMO1		XKR6	ADAMTS6		EML4	CD200
SPINT2		CMAH		TAF4B	SSBP2	SETD2	CGB2	CBWD3	C4orf38	SEC62	DHX35	IL13RA1	TTLL5		SFRS7	SMUG1	TERF1	HHIPL1			INHBA	NXF2B		MTHFD1	LRRC59		RRP12	ZMAT4
CAPNS1		UTRN		HSD17B6	UNC13A	LOC100272228	EPHB3	CMAS	FOLR1	GSTO2	MKI67	C9orf95	HSF2		RYR1	CHPF	WDR54	CACNA2D4			ARID5B	GRM4		METTL4	GUCA2A		PGM5	KIF19
RAB25		SYNE1		NCF2	REEP5	GTF2IRD2	GCLM	SCN2A	NAPSB	EIF4E	PAX2	PRCP	GCK		AP1S2	CCDC86	EPHB1	CDC42SE1			NPL	CNTNAP2		ABI2	KIF1C		OLR1	GPRASP2
C5orf32		FCHO2		SNX20	ATP6AP1	DENND5B	COL7A1	NAE1	ZNFX1	MORF4L1	RNF169	VILL	CCHCR1		MOSPD2	SLC35A4	DKFZP434H168	OMG			FCGR1C	C6orf182		KIFC1	KLB		TMEM2	MAPK8
ANXA7		LYSMD3		ACSF2	PPY	FGD4	RHOC	PRMT1	PODNL1	FAM116B	STK36	TRIB1	CBLN2		GTF2IRD2	GOT1	CCK	OAF			PSTPIP2	CCNA1		SFPQ	TMEM2		CTAGE6	PNMA1
MGST2		SEL1L		S100A11	SHC4	ZNF844	ABCA13	CPLX3	SLCO2A1	C16orf5	MC4R	ZNFX1	ZACN		TULP4	WNT4	FAM69B	TLR6			RHOD	AKD1		RAVER2	GPR56		C8orf73	RPS6KL1
TSPAN31		KIAA0494		ITGB2	PCDHA1	TSPYL4	PPPDE2	ATOH7	S100A6	LOC440957	ZNF697	HDAC11	TCF12		ITPR3	MTFR1	BARX1	HEATR3			LRRC59	RAB2B		GPR19	TRAPPC1		EBPL	C11orf63
RNASEK		GALNT10		SPHK1	NCRNA00094	FRMD3	FDXR	TMEM199	HLA-DMB	UBE2D3	SYCP2	RBMS2	TRPM8		CACNA1C	PHPT1	SLC35F1	MAML2			TMEM156	BEX1		ZNF157	RILP		NADSYN1	TRIM36
RHBDD2		SLC41A2		CD38	APOF	KLHL28	C3orf72	HCN3	UNC93B1	STYXL1	FLJ10213	AXL	KCNH7		NUDT21	RNMTL1	LRRC7	ZNF552			RNF125	NCAM1		ATCAY	PROCR		AHR	ST18
LHPP		SLC24A3		SHMT2	TBC1D19	KIAA1107	C20orf111	EID2	ALPK1	ENKUR	USP1	FURIN	TCEB3C		ZNF92	CDK2AP2	SERF1A	OSTalpha			KIAA0664	CENPK		PTCHD2	CREB3L1		TEAD4	FBLN7
TOLLIP		PDE4DIP		NINJ2	CDNF	MON2	RAD23A	LIN7B	ITPRIPL2	RNF11	AGAP6	S100A10	RBBP7		CEP97	GPT	TUBB2B	DGKA			LILRB2	TTBK1		COCH	GLA		ITGAX	APC2
PRRG2		LOC728989		LOXL3	PARK2	BZRAP1	MRPL36	REEP1	DPEP2	NEU1	ACSS3	PUS10	TOE1		IFT27	CNO	SYNGR4	GPX8			GAS2L1	KIFC1		CAMK2N2	EPS8L2		RAB32	FAM123C
ATP6V0D1		SRP54		ZNF217	TMEM232	REC8	RAB6C	SPATS2	OSCAR	GNB2L1	CCDC45	IFITM3	USP37		FOXE3	NOL7	C8ORFK29	IQGAP2			SPRYD3	LOC100240726		PPP5C	HES7		TLR9	C6orf182
EPB49		SNX6		BAK1	CYP2U1	CNTN4	SNRPE	PPP1CC	KIF1C	COPE	TTK	PHF23	KCNK9		RG9MTD3	COX4I1	ASF1B	CCL22			C15orf58	LRRC10		CAMTA1	COASY		PCSK5	CCKBR
STARD10		KIAA0391		STK17B	BBS4	LOC642826	FTHL3	CACNA1A	BCL2L14	CLEC3B	MDC1	MLPH	NPTX1		STK11	MTCH2	KIAA2022	PRSS22			ARSE	SPTBN4		ANK1	C17orf59		PABPC3	SALL2
ATP1B1		HECTD1		APBB1IP	PACSIN1	MAML3	PPP1CB	TXNL1	BCL9L	RPL12	E2F8	ENG	MEX3B		ZFP92	ALDH1A1	C1QL1	PLAGL1			DOCK6	TCEAL5		DLGAP5	CDA		HPN	NRTN
ATXN1		HEATR5A		C16orf88	PKIB	KIAA1328	RRP9	PTPRN	DHX58	AES	SFRS7	SBDS	CDC25C		B4GALNT4	ADAM29	NAPB	TSC22D4			DENND1C	GNRHR2		FZR1	UGGT1		POLR3E	GNAZ
CLIP4		TPCN2		ARL11	HDAC5	CPEB4	FZD6	AGBL5	MECOM	UQCRQ	LOC100271832	CMTM6	GAS2L3		C14orf135	TMEM8A	LOC400891	MYO5C			ERGIC1	TMEM35		AGBL4	INHA		C10orf47	REV3L
ZBTB4		WSB1		HMMR	TMEM198	CXXC4	ADH5	ATP1A3	PAPSS2	GNA12	PRR11	QARS	RAD54B		LPAR2	HIBCH	LOC389332	REL			C14orf149	DCLK2		ZNF473	GORASP2		CTAGE4	FOXN4
SPRYD3		ARAP1		F11R	ZFYVE28	KL	ANKRD2	TRIM37	C1orf106	PDK2	DHX9	TMEM9B	PAX4		IGSF21	LOC389791	DLX6AS	EMID2			CD37	DNAJB5		BRD3	BDKRB2		C11orf53	KCNH3
SUMF1		GIT2		PATL1	KCNK12	RSBN1	CAGE1	C11orf84	PLA2G16	LGI3	SMC1B	GSTO2	BAALC		S100PBP	NR4A1	SMYD3	PLAU			CSF2RA	SGCE		KCNB2	AUP1		TANC1	RANBP3
NPAS2		LIMD1		C3	CYP3A5	CCDC125	RAP2B	SLC35D3	FAM83E	FLOT2	FBXO5	FAM198B	RBBP8		KATNA1	ATP5G1	MICAL1	ADH1C			RASSF4	KRTAP17-1		KLHL9	DCUN1D3		MFSD5	ZNF653
SPR		DNAH11		NFKBIL2	NBEA	HDAC6	SRRD	HSPC072	MEF2C	ENDOG	HSPA7	TGFA	PHF10		C10orf105	SCN9A	DNAJC12	PTGS1			DPP4	C18orf18		NTN3	C22orf9		RGS14	C1orf190
CLTB		GYPB		NCAPD2	SIK2	TTLL3	EIF2B5	SEZ6L	C6orf227	PARK7	DLEU2L	TYSND1	SKA2		DBH	C8A	SLC8A2	SFMBT2			CARD11	CKAP2		SCGB1D2	AQP3		VAMP8	SYT13
B3GALT4		DSC2		TRIM59	RDH12	LUC7L3	C6orf15	STRBP	DPP9	RNF25	DDX20	HERC6	SFRS3		ZSWIM4	RNASEK	C16orf5	BAT2L2			FCGR2C	TSPYL4		ZAR1	TRIM72		RNF213	DNAJC18
TSPAN1		KIF16B		EPSTI1	TAGLN3	ZBED3	FRRS1	ZNF488	COL4A4	C13orf1	APOBEC1	METRN	FANCA		WNT7B	OSGIN1	CCBL1	CHI3L1			PLA2G15	SPC25		HAUS2	TYSND1		ZNF710	CNOT7
CHP		MAPKAPK3		ZFP36L1	PLA2G12A	TEAD1	ACAT2	LNP1	KRT7	DNER	ZCCHC11	FRMD4B	PRL		NTF3	PITX2	IFI27L1	VCL			RAB3IL1	TCEAL6		ZNF606	GAK		CCDC47	AKD1
FAH		ACY1		RARRES1	MAGEE1	CCDC121	STARD5	GFOD2	GGT1	C1orf230	GYS2	SGMS1	C16orf55		KCTD7	NDUFAF3	SV2A	SHROOM2			TLR9	CCNE2		PBX1	PPIC		SCYL1	ABCC8
S100A6		TMEM150A		CYTIP	KCND3	NOS1AP	GSTA1	CNOT7	TSPAN15	PDGFA	MYO9B	THBD	ALX3		ZFP14	TSPAN31	C1orf201	SPIB			SERPINF1	WRB		ZNF497	PNKD		PITX2	DNAL1
TMBIM1		C1orf85		HLA-DOB	WEE2	C14orf28	LY6D	CELSR2	SYT12	ARF5	CPSF6	ARSE	MICAL1		LOXL3	MPP7	ATP4B	RARB			TRIM34	TMEM151A		PRKACA	ZDHHC5		SERPINB9	TFDP1
PHLDA3		MCCC2		GBP1	AGFG2	TIGD4	RPL39L	OTUD7A	ABCA4	GBA	KIF18B	ACY1	FRMD3		SDC3	CT47A9	BRSK2	MOSC2			BACE2	DONSON		TOPBP1	PAPPA		TRPV4	TMEM63C
FOXI1		DECR1		TLR1	RFK	C20orf56	PIR	RBBP7	TNXB	SNAPC2	PIRT	FAM120A	S100PBP		ERMAP	TMED3	OBFC2B	COL19A1			SMAGP	LOC401588		USP33	RND1		CEACAM1	C18orf18
GFI1B		KIF1C		HIST1H3H	MPPED2	PBX3	FRMD6	IFT122	NTN4	DPM2	NOTCH1	C4orf3	SUV39H2		ATP8A2	PNPLA7	PAM	JRKL			TMEM92	B3GAT1		FMR1	MYO1C		C10orf81	FAM161B
HTR3E		RIPK2		FAM111B	GALNT13	SYT4	NOP10	SYT13	ARHGEF38	OAZ3	ZNF587	MMAA	C9orf100		TMEM35	DPM2	GABBR2	CAV2			SCO1	SKA2		C7orf46	PARVB		SLC46A3	CNTLN
C11orf53		NQO1		FHL3	OGDHL	NRIP2	RAB7A	MYT1	C1orf170	ATP13A4	CNTLN	ETHE1	SPSB4		SLC30A6	TRIM16L	C8orf47	PTPN22			NQO1	GDAP1		PIN1	IFRD2		MOGS	XKR6
TRPM5		FAH		CXCR3	POLR3GL	FAM105A	NME1	SCN3A	TNFSF12	TRIM2	CEP290	BRE	TMEM194A		ZSCAN12	CHCHD4	TUBG1	VENTX			ASAH1	GRK1		NASP	CLDN2		KIAA1033	CACNG5
C12orf77		TPD52L1		ZWINT	HDAC11	VEZF1	EXT1	UNC13A	HSD3B7	MMP15	CDK2	UROS	ZNF664		EIF2C4	RPL10L	FEV	GPNMB			OSTF1	CTXN1		WDR34	WWP1		AQP7	KIFC1
LRMP		TMEM144		C20orf151	UPP2	ERCC5	GLRX3	IRAK1BP1	PYROXD2	RNF181	C14orf49	FAM108C1	U2AF1		EZH2	CCT3	PCDHGC4	FAM82A2			KIAA1033	MTCH1		BCL2L11	ADAMTSL5		LATS2	GRM4
CNDP1		SNAP23		FANCI	NSF	ELAVL4	MRPS22	SAMD1	GGT8P	FUNDC2	XPO1	MID2	MPPED1		GTPBP1	KCTD12	TFF3	ABCC4			SIRPB2	CBFA2T2		DCLRE1B	AIFM3		RASSF8	CHRNB2
ART3		RNF149		CD2	NEURL	C10orf95	C12orf44	HCN2	GGTLC2	HS3ST1	TEX101	AGA	PCNT		HNRNPUL1	TSKS	EML5	ACOT9			PTAFR	SEMA6D		CEBPG	SHISA5		SH2D4A	C9orf72
WIT1		ATF7IP2		ORAI1	CCDC158	TECPR1	SLURP1	C18orf55	COMP	CAMLG	MED1	PPL	PTPDC1		C20orf117	OXA1L	VAV2	PIK3CG			ERBB3	SALL2		IGFBPL1	CES8		CKAP4	CDKN2BAS
LOC100240734		TNFRSF1A		COL6A3	C21orf71	RAP1GAP2	MFSD5	RNGTT	HLA-DQB1	NDUFA3	C10orf110	NT5E	ZNF326		SMEK2	SSX2	QSOX2	S100A8			VSIG10L	KIAA0319		CENPL	KCNV1		NBEAL2	CASR
LOC100240735		SMPDL3B		SRPX2	CAND2	UBR1	DDX49	RTTN	CCR4	LRP11	RNF168	GNPTG	GPSM2		LSG1	MRPL10	DPYSL4	TMBIM1			MDFIC	LPHN1		TRIM37	FLJ23867		ZNF18	FZR1
HOXC5		ADAM15		METTL13	LOC100303728	LOC202181	HMGA1	RANBP1	VAMP8	UBB	DNAJC2	ITPKC	CCNJ		RBL1	SIDT2	NELL1	PLIN3			CSF1	LCA5		VASH2	SLC22A18AS		ERGIC1	CAMTA1
HOXC4		TNFRSF10B		IGF2BP3	ATP6V1G2	ZCCHC14	HES2	HBS1L	CELF2	BTF3	ZNF804A	GJA5	ZNF48		TRIM17	SLC19A2	GABRB3	ATP8B4			PARP15	MARCKS		DLK1	FAM98A		NOP14	EPHB1
HOXC6		TRADD		IL4R	LOC375190	PHC2	DLK2	CCDC85C	SIGLEC11	SEPX1	MTOR	SYS1	FANCL		SGCB	C11orf48	C2orf55	CD46			HIVEP2	TUBB		TCEAL3	SLC20A2		CARD9	LOC147727
RAD51AP2		SLC24A6		SYTL3	TMEM25	IFT81	GTPBP8	RAE1	FUT2	NDUFA13	TIPIN	PIGV	CDH2		ZFP37	BOP1	LOC642597	SPATA12			PIK3CG	SLC8A2		WDR76	PLBD2		RALGPS2	KATNAL1
ANO7		PLIN3		RHOD	GNG7	SYP	VTCN1	LOC401588	GPD1L	SLC25A26	RALGAPB	PPAP2B	PRPF38A		FAM168A	MON1A	FAM19A5	LRRC8E			C12orf5	BGLAP		CXADR	PUS1		CSTA	BHLHE23
FLJ36000		SLC12A8		ASAM	ANO5	CAPRIN2	STAR	NKPD1	USP54	LRFN3	KIAA1524	LOC100270710	SOCS4		LAYN	KRT18	SIX6	GPR141			VSNL1	SOCS4		FOXE3	TAT		CYB5R2	GRIA1
LIPI				DPP3	CADPS	GALNTL1	TXN2	AMH	GPR82	LOC550643	CYB5RL	MATN3	GTPBP3		FLJ40852	PAPSS2	FYN	SAMD4A			LILRB1	FRS3		DGKB	FHOD1		GGTLC2	KHDRBS1
OMG				LAPTM5	GTF2IP1	SPATA7	POLD2	PACSIN1	IGFBP4	C17orf28	CHAF1A	GBA	LRFN2		DLK1	LTBR	SLC10A4	ADAM9			CALU	42252		CDCA7	IER3		CYP1B1	LOC100192426
FCHSD2				PDIA4	FAM155A	CHD9	SF3B5	PROX1	C2orf58	ZDHHC4	LUC7L3	LOC729234	LOC400804		WDR65	MAP2K3	LRRIQ4	IL6R			EPHA1	C14orf132		EMILIN3	GPATCH4		NDUFS2	LOC730811
MTR				ITPRIPL1	SERPINA6	SAP30L	RANBP1	CELF4	RNF135	VWA1	LRP6	TMC4	SMAD4		IFT81	CCDC116	PGBD5	CYP39A1			PRTG	FKBP6		TOE1	QSOX1		HDLBP	H2BFXP
STK36				TRIP10	LOC401431	ADAMTSL2	UGT1A4	PDHX	PTGER2	CIB1	SKIL	MAOA	QSER1		FBXO45	KLRC3	C19orf36	HOXC13			ALOX5AP	SYT10		C5orf54	HEXA		MTMR11	ZCCHC18
GTF3C5				MMP2	NAAA	COL4A3BP	CDH3	PRPF19	ADAP2	NAT15	THOC2	LAMB2	FAM171A2		PJA1	UNC13B	MS4A8B	PTPRE			PIK3R6	KCNF1		KCNH5	MRM1		RETSAT	WRB
COQ3				HSPA7	SERPINI1	ABCC8	TRAF7	WDR85	MSN	IL20RA	PRDM10	CCL14	C6orf182		GEFT	LLGL2	WRB	CCL20			GPR126	IFT81		LOC255167	CBR1		SLC19A3	DSCAML1
BTBD17				KMO	C17orf108	MCF2L	RASSF9	IQCC	PTPLAD2	C2orf28	DAB1	UBL3	SNCAIP		CUL5	TTC39C	SLITRK1	HNMT			KLHL21	SLC18A1		COQ3	SUMF1		LOC151009	SYNPR
NEUROD4				CASP7	ISCU	ZCWPW2	FAM71D	LOC220930	CCRL2	PPP1R7	ZNF335	S100A16	C16orf87		DLEU2L	TXNRD2	EXTL3	ALOX5			DGKA	C14orf135		PDCL	QARS		GAS2L1	SLITRK3
DPYSL5				CXCR4	GFM2	CELF6	ACTL6A	TCP1	GALNT4	C21orf33	RAD54L	SLC31A2	G2E3		BCL11B	GAGE12D	ECSIT	NCF2			CLCF1	TDP1		LOC100240726	EPDR1		EFCAB4A	REEP1
CHRM4				SRPK1	KLKB1	NHSL2	EDAR	ILKAP	TLR7	PMVK	GIGYF1	MPZL2	C14orf162		ZNF629	ARFIP2	MOAP1	MYO1E			CSTA	GNG2		CTDSPL2	CTNS		VDR	PPP2CB
KCNH5				SERPINB8	GLIPR1L2	ATL1	SLC25A5	NKAIN2	COL29A1	BCAP31	OLIG3	CCDC71	ASPM		KCNJ4	SPSB2	MMD2	FKBP14			KIAA1671	CHN2		KIAA1586	HIST1H2BA		BLVRB	KALRN
NEUROD1				APOB48R	WWOX	ATG16L2	WDR53	PRR3	WWC2	EPHX2	B4GALT5	PCDH1	CTXN1		FAM13B	KCNJ11	LHFPL3	PRKCQ			SLC45A4	FLJ43390		CENPI	FLJ43663		RREB1	CDK5R2
NKX2-2				PRR5-ARHGAP8	ARL15	RHOU	OTOP2	UBR7	LILRA2	FCER1A	NBPF6	HPS6	DYM		ZNF77	SUOX	E2F2	MPPED2			FEZ2	MLF1IP		CLSTN2	CTAGE5		NAGPA	SETBP1
CAMKV				SLC15A2	PIGP	E2F5	DBI	WDR18	CYP24A1	NSMCE1	FANCA	IL27RA	SAAL1		SPTAN1	OR52R1	PHGR1	C15orf27			ZMYND15	E2F7		NUSAP1	CLCF1		TLR2	C20orf203
FOXG1				FEN1	A1CF	RASA4P	SETD8	PRIM1	DENND2D	PEX16	C16orf59	C15orf24	LOC150776		HAUS6	VPS37A	ADCY2	SIGLEC9			FKBP10	FAM161B		FIG4	SLCO1B1		CTAGE9	C4orf46
C14orf23				TEAD2	EPM2AIP1	USP24	TUBB6	RSRC1	BMP3	RPL13AP3	NUF2	SULT1A1	LRRC10		SDK1	MRPS18B	MLLT11	TNS4			PTPN22	UPF3B		KIF15	MAGEA4		FLII	ANK1
CER1				CARD11	TMEM53	FIG4	SLC20A2	SCG2	SIGLEC5	PIP5KL1	MSL2	DGKA	WASF1		TAF1B	HMBS	BSX	BNIP2			GSDMC	EMILIN3		LOC147727	IMPDH1		SPINK1	TRIM3
GPR6				EHD1	CLIP3	PLCL2	IL1F10	MPHOSPH9	GDF15	TMEM179B	MSTO2P	AP3S2	SENP1		PADI2	CHCHD1	ATP5SL	AKAP13			C5orf58	ZNF627		C7orf41	C1orf56		ADAP1	KIAA0319
ST8SIA5				TMEM63A	F7	APBB3	MMP10	ADCY2	FILIP1L	PCDHGC3	PLEKHA9	BHLHE40	CDH7		MAPK4	KIAA0664	CD99L2	ABCA1			OSMR	DSCAM		CDKN1C	CCDC47		MICA	AMOTL1
CACNA1A				LYAR	UNC5D	RAB17	RGMA	RANBP3	TBXAS1	C6orf154	PIK3R5	PNKD	SNHG10		GPR19	FLJ25363	ACVR2A	TTC27			HK3	SSBP2		ICA1L	LOC400794		CLIP1	CEP97
KCNB2				SNORD1C	DACH2	C10orf108	PAIP1	BEST3	FGFRL1	FAM58A	HOXC12	LONP2	MTBP		TOPORS	TTC35	MYEF2	SAMD9L			MMP2	CIRBP		E2F1	ABCB4		HOMER3	EFCAB7
ASCL1				ZNF695	NICN1	INO80D	RPS16	NCBP1	TRIM21	CPE	LOC100124692	HOPX	EXOC5		ZNF75D	CMC1	PCDHA1	CHST4			PVRL4	SYT14		C1orf115	FAM113B		OR2A7	PKN1
CBFA2T2				LRRC15	EPHA8	SLC25A27	ERLIN1	DLX2	LRRK2	PNKD	BEND3	ATG7	TSGA14		IQCB1	GAGE4	NUDT14	TMEM144			SLC22A18	SLC4A8		HNRNPM	GLB1		MYO1C	RNGTT
RAB39				ZAK	BEX2	C17orf28	DGKA	DCLRE1A	STAT6	ACAA1	FAM49A	FUCA1	NPPB		YPEL1	SDSL	SLC7A4	TLR3			CORO1B	GNG8		OXCT1	HAL		CSK	GNG2
SLC36A4				HDGF	AGBL4	RANBP6	GCLC	NFASC	C9orf152	WBSCR22	ZMYM4	PER1	JAM3		MCM2	ATP5G3	ZNF34	CTAGE6			LGALS9	MYBL1		PTMA	FES		AKR1C2	KCTD16
CP110				WDR62	MYT1	USP47	TPST2	SUDS3	ALG1	RPL10	NR6A1	PMP22	SAE1		USP11	B4GALT3	DEPDC1B	WNT6			NUDT8	ATP2B2		KIF18A	IL1R2		ABHD15	ZNF488
RXFP3				TMEM144	SNORD115-13	RNF157	CKS1B	GALNT13	FAM13A	RPL24	KIF2C	IVD	CDT1		MYNN	SLC38A3	CCDC123	GATA3			ADAMTS3	C14orf23		FAM161A	SLC7A5		CRIM1	RPA2
LHX2				HAUS4	C14orf167	MAPK8IP3	PRR5	HDGFRP2	CAPN5	SCTR	CASP5	IRF5	ORC6L		ZNF136	EPS8L3	USP2	RARRES2			BLNK	CCDC23		ILF3	CELSR1		HMGA2	PHF13
ZNF367				MUC1	ENPP5	EFHC1	LPAR3	PSPC1	RGS3	GPD1L	UGT3A2	TIMP3	CSTF3		MAML2	NMB	ETS2	RASSF8			WFS1	C10orf35		MCOLN3	RAB11FIP5		APOB48R	AK7
SMC2				C11orf24	FAM188A	APBB1	SMO	CXorf57	BATF	TMEM120A	LIN28B	LIMK1	GTSE1		C16orf45	GRAMD1A	LCN15	RNASE2			RAG1AP1	COQ10A		C18orf25	TM9SF3		FKBP10	PCMT1
CEP78				CCNE1	SLC17A4	HNRPDL	TBC1D10A	TET1	TNFRSF10A	CHKB	HACE1	IMP3	SF3A2		B3GAT1	DCXR	RAC3	FCGR2A			TXNDC5	NRTN		GPR6	TMEM62		PNPT1	CACNA2D3
POLA1				STK17A	SSPO	FBXW11	CIRH1A	DCX	TREM2	PLA2G10	C13orf34	GABARAPL1	BRCA1		RANBP6	GMPPA	FAM174B	COL6A3			C2	MAPK8		HMGXB4	SLC25A20		TNFSF9	LHFPL5
RRM1				CXCR6	CELF4	BOD1L	SEMA4B	C16orf61	CD300C	COQ10B	EOMES	EHD3	CBLN1		MYB	TXNDC17	CACNA1E	ARHGEF5			S100A11	SYT13		ZBTB7C	SEMA3G		TNFRSF10A	CCBL1
TMSB15A				DSC2	DNM1	GPR137C	EEF1G	ORC3L	TJP1	BFAR	USP28	CD14	SMCHD1		DMC1	CLCNKA	LCORL	LGALS9			OPLAH	LBXCOR1		ZNF136	LGALS3BP		CHSY3	MAPRE2
LOC100128191				MYO1F	LOC400027	NIPSNAP3B	HMGA2	TMEFF1	NNMT	TCTN1	VN1R5	IFFO2	FAM24B		MED14	TMEM150A	KIAA0182	STK38L			RIPK3	ZNF569		FAM57B	HADHA		PTGDR	ZFP30
FBXO43				PKMYT1	PGCP	SLU7	TMEM216	LOC339674	ITGB2	PRKCZ	ACVR2B	AVEN	ADAM22		HSF2	CYHR1	C2orf15	TRIM17			WWP1	ZNF527		ZNF790	CGREF1		NAT10	DDC
DSCR6				SIRPG	CACNB2	NEURL1B	RPS27	DNM1	RSU1	C19orf21	SFPQ	KRCC1	PTMA		DCUN1D1	SLC7A9	KLC1	SLC25A37			CPZ	KIF22		CAMSAP1	ERGIC3		SNORD1C	NLGN1
HNRNPR				LILRB1	SH3BGR	FAM22D	POLE4	HYLS1	NLRC4	WLS	ZNF280C	CH25H	CKS2		PDZD7	ODZ1	DGCR9	DENND1B			EML4	DCLK3		PBRM1	LOC116437		CCR3	MAP6D1
KHDRBS1				TNFSF13B	CCNH	TMEM80	PSMB3	CTNNA2	DNAJB13	C1orf56	TTC31	SNAP23	C11orf30		PPP3R1	CTU1	KCNA1	PRDX6			MGAT1	MEG8		CDK14	OXA1L		TLCD1	LOC728392
SFPQ				SLC6A6	NGRN	NPDC1	GPRC5D	THOP1	KCNN4	OAZ1	MYO19	SCN2B	MGAT5B		PITPNM3	TREML3	GRM4	SPATS2L			CES1	HNRPDL		C14orf132	COQ9		DCAF6	DSCAM
CDKAL1				CILP2	INPP5F	IFFO1	C17orf106	XRCC1	SLC44A4	ARF4	AP4E1	IFIT5	GAD1		AS3MT	ACAA1	GRIK5	RREB1			NEXN	ST8SIA3		SFRS7	STEAP4		HSPA7	MGC16703
TMEFF1				RHBDL2	CETN4P	LRRN3	UQCRC1	CBFA2T2	TCF7L2	R3HCC1	NKX6-3	STOM	UHRF2		CEP192	APOB	PBK	CLIP1			ST8SIA1	SF3A2		NTF3	NME6		ARPC1B	TRH
MURC				BCAT1	MAPK8IP2	LOC100130557	PGK1	GAL3ST3	CD207	GALNTL4	TBC1D16	ARSA	GKAP1		CEP110	PCDHGA8	SELV	ACTR2			CARD14	KLHL14		ANKRD6	PDE4A		APRT	CKB
GPC2				TMC8	PPP2R5B	FRYL	KLF5	GKAP1	ICAM3	DHRS12	CCDC138	SPRY2	TTK		PALB2	GULP1	42066	FAHD2B			MDFI	RAB39		ACAP2	TADA2B		SLC39A8	ZNF821
SLMO1				COL8A2	FARP2	RCAN2	DHRS4L2	GDF1	SIPA1	PACRG	PHF16	ZFP36	NGB		C21orf122	UBQLN4	SLC39A3	IL1R1			ITGAL	DSCAML1		CBX1	SPR		PIGB	DCLK2
CCDC77				CD3E	ZNF441	LOC641298	KLC3	EML6	CDS1	C22orf41	ANO7	FOXQ1	RHEBL1		COL9A2	TDRG1	C14orf93	NRK			TNFRSF8	NCAPD3		ZNF569	ESRRA		ACSL3	UCK1
TAF5				EFS	CDADC1	TTC36	EBP	NOP56	MARCO	PAFAH2	CKAP5	ANXA1	ANKRD6		TAB2	C19orf63	DMPK	GPR137B			PARP4	FAM19A1		EED	STEAP1		AGTR1	GRIN3A
CDKN2C				CLN3	MAP6	MLL	MRPS30	PARP2	PMP22	FLJ90757	GPATCH2	SLC44A4	WDR85		SEPN1	EXOSC1	IQCD	CYTH4			NCF2	CHRNB2		ATP2B3	SLC35F5		ADPRH	MTCH1
UBR7				TLR2	SUCLA2	CEP290	CLDND1	ZNF271	GPA33	UBE2B	GTPBP4	COPZ2	SRRT		CXADR	MAD1L1	APBB1	ARHGAP30			CELSR1	SRRM3		RALGPS1	FKBP9		TCIRG1	TMOD2
RNF138				ELF4	C6orf57	KCNJ11	POLR2F	E2F6	AGR2	CUEDC2	DNHD1	AGRN	CKAP5		PNMAL2	SYCE1	HS3ST1	LIMD1			ERLIN2	EPHA10		TMEM169	UBE2H		ERP27	SAE1
PPM1D				EMP3	WASL	APBB2	MT1X	SCN8A	AXL	ECHS1	LIN9	THEM4	RALYL		RASD2	HTATIP2	RNF186	RALGPS2			HLA-DMA	SHC2		ADNP2	DNAJA2		ZYX	CELF5
C4orf46				ITGAL	SCRN3	TAOK2	B4GALT4	DUSP15	RAPGEF3	LOC729991	DMRT1	FCRLB	HOXB8		USP13	G6PC3	AMH	PPARGC1B			KCTD11	NEUROD2		TSPYL4	GFPT1		BTN2A3	LRRC49
SAP30				SGOL2	PURA	LYSMD3	HEPHL1	LCLAT1	SFTPD	ZNF688	KDM1A	KCTD21	KIF2C		CKAP2	NAT9	DEDD2	DDX31			ELF1	INSM1		TCP10L	UPP1		ADAM32	NCAPD3
SYCE2				MMD	DOPEY2	BBS1	APOBEC3B	KHDRBS1	SHH	C1orf172	HPDL	ARHGAP26	MLLT11		MBTD1	FAM18B	CUTA	PODNL1			MYEOV	LMO2		FANCE	AKR1CL1		TNFRSF21	PAQR4
C19orf57				CCDC88B	C5orf44	LOC149837	PFN1	L2HGDH	TRPM4	C19orf70	KIAA1429	ASB13	ING5		SCNN1D	SPR	GRIA2	SFT2D2			CD6	DPYSL2		SOX13	TCIRG1		C1QBP	AVP
KLF1				FAM72B	SORBS2	PRUNE2	LOC401010	ELAVL1	FGD6	VPS28	SRRM5	HLF	LRRIQ4		RYR3	OVCA2	PGAM2	SLC30A1			MICALL1	RAB33A		ZMYM3	USP53		UBE2V1	FOXD2
FOXN4				DNAH11	PDCD4	CMTM4	APH1A	TMEM74	KCNQ1	CCDC108	PALB2	C1orf186	KIF18A		SIX4	NOP2	BOD1	VPS37B			NCF4	BEX4		GKAP1	C7orf43		ARHGAP18	LBXCOR1
HES6				SASH3	IQCF1	FBXL2	NDUFB5	ATP6V1G2	SLC4A4	NDUFB11	CLMN	VPS24	MBD1		TTF1	PITPNC1	C4orf46	RCN1			DKFZp761E198	ST18		TMEM44	GABRG2		LOC441294	CKAP2L
TIGD3				SMC4	DYNC1I1	FAAH	COL4A6	TBCCD1	CDSN	MYL6	HMX2	DCAF6	CHTF18		DLX5	YDJC	SHISA7	IL1B			SPN	TUBB3		ISL1	MEPE		FXN	CCDC74B
ACBD7				IL7	GNAO1	C16orf45	ANXA8L1	C3orf26	PGC	USP27X	NEU3	KNDC1	ZNF26		ZNF558	CHRAC1	C20orf56	CYP4F11			CD33	TMEM22		HNRNPL	FFAR2		C2CD4D	CENPV
ACRV1				CD180	TMEM42	MTMR9	CD109	CRNKL1	GDF5	WBSCR27	SPAG5	SEC24D	NEUROD2		IPP	MRRF	FKBP3	CXADRP2			GLB1	SETBP1		ANKRD20A3	PLA2G4A		LRAT	LMO2
HYLS1				AQP9	SPATA24	C1orf95	TARBP2	FAM133B	SWAP70	TMEM53	SNAPC4	PLEKHN1	SLC45A2		COMMD2	PPP1R2P9	RGS16	HIVEP2			LPAR5	LOC401431		ARNT2	KLHL5		GNL3	SGTA
HMGN2				IL1RN	INA	LOC113230	ITGA6	C4orf21	CD164L2	C16orf89	TRRAP	DHRS3	ECT2		ALS2CR8	CRELD2	ABHD10	RRBP1			LAPTM5	FGF17		ZNF527	MAGEA2		RNF125	ZFP37
STMN1				RPIA	DHRS12	ZFP90	C1orf110	CHGB	HFE	C2orf74	SUV39H2	KDELR3	RNF34		PSD2	ADAM2	LIN7B	NEXN			WIPI1	DTX3		DHPS	PON2		FRK	CNTN2
ACYP1				C12orf48	NDRG3	DYRK1A	YDJC	RNF34	HSD17B11	MLPH	SMTNL1	SERTAD3	TAC3		ALDH5A1	C1orf182	FRMD3	TBXAS1			ANXA1	POLA1		TLE2	C2CD4D		PON2	CALB2
CDKN2D				EPPK1	COPS4	C2CD2L	POLE3	C14orf162	PSORS1C1	BCL2L1	KIF23	PLXNB3	HP1BP3		RBAK	GRWD1	TBCB	LOC728606			PRDM1	ZNF488		B3GALNT1	DIMT1L		WWC2	TBPL1
PSIP1				MUC4	CCDC67	SUGT1L1	PWP1	CADPS	ACSM1	RHOBTB2	SH2D6	ARPC1B	MUTYH		MSL2	ATP5H	C9orf40	LRFN1			SAMD12	ABI2		MCM4	APOC3		LYAR	PNMA2
HSF2				SIT1	ZP2	MOBKL1A	DKK1	C9orf37	CASP4	ETFB	TAS2R14	STOML1	C7orf46		SLC12A6	PDHB	ASB4	MCOLN2			CYTH4	EVL		TRO	TBC1D2		PLA2R1	NCAN
SSX2IP				S1PR2	AKTIP	NLK	MLF2	CECR4	EVI2B	UQCR11	TAS2R8	HFE	DEM1		XRN1	PCSK1	C16orf92	PMS2L11			LENG9	LOC283731		PHF2	SCO1		TMEM120A	HES6
SUV420H2				CFLAR	PTPRA	KIAA1407	TYSND1	HAUS2	ORM1	CD207	C6orf195	GLUD2	ATP4A		PDS5B	SNAI3	SETBP1	COL24A1			TNFRSF1B	DHFR		SOX1	SLC25A3		LDHB	KRTAP17-1
ARHGAP33				ICOS	HCFC2	ZBTB46	RG9MTD1	RNF8	TMEM156	GORASP2	KIF27	CARD6	PKD1L3		DHX9	IMPAD1	HIRIP3	FDXACB1			LIMD1	C9orf72		ELAVL3	RHBDF2		HOXC8	ZNF708
HCN3				POLD3	SEZ6L2	CCNL2	KRT32	FAM123A	NAGS	SPOP	KCNQ4	NCSTN	TADA2A		CXorf38	OR1C1	GRK4	PTGES			RARRES1	COCH		FAM184A	C5orf58		IL6R	LIG1
RSRC2				ST14	ANKRD34A	WDR60	TRMT112	RBM10	LGALS12	CAMK1	PMFBP1	PYCARD	ZNF93		PLCXD1	GNAT1	STK33	PRRG1			IL18	PNMAL1		C20orf108	NCRNA00173		SPATS2L	WDR62
NEUROG3				FARP1	YPEL2	KIAA0430	LOC150786	TSG1	SNX20	B3GNT3	FANCM	PLSCR3	U2AF2		RHEBL1	DAP3	CCNB1	C9orf170			LCP2	KIF5C		RBBP7	ARL1		DNAJC3	WDR54
RAX				COL5A1	FBXO16	ENPP5	UGT1A1	NUDT15	ARF4	PRKAB1	KIAA0754	ANXA7	LRFN5		TNFAIP2	CREB3L1	ENHO	CNNM4			LIF	LHFPL5		LOC100130148	ORMDL2		TBXAS1	MAPK8IP2
MLLT11				CLEC5A	DGKE	HCN3	TRUB2	EHBP1	GATA5	FAM155A	NCAPG2	BOK	CNTN2		PTPRD	PDHX	PHF17	TMEM84			TLN2	CDK5R2		SYT11	ALDH18A1		FGA	LMNB1
PFN2				PLBD1	PRRT1	DISP2	A4GALT	SFRS3	VENTX	MRPL53	MFI2	CD55	WDHD1		FANCC	PRDM9	HSBP1	CTNND1			CCR1	SUN1		CENPK	AP1G1		MED15	TSG1
SCML2				XRCC3	DNAJC27	GPBP1	PTGR1	USP30	LOC100132111	YPEL3	POLG2	IRAK2	AMH		CNKSR2	CD63	FAM127B	APOB48R			ITPR1	SAP30		FAIM2	ZSCAN10		KIF13A	HMSD
MSI1				GJB2	FBXO2	DIP2A	PNPT1	ZNF77	WFDC3	EID1	ZNF623	MXRA7	LBR		EIF4A2	CANX	DBNDD1	HEBP1			RIN3	ZDHHC15		RACGAP1	STEAP2		PABPC1	LMO1
HMX2				SEMA3C	C1orf127	IL11RA	NUDT1	CALB1	FEZ2	RASSF7	ZNF707	FBXO6	DLGAP3		FAM111B	HM13	TSG1	ZNHIT6			FAM20A	GNG4		KIAA1737	CHRNE		CASP8	CRHR1
HMX3				KLHL6	TMEM55A	ANKRD36B	GSTP1	C17orf80	CSF3R	PTPRH	HNRNPM	NUDT16P1	ODZ3		LOC100127888	TXNDC11	ZNF295	RENBP			GBGT1	C4orf46		CLSPN	MRPS9		TEAD3	COQ10A
C5orf13				USP3	RDH11	RAB33B	KRT23	CRY1	ANXA3	SLC35B1	BAT2L2	SLC10A7	MPHOSPH9		TMCC2	EPS8L2	C1QL3	EPN3			MOGS	CASD1		IQCB1	PKDCC		DPP4	REC8
TFAP2B				TNFRSF9	CDO1	ZNF610	HSPB1	CIB2	DENND1C	PTEN	SMCHD1	AKR1C3	BUB1B		MLL	C2orf54	INO80E	VASN			C4BPB	RRM1		DTX3	RARS		LOC84856	B4GALNT1
IVNS1ABP				RTKN2	TMEM164	LUC7L	SLC1A5	ARTN	SERPING1	SERTAD1	SFMBT2	ITGAV	IMP5		HMX2	DUS2L	RNASEH2A	ERF			EGF	TRIM36		HBS1L	CLTC		GRB14	GRID1
COL2A1				RAP2C	CPEB3	PKD1	RPL28	GATS	TTC7A	ERLEC1	BAZ1B	RAB27A	PHF19		TRMT11	FAM177B	UBR7	SH3D20			RARG	SNHG10		DEM1	C1QBP		VDAC1	DCLK3
PAQR9				PVT1	TIGD6	ZNF454	JUB	SLC25A14	AHNAK2	TIMM17B	NOL11	DUSP6	RP9		C1QL3	WWC1	EPHA7	SLC25A30			C15orf21	SCD5		ARHGEF19	BTBD19		CORO1B	PBX3
CCDC14				TNFAIP2	DNAJB5	SCG3	GNB1L	BDH1	RNF213	RPS23	SOCS7	ELK3	ELOVL2		LHFPL1	TRAPPC9	FAM64A	PPFIBP2			FBLN2	SNX15		IPO9	ATP8B1		NPEPL1	D4S234E
GCFC1				TLR6	TTC36	FAM8A1	OTX1	COQ10A	TMC8	C16orf74	RBM17	MRGPRF	SGOL1		PURB	RFK	CA5A	SIGLECP3			TOM1	RBM4B		ZNF673	RHOQ		SLC26A1	C3orf15
SFRS11				CD37	CNTN3	SNAP25	DNAJB11	WRNIP1	TACSTD2	ABCA3	ELK4	ATP8B3	CKAP2L		GTF2IP1	DNAJC7	CRY1	CHST15			FTL	TRIM3		RBM4B	DPH1		C1orf107	HGFAC
CREBZF				TNFRSF18	C5orf45	LOC253039	IVL	SET	CYBB	PARM1	LMNB2	EPB41L1	LIN7A		FBXO11	C17orf28	KLC2	GJA5			SIGLEC5	TMCC2		ZNF599	TOP1MT		APOBEC1	FANCL
PRPF4B				IL12RB1	ABHD15	ZNF506	MRPS18A	FOXD1	CMTM3	CYB561	YEATS2	SFRS2B	HIST1H3C		EEPD1	PDSS1	NLGN1	OR2A9P			SLC37A2	PHF6		MAP2K7	MFSD10		RAD51AP2	COL22A1
MBTD1				C4orf43	MT1DP	MANEAL	ERCC1	NFYB	ORM2	DCTN3	USP34	TUBA4A	MBTD1		PCDH19	ANKRD30B	KCNH8	SLC20A2			SDC4	ZNF334		EYA1	UGT1A1		RPN2	MCPH1
RBM39				SIGLEC9	FAM171B	NBPF1	LY6K	LANCL2	CNN2	ZER1	C1orf61	GPR108	CNKSR3		ACAD11	KLHDC4	SLC12A5	ALDH3A1			TMPRSS13	GLRA4		DCAF12	KIAA0664		NOS3	SYT4
SFRS1				C12orf49	TOX	ATP6V0A1	TMEM183A	ZNF3	GRAMD3	DHRS4L1	ZBTB26	SELP	ZNF227		NMNAT3	C20orf70	NEUROD4	EPHA2			UBASH3A	CDH20		ZNF138	TMEM229A		LOC100131726	MARCKS
SFRS2				TNFSF15	BSCL2	GIPR	MRPS7	TEX10	BTK	RPS9	PPFIA4	ST6GALNAC6	TROAP		NUP43	EIF3E	TUSC3	KRT6B			ADAM32	THAP5		ZMYND10	UNC93B1		TMEM62	EML5
SFRS13A				LAIR1	LARGE	FOXA2	OVOL1	CNKSR3	RRBP1	42072	TRIM25	FAM46C	C1orf94		GNA13	VPS28	SPC25	PCOLCE2			APOL1	CEP57		C4orf46	C6orf227		SLC38A5	B3GAT1
MIR17HG				CENPW	PLA2G4C	TTLL11	COPS7A	FAM19A4	SEC24D	FAM98C	CHD4	UBTD1	FGF21		ZNF134	ROBLD3	SCAMP1	SPATC1			AGRN	TMEM63C		C1orf183	XG		TMEM87A	TMEM181
PMS1				NPL	RIMBP2	ZNF41	MGC4473	SUV39H2	SYNE1	TMPRSS6	ZNF45	PTK2B	SP8		HMGXB4	MRPS25	SFRP5	CHST3			LSP1	KIF11		KCNMB2	FYCO1		ENDOU	SRRM3
CASP8AP2				B4GALT1	ZCWPW2	ZNF665	WDR43	SLC27A5	PARD6B	AMHR2	TRA2B	SMPD1	NUP85		IL23A	AARSD1	STMN4	FAM20A			BATF2	ARL6IP6		C3orf34	PPP1R9B		EDEM1	ACVR2A
RBM12B				FCGR3A	PTK2B	ZNF25	FIBP	EXOSC3	SLC39A11	DPCD	POLD3	SURF4	SRRM4		CASP2	ATP6V0B	SEPW1	QKI			LTB	MURC		SRRT	STBD1		AQP3	EPB41
SR140				DAZAP1	ANXA7	EML5	MRPL37	TSPYL4	PLS3	GPR108	GBP5	PITPNM3	HJURP		FAM161A	COX6A1	PRMT6	SYPL1			RAB11FIP1	KCNK3		LPGAT1	FAM86C		RAP2B	C9orf4
PASK				FSCN1	LOH12CR2	CLASP2	PSMD7	DNAJC9	SOAT1	ASNA1	KRR1	MYL9	RBP3		MDM1	IFRD2	PAH	IL15RA			MAP4	GCK		IQCK	DNAJB12		MPZL1	FAM70B
CCDC150				TACSTD2	NKAPL	MYT1	ANXA2P2	CBX1	CLN3	VSIG2	ZNF131	SH3TC2	HSPB11		DLG4	GRPEL1	AGPAT1	DAB2			ACP6	PGBD5		MYLK2	CARNS1		NACA	NPM2
LOC643677				NUP107	SRGAP3	C18orf1	GPR115	KCNH7	LOC283867	OAT	E2F7	HOMEZ	CDCA2		CACNG4	NDUFB10	GHRH	SLC46A3			GATA3	PHF19		GLT1D1	PAPSS2		PLAG1	CNKSR2
DCP2				CD27	DNAJC18	SON	SLC6A10P	TPRKB	CD63	NACA2	WEE1	ACOX2	ZNF713		FRMD4A	GALR1	CHN2	TRADD			ODF3B	SULT4A1		ZNF512	MYC		LIF	TCTEX1D2
MYBL1				C17orf62	FOXP4	BCLAF1	C1QBP	PIAS4	CFTR	PRELID1	42069	SLC30A1	DLL1		NUP54	OR8A1	MRPS36	STAB1			DOCK1	KATNAL1		H2AFY2	EIF3A		MCOLN2	C2orf55
C1orf96				GAS2L3	NME3	DKFZP686I15217	JMJD4	MYPOP	RAB27A	NUAK2	ORC1L	PTPN14	CDC25A		LRRC58	FAM69A	NGB	GFPT2			LAMB2	UCK1		KIF27	TSR1		TYSND1	GRK1
TERT				PTK6	ISCA1	NEURL4	ADA	RRAGB	S1PR4	KIF9	INHBE	MBNL1	KIAA1586		AMIGO1	ELAC2	KIF1A	DOCK8			AGA	PTPRN2		ZNF271	F10		NME6	KCTD19
NAA25				TMSB10	RUNDC3B	POLK	RHOD	PARL	NCF2	HHLA2	MLXIP	FAM45A	UNK		RNF160	PSMD4	TP53INP2	HOXC9			HTRA4	MEX3B		CDKN2AIP	TSKU		SEMA3E	NXF2B
SNORA8				SFRP2	SYNGR4	MEGF11	EIF3F	UTP18	SH3KBP1	UXT	MAP1D	SMARCA2	ACAA2		B3GALNT1	SQSTM1	USP18	LY75			CARD10	NONO		KATNAL1	FGF19		RILPL1	SNX15
ADAT2				KLHDC7B	MAP9	CACNB1	SCPEP1	GNG3	FYCO1	MANBAL	ZBTB24	KLHL21	CNTNAP2		COL17A1	MYH16	C7orf41	MYBBP1A			CD163	IFI27L1		HDGFRP2	BCAN		EPS8L3	ZDHHC8P1
SCARNA12				BNC2	GARNL3	CLK4	PTGFRN	MTERF	FAM189A2	SDHAF2	NCAPG	FAHD2B	DLX5		GPLD1	STIP1	CACNA1G	DRAM1			ATP6V0A4	AVP		AGTPBP1	FKBP2		TMEM214	FRMPD2
SNHG1				PPIC	VWA5B2	NOXA1	NAMPT	SUZ12P	TMCO4	NDUFA8	FBXO45	ERP27	CORT		C20orf177	ENDOG	ATP6V1D	CELSR1			ARHGAP30	PTOV1		CCDC74B	MED11		PFN1	ZNF334
ATAD2B				SLC1A5	TMEM175	NISCH	CITED4	CRIP3	CTDSP1	YIPF1	BTN2A3	CTAGE5	DSN1		CACNA1B	TPD52	MMP26	ZNF267			PACS1	DGCR5		HECA	BHMT2		C1RL	SLC8A2
ALS2				SPP1	LOC100272217	HCN4	CFL1	HACE1	SLC35C1	PRSS22	MTHFD1	BET1L	LSM14B		LOC151162	RTN4RL2	DNAJC9	WDR81			SELM	GPR61		FAM122C	SLC7A11		MYD88	CHAF1B
PRPF40A				CCDC88C	GRID1	ZSCAN16	TP53AIP1	MAPK8IP1	RNF125	MXD4	SNRNP48	ALAD	CECR6		RSPH3	DPAGT1	EFR3B	ZYX			CD22	FZR1		ZNF85	MDGA2		SLC22A18AS	MXD3
NOL8				FAM38A	FAM163A	UBN2	LTBR	UBE2V2	NOTCH2	RWDD2B	NLRC5	UNC50	DMC1		PGRMC1	CRYBA2	CRHR1	TPD52L1			ZCCHC24	PHYHIP		ZNF576	CDK2AP2		GSDMC	C7orf16
DDX31				POSTN	GRIK5	FHIT	EIF4EBP1	LOC400657	FAM82A1	WIBG	ZNF234	PPARG	C9orf140		SDHAP2	HNF4G	PKN1	MAT2B			ANGPT1	DKFZP434H168		FNDC5	DUSP4		ATP6V0A4	CCDC74A
WDR75				THBS2	GPR61	SESTD1	TMEM20	RMI1	CAPN12	LCMT1	CTPS	MMP15	PIGW		DIS3	PDE4D	SPIN4	BDH2			DAPP1	ACVR2A		EML5	MLEC		BCL2L14	SYT1
USP28				COL3A1	IL20RA	RGPD6	SOSTDC1	FIZ1	NCF4	HDAC3	TTC24	OVCA2	POLD1		MSL1	TKTL1	TCEAL5	FHL3			FCGR2A	PRDX2		HNRNPK	WDFY4		BRE	CLDN9
SNORD1C				GGCT	C4orf12	CALCOCO1	NSFL1C	TDG	EGOT	LOC643008	OTUD3	SRPR	NCAM1		C18orf10	PKDCC	RDM1	MMP14			CCL20	FRMD5		CXCR4	PAX7		TAS1R3	FGF17
HEATR1				LIPH	LYRM1	USP12	BZW2	LOC100130148	CEACAM8	DEDD2	DLG1	TMEM140	CENPA		ZNF704	RNF148	SMAD9	PTPRJ			SCYL1	CCKBR		ANKRD43	SLC10A7		CTTN	ENC1
TTLL4				ADA	SLC35F3	ZNF862	FAM132A	DLX6AS	CEACAM4	PGRMC2	ACIN1	PARP8	BAT1		HIP1	HIP1R	DGCR5	THEM4			VEGFC	RIMS2		PHF16	NOP14		NR3C2	PTTG1
CAD				SKA1	MBNL2	KBTBD11	NXT1	CCDC41	TPP1	LEMD1	HNRNPA2B1	USP53	SLC7A14		MYT1L	PUS1	ANK2	ELF1			C10orf47	KALRN		SFRS4	SIPA1		NOTCH3	TAC3
TET3				PSME4	CYP2C8	APPL1	DDR1	DNAJC19	CHI3L2	PPP3CB	GBX1	MCEE	SEC11C		KATNAL2	FXN	PRMT8	TMEM168			VASN	CEP76		ZYG11B	METTL1		IL1RAP	PLEKHJ1
CSE1L				SELPLG	LOC730811	MEG3	RAD51	MAPT	FBLN5	PEX11G	SLC16A1	C6orf97	SMEK1		ZNF750	WBSCR22	SEC14L5	GJA3			INSL3	C20orf201		LOC653653	SEPHS2		DUS2L	SULT4A1
FLJ22536				LIN9	RAB39B	THSD1P1	EFNB1	KREMEN2	CCR3	ATP2C2	C10orf18	EGR1	SHD		EXOC6B	SNHG8	LHX2	CPNE8			INPP5D	EXD2		CAND2	PDE12		MFSD7	RGS16
PLCG1				AMMECR1	SHC2	ITGA7	FGF11	TAF6L	LCN2	MXRA7	MCM6	DHX32	NCBP1		KRT15	PBLD	LMO1	NRG4			TRIM16L	PCMT1		BAG5	PACS1		C12orf5	TOP2A
ASXL1				SLAMF6	SLC8A3	IFT74	SH2D5	YEATS4	SUCLG2	RHEB	LRRK1	ARSD	PGAP1		ZFP112	BCCIP	FAF1	TMEM110			HEG1	WDR34		GPR144	SH3TC1		DSG1	MTMR9
NUP153				EPHB4	SRRM4	ZEB1	TOMM40	PLK1S1	AQP3	PPA1	ZNF239	CCDC115	KIF14		KLF13	SNRNP35	SDHAF1	FADS3			C1orf106	ARHGEF7		CCDC18	ATP2A2		PLAGL1	SUN1
SYNCRIP				CHAF1A	RHBDD2	C17orf57	ADAM17	SPIN1	CHRNA6	SERF2	KIAA1033	SEC24A	BTBD3		RBMX	SRA1	CRIP2	RIPK3			NNMT	KIRREL2		ATP6V1G2	TREM1		LOC100134868	NUSAP1
ILF3				WDHD1	KIRREL2	DCHS1	AUP1	ZC3H8	RNF39	DYNLT3	SUCNR1	NTF4	HOXD11		C19orf57	GHITM	CLDN11	FAM98A			CD55	ABCC8		NCAPD3	VPS33A		C14orf126	GATS
KDM2B				ZBED4	JKAMP	HCG27	CTSL2	LOC338758	SDC4	ARL1	PDK1	SIGLEC5	KIF20B		KPNA4	AOX1	FAM104A	NKX3-1			SPSB2	NDRG4		ZNF530	SND1		TRIM31	LDOC1L
E2F3				CCL28	CDKN2AIPNL	RPS6KL1	ECE2	PRPF40B	AGRN	NDUFC1	C5orf34	SLCO2A1	CPA1		ZNF354C	TRIM60	PAX5	IL17RA			ACAP1	MIAT		THAP10	FAM198B		ACADVL	YPEL1
MEX3A				CD53	FAM131C	MNX1	PTPRZ1	TCEAL5	SRPX2	PCDH1	RPL23AP64	GSN	TIPIN		PRKX	SNORA76	RALYL	EDN1			GGTLC2	PSRC1		PPM1A	LRSAM1		SLC22A18	LOC283731
INHBE				SLFN12	GABRA5	NAIP	LEPREL1	NAA40	NAALADL2	CBR1	CEP170	VPS11	MCM6		C20orf94	RAB3C	THAP8	FRRS1			SPATA20	RASGEF1B		FEN1	PHF23		POLR1B	GRIP1
POP1				BICC1	NRXN1	NOL4	C20orf20	RBM4B	RAB37	KIAA1908	PPFIBP1	TNIP1	ING1		GLT1D1	ATP6V1C1	LOC100128811	DIAPH2			LCN2	NUSAP1		PHF13	P2RY2		SLC45A4	ZNF184
NUP160				PIP4K2A	NOL4	CAPN10	RAB38	DCAKD	CASP8	POLD4	PTAR1	OPHN1	UNC5A		ENO2	RELL2	TRAPPC9	IFFO2			CD68	FAM127B		HSPA14	TMBIM1		ARID5A	ZNF836
C18orf56				CASP4	PIGZ	ATP2A3	IL1F8	C12orf65	PLA2G15	SFTA3	KIF18A	NBL1	NAP1L4		DCHS1	KLK15	CARHSP1	LAMA5			EMB	KBTBD4		USP13	HSPD1		PCYT2	PCLO
UBE2S				C1orf198	AATK	PRRT2	RPL4	SART3	KIAA0748	JDP2	E2F1	GIPC1	CDK1		CMTM1	GNPNAT1	RAB3IP	CTSZ			NFKB1	ZC3H12C		C21orf88	C6		FAM86C	SPC24
C19orf48				PAX9	DTX1	IQCD	AKR1C3	ZNF519	STOM	MRPL24	NEUROG2	SHE	ESPL1		ZNF658	COX5B	NAPG	MMAA			SH2D2A	SAMD1		C14orf135	WDR81		MMAA	TMEM108
CEP135				TNFRSF13C	PCLO	POLI	BMP7	CBLN2	ENPP3	MMAB	PMS2CL	NEIL2	PTBP2		SSBP3	MRPL22	C13orf36	LACTB			BIN2	SUV420H2		NCS1	XYLT2		APOB	ZMYND10
MRE11A				FIGNL1	C2orf74	PAM	CCT5	MBD3	CCDC64B	TRIM8	PBRM1	F5	LOC642846		TMEM151B	EMG1	MTSS1	CSGALNACT1			AKAP7	ARC		ZNF554	ERO1L		SSPN	NR0B2
CEP152				SLC16A5	ATP8A2	VASH1	CES1	FAF1	KCTD21	LOC644936	RICTOR	NPR1	SLC38A3		FMNL3	CT47B1	IGFBP2	EML3			BIRC3	SLC17A6		OPA1	LRRFIP1		RPS6KA4	ASB15
BAZ1A				ADAM8	TCEAL5	SLC25A45	EIF3I	CAMKV	INPP5D	C20orf56	LOC100271836	UGP2	MYO19		ULBP1	GPR133	GSTZ1	C6orf15			AKR1C3	WBSCR28		COMMD2	IL1RL2		TDRD5	OCRL
MYB				MPP6	DUSP15	MYO15A	UBA52	CACNA2D1	SSH3	RPL23P8	SEPHS1	C9orf169	SGTA		AHI1	INHA	CCDC28B	ITPRIPL2			ACADSB	ASB15		CENPQ	SLC41A2		ERLIN2	CRIP2
STK38				GNB1L	MGC16275	KCNK3	PHB	NKRF	MAGI3	HIGD1B	GINS4	KIAA1908	ESCO2		HP1BP3	TFF1	XKR5	SOAT1			SERPINA1	SPC24		ING1	SGSH		FAM119B	TMEM178
LPAR2				FAM72D	SV2A	KCNH2	SMARCD2	MGC16142	LGALS3BP	EIF3K	ESPNP	LIMS2	MYLK3		GMCL1	GPR157	CASR	CSF3R			PABPC3	ADAM22		NEURL1B	ATP11A		CPS1	SHC2
TCF3				USP28	CCDC13	ZNF781	PSMD9	COX7A2	ELFN2	ATP5EP2	DSCC1	KIAA1671	ADCY1		C1orf190	MRPL15	PNMA5	SBNO2			PLEKHF1	MYL6B		NCBP1	SPAG4		C8orf30A	CUEDC1
RCC2				KIF4B	ANKRA2	FAM47E	LRRC1	PCBP2	C17orf55	GRIN2A	ZFC3H1	AAK1	NUDT21		C9orf4	SNHG6	NPTXR	C12orf35			RARA	SV2A		PAQR9	OVCA2		TICAM1	DLGAP5
IGSF9				UNC93B1	GDAP1	CGNL1	MRTO4	CTU1	SPI1	MFSD5	B3GALNT2	TPT1	KLHL23		TMEFF1	PRHOXNB	LOC200726	INO80			ITGB2	ZMYND10		SKA1	AGR2		IFFO2	DIRAS1
DCLRE1B				CENPK	CAMK2N2	ANKRD24	PSMB4	L1CAM	BTBD9	TMEM50A	ATXN3	DKFZp761E198	HIST1H3F		FAM76B	UGT2B15	VWC2L	C1orf170			NAGPA	LOC100128239		CLGN	VTN		AKR1C1	MCM2
SYK				SMURF2	TCTN1	SCAI	WDR74	STAG3L4	BLVRA	ALKBH7	POGZ	CYBRD1	PNMA5		HIF1A	PPPDE2	LOC100133612	MASP1			SDF2L1	NANOS1		NXPH2	LOC84740		TRIM34	NKX2-2
PMAIP1				IGJ	TMEM8B	LOC283174	PSG4	ALKBH6	MFAP4	GOT1	NEDD1	CLIP1	CDCA5		FBXL13	HAPLN2	TCEAL3	DLX4			PLXDC2	CACNA2D3		CRABP1	RPS6KB2		ACSM3	RAB2B
CDCA7L				CBX2	EIF1B	SPTB	SH3GL1	MGAT4C	C15orf21	SSBP2	MED13L	RAB3IL1	NRM		LOC100240726	EBAG9	UCK1	CROT			NBN	HAUS1		PARP2	DOK3		C9orf41	ZSCAN12
CDCA7				LTA	MAGED2	LOC646851	ZNF639	SLMO1	DAPP1	CCDC104	SLC35B4	B3GNT9	ZNF670		FOXD2	HDAC11	LRFN2	ADAMTS3			SLA	RANBP3		RALYL	RSPH6A		EMR2	ZNF177
SLC16A1				ADAMTS12	SLC1A2	ARMCX1	LOC100132832	DENR	EMP3	FAU	RFC4	SNX17	KIF18B		ZCWPW1	SUCLG1	ASPDH	TACSTD2			TNFRSF21	LIG1		GAS2L3	ACAT1		MPPED2	LPHN1
LIG1				OAS2	GFOD2	NUDT13	PSG5	LOC441089	CD37	RSPH9	SFRS18	GBF1	ZNF567		PKNOX1	PPP1R14B	SKA1	PREX1			CLPX	TTC9B		MSL2	MEF2D		STAB1	SCRT1
CHTF18				MND1	KIFAP3	SS18L1	IL1F6	42067	FLJ23867	TTC39A	SFRS14	FBXW4	RAD1		ARID1B	FUT6	HOXB5	C10orf47			TSR1	U2AF1		KHSRP	TMED9		ISCU	HPCA
DDX55				VCAN	RAB18	FAM13AOS	CENPW	NUP35	EVPL	WNT7B	KIAA1211	RNF43	FOXE3		POLH	MTP18	HMMR	TET3			S100P	C3orf67		RFC5	ZFYVE28		INSL3	CACNA1E
C2orf48				MAP3K6	FBXL15	WDR17	METTL11A	PNMA1	ANPEP	TPSAB1	TGIF2	STAT3	ZNF3		MSH2	C4orf52	RLTPR	TPRXL			ARHGAP31	ZNF559		PCDHB9	C14orf149		ATL2	LOC400940
POLE				MRPL37	CMIP	KIAA0753	PIPSL	TMSB15B	UNC5CL	ZNF322B	LRRC14B	CAV1	PKNOX1		MECP2	AKR1C1	DLK1	HS3ST3A1			SDC1	SLC10A4		ZNF653	POTEG		FGFR4	TUBB
DDX12				GPRC5A	FBXO44	EME2	RYK	TMEM17	PCDH12	TRIM68	RNF214	PLEC	MAP2		LOC646214	CEBPD	EID2	NPC1			SIGLEC7	CNTNAP5		ZBTB33	SSX4		SNX27	ASCL1
LOC642846				MMP1	ZNF331	ZNF512	C20orf54	BHLHB9	ATP13A4	HPGD	ABL2	FAM3C	SKA3		TECTA	SRM	SF3A2	CIITA			CHI3L1	TBPL1		ZNF700	NAGPA		UBE2G1	KIAA1586
PIF1				PLEK	SBDS	SERINC1	IGF2BP2	HEPACAM2	ZFP36L2	ZMAT2	LYG1	B4GALT7	FAM161A		GFOD1	HES7	CIDECP	KLHL5			C1S	LIN52		GRM8	UBTD1		GUCY2C	RDM1
NASP				WISP1	FBXW4	ACAD8	DDX28	LOC100270746	COL10A1	FAM131A	ZC3H8	MARVELD1	TTL		DBR1	MAGEC1	UBB	C5AR1			GAPT	SOX11		KCNMA1	ANXA11		SP100	GAD1
CCDC18				TAGLN2	PHF1	SGPP1	HSP90AB2P	KIAA0114	PARP15	CXorf40A	PAPD7	LRG1	RNF186		C14orf106	ALPK3	CDC34	PRICKLE4			ZNF831	AK7		RG9MTD3	MEP1A		LAMC1	QSOX2
C13orf34				DEF6	PINK1	TNKS	SLC7A5	PRR7	STX4	NDUFA7	C20orf144	OSGIN1	ZNF84		ZNF430	ATPAF2	NPHS1	SH3KBP1			ARAP2	FRMD3		MCPH1	GRPEL1		CYFIP1	LHFPL4
TRA2B				P2RY6	C20orf46	ZNF606	EI24	CENPP	BTN3A3	RBX1	RNF24	LTA4H	SFRS4		MMGT1	AIFM1	ZNF250	SNHG4			SP140	C3orf34		C1orf128	PVT1		PLA2G4F	LOC100130386
ACTL6A				CD3D	HSD11B1L	RNF180	POP7	LYRM4	A2M	SPSB2	NAA16	GPX1	42250		ZNF417	ABCA3	BLCAP	TBC1D2			CYFIP1	VIPAR		PJA1	LOC151009		RAB27B	PSPH
RFC4				CYB5R2	FXYD6	C4orf44	DMRT3	FAM169A	LAMB3	TAF7	NOP56	NRBF2	KCNAB3		TXNDC16	BMPR1B	GPR144	LOC645332			ADAM8	RIMS3		C5orf13	CARD14		MVP	KCNN1
CENPH				FN1	CHM	RGS5	MAPK6	TAF5	KERA	SSNA1	ZNF192	RRBP1	DLX2		EBF3	SNORA74A	APC2	PLEKHG1			APOE	KCTD19		DMRTA2	ACTR3C		IL27RA	PXMP2
RFC5				IKZF1	SYT7	HABP4	NMD3	LOC440356	LGALS9	ATOX1	MYSM1	OGFOD1	PAXIP1		RFC4	DPEP1	MORN4	GORAB			SERPINB1	MAPK8IP2		DUSP26	DUS2L		CTSH	LYPD5
UNG				ADCY7	C6orf35	DNASE1	RPUSD2	EXOSC9	HSH2D	MAL2	ZWILCH	LTBP3	DTL		NCS1	HSP90B1	C14orf50	GPR156			MFSD5	RMI1		KIF22	SLC45A4		TOP1P1	SGCE
PCNA				HEATR1	CASD1	PHC1	COL4A5	C18orf18	SIDT1	ARHGAP1	MYH3	GORASP2	MCM4		ZNF273	ITLN2	C19orf61	C1orf85			PACSIN3	DEPDC1B		PRRT3	KRT18		VNN1	EMX1
GMNN				ISG20	FNDC5	FAM22A	SLC48A1	LOC91149	SPTLC3	C15orf59	CUL9	SHC1	NCAPH2		CRAMP1L	LARS	TLE6	TNF			METTL1	TRA2B		C2CD4C	SLMAP		CISH	C21orf59
SPC25				ICAM1	CGRRF1	NSUN7	STAMBP	FAM200A	SH3RF2	EEF1A2	BAT1	DPP7	CALCB		GPX7	ZC3H3	NRL	TNFSF8			TLCD1	LY6H		LOC100126784	PLD2		FBLN5	PKIB
RAD54B				BACH1	BCAM	BMPR2	NRBF2	CEBPG	NUP210L	TIMM22	SRRT	C10orf11	CNTNAP5		ZNF673	ANKRD33	KCTD8	TLR1			TNIP1	KHDRBS1		CCNA1	DPEP3		ARHGEF5	NXPH1
CCNE2				BYSL	SNRPN	GOLGA7B	EIF3K	ATXN7L2	PTAFR	PLA2G16	CSNK2A1P	RASGRP4	CEP97		HNRPLL	C5	PCBP3	COL11A1			FGR	STX1A		CACNA1A	MAGEB2		AVEN	KLHL15
TMPO				BCL11B	TMED7	RBBP6	PPP1R2P3	TPH1	MMP13	BAIAP3	RGS21	TNFRSF10C	STX2		BEST1	IMP3	RPS6KL1	SERINC5			C9orf41	GCDH		CCNE1	COMTD1		FHOD1	WDR76
FBXO5				CD276	GPR150	HTR1F	MYL12B	TUBA8	EPHX3	FLJ44635	ZYG11A	MSRB3	TCL6		CHAF1B	FN3K	LOC441869	RAB31			WISP1	E2F1		AP1S2	TACC2		METTL13	MAD2L2
HMGB2				LYZ	FAM22A	ANKHD1	CHODL	C2orf69	SPNS3	COL17A1	VAMP1	PDE1B	C12orf42		C1QL2	FBXL14	PRKAB1	TAOK3			HEATR1	OCRL		CCDC111	ABHD2		PRICKLE3	C3orf67
FAM111B				42064	AKAP6	LIG4	ZP3	TIGD1	SFTPA2	C19orf10	LDLRAD3	PCYT2	DMPK		TFDP1	ITPA	KRTAP17-1	FER1L4			HS3ST3A1	NMNAT3		SOS2	PDGFA		GAPT	FUZ
DONSON				ULBP3	PCYOX1L	TSGA10	KRT19	ENOPH1	ALOX5	GRAMD2	MIR155HG	ALDH18A1	RBM4B		ZNF211	SEPHS2	RAB41	C15orf38			CDH11	NELL1		ALMS1	PTGES		LPIN3	RALYL
USP1				CASP1	TRPC1	LOC349196	LPCAT3	SOX12	SLC7A7	PHYHIP	TAF1A	ZFP36L2	PDE7A		GAL3ST3	BAGE	C9orf24	DKFZp761E198			ALOX15B	LDOC1L		NFIB	CD302		SIGLEC11	NEURL1B
DEK				QKI	DNAJB9	SCGN	PRKAG1	BUB3	LRP1	RBPMS	LOC283922	ARF3	ST18		LOC100133669	LLPH	SHC2	MOBKL1A			CCDC68	CACNA1G		FBXO43	SNX5		IER5L	DPYSL2
C18orf54				PIK3R5	ATP6V1G1	IFT140	SCO2	KRBA1	SIGLEC9	VAMP2	TOP2A	GLRX	FIGNL1		PRIMA1	DARS2	NRM	S100A10			SLC6A6	SDR39U1		ZADH2	P4HA3		SIRT4	LOC283070
SASS6				TRIM5	RAPGEF4	WDR31	SLC25A39	IKBKAP	LY6E	NDUFS8	DGCR8	MAOB	KLK15		PIK3R3	GAGE2D	COX11	NKD2			EXT1	FAM105A		IGSF5	UGT3A1		SQSTM1	ELAVL1
CDC7				NOD1	ARHGAP6	JAKMIP1	GPX2	C3orf17	PLCB2	GLT8D1	TRPS1	ACOT1	MEX3A		NBPF1	CLCA1	BTBD3	RNF217			MNDA	KLF11		MOAP1	DSCR4		OTX1	KLHDC8A
DNA2				CXCL9	LOC100286844	PTPRJ	ENO1	GPRIN1	C8orf4	ATP8B5P	SPDYE8P	TST	USP49		P2RX7	BRDT	WDR62	EHD1			ARSD	DLGAP5		RPA2	HDAC11		PDCD11	HAUS1
CHEK1				RGS19	SCRN2	RORC	PRSS21	C14orf156	DDX60L	PLA2G1B	MLL	ATF7IP2	PARP1		PRKD3	EIF4A1	LRRC49	KRT79			CSF2RB	PPM1A		MAST2	AP1S3		CHRDL2	GNA11
PSRC1				PODNL1	FAM18B	KIDINS220	PCSK9	DPY19L2	ITGA9	ACTR1B	ANKDD1A	UXS1	C16orf92		ATP2B3	CORO1B	MGC16703	DSTYK			C10orf81	ELAVL1		IFT74	ATP6V1C1		LOC100240735	AJAP1
PSMC3IP				RIN3	C1orf111	ZBTB40	IGF2BP1	ALKBH2	F13A1	PRR15L	RECQL4	CGB7	ZNF488		PIGZ	GGTLC2	MTCH1	MS4A14			ADAP2	TPTE2P3		LOC100170939	LOC100134868		ARHGAP8	CNKSR3
E2F1				OLR1	MDP1	FLJ42627	TBRG4	MAPK4	MGAT1	LDOC1	TFEC	XDH	DBF4B		SOS1	PVT1	C7orf51	IL7R			TPM2	ODZ3		EIF5	C8orf4		CCDC68	RASGEF1B
C16orf59				TAGAP	TUSC2	PDZRN3	RPS3A	JAKMIP2	ARSD	ATP6V1H	USP45	SLC16A13	SYT4		RD3	ABHD15	PHOSPHO2	C4orf38			S100A9	ZNF836		C22orf24	PLEKHB2		IL1R2	CDH2
CCDC99				SBNO2	SLC7A14	LOC283070	ARMC10	BTF3L4	TNFRSF1B	CTF1	WASH7P	TRIM6	KIAA0802		CDK2	AIFM3	NEURL1B	LCN2			MR1	RGS7		TMEM151B	MYH16		SPDYC	ONECUT2
ZNF695				PSAT1	C9orf37	CREBL2	RAB32	GABRA5	LST1	ATP6V1F	FAM123B	CTDSP1	FUS		ACTL6A	GALR3	MAPK11	HS3ST3B1			TWF1	ITGB3BP		SS18L1	CD63		C17orf59	RAB11B
SKP2				GGT1	F10	ZNF611	PACSIN3	SRRM3	LHFPL2	GBAP1	CXADRP2	C15orf21	DFFB		CCDC109B	OCLN	ACOT7	LAD1			ERGIC2	FAM184A		NPAS4	NOP2		GMPPA	PRKACA
KIF4B				MTHFD1	SPATA7	ARHGAP6	ALG1L	RNF138	P2RY13	HAS3	ZC3H11A	FAM113B	PRDM15		TRIM13	ELMO3	LOC441089	TMPRSS13			LDHB	SLC27A3		GNAI3	MTNR1A		RBPMS	FAM184A
DNMT1				PTAFR	RFX6	TBC1D12	OR6C70	HOXD11	TNFAIP8L2	NPTN	TCF3	PDIA3P	LOC730101		GTF2IRD2B	KIAA1257	ERC2	LOC121838			CXCR3	PRPH		RASGEF1B	ACOT6		RAB3IL1	SOCS4
INCENP				C1orf174	SLC4A3	RNF160	TMEM134	ISM2	PMEPA1	TMEM9	EHMT1	PLSCR4	KIF4A		SHANK2	HSPA2	RET	LOC100129034			UGDH	CNOT7		ZNF407	TMEM115		PNPO	EMILIN3
TOPBP1				NFIL3	ARPP21	METTL14	WNT7B	PXMP2	SAMD4A	C17orf55	SFRS8	MED11	FANCB		HOXB3	NHP2	CALB2	ZFP64			OR2A7	C7orf46		FLJ37453	SAGE1		FLAD1	GPR61
KIAA1524				DNMT1	CCDC53	PDXDC2	EPHA1	LOC100128640	MGRN1	CALM2	LOC150776	MTMR14	CCNB1		LMO2	SLC28A1	EGR4	ADAM15			CTSS	ZFP37		TSHZ1	HMGA2		SHISA5	C11orf41
MCM8				CTSS	SLC6A13	SNORD116-28	PPM1J	APC2	MCL1	EFCAB6	IQCB1	KCTD18	UHRF1		KPNA5	MRPS16	CUEDC1	RASGRP4			CCR5	CAMKV		DCTN3	TEX19		SYVN1	ZNF322A
MTBP				RELA	CPEB1	PON1	SMAGP	TSN	MFSD4	MRPS18B	KEL	PTEN	BRIP1		SOX2OT	UFC1	SVIP	CD163			GPR132	CCDC30		ZNF568	GABRA1		HMHA1	C14orf135
TMEM194A				SLA2	DNAJB2	SLC35F1	RPL19P12	DLG1	FAM82A2	DCXR	SNHG4	H6PD	FANCF		EFCAB7	NOB1	ARHGAP33	ADD3			ALDH3B2	WWOX		PSMC3IP	TPSG1		CAPN3	TINF2
ATAD5				PAQR5	KCNJ6	ABCA2	EXOSC5	C12orf29	SSC5D	CHP	PYGO1	TMEM71	DCLK2		SLC12A5	DGAT1	MEST	ATP6V1E2			GPR137B	TNPO2		TRIM13	DALRD3		AEN	PHF6
KNTC1				COL1A2	DNASE1	MLL5	EFTUD2	STMN4	DOK2	TRAPPC4	NCAPD2	PLA2G4A	SALL1		CNTN2	SLC4A9	DNAL1	CD81			CCR3	AMOTL1		ZNF571	ACSL5		B3GALNT2	PPP2R5E
BRCA1				CFB	KCNIP4	OGT	RFXANK	USP37	NOD2	CBARA1	DCAF17	RAB27B	PHF8		FAM48A	MRPS27	FRMPD1	MYO1F			CCDC69	ACRV1		CHRM4	MAGEA12		COL27A1	SLC25A14
FANCD2				PIK3R6	ABHD10	INPP4A	FEZ1	KIF22	C3AR1	LSR	RASA2	TANK	DIAPH3		DUSP26	HSPE1	TCEAL6	PMEPA1			CD4	SSBP3		EXOC5	C10orf47		PLA2G15	EPHA10
TMEM48				RAP2B	SNX32	PPP1R3E	PRELID1	SLC8A2	ARMC9	POLR3GL	SCN5A	PPP2R4	MCM2		KRBA1	NPM1	RCOR2	APLF			VGLL3	FUZ		PKP2	DHX37		SLC7A8	MEST
RBL1				LOC96610	OAZ2	DIDO1	GLA	SOX1	DIAPH1	ASMTL	DKFZp686O24166	CALCOCO2	C12orf48		MAP4K3	FAM18B2	HFM1	MYO10			ICAM1	HCRT		ACAT2	INHBA		HOXC5	KIF24
ARHGAP11B				B3GNT5	NME5	KIAA1370	PSAT1	C12orf41	TMEM62	LY6G5C	RUFY4	LHPP	NUCKS1		ANO8	TEX264	ABAT	CDH3			CNO	SGTA		SP6	FBXL22		NME2	CTXN1
BRCA2				TREM2	SLC9A6	LCN12	KLK5	PDCD2	SPON1	CRADD	INO80D	ETV4	SMARCD1		SYNE2	ATP5G2	GLB1L3	GJB2			RBPMS	HNRNPH3		ITGB3BP	HS6ST1		EIF3A	KIAA0087
GINS4				MYO19	SAPS2	TTC18	HNRNPL	TOMM70A	EFEMP1	WFDC1	FAM111A	CTNND1	C15orf23		STX1B	RPS6KB2	C14orf153	DYRK4			CDK6	ZNF738		ZNF793	COX15		HM13	NMBR
CHEK2				DOK2	LYRM5	ADC	NME2P1	SCARNA10	GBGT1	TRAPPC6A	ESPL1	CLTC	H1FX		PASK	SCRIB	CDC25C	PRR5			C5orf33	DLX5		SERTAD4	FLNC		SLMAP	PCDHB9
MCM5				C12orf59	LOC100128977	C5orf41	HOXA13	PRDX2	TRIB1	ARPC3	ZBTB33	HGSNAT	CDH24		PCYT1B	ZFP42	COBL	MRC2			SAMD4A	CDC7		ALS2CR4	HSPA9		S100A11	CCDC148
GINS3				CIITA	TNNI3K	SH2B1	GSTO1	ZNF227	SEC23IP	GALNT11	DEPDC1	SCP2	VBP1		ZNF567	C1QBP	GALR1	SNX33			CD244	ANKRD24		SSBP2	IRAK2		FOLH1	CACNA2D1
HAUS8				ZNF101	C22orf42	ZNF407	MMAB	SPTBN4	TJP3	HABP2	C21orf54	C5AR1	ACTL6B		CCNT2	ATP5D	DCTN3	SLC27A1			ITGA5	ALKBH1		ZNF260	SP7		PPIB	HNRNPUL1
PTTG1				FAM72A	EML5	ZNF678	WDR77	ISCA1P1	DNAH2	SPAG7	FLJ12825	PRR13	DLGAP5		TMEM41A	GAGE2C	C17orf54	SLC11A1			FCRLB	LRTM2		CEP76	FUT6		AASS	LCORL
TUBA1B				HSD11B1	LPL	FLJ44606	RAE1	LOC728554	TMEM119	GSTO1	TPP2	TRIM34	EXOSC10		ENOX2	MOV10L1	TPH1	OR2A7			SPRED1	CCDC101		TRIM45	TM4SF19		DIMT1L	MELK
RNASEH2A				C5orf39	TMEM72	C8orf46	PLD1	TP53TG3B	RBM43	COQ9	GART	TBC1D2	IPO9		SENP1	RASA4P	C12orf65	NADSYN1			TGIF2	NLGN1		RAD9B	MFSD7		PTPN13	PRIMA1
ASF1B				ADAM12	TCEAL7	SH3GL2	GLT25D1	KLC2	TRIM47	SGMS1	QTRTD1	ANXA2P1	GAL3ST3		ZNF223	IGFALS	SLC38A3	NUDT8			LILRA5	NTN3		C14orf139	LACTB		MS4A14	NUCKS1
CDCA4				DTYMK	LRBA	BRSK2	NUTF2	CCBL1	SLC10A7	C16orf71	BRI3BP	SORBS3	KLK12		ZNF192	KLK12	EXD2	LYN			WNT2	MYEF2		ALX3	GTSF1		HIVEP2	DLL3
CENPW				NFIB	AKAP11	NR2C2	PTGES3	RAB6B	BHLHE40	PPP2R1A	DIDO1	NEU1	KCTD16		MOSC2	C8orf4	PRLHR	CSF1			TGFA	DOC2A		SNTG2	SLC38A10		PARP15	FIGNL1
C5orf34				TUBA1B	C10orf108	CABLES1	TFAP2A	FZD3	MSR1	UBAP1	DPH2	RBMS3	PAQR4		SLC9A7	MAGEB3	SLC4A8	HMGA2			EHD4	MGAT4C		FYN	P2RX5		AGA	NFASC
DSN1				UBASH3A	GLYCTK	PJA2	TMEM54	KLHL25	GGT5	KDELR2	DTL	DENND1B	SLBP		CENPI	GPATCH4	NCAN	CX3CR1			LYAR	HNRNPA0		BCLAF1	TMEM214		MIA2	CELF3
POLA2				PSTPIP2	CYFIP2	RAB41	CDC26	PDS5B	CA13	ST6GALNAC4	DCAF4L1	CXCR2	MED30		AKAP5	AIFM2	KLK12	DSC2			MEF2D	BSX		CSPG5	EML3		NOD2	SEC11C
CHAF1B				RGS10	BBS12	HECTD2	DNPEP	ZDHHC13	EZR	NOL3	MCM7	IFI35	HMX3		APOBEC3C	ADH1A	ZNF511	PTGFRN			ADAMTS19	ZNF497		RANBP6	CATSPER2P1		RNF43	SLC4A8
TIMELESS				BAG3	PRMT8	LRRC56	SSSCA1	PSD	TMEM90A	SLC22A3	EP400NL	SLC10A3	PKN1		MMEL1	SMEK3P	C21orf59	RAC2			SRPX2	FRMPD1		EVL	MOGS		ARSD	SLMO1
MCM3				HMGA1	FLJ45244	LOC284232	ATP12A	LOC143666	PLEKHF1	RPL13	PATL1	TBL2	TERF1		COL9A3	COPS5	ASB5	SMPDL3B			CYP39A1	SCN3B		CNTN2	MYEOV		BACE2	FOXE3
MCM7				CP	TMEM176A	ABLIM2	YWHAZ	WWOX	SNX30	NACAP1	FBXO46	FLII	TMEM179		C6orf170	SLC39A7	RGS8	FOSL2			TMEM37	PRIMA1		RARS2	C4orf52		SPG20	DGCR9
CHAF1A				COLEC12	N4BP2L2	ZNF709	CYC1	FAM24B	OSBPL5	SULT1A1	HOXB9	WWTR1	HIST1H3B		WNT5A	ENTPD8	PDZD4	RIN2			FZD7	LOC283174		CNTNAP2	GYG2		TES	MGC45800
FEN1				NCF4	TRIM23	LPL	RPL26L1	ARL3	EMR3	CLU	DIAPH3	CYP4V2	POLA2		LGR6	KRTAP6-3	ADARB2	GPR65			GLIPR1	C14orf153		NANOS3	WFS1		TOP1MT	KCNJ6
SMC4				GPX8	SLC32A1	LOC728392	EXT2	KCNH1	LY96	TMEM231	AGAP8	FGFBP1	MGC57346		C14orf118	ETS2	TRIM3	MSX2			DHX37	SCGN		ATL1	OS9		GPR35	DKFZP434H168
ECT2				CCDC138	CETN3	KIAA0087	ATP5G1	CEP97	BST2	DHRS1	PREX1	SAMD12	GLMN		ZNF85	VARS	VPS37A	PPP1R3D			SLC9A3R1	ZMYM3		STXBP5L	EDEM3		TMED2	SYNGR4
C1orf112				CD300LF	ARMCX1	C1orf9	TBCCD1	AACS	ACY3	ID1	KIF24	COX18	TUBB3		PDK3	SNCG	TXNL4A	STAT2			IFITM2	IGFBPL1		ZNF782	ORM1		C11orf21	NANOS3
FANCB				GART	PRKCE	DUSP26	TM4SF19	NOVA1	PLAUR	BAG1	CDCA2	LOC80054	C16orf93		SLC26A10	TIGD5	KIFC1	SDC4			MYOF	MGC16142		ARMC8	ATP8B5P		MMP13	GCDH
SHCBP1				XKRX	CHRNB2	ANAPC4	MRPL21	LOC147727	LOC388242	AP3S2	GOLGA8A	ACP2	HNRNPM		EMILIN3	NEURL	MTMR9	C16orf54			ANXA3	ZNF271		HMGN1	C11orf9		MACC1	CDKN2AIP
ANLN				BIN2	BBS2	CEP350	EIF4G1	CORT	ITGB3	CCDC107	GPR174	DCUN1D3	CRMP1		SYNGAP1	PEX16	HABP2	TSKU			TREM2	CSNK1E		UBE2E3	DCAF8L2		DAB2	C19orf61
C11orf82				TMEM171	SMOC1	PTCHD2	GRWD1	ADAMTS18	PNKD	HIGD1A	TTF2	STX4	ILKAP		SLC27A1	C12orf23	PSMG2	TPM2			RPS6KA4	SS18L1		TOP2A	PDIA6		CD55	CIRBP
RAD51				PTPN22	CTSF	B3GAT1	SNRPD2	GEN1	OMD	RPL29	TLN2	MCTP2	UBE2MP1		LOC202181	WIBG	LIPE	STK38			C1orf170	GAL3ST3		SNHG10	SPRYD4		E2F4	SEZ6L2
FAM83D				GLIPR2	MAPT	WHAMML2	CHST14	NCBP2	GPR34	PIGY	MCM2	HSPB7	CCNB1IP1		EIF5	SEC24C	RAB11B	FGF7			ACTR3C	ADCY1		RBMX2	HSPA5		DAK	BTG3
TACC3				ARHGAP11A	ANKH	ZSCAN20	DEFB103B	NCAPD3	SLC11A1	DNASE1L1	C13orf23	SLC24A1	SEZ6L		ZNF439	NUDT13	DOC2A	C9orf109			C19orf38	NKX6-2		SEZ6L	C17orf91		KCNE4	C3orf14
FANCA				AIM1L	ZC3H14	PRKAR1A	ATP6V1E1	NUDT2	IL7	TECR	SPDYE6	ALOX15B	OTUD3		ATP2B4	LAPTM4B	SP8	LRG1			ASB13	REC8		SEPHS1	ATG2A		RIPK3	EFR3B
IQGAP3				COL10A1	PHF21B	KCNH7	PRKCI	FEM1B	OAS2	PRAF2	DDX26B	SH3RF2	ZSCAN16		KBTBD4	GABARAPL1	NKAIN2	S100P			C1R	SLC26A10		ZNF431	UGT1A9		SGMS2	SLC25A29
E2F8				MST4	CACNA2D2	ZMYM6	PRRG4	C2orf76	SPATS2L	C4orf12	TPX2	IL33	C6orf174		SCAI	CBR1	NAT14	SIGLEC14			FOLH1	NRF1		ADCY2	SDF4		SH2D2A	KCNMA1
XRCC2				SIGLEC10	EHBP1	MYBPHL	RPS28	TTC5	SPSB1	APOH	FLJ40330	PDLIM2	VEZF1		IQCC	CXorf48	C8orf79	SMEK2			IER3	CDKN2BAS		USP49	FAM38A		TNFSF14	POLD3
POLQ				PABPC1	DCTN6	ZNF211	OSTCL	LOC100128822	PPARG	EXOSC7	WDR90	TEK	FGD1		BUD13	DNAJB12	SYT11	ADAM8			DPAGT1	DPY19L2		PIK3C3	NIP7		SMAD6	ZNF14
EME1				CCL21	GDF9	TPP2	PCBP2	UCKL1	AGR3	PLUNC	ZNF680	MTUS1	GNG4		EZR	TMEM11	SDK2	RNF125			TNFSF9	ELF2		KPTN	DGCR11		ESRP2	FOXD1
GSG2				CDH24	C5orf53	CRIP2	CYP4F3	SAC3D1	KIAA0408	NCRNA00081	CENPL	BCL2L13	DCUN1D2		HOMER2	CIB1	FADS1	SSH1			G0S2	HCN2		GRIK5	MLKL		LOC728606	SLC27A3
BLM				LCP1	MBLAC2	MED23	PSMD3	PPM1L	LOC100233209	CLIC1	GCNT7	GSTM2	LPGAT1		PRKACA	RPL13A	KCNK17	C17orf60			TSC22D4	RNGTT		RABL5	NEFH		TYMP	ZMYM3
C15orf42				TMEM92	FLYWCH2	ZNF594	CT45A1	C16orf59	FAM114A1	RPUSD3	ANLN	KIAA1462	H2AFZ		ANKRD36B	TMEM223	LRRC16B	ST3GAL1			CTAGE6	TSG1		RADIL	CCS		ST8SIA1	PNMAL1
WDHD1				CSF3R	ST18	HIPK2	CDC42EP2	ZFP1	COL4A3	LGR4	SLFN11	OSTF1	CELSR3		SERINC1	ISG20	NRTN	TMEM117			IL21R	KCNH6		ESCO2	SEC31A		PLD2	KRTAP12-1
SGOL2				TANC1	MED7	TRIM67	MMP3	RAGE	CD302	PLD3	NEK2	FXYD1	DDX55		KIAA1467	KCNC2	LOC729991	TNFSF10			VSIG4	RXFP3		CNTFR	FAM18B2		MLEC	NPPB
PLK4				RPS6KA4	TUSC3	BPTF	GRHL1	BRSK2	SNAP23	WASL	RHOBTB1	HLA-H	CCDC45		KBTBD7	HECTD3	NCAPG	IFITM3			SNX20	NRL		SKP2	ARPC1B		REP15	IFT81
KIF15				CYP27B1	ARMCX5	PCSK1N	OR7A5	GPR173	ADAMTSL4	C12orf68	C21orf45	FOLR2	TMEM74		RALGDS	PFDN6	RGS4	RASGRP3			SULF1	ZSCAN12		CDKN2D	DNAJC25		RNF135	CCDC123
MCM2				TPM4	ZNF596	NKX2-1	ME1	UNG	MMP2	MED29	C1orf107	KIAA0040	MYCL1		PRRT2	UBE2F	SYNGR3	CTSB			MFSD10	FAM76A		ILDR2	ANKRD39		SPRYD3	KLF11
MCM6				UBD	WDR48	FAM123C	UPK2	RPF1	APBB1IP	PXMP4	ZNF333	TSPAN31	CCNA2		LOC728392	ADCK5	CEP76	TTC23			CEBPA	ZNF461		GMEB1	SLC9A2		FGD6	PPM1A
CDK2				KNTC1	LOC441204	ARHGEF9	HMBS	DNAJC6	SGPP2	CREB3	INHBC	TMEM102	C7orf41		DMBX1	MRPS17	H2AFY	TRIM31			PCSK6	LOC100132354		ZNF292	MACC1		ATIC	WWOX
TCF19				RYK	AMIGO2	ZDHHC21	RPS19	G2E3	MYO1F	AGPAT9	CENPI	FGD5	CPSF6		KIF7	C5orf32	CCDC101	LUZP1			CD180	DDC		SMC1A	CD55		DKFZp761E198	EEF1A2
E2F7				SPATA12	CASC2	NPAS3	NPM1	MICAL3	CD180	UNC50	HLA-DPB2	ZFYVE21	ZNF764		PIK3C3	PDIA3P	KIAA0802	FAM35B2			C17orf59	LRRC16B		KLHL15	MPP7		HIP1R	SALL3
LMNB1				MYOF	NAT14	FBXW7	CNPY3	ZNF326	PCP4L1	TMEM14C	DIXDC1	TMEM87A	RETNLB		PHF10	TBRG4	DSCAM	TRIM56			SLC20A2	CEBPG		SUZ12	FCER2		IDUA	FAM127B
E2F2				RNPEP	ABR	C16orf86	GDA	TTL	FUCA1	COX6B1	SDCCAG1	MPV17	MSI1		FANCE	AIMP1	TUBB2C	S100A16			PDE4A	MYO3A		BRSK1	FZD10		DENND1C	LOC283404
STIL				CCR1	ZNF10	ITIH4	RPS6KB2	RAB3A	NAT1	ACMSD	INTS4	NPC2	SCN8A		SENP2	WDFY4	TRIM46	PTPN18			PPARGC1B	ONECUT2		E2F2	LHPP		GOLGA3	HCN3
CLSPN				ST6GALNAC2	AMN1	MTERFD3	AADAC	SMARCB1	PIK3CD	42065	PPP1R12A	FOXJ2	PHOX2A		ZNF573	CSNK1A1P	SYT17	KAZ			ACSS1	MSH2		SP3	GPR39		FAM83H	PDCL
EZH2				LYN	RALGAPA1	PCNT	HNRNPA1L2	EMX1	HLA-E	C1GALT1C1	RNASEN	CTSB	CENPL		KEAP1	SNTB1	GPR158	TBC1D2B			LOC100233209	WDR62		PNMAL1	C8A		LY75	IFT122
BRIP1				REST	CNRIP1	SLC2A13	FLAD1	DLX5	PVRL4	BAT5	BPTF	IL17RC	SEC61A2		KIAA1328	FST	SNHG7	NPHP3			GPR114	ZNF345		HOXB5	TMEM87B		SLC10A7	C13orf36
C12orf48				TYRO3	KIF5A	DCAF16	TSPO	LOC284900	CD22	PAM	OSBPL8	CHMP2A	EFR3B		GTF3C4	LOC441601	NXF2B	VAMP8			ADA	DISP2		VRK1	ADAM9		CES1	ABLIM2
RAD51AP1				BCL2L14	TMOD2	ZNF117	MAGEA11	TCTE3	WFDC13	SLC44A4	IQGAP3	TINAGL1	CHRNB2		C2CD3	G6PC	TMEM55B	MBNL1			MAN2B1	HDGFRP3		NRSN1	GIPR		NFKBIZ	SLC7A4
DSCC1				ANGPTL2	TMEM128	GNAO1	SYNGR2	ATG4B	ENDOD1	CHPF	DNAJC13	TKT	MIR17HG		POLDIP3	C10orf88	ITPK1	ANKRD22			FES	RDM1		TCF3	PIP5KL1		MSTO1	DISP2
WDR62				IL2RB	DKFZp434J0226	KIAA0355	SENP3	ASTN2	IKZF1	LOC158572	ACAD11	EDN1	HNRNPH1		MYO1H	NDUFA2	XRCC1	DYSF			IKZF1	LCORL		MATR3	CDX2		KLK6	TET1
NCAPG				MGC72080	RNF128	NRBP2	MTP18	FBXO21	ERRFI1	PSMB6	RAD54L2	VMO1	TLX3		DAPL1	SAPS1	C8orf83	CARD11			IARS2	GABRB3		SNCAIP	FAM65A		TRIM8	B3GALT5
TYMS				MORC4	DPP6	PRMT8	ZDHHC3	MDH1	ADAM15	THAP4	ZNF26	ACTR2	POU4F2		EYA3	C2orf62	SIRT6	PIK3R6			SEC16B	CRHR1		LANCL1	AKR7L		CATSPERB	LOC100128811
SPC24				CCDC137	GRM4	LOC441455	FKBP1A	C15orf23	OLFML3	SLC25A23	THOC1	FKBP5	KIAA1524		MPV17L	LOC127841	TXNDC16	APBB1IP			HDLBP	GPRASP1		MMD2	DPPA4		ABHD14B	NCAPH2
HELLS				CPZ	ASPHD1	FRS3	NOL10	RNF187	ADORA1	CCBP2	PARP2	STEAP1	AURKAPS1		EML1	STBD1	H1FX	DUSP27			TNIP3	CDKL3		CREB1	MGAT1		COL16A1	RUFY2
KIF11				FAM83G	MTMR7	RGS7BP	RGS20	FAM122B	CLIC5	C5orf49	RGPD1	FAM114A2	TTLL7		SLC9A3	UGT1A1	KHDC1	LPAL2			MYO1G	NUCKS1		C19orf25	ANKHD1-EIF4EBP3		G0S2	UBE2S
FAM72A				BCL2A1	DDC	C8orf77	MRPL51	ZRANB3	PARM1	LSMD1	CXCR2P1	PRICKLE2	ELOVL7		FYTTD1	HSD17B7	RNF182	TRIM22			SIAE	PACS2		POT1	RBPMS		LAMA5	PSRC1
FAM72B				TLR9	KLB	GRIK3	KPNA1	SYT11	HEPH	FAM108C1	GJC1	PLA2R1	MEP1B		EFNB3	C4orf44	TMEM163	HSPA7			HS3ST3B1	PTTG1		ZNF295	TMEM120A		FGF7	SSBP2
FAM72D				CSF2RA	CLVS1	ZNF24	NUP93	YAF2	TAX1BP3	GLB1L3	PSRC1	CCDC69	MDC1		B4GALT5	PSMC5	ACSL6	IFI16			HLA-E	C13orf27		SNW1	COL4A4		MRC2	CRY1
KIF14				GFPT2	PCGF5	MAP6	RIT1	TAF11	AEBP1	MRPL54	NCRNA00189	SERINC3	ZDHHC23		HOXB9	CHST12	PAFAH1B3	SLC2A9			IL15	C6orf35		WDR62	SLC28A2		COMT	SHOX2
CENPF				TMEM194A	CLDN12	PDXDC1	PSMB5	WDYHV1	C2CD2	NPAS2	RPS6KC1	NQO2	TEX15		MLLT4	CHD1L	MYO3A	FAM123B			IL10	WDR54		TCP1	CASC4		TRIM78P	FRMPD1
ASPM				NUP93	TMEM129	ZCCHC18	EIF4A3	MT3	LPXN	TPST1	PRPF38A	TMCC3	ZNF195		ZNF510	NDUFA3	WEE2	ADAT2			C20orf54	SYN2		RAE1	GULP1		WDR26	TEAD1
PRC1				NCF1	AIG1	MUM1	LOC84856	TAL2	CD93	DNAL4	ZMIZ1	SNX21	WDR90		PHKG1	PGAM5	FOXJ3	PI3			KMO	RNF219		FAM163B	HDLBP		SLC25A37	KHDC1
FANCI				MDK	TEF	PREPL	WIPI1	DDHD2	SRD5A3	ANKRD56	MSH6	PDK2	ZCCHC11		FOXO3	FKBP11	C2orf77	FCGR2C			MIR155HG	CKAP2L		SH2D7	GALNS		NAT1	C5orf49
ARHGAP11A				UTP14A	TBX19	SEC11C	GBAP1	CNTNAP2	PPIC	CHID1	MPDZ	NFKBIA	RPS6KA5		ZBTB26	GALK2	NDUFA7	ACBD3			RAB31	DRD5		ZNF737	GPR133		DNAJC2	WSCD1
NUSAP1				FGFRL1	PHF17	LRRC26	GEMIN4	SENP1	SIRPB2	OSTCL	ZNF93	CSGALNACT1	NEK2		TOPBP1	FH	DPYSL3	PARP15			ZFP36L2	VBP1		GNRHR2	GABRA3		ORAI3	RNF219
BUB1B				NLRC5	IP6K2	KLF12	NTS	RTN4IP1	CRTAP	SMPD1	RC3H1	NEIL1	RAB3B		BRSK1	RPS2	PNPLA7	AQP9			IFRD2	PLEKHJ1		DCX	DERL2		XG	WBSCR28
ZWINT				SULF1	BTRC	KIAA1244	LLPH	LINGO2	FAM38A	PRMT2	EIF2C1	ZDHHC7	CLSTN2		DCC	OR51E2	SKA2	ITGA5			PGM5	NAB1		CCDC21	UBR1		PPP1R3D	DTX3
DEPDC1B				NECAP2	TMEM163	HCFC2	GPR172B	HOXD10	FCGBP	MARVELD3	PAQR6	C1orf116	ZWILCH		CITED2	C21orf129	C16orf48	ENDOU			SH3RF2	LSM14B		B4GALNT4	FAM163A		C8orf4	NAPB
FAM64A				PLEKHN1	NENF	AGAP8	SOHLH1	BTBD11	ARHGAP42	CLDN9	FAR2	ERMAP	SLC25A29		C5orf13	BCAR1	MGC57346	DDX47			SERPINB6	DTL		HIST1H3F	CSAG1		COX18	FNDC5
NUF2				C1RL	CKB	MPHOSPH8	SNRPC	FKBP3	MRC2	IK	GPR161	CDSN	OR2B6		ZNF564	NELF	KCNIP3	SH2D4A			CMTM6	C5orf49		MANEAL	TREH		ATP6V1E2	HNRNPA0
SKA1				CLDN23	ZNF396	BAI3	KLK7	SYT1	EPHA2	TMEM125	FEN1	ZC3H12A	CNIH2		RBM7	NME2	PCSK1N	CFI			TLR10	KCNJ6		ZFP112	KIAA1033		EMID2	MSH2
NDC80				SLC16A1	CRYBA2	ZNF778	ETFA	HAPLN2	CHI3L1	TPT1	RFC5	VDR	UBE2C		TIAM2	ALDOA	E2F1	NPL			AQP3	CUTA		KIAA1211	CLEC2L		RARA	TRA2B
KIF18A				C1orf38	C21orf49	DNM3	BRMS1	HIST1H4E	PPP1R14D	APOM	SGK494	CD97	TBP		TYMS	IRS2	SIX3	LOC100240734			HAPLN3	SALL3		SEZ6	C10orf108		C17orf107	RBBP8
UHRF1				FAM110A	APP	TCEAL3	METTL1	UBAC1	OLFML1	NR3C2	C11orf61	SLC9A9	SPIN1		PRPF4B	TIMM16	GEMIN8P4	FAM115C			LUZP1	C3orf15		PCYT1B	SYNGR2		ABCB4	NOVA1
KIF20A				POLE3	AP3B2	SEZ6	PPP1R2P1	SEH1L	RIN2	EEF1B2	DHX34	FMO4	NXPH1		TIMP2	CCDC144NL	H2AFX	SLC2A14			TAPBP	XKR6		PPP2R5E	SLC7A8		NME4	FANCC
CDCA8				MCM8	DCX	ZKSCAN2	SERPINB10	H2AFV	ARHGAP30	ITFG3	ZBTB44	HS1BP3	SLC10A4		MIB1	NOL3	SAP30	ADAP2			PARVB	PKN1		CASP2	GSR		RAG1	PHC2
ORC1L				SPI1	SHISA7	LOC401431	NKX2-5	MDH1B	DOK1	SLC35F5	MCM3	PROCR	HOXD13		ZFR	LAMA1	ZIC5	PLEKHB2			FERMT3	FIGNL1		HES6	C15orf52		MINA	ARHGEF7
RAD54L				CHST11	LRRFIP1	42067	LSG1	RAPGEF4	ANXA4	NDUFV3	ZNF507	IQSEC1	TDRG1		ISLR2	DULLARD	CNTD2	ACACB			ORAI3	HOXB5		NIPSNAP3A	CEBPD		ZHX2	KIF22
KIF2C				HCG11	RNF103	MACF1	KRT84	FAM200B	TMEM8A	IFI27L2	EML4	C21orf63	ZDHHC22		DSCR6	CD99	ACTG1	IFITM2			HEATR3	C10orf140		ZFP161	PDXDC1		HYAL1	SARM1
GINS1				MTMR1	RABEP1	ZNF718	NAA50	INO80C	SFTPA1	GDE1	DACT1	NFE2L1	FAM71E2		APBB2	PA2G4	PCDHAC1	SF3B1			SLC1A3	SFRS13A		WDR47	TINAG		GFPT2	SIVA1
CDC6				TMEM39A	CHN2	USHBP1	EIF3M	SLC6A15	ITGB4	GOLM1	CPB1	SMARCD3	UTS2R		HBS1L	ZSCAN2	GAMT	ACSM3			GPR65	PURG		KPNA5	YAP1		MED11	FSD1L
MCM10				FLJ36031	HAO1	CADM1	EDARADD	SFRS9	HLA-DOB	C4orf34	EN1	ALDH3B1	CDCA3		DDB2	CMTM8	GRIP1	C13orf18			B4GALT1	SNAP91		ZNF189	SDSL		PRICKLE1	LOC285548
RRM2				IFI16	ZC3H12B	NAPB	TEAD4	TCEAL2	LIF	DNAJA2	PUS7	A2M	CBX2		SCRN1	DOK3	FAM70B	SSPO			LRRC25	SCAMP5		KLHDC3	NAPRT1		TGFA	FRS3
CEP55				FCGR1B	NRL	ZZEF1	PSMD12	LOC645676	HLA-DQA1	ISCA2	SGOL1	MTMR11	C1orf109		RNF144B	CACNA1H	ZNF653	ST6GALNAC1			HCLS1	PXMP2		TCEA2	PITPNC1		AKAP7	C1orf201
MYBL2				CBX3	KIF9	RAB11FIP4	FAM181B	C2CD4C	SLFN12	SLC25A6	LOC729603	DOLK	BMP8B		IVNS1ABP	SNHG3	HOOK1	TNFSF13			PNPO	LOC400804		PMAIP1	SYNC		GBGT1	POU4F1
PLK1				CAD	RTN4RL1	KIAA1147	GM2A	SLC18A1	VSIG4	GLTP	KIAA1210	FIS1	NEIL3		CCBL2	LIF	PIN1	C6orf132			TEAD4	CA8		KIAA1009	SPANXC		EIF5A	DIRAS2
CDC20				TRAIP	RGS7	RNF19A	MRPS2	C6orf167	IL31RA	FBXW5	PTPN18	MYOF	CENPI		KIAA1737	ADAMTS6	C1orf183	SPRED1			CYP2S1	EVI5L		HDHD2	BRDT		TWF1	CCDC23
ESCO2				FAM83A	OPTN	MTERFD2	CD276	GPR61	SNTB1	NCRNA00094	ZNF280A	AP3B1	TMEM145		ZNF200	CBARA1	ENOPH1	RARRES1			C17orf44	PARP2		CIB2	HORMAD2		C2orf88	MEX3D
CDCA2				TXNDC5	RPH3AL	STMN3	SH3BGRL3	HOXD13	FABP3	SPATA18	GSG2	TAPBP	PLEKHG4B		NTN3	AMACR	CCNA1	HMCN1			AGTR1	KNCN		DCHS1	TEX264		SNORD17	SUV420H2
GTSE1				LOC153684	CBR4	USP20	NACA2	LANCL1	CP	OST4	RASSF4	NOTCH3	PROCA1		C11orf30	ANKRD30A	ROBO1	HLA-DMA			IL2RB	RIMKLA		ZBTB12	HMHA1		TRIM10	DOC2A
SKA3				ATP6V0D2	ZNF280D	ABAT	RPL27A	TMEM22	STK17A	GMPR2	C12orf35	HDAC7	CDCA4		ATAD5	GPR37	GMNN	LOC144571			ABHD14B	LRDD		EDN2	NELF		TMEM71	TSPYL4
CENPA				CLDN4	KL	HSF4	RPL6	C9orf72	TNS3	MRPL22	ZNF227	DCN	SIP1		NMBR	UPB1	SEH1L	ADAMTS9			C3	C8orf12		DCK	NECAB3		REEP5	SKA1
TROAP				GMEB1	ODF3L1	KLHDC9	ADAD2	LOC84931	MX2	TST	HYMAI	AQP1	C18orf25		SIX3	CGN	B4GALNT1	RNF213			C15orf38	DNAJC9		CCDC90B	C14orf126		GFI1B	PLEKHG4B
HJURP				CENPO	C15orf61	EPB41	FST	FOXD3	CYP4B1	PHF1	LOC399815	SLPI	SLC35F1		ATP7A	MTHFS	CCDC148	USP34			BTC	CCDC123		STAG1	FAM176B		MYO1F	CCK
RACGAP1				NFAM1	MOCS2	USP16	ULBP3	C20orf11	ADORA3	FLJ39582	DDX46	LOC728643	ZNF238		RPRD1B	PPP1R3G	FAM135B	PARP14			STAT3	EFCAB1		SOX2OT	ZDHHC7		MAP4	NIPSNAP3A
TTK				LY9	LEKR1	C6orf26	UBE2Z	KLHL31	EFEMP2	BCAT2	EYA3	NOTCH2NL	FAM102B		RARS2	C1orf64	NUDT9P1	ALPK2			IFITM1	KHDC1		CENPW	ANO3		UGT1A6	ABI2
MELK				KIAA1217	TMEM145	CLEC4F	CHST7	IRS4	DYSF	MOSPD3	C19orf44	AREG	DLX1		FSD1	NAPRT1	PAIP2B	MTMR12			NCF1	ATOH7		RFXAP	UFSP1		SPOCD1	ZNF833
DEPDC1				CASP10	CPNE4	POU6F1	SH3RF2	PLEKHH1	H6PD	PSME1	RUNX2	FCGRT	C21orf58		PDE7A	MFSD10	SUV420H2	CSF2RB			PABPC1	CDK19		H3F3A	RNF10		PLEKHO2	SMC4
SGOL1				C1orf83	TMEM167B	ZNF154	ATP5G3	AKT3	RPGRIP1	C11orf1	ARL5B	LRPAP1	HOXD10		TRAF3IP2	RAB24	C19orf45	RGPD1			CXCR6	KIAA0895		KAZ	GOLGA3		OGFOD1	UPF3B
DLGAP5				HCLS1	PRKACA	RAB3C	LOC727896	WDR53	IL32	DACT2	GPR45	FAM151B	RTN3		EPC1	HAL	KCTD9	SIRT4			ENTPD7	KLHL15		MARK1	NUDT8		ABCC2	SHISA7
CKAP2L				HPS3	KCTD12	TSPYL2	LOC647288	C10orf41	HSPG2	FAM19A5	HOXA1	KIAA1539	RFX3		C2orf63	C12orf52	KCNH2	GIT2			KLHL6	POU3F1		KIAA1731	ITIH1		LGALS8	ZNF519
BUB1				IRF7	KLHDC9	KIAA0467	FZD7	DTX1	CR1	STX5	TARDBP	CTSG	ING3		BHLHB9	NANS	MNS1	LOC100134868			SLC19A3	BHLHB9		MRAP2	OBFC2A		MRM1	ELOVL4
EXO1				SMAGP	NUDT12	NCAM1	FTSJ1	RAD54B	SETD7	OS9	CXCL9	STEAP4	TRMT11		UBR7	DGCR11	TMEM178	ZNF185			SLC2A5	PAQR4		SLC10A4	KLHL38		ITPR1	SAMD1
TOP2A				RFWD3	CASKIN1	LHFP	GNPDA1	PODXL2	VGLL3	SFTA2	HELT	TNKS1BP1	LMNB2		ITGA7	GLYCTK	HS3ST6	SLC9A3R1			C8orf30A	NUDT21		RBBP5	C2orf27A		LAMB2	MTNR1B
KIFC1				MFHAS1	TFEB	TDRD6	DTX2	WEE2	C10orf128	AQP7	ZFHX4	KLF8	PTCHD2		ILDR2	FAM91A1	GSK3A	A2ML1			ACSM3	PBX3		MBTD1	TGFB1		SLC6A6	HECTD2
KIF18B				FPR3	OR2C1	FBXO33	DVL3	KHK	CYR61	PEBP4	CWC22	BLVRA	C12orf75		ZW10	PTRH1	C5orf54	ALDH1A3			C12orf11	ZNF568		MYT1L	OR10AD1		UTP3	TMED8
CCNB2				HOXA1	CACNB4	C16orf93	TBL1XR1	ERC2	DOCK9	APRT	ZNF84	KCNS3	CDKN2A		42255	NT5C	DCI	BIRC3			TEX264	PPP2R5E		ZNF326	GNS		CDR1	ESCO2
KIF23				CCL5	C1orf122	TTC21A	UNC119	CECR5	SIGLEC1	RTN2	SLC5A3	SPSB2	CENPJ		IFT80	MFSD5	FGF17	IL10			NFKBIZ	C1orf187		RELN	FAM177B		ITGAM	NECAB1
FOXM1				HN1L	TTC15	ZNF76	FADS6	SYNGR4	S100A14	RTN4RL1	ZNF828	VSIG10L	SUDS3		OGFRL1	C4orf19	C9orf53	SDC1			OSCAR	TINF2		HNRNPA3	VARS		ACSS1	HP1BP3
CDCA5				CYTH4	STMN3	TMPRSS6	AIMP2	SPHK2	PTPRU	TMEM59L	SMC3	PML	MRGPRE		PORCN	SERPINI1	KSR2	RNASET2			SPHK1	LHFPL4		SELV	TPD52L1		IFITM2	MRGPRE
NCAPH				NANP	STMN4	ZRANB2	SNRPB	CNTNAP5	ICAM2	LGTN	SRPK1	FAM35B	ERCC6L		PHF2	TMEM70	SHD	MITF			FASN	ANO4		TAF9B	CAPN9		SERPINB6	STXBP5
TPX2				TJP2	C18orf18	ZSCAN2	JOSD1	CELSR3	TRIM38	DEGS1	CROCCL1	ANKRD29	SFRS13B		SENP5	ZFAND1	ARG2	TMEM49			BTK	SNW1		ZNF250	DOCK1		BDH2	C7orf46
				XYLB	DCAF8	RTN1	UNC45A	USP31	RP1	MORN4	FGFR1OP	DUSP7	TMEM39B		IGFBPL1	CHP	PXMP2	HLA-DOB			LOC80054	SAC3D1		C21orf91	ID1		GAS5	TMEM39B
				SIGLEC1	FBXO9	FAM188A	DUSP7	WDR83	KCNJ15	SFTPD	CDK13	PRKCE	ZBTB5		ZBTB8B	MLPH	HGFAC	HPGDS			EVI2B	SUZ12P		CLVS2	ABLIM1		ERF	KIF11
				FNDC1	PLEKHA3	EBF2	LAD1	SNHG1	KCNK6	TFEB	UACA	CASP10	KRTAP17-1		ZGLP1	RSAD1	CHN1	IL13RA1			C10orf26	SLC35D3		CRMP1	B3GNT6		TMED3	RBBP7
				CBLB	C14orf128	ELAVL3	DDIT4	PRH1	SLC24A6	MRPL40	PRKD3	CUX1	CAMSAP1		FOXO3B	KBTBD10	UBE2T	MKNK1			RAPGEF3	ARL6IP1		EIF4A2	ARRB1		ABCB1	NCAPG2
				TRPV4	DKFZp779M0652	LPIN1	C19orf24	MTERFD3	KLF2	LMBRD1	BTBD12	EEF1A1P9	INTS7		CCNL1	BOLA3	STMN1	C1RL			CLIP1	ATP6V1D		C9orf4	B3GNTL1		LRRC59	42252
				ZYX	PEBP1	ARHGEF10L	PPM1G	ST8SIA5	GPR133	KCTD21	NCRNA00120	C1orf130	CDK2		HAUS5	FAM96B	SLC25A4	RIPK2			CHPF	ZDHHC13		PKIA	HDAC10		TLR1	ZNF483
				PILRA	LRRTM1	MCM3AP	MOCS3	MAPK12	NCRNA00160	DULLARD	SMEK1	ASPH	C1orf95		NPHP4	SYBU	GRIN3A	PRKX			COPZ2	ZNF253		ZNF84	GCNT3		BCAS1	CEP57
				CCNO	C2orf63	CHD1	GOT2	KIAA0528	DCN	MUC21	LTB4R2	EPHX2	PRTFDC1		FBXL3	DEF8	AKD1	ZNF169			GBP2	CRIP2		CCDC123	PDGFRL		CD22	CADM1
				ADAMDEC1	PID1	TRIM39	SLC10A3	C14orf101	ZNF319	BTBD6	LOC144438	FNDC4	PABPN1		PUM1	ATP8B1	HOXB2	FAM35B			SLFN5	C21orf121		NOL4	NES		C17orf44	E2F1
				SWAP70	SFXN5	NOVA1	GABRA3	SAP30	GSTM5	STK32A	C1orf163	TXNIP	DENND2A		LMNB2	GLI4	TRH	FGFRL1			C16orf54	C6orf64		ZNF416	FTL		SIDT2	USP33
				TNIP3	SMPD1	EIF4E3	CPA4	LOC100286844	TRIP10	DPP7	HELLS	MCC	GRIK3		PLXNB3	SLC2A2	CCDC40	CILP			GPNMB	MTMR9		C1orf96	IMP3		TOM1	ZNF559
				CD7	MRAS	FAM193B	LOC100101938	ZNF180	C1orf150	MTHFS	RACGAP1	SPIN2B	NFKBIL2		IFT172	MIF	ZNF76	COPZ2			ZNFX1	SAE1		AMPH	EDEM1		TFPI	PLCXD2
				DUOXA1	STXBP1	STX1A	ATP11B	TMED8	PRDM16	LOC84989	ZNF417	F13A1	ASRGL1		ZNF367	FBXL6	MED16	SP100			SWAP70	DZIP3		SUMO3	MAN2B2		C15orf39	C19orf25
				SEMA4A	KLHDC2	CLCC1	CENPM	FAM131A	PAEP	RPS3A	HOXC8	GPER	EXO1		FAM102B	LOC154822	PFN2	FRMD4A			RGS14	LOC157627		DCUN1D2	C3orf36		EIF5AL1	NKX2-1
				FYB	EMX1	PDDC1	GCAT	HNRNPR	EHBP1L1	GSTM2	MME	IL20RA	HMMR		CTSF	ICT1	TMSB15A	TYRO3			WDR43	CLSTN2		ZNF562	CLPX		NAPRT1	DAPL1
				RAB32	LPPR2	YPEL3	HSPE1	ANK1	NLRP3	SURF4	LOC440896	GSDMC	CEP72		ARMCX6	COLEC10	VEZF1	SHH			HYAL1	CBLN1		FYTTD1	SLC11A2		RELB	CDC7
				HMOX1	KLHDC8A	ZNF354B	HTR7	NDUFB5	WDFY4	TMBIM1	SETD5	PRRG2	C14orf138		RIMS4	TMEM141	NR0B1	CHP			PLAGL1	GLB1L3		TSGA14	PGM5		BATF	DCAKD
				RNASE2	APIP	MSMP	AIM1L	PCDH8	RNASE6	PPIAL4C	BUB1	C1QTNF7	KCNT1		LDOC1L	BCAT2	KIF22	ARHGAP18			CFB	SARM1		PRPS2	ALG1		HADHA	LRRC10
				BTN2A3	PDZK1	WAC	HOMER3	METTL10	SAMD9L	LOC441869	CPSF1	IL1RAP	FAM5B		LOC283731	VGF	PNMA2	CYP4X1			XAF1	RD3		VPS4B	LRRC29		C12orf27	DHFR
				CARD9	SCFD1	USP33	PAK1	PSRC1	NOG	CHIA	RMI1	ZNF860	FAM158A		TMEM98	CIDEC	ADAM22	EDEM2			CLTC	TFDP1		PMS2L4	ADAMTS20		NUDT19	PEG10
				ISLR	RNF6	ANKRD36	ZDHHC12	LOC220729	FUT6	DNALI1	TAS2R60	ZG16B	MND1		ARHGEF4	DDC	PLCB4	ZDHHC7			ICAM3	FOXD2		C1orf83	ELOVL1		SPRYD4	LIN52
				CCL13	TTC18	HEXDC	IMPDH1	TIMELESS	ESAM	TOMM7	RAD52	HERPUD1	CHML		GSK3B	MRPS24	CDKN2AIPNL	SGK1			SP110	MAD2L2		WDR8	NDUFC1		ALG8	IFI27L1
				POLE	C6orf226	MECP2	COX6B1	NUDT9P1	NOX1	AHCYL2	DLX2	RNF181	TP53TG3B		C12orf53	GGT1	MEP1B	IMPDH1			TSPO	GRIP1		KLHL24	LCN2		C1orf53	RSBN1
				SPSB1	MXD4	JAM3	MYC	LOC338799	LMOD1	ATP6V1D	CRAMP1L	NIPAL2	DRD2		LOC349196	MRPL17	CKMT1B	CASP1			GRINA	CHAF1B		GNG4	GBF1		CD99	SCN3B
				NUF2	SARM1	DDC	PORCN	DGUOK	TMEM87A	ATXN10	TTLL5	TM2D2	CYTH2		SFRS18	HBQ1	EMX1	FLVCR2			LAMC1	SLC7A4		FAM81A	TMEM82		OSMR	HCRT
				MEX3A	CDKL3	ARVCF	FERMT1	KDM1A	LAIR1	C22orf25	UHRF1BP1	CEACAM1	ZNF180		ARHGAP20	GMPPB	HSF2	FMN1			C8orf73	ATG4D		LRRN3	SSX2		C15orf38	DRD5
				CD79A	WRB	USPL1	C1orf74	DUSP26	CPA3	TSG101	SLC25A36	JUNB	SCN2A		DAAM1	NDUFS8	RMND5B	HIVEP1			TMEM62	RGS17		ZNF167	CHST15		FAM151B	COCH
				CLIC4	IL17RB	RWDD2A	MCM5	C16orf55	ADPRH	MGC42105	WDR76	HBEGF	HIST1H2AL		GNG2	SERGEF	FANCG	LINS1			TGFBR2	ZNF85		IFI27L1	ATP2C2		G6PD	ELOVL7
				LPAR5	SMARCA1	TSHZ1	C21orf70	SLC25A15	UBQLNL	UBC	ATP8B4	PIK3R1	C19orf61		ANK3	TNIP2	LOC100192426	KCNK6			C1orf161	IFT122		ZNF204P	FAM160B1		SELM	VWA5B2
				NUP160	SHOC2	ZNF571	OST4	OBFC2B	SH3RF1	C3orf18	C20orf72	TACC1	ALLC		GPR137C	MAGEA8	TBCA	DHX58			SPEF2	ZNF567		THAP8	NAT9		EMG1	ENTPD2
				PRC1	MPL	ZNF625	POLR1C	ERH	PTGES	C7orf59	THUMPD2	PTGES	FAM122B		ZNF749	DNAJA2	CDKN2A	ADAM12			C5AR1	HIST1H2BH		UGT8	LARP1		SERPINF1	PTOV1
				HTRA3	FKBP2	ERO1LB	CENPN	RAB3IP	LAPTM5	MYOZ1	USP24	HLA-E	GINS1		LOC283404	TBKBP1	DONSON	OR7A5			PSAP	TTLL5		CDK2AP1	SPAG17		FAM108C1	ATOH7
				ESYT1	LOC147727	TTC19	MORF4L1	EXTL2	MAP3K6	RPS27	CBX2	ADAMTS1	RAB3IP		AFAP1	NQO2	PPP2CA	CYBB			TTC27	LOC100128977		ZNF71	TMEM127		CPB1	RACGAP1
				SLC44A1	KIAA0776	IGSF9B	TBC1D2	PHYHIPL	TMEM159	FAM86A	RAD9A	IL1RL1	VSTM2B		VASH1	ELL2	NPPC	SUCLG2			TRABD	NHLH1		UNC5A	CD151		HNF1A	ELF2
				RPL39L	EPB49	MALAT1	CSK	ADAL	CD52	SELT	RBM6	CX3CR1	LOC399815		UBXN2A	ANO10	PHF1	GALNT4			TIMP1	NUDT9P1		ZBED5	GAL3ST1		QARS	MEG3
				SLC15A3	ZBTB16	HCG18	LOC649330	BOD1	NUMB	KISS1	SLC24A4	ARHGAP27	H2AFY		IFT52	SCO1	PRTFDC1	PYCARD			TRAF3IP3	FOXE3		KDM1A	ADAM15		OXA1L	SMC1A
				ERI1	SYNGR1	INSM2	C17orf53	HMGB1	SFTA3	TAX1BP1	WDR12	SP100	TRIM45		MARCKS	PSENEN	KCNG3	TNIP3			KIF13A	DPY19L2P1		ERAS	TOM1		COX10	SLC17A6
				MRC2	TMEM229B	GXYLT1	SPATA19	AKAP8L	CD300LF	SLC9A3R2	LRRC58	DNAJC30	DDX39		AJAP1	ACOT12	FAM154A	VIT			GRB14	C20orf132		FAM48A	PIGV		KLHDC7B	MEG8
				PLTP	TMED4	FAM125B	DMRT1	C1orf96	WWP2	MRPL10	RBBP5	CSNK1A1	FANCI		CEP170	PUF60	DUSP8	ABCC3			NR3C2	SLC36A4		ZUFSP	KAZALD1		C4orf38	BGLAP
				SLAMF1	MLN	PAR5	CALML5	VTA1	LYL1	RPSA	C11orf82	C1orf85	RNFT2		PLXNA3	MXD4	ZNF271	EPPK1			NOB1	EML1		MGC21881	SOD3		SEMA7A	MCART6
				CHML	SOD3	TDRKH	ABCB6	NXF2	TNFRSF10D	ENDOD1	TET1	TBC1D22A	KCNH3		GLCCI1	CD302	MCF2L	CFLAR			LOC100188949	DGCR9		RASL10B	CTBP2		PRAM1	MURC
				ARF6	FGFBP3	C9orf7	CA12	DACH2	BOK	CINP	YJEFN3	MBNL2	APAF1		ZC3H6	NDUFAF2	LRTM2	TMEM140			MAN1A1	ZNF709		C11orf93	PPP1R11		TACSTD2	MEX3B
				EGLN3	ATP1A2	FAM155A	PAK2	GDF9	FOXQ1	BSCL2	TTF1	PGGT1B	FMR1		TCF3	TRAF4	BMP8B	EMILIN1			CD53	EZH2		KDELC2	CDH15		CARD11	CCDC67
				SPN	ATPAF1	ZNF664	AVPI1	COPG2	RAC2	MAPK9	TRIM45	CAPN1	HDGFRP2		PNPLA8	C20orf56	TMPO	NFKB1			IL7R	RTBDN		KIAA1328	KIAA1257		FCRLB	RBMX
				CD247	KSR2	LRRC37B2	PSMC3	FBXO5	SPRY1	GSTZ1	NMU	CD151	C6orf167		ARMCX1	MKX	SIRT2	CALML5			FBXW10	SMC4		NMU	CLIP4		ZFP36L2	PRDX2
				RAET1K	SESN1	DCAF8	FAM189B	CASKIN1	KLHDC7A	ZMYND12	PSME4	FNDC3B	LOC283999		LYPD3	TMEM65	PRDX2	ICAM1			SLC10A7	HDHD2		TIGD3	CREG1		ADRB1	MCOLN3
				SFRS4	MBD5	ZNF345	MRPL2	HIST1H4B	CEACAM21	COX8A	NSD1	NOMO1	KHDC1		MTMR12	SLC25A11	CDH9	PEX13			PVRL2	PHF2		ASAP2	C16orf7		ANGPT1	GCH1
				NFATC1	PDE10A	TOP2B	TACO1	HSPBP1	TCF21	MCEE	POGK	ACTR3C	HIST1H2BO		RND2	MEF2D	DPYSL5	SFRP2			FBXO6	TMEM178		EHF	NUDT13		SAMD5	EFNB3
				EVC	MCF2L	SOBP	DEFB126	CENPH	PLXDC2	GLB1	TMEM194B	GAA	ZSCAN12		ROPN1	NFS1	FSD1	SLC39A2			TFPI	GAD1		KLHL14	BAG2		GSTP1	ZNF271
				KIF15	EML6	KHDRBS3	GTF2E2	DSCR9	C10orf54	SCAMP4	C1orf104	TMEM101	FGF9		SYCE2	GORASP1	STRN4	C4orf19			SLC10A3	MRGPRE		SOCS4	HTR1D		SQRDL	ZNF250
				MPZL1	CCDC28A	ZFC3H1	LOC152217	HES6	SYNGR2	CREB3L1	GLT1D1	VAMP5	JAKMIP2		LOC100129726	ASB5	C9orf37	TMEM102			WWC2	IMMP1L		DEPDC1B	PELO		CCND2	CXXC4
				ALOX5AP	SNCB	PUM1	ATP5B	PRPF4	FAM129B	SPAG1	LOC100170939	C17orf59	NMNAT3		ACAT2	RBM47	LOC440356	TNFRSF9			ELOVL1	STXBP1		AKD1	SCD		ATP10B	CENPI
				SP110	CDHR2	FAM73A	PSMB6	OTP	IFITM1	ALG14	ZNF284	SLC38A10	HIST1H3J		CORO1C	AEN	FKBP6	MAPKAPK3			NQO2	MCART6		FAM188A	BLVRB		EHD1	PIGX
				CXCL11	ANAPC16	TPH1	PSMD14	CENPE	PRSS23	ILK	PNPLA3	ADAP2	NOL4		MAST2	KIAA1984	TOR2A	CRIM1			COL6A3	ERAS		ZNF264	C14orf34		C1orf38	KBTBD4
				MAFB	LHPP	KCND3	TNFSF10	TMEM160	PPM1M	TM4SF4	EEF2K	C1orf53	PCDH8		CDKN2C	FBRSL1	ASTN2	CRTAP			CYBB	NFASC		WSCD1	ELAC2		TMEM168	CEBPG
				SKIL	CCDC25	ANK1	EPN3	MSH2	MMP7	GPR87	TBX3	DBNL	SNW1		SOX13	GALNT13	CD200	TMEM106A			TMEM71	SNTG2		INO80C	PCDHA4		PARP4	SCN3A
				MCM3	VPS37A	SNX14	SEMA4A	DNASE1L2	SMAD6	PPP4R4	C15orf27	AP1B1	ZNF8		FAM131B	GRIK1	CEACAM7	LOC441294			WAS	LRRC20		RMND1	HSPA4		TLR5	LOC100128977
				EYA2	SLCO1C1	GRID2IP	VPS26A	DLL1	CREB3L1	C2orf7	TMPRSS5	TSPO	LUC7L2		FZD8	RPRML	SFRS13B	PION			PPM1J	FAM92A1		C14orf143	CSAG2		TMEM37	NTN3
				PDLIM4	TSHZ1	ZNF546	PLAC1	FAM117B	TMEM63B	PCYOX1	ZC3HAV1L	ANXA5	LBXCOR1		C21orf63	FAM89A	FAM164C	LOC729234			EDEM3	LYRM2		ZNF776	FN3K		TGM2	FAM172A
				IL2RG	RPS6KL1	FGF14	SLAMF9	CHRNA3	MUC15	CRELD1	REST	MOGS	C2orf44		ZNF569	PET112L	FRS3	MIR155HG			FPR1	LOC100130386		SCAND3	EPN3		SWAP70	PTPRD
				PDCD1	ELAVL4	BRPF3	ATAD3A	UCK1	C1orf130	NPRL2	SNRNP200	CNN2	EXTL2		ZNF304	POLR3E	PRAF2	PARP3			TMEM87B	HOXB2		PATZ1	RGS14		MST1P2	FAM64A
				KIAA0125	CUTA	C10orf118	AGTRAP	POMC	SASH3	ARAF	SAMD9L	PLBD2	WDR5		LAPTM4A	FAM69B	SNX15	GCOM1			TRIM38	FAM19A5		RIMS4	LPIN3		CEBPA	CASP8AP2
				P4HA3	FAM134A	TMEM178	POLDIP2	DBF4B	CCR1	ELOF1	MTCP1	C10orf54	ZNF669		MAPK8	CS	LMNB1	OBSCN			ERP27	LOC339047		TBCB	MARS		EMILIN1	FAM19A5
				MMP7	MBTPS2	C19orf18	ADORA2B	PCK1	PARP8	PPM1N	ZBTB5	SPARCL1	TMEM97		CENPQ	TMEM61	SCIN	METTL13			GPRC5A	CRY1		ARMCX1	POTEH		CALU	SNAPC3
				FREM2	CABP7	SLC8A3	TKT	CCDC28B	BTC	RAB18	ZNF878	RNASE4	EFCAB7		RAD9B	OR51T1	CCNF	GJB6			FCGR1B	TET1		SUMO2	DHRS7B		IFITM3	EVI5L
				CCL22	FAM174B	DMPK	DHRS3	PSMB7	C10orf72	ARL6IP5	TROAP	TAX1BP1	GRM8		PDE9A	GRAMD2	LOC342346	HAPLN3			ALDH3B1	PCSK1N		LOC338651	CYP24A1		PTPN7	KLHL23
				ITGAM	DNAJC28	TMEM175	ARPC4	PRLHR	FAM180A	DCTN6	CENPA	TTC38	TPX2		ZNF287	KHDC1L	ATP5S	ACSL3			CD1D	MICAL1		MTCP1NB	MAP3K8		TNK1	HAUS8
				TRIM16	PPP2CB	FLJ37307	FAM3D	C10orf114	HDAC7	MLYCD	C9orf131	SCYL1	MASTL		TSTD2	ATP5E	S100Z	STAC2			PSTPIP1	RGMB		SUV420H2	CYBA		TMEM87B	CYFIP2
				UNC13D	CDK14	ZNF626	ATP13A5	KLC1	SRD5A2	MAGEH1	LRPPRC	RAPGEF3	LOC100170939		KIF21B	VCX3B	TMED8	FCRLB			FGA	C1orf190		PARP11	SRPR		CGREF1	MDM1
				PDGFRA	DUSP28	BACE1	LOC728640	NPM2	COL6A3	C9orf116	LOC728743	DLC1	LYG2		RIF1	TSPAN12	LYPD1	FCGR1C			P2RY10	LMNB1		GMPS	LOC728264		SPATC1	ZFP90
				EVPLL	SLC25A25	MLLT10	SF3B4	RAB3C	UPP1	BSG	MTDH	MAP1LC3B	PRKRIR		SMAD2	ACADVL	SLC6A3	B4GALT5			ESRRA	HGFAC		FOXD1	HDDC3		PTRH2	SLC35A5
				MFSD7	C21orf88	TERF2IP	ORC5L	PANK2	ACSF2	C12orf10	C14orf21	PAPSS2	DBF4		ZNF669	TRAPPC2L	LRP2BP	AZGP1			SYVN1	KPTN		CKAP2L	LENG9		TMEM119	STX1A
				IL9R	PDZD9	OTUD3	PGAM5	DPY19L2P2	SPATA12	APLP2	MTL5	COL4A3BP	PHTF1		UPF3B	VENTXP1	TUBA1B	FOXC1			SPPL2A	TRH		SCHIP1	OSBPL10		MRPS35	RNF144A
				P2RY10	ATCAY	ZNF132	SLC16A13	PART1	GBP3	TXNDC15	C9orf47	FOXO1	TRAIP		DNASE1L1	RFPL1	GFER	GBP6			PLAU	CHN1		FAM19A3	HSF1		PLEKHF1	RAB3IP
				RFC4	ZNF582	ST8SIA3	TIMM8B	LCMT2	DOCK2	ATP6V1G1	GPR125	PACS1	POMT2		C9orf102	C12orf10	DTNA	MOBKL1B			CASP1	TMEM132E		HNRNPH1	BMP6		SCD	KNCN
				NCF1B	C3orf14	ZNF181	KRT4	MYT1L	BANK1	CXCL17	TRIM78P	VAMP8	C10orf111		NCRNA00176	C17orf61	DNASE1L2	ZNF18			CCR8	PPP2R5C		DBH	FNDC1		C1orf125	TECR
				SLA	PPM1A	CYP2U1	ZFPL1	RFC4	CD68	SULT1A2	DLGAP5	RBL2	PDCL		RSF1	FAM113B	CDKN3	TRPM7			IGF1	ZNF93		HUNK	FUK		ARFGAP1	ERC2
				E2F3	VAMP4	PCP4	EPR1	FAM104B	WDR69	CXorf50B	C9orf93	TMEM110	COTL1		SPIN4	TMEM82	VAT1L	NCF4			LASP1	LOC283761		SDHAP1	C1orf27		TRIM15	ZNF567
				ATP10B	ARPP19	FLJ10038	HMGCS1	ATP2C1	LOC149620	ANXA2P1	ALX3	MATK	C14orf145		DCX	OR51S1	LOC400804	ACSF2			FAM83H	PER3		ST6GALNAC2	THAP4		KCNQ4	ZNF227
				RGS1	SCRN1	FAM178A	TMPRSS4	PAQR9	RBM47	EMCN	CCDC144C	TMEM173	LOC100192426		FOXI1	PCDH20	ACTR1A	ARHGAP26			HEATR5A	HAUS8		LOC100128239	TMEM102		NSUN2	TTLL5
				ARHGAP28	CCDC149	LOC642852	PPIL1	CITED1	FAM176A	PVRL2	PRIM1	SPRYD4	C10orf137		IGSF9B	ACY3	SLC25A29	PLCB3			CIITA	SLC22A17		SMAD9	TCTEX1D4		WT1	C1orf173
				RHOH	ZNF23	ADCY6	CNFN	ZNF10	C15orf54	MFSD6	IL12RB2	SPEF2	PCYT1B		INCENP	DIMT1L	ENTPD8	ADAMTS17			SELL	CEP78		RTKN2	PLAC1		RAC2	ZNF527
				SLC1A3	C2orf81	SLC35A1	SNRPD3	LOC100190938	DENND3	METRN	CKAP2L	LPCAT3	C16orf75		CDC42BPG	MAGEB6	CENPK	MFSD7			SIGLEC14	CCDC151		SIVA1	SLC16A5		C15orf27	KLC1
				RARRES2	LETMD1	XYLT1	GNA15	DEPDC4	CSF2RB	PCDHAC1	CG030	HSD17B12	GPR63		C14orf45	PEX5	TRIM37	DOCK1			TFEC	SYT4		NUP85	ACOX2		MAN2A2	WDR65
				PLA2G3	GALR1	NFATC2	STARD7	HIST3H2A	FHL2	C15orf57	PDE7A	ISPD	GDI1		LMBR1	HRSP12	BDKRB1	C13orf31			HAVCR2	LANCL2		EVI5L	SSX1		MFSD3	ADAMTSL2
				RCN3	EPB41L4B	CACNA2D2	PSPH	ARHGDIG	C1S	DGCR2	ZNF644	RHOA	SNHG1		PHTF2	C17orf95	CENPM	SLC35C1			HLA-DOB	HES6		CTNNAL1	DOCK6		LASP1	TUBB2A
				TNFSF9	TMEM151B	ENC1	RNF181	HRASLS	PLK3	CST5	MLL2	HS3ST3B1	C20orf203		HOXA6	GCNT3	CLVS2	ASAP2			NADSYN1	TBC1D22B		DMRT2	IL31RA		TEX264	UHRF1
				TMEM106A	AES	PDE4DIP	CDC45	MCOLN3	ITGA8	TMEM106B	FAM168B	EML2	WDR27		APOL4	LRSAM1	ENO2	CPAMD8			HFE	AJAP1		NUP54	SGMS2		CMTM4	DYRK1A
				OPN3	MGC42105	GTF2IP1	BOLA3	CHRM4	FGF7	FUNDC1	FOXI3	RNF13	ODF2		SNX29	NOS3	PIM1	TFEC			CYTH1	NCAPG2		DLG1	SMEK3P		TMPRSS13	GNG3
				SIGLEC7	NRG2	FAM177A1	WNT2B	LOC100128292	ELANE	DOK7	PIK3C2A	VDAC1	TUBGCP3		DHX36	OR6F1	FAM195B	WWC2			ALPK2	CNTLN		PDXP	RDH12		LRRC15	THAP5
				ISG20L2	TLE1	FEM1C	PDIA6	SR140	FUT7	P4HA2	CASP2	RNF145	CASC5		ZNF843	HSPB1	SESTD1	NFKB2			HLA-DPB2	ZNF77		PTPRS	CD99		SLC10A3	C1orf187
				ZDHHC9	FAM66C	RCHY1	EIF3B	LOC283856	C4orf34	AIG1	LARP4	PHF11	AMPH		ZNF17	CHORDC1	DYRK1B	AHCYL2			TOP1P1	TUBGCP3		SLC27A3	LETM1		ADRM1	PCDHB1
				DNAJC5B	DCP1B	WSB1	FGFR2	C18orf56	C11orf24	ATP6AP2	RELT	EXOSC7	HNRPDL		C21orf67	POU4F2	PGBD1	FAM124A			CD63	SOS2		ASB3	DKK1		C1orf182	SYN3
				KRT7	MGC14436	RCOR3	TMEM223	NCRNA00167	LIMK1	RPL18A	NAA40	IL15	LRRC40		NUP153	COX5A	WDR25	PLXDC2			ITGA11	MATR3		ADARB2	MVP		RXRA	USP30
				ATIC	ARMCX3	ZFP14	E2F4	LOC389332	ABCA6	ATP5SL	GTSE1	MESDC2	NXF2B		SKP2	ZNF330	EXOC5	SFRS2IP			NAPRT1	GMNN		FAM13B	NKD1		PRG2	C20orf201
				SAMD9L	SYNJ1	SMAD9	PSME3	HAP1	PIK3R6	AGPAT2	DYRK2	LPCAT4	INSRR		THRA	GCNT1	FAM19A2	EMR4P			NBPF14	CACNG4		LRRC8B	BRE		PROCR	SLC6A20
				CKS1B	CDC42BPA	IFT88	TAX1BP3	C7orf52	PLEKHO2	RPS27A	ZNF558	ARHGDIB	EPHB1		SH2D5	FBXL15	TAF9B	FGF11			LOC441294	ZNF420		DENND4C	HPR		PIK3C2B	CCDC101
				NUMBL	TCEA2	ZNF471	ACO2	C17orf86	RASGRP1	RPL32	RASSF2	S100A4	C12orf24		ABI2	RPL14	NUAK2	BTC			PIK3R5	RABL5		AK3	PREB		TSPAN32	SPATA7
				ATP11C	ZNF132	ATP8B2	C1orf177	GNL1	WAS	IFT20	ACTR5	CNNM4	SEMA6C		USP28	ATP1B1	BCAT2	SMPX			ALDH18A1	NAALADL1		LOC653501	WNT1		PDLIM4	KCND3
				TMEM149	PRDXDD1P	IKZF5	LOH12CR1	TBP	GIMAP2	NUCB1	PCNXL2	RAP1A	MELK		CSNK2A1P	PLD3	USP11	ASAM			TMEM87A	C1QTNF4		APBA3	TXNDC2		HEXA	TDH
				RELB	IVD	C19orf30	CNGB3	FARSA	SLC26A9	PCGF5	RALGPS2	STYXL1	KIRREL3		KCNRG	LETM1	ST7	IL19			SMAD6	NOVA1		RD3	RAB17		PARP14	C12orf53
				ZC3H12D	MEIS3	PDE8B	RPL22L1	PHC1	RCSD1	NEDD8	PURB	FAM20C	SAMD7		TXLNG	COASY	SEMA6D	LILRA6			THBS2	ZNF167		SLC25A29	PRKCD		RNPEPL1	PRR3
				PTBP1	ATPIF1	SRRM4	PDLIM1	KCNH5	MAN2B1	C9orf169	LBR	NFE2	KIF1A		CDCA7	MRTO4	SP4	BIN2			ADAMTSL5	PPP2CB		CECR6	ORAI3		LIPG	SLC6A5
				LUM	PTPRH	EXOG	MOBKL1B	BLCAP	NOSTRIN	LRRTM1	ACRV1	RTN4RL1	MSH6		ADAM11	NUDT9	AKR7A2	XAF1			ACADVL	CCDC148		PRDX2	RPUSD3		ADAMTS9	TUBB3
				CCR8	MRP63	C8orf44	PREB	ACD	ANXA2P2	SEC22C	ZMYM1	SYNPO2	ZNF708		OSBP2	MTERFD3	PL-5283	OBP2B			C2orf29	TECR		LPHN1	MAGEA10		FUK	CCDC151
				EIF2S1	FBXO33	STARD13	KLK6	LYSMD1	GNGT2	RALB	CDCA5	FAM98A	NARS2		CDKN2AIP	PLSCR5	SYT7	LAMP2			NCRNA00173	GPSM1		LCT	HYAL1		ODF3B	C2orf77
				AIM2	PEX14	C5orf25	PLP2	TIMM13	ACTBL2	ADK	UBXN2B	BMP4	HIATL2		GTF2H3	ZDHHC24	CCDC99	VSIG10L			STK38L	TADA2A		CKB	DULLARD		ADH1C	CCDC30
				BDKRB2	EPM2A	RAB39	COPE	TRPC1	PIP5KL1	COX16	ZNF532	DPP4	XRCC3		FOXD3	LUZP4	CDT1	TNFRSF18			PARP3	KCNK17		DYM	OSTBETA		SAMD4A	HTATSF1
				CSDAP1	DUSP8	KLHDC2	PLOD1	METTL4	FCGR2C	IFNGR1	MELK	VEPH1	ORC1L		CCDC8	LRPAP1	MORN5	NTF4			ZC3H12D	ZNF92		CCBL1	C15orf63		C15orf57	RFC4
				ULBP1	C5orf32	PCDHGC4	C12orf36	ANKRD20B	RSPO1	AP1S3	SPTBN5	DAB2	KCNK16		GALNTL1	PPP2R2D	MNAT1	ITPKC			AMICA1	C2orf77		LOC729991-MEF2B	NOL3		PRSS21	ECT2
				C21orf91	STX18	ZNF92	CNN2	RNPS1	SPACA3	TTC9	HLTF	ITIH5	TAL2		NHLRC3	DECR2	ZP1	TMEM41A			OAS2	SKA1		ZNF107	KIFC3		SERPINB1	DGKE
				HLA-DMB	DSCAML1	UTP14C	PTGES	C19orf45	LOC100188949	COX4I2	CREB1	PROS1	CENPO		PRPS2	TF	PCDHA11	ERBB3			IQGAP2	TCTEX1D2		RASD2	TNS3		ZDHHC7	FKBP6
				IKZF3	SIRT3	CCDC57	ZNF259	LRRC7	GLIPR1	BIN3	STON1	GHITM	SART3		MPHOSPH8	GAS5	CTNNA2	SLC9A2			EIF5B	C14orf138		TIMELESS	CLIP1		SAMD12	WDR17
				LRRC33	TM4SF5	MAP4K5	CPOX	NPTXR	ITGAL	C16orf58	WHSC1L1	TOR1AIP1	INCENP		LIMK2	SLC17A2	NKAIN1	LCP2			ERF	CAMSAP1		DDX39	BOP1		SDC1	ZNF497
				BTK	PNMA2	UPF3A	UCK2	HAUS6	FNIP2	HBXIP	BSND	AIG1	KCNG3		TMSB15A	BDKRB1	RAD51C	SLC6A8			CTAGE4	NCRNA00094		TTC30B	IDE		KIF12	HTR3A
				ITPR3	SLC25A27	CYP4V2	CDC42SE1	SERGEF	ACAD8	LOC341056	BMF	SGPP2	AURKA		TMEM194B	QARS	FOXD1	DKKL1			PTPN13	PSPH		C13orf37	ABCA4		IGF1	GPSM2
				SERTAD4	KIAA0087	CCDC62	XG	QSER1	BTN3A1	SPIN2B	NFATC2IP	GGCX	SCG3		SFRS14	C19orf41	C6orf48	DAGLB			LIMA1	COIL		USP37	CAPN5		TSPO	FAM181A
				HIP1	GRK4	ZBTB20	ST13	TPD52	CDKL2	LOC285629	NBPF10	LMCD1	DCK		C6orf123	SPCS1	LOC644172	GJB3			LGALS8	FANCC		CCNB1IP1	PKD1L2		PSTPIP2	C10orf35
				CDH11	MGC21881	DPY19L2P2	GALNS	FAM108B1	BATF2	AAMP	TDP1	SYNGR2	CCNE1		CMPK2	GATSL3	SARS	APOBEC1			TES	PHF16		NBPF3	FAM119B		ALDH3B1	FAM102B
				AK3L1	TMEM176B	ACADM	SHKBP1	COQ7	VKORC1L1	CHURC1	C4orf6	DHRS7B	ATXN7L2		MCM9	NDUFB8	RTN3	GPR45			NPC2	RAB11B		RP1L1	HIBCH		TMEM156	SDK2
				TNC	C10orf114	DPY19L3	SNAPC1	ZNF543	CAPG	GAL3ST1	MSH5	S100B	LHX3		GPR144	TMEM167A	ETV1	POLR1A			EPHB4	SUMO2		TTC3	TXNDC17		HOXC6	SOS2
				CDC42SE1	APEH	DNAH7	KLK10	ETV2	HIP1	TOP1P2	FAM171A1	RPL3	BCL2		FAM163B	LOC285733	TNR	C1orf125			FAP	CTNNBIP1		DPF1	WNT3		CDA	FIG4
				PTMA	CIB4	ATP6AP1L	THOC4	CPA2	HSD17B6	HSPB6	STK38	AP1S3	ESPNP		FCGBP	MOCS2	PRR3	SKIL			TMPRSS2	KCNQ2		NUDT21	KIAA0564		PHF15	MYEF2
				YARS	SPCS1	SFRS14	ADCY3	OLFM3	NT5C2	QDPR	LOC728606	TNXB	RGS7		ZNF189	MTMR7	MDP1	SYCP2			PCYT2	DCAKD		PSMG2	NFAT5		MTDH	STMN4
				TGM2	NIPSNAP3B	KIAA1598	F11R	FLJ37201	XAF1	CHCHD2	TSN	PEX12	RSRC2		IQCK	PRR20A	CACNG5	MTHFD1L			CLEC2B	C11orf63		REEP2	MYBPC3		FLVCR2	LOC157627
				CLCF1	STXBP5L	CHD7	COMMD2	MAP3K4	SLC16A3	FAM57A	LOC440354	HYAL2	ALG6		ZAR1	ERGIC3	NDUFB11	COMT			TAS1R3	KIF15		CTXN1	PNPO		AQP9	KIRREL2
				ANO6	CRMP1	WDR52	MRPS17	DHRS13	PDGFC	BTBD11	P2RX7	42257	PANK2		LOC283174	SPANXN1	BTBD11	RHOBTB1			IL18RAP	FAM131B		SMCHD1	AGA		IER3	C9orf93
				APOBEC3H	ATP2B2	SATL1	SNX8	RGAG1	EREG	UBXN10	EIF2C4	C1D	TAF2		TCEAL3	C2CD4D	MARVELD2	CD37			RASGRP3	TSPYL3		SCN5A	F7		TXNDC3	HACE1
				LRRC25	ZDHHC22	LARP1B	SPG21	DKFZP434H168	CRABP2	SYNGR2	RPL36A	JOSD2	MTA1		ZMYM5	LIMCH1	ACTR10	UGGT2			PDLIM4	PRKACA		SLC25A40	LYN		FTL	MORN4
				GZMB	ZNF503	ENOX1	SDC1	DPY19L2P1	MRVI1	DIRC2	SLC7A6	NRBP1	HCRT		TCTN2	SLCO1B1	BNIP1	PRICKLE1			NME6	C3orf47		ZNF91	DKFZp761E198		CARD6	KIAA1715
				ANKRD58	TM4SF4	IGFALS	ISY1	GAP43	C2	KRTCAP2	HOTAIR	PRDX6	VASH2		STRN	SIGIRR	ZACN	SLFN12L			FAM46C	MGC45800		ECHDC1	CABYR		TMEM189	TNFRSF11A
				FAM176A	WBP4	MBIP	PYCARD	CEP57	TDRD10	CSTB	RECQL	HPN	SLC4A8		CNIH2	OTUD6A	LOC389458	MMP17			TACSTD2	KCNS2		ELF2	EFR3A		C10orf26	CHAF1A
				LOC100271722	C12orf60	FLJ13197	MMP1	SYT10	CLECL1	PSMD6	EIF2C2	LMO7	SCLT1		DVL3	ENY2	LOC100128164	MYEOV			TMEM117	PCBP3		ECT2	TALDO1		CDSN	MORN1
				TTLL4	HIGD1B	OCLN	PSMA4	C3orf59	CCNYL1	CYP51A1	PRTG	TRAPPC1	MEX3C		RCN2	OR51F2	BHLHE23	NCCRP1			ITGB6	SEZ6L2		SUV39H2	TMEM45B		CYP2S1	HUNK
				RIT1	DCAF11	ZFHX3	CHAC1	KCNN1	AMPD1	CD300LG	C1orf83	CCND3	ZNF428		ZNF14	F5	FAM174A	HK3			IL7	FAM127A		GPR180	PROS1		NRBF2	NKX6-2
				MREG	SMPD3	C1QL3	MMADHC	CSRP2BP	TOM1	ANO10	THRAP3	LAMC2	GALP		C14orf64	GABRA6	WDR47	P2RX7			RAB27B	SKA3		USP11	PAGE5		GIT2	ZNF473
				CD3G	C8orf83	C16orf48	SLC5A6	USH1C	ALPP	PPIB	MPO	EHD4	MESTIT1		CABLES2	GNB2L1	C19orf20	RASSF4			S100A8	KIAA1009		SIX6	AIMP2		TPP1	NMUR2
				LCP2	GRIK2	ASH1L	SSBP1	SMC6	CYTH4	LGALS3BP	CBX5	PLAT	LOC100130386		C22orf24	ABCC2	NUSAP1	EMP3			ADPGK	WDR76		GSPT2	EXOSC7		HNF4A	LRRC20
				PMS2L11	CLSTN3	SPAG16	LYPD6B	YWHAE	EPHB4	EGFL7	EXOSC2	DALRD3	RBM10		MBD4	RANGRF	RIBC2	OPLAH			C13orf18	KRTAP12-1		SHPRH	SERINC3		MYBPC3	SUMO2
				ALDH1A3	DTX3	PRPF39	RPUSD3	MAD2L2	TIMP3	TOB1	FAM168A	MDFIC	BUD13		ADAMTS17	CBX4	SMARCA1	GLIPR1			SLMAP	C1orf52		HNRNPA0	UBE2V1		CLEC5A	NONO
				SMPDL3B	PPAPDC1B	PLEKHM3	CLN6	SLC10A4	RBMS1	UBL5	TADA2A	LOC729176	SLIT1		WDHD1	MRPS7	SLC29A4	PELI1			HEXA	EPB41		SYNE2	IL1R1		GATSL3	STXBP1
				KYNU	FBXO41	GOLGA4	LOC100270710	DACH1	RNASEL	G6PC3	ZNF101	FLJ23867	LOC283663		QSER1	CALCR	C9orf7	SLC24A1			FAM114A1	ZNF501		IVNS1ABP	FAM83H		EIF3B	SLC39A3
				CCDC80	CDS2	COLQ	PDCL3	ASPRV1	IL3RA	PSMD8	FLJ37307	SLC35D1	BUB1		C3orf17	AGPHD1	CDCA8	B3GALNT2			ARHGEF5	CEP97		DIRAS2	ACSS2		AHCYL2	SBK1
				EDARADD	SKP1	MEAF6	RPS11	MTMR2	GANC	DMKN	ZNF551	C12orf72	ZNF775		CENPJ	PER1	RNF11	SPSB1			SELPLG	KLHL23		PASK	DDX21		COL4A4	ZNF420
				SLC37A2	REEP1	LOC283856	RPL18	NARG2	FGR	KPNA7	CDK19	TRIM31	STXBP5L		C1orf83	LOC100131726	LRDD	LIMK1			CASP7	PCLO		GINS3	PLTP		C17orf60	TRPC1
				CXCL1	ARL1	DOCK4	POLR2G	RIOK1	RAB20	CEACAM7	LRGUK	SPG11	ARHGAP39		INTS7	LRRC14	TMEM181	TCF15			MAPKAPK2	KIF24		C19orf61	OLFML2B		IGF2BP1	FADS1
				PTPN12	ACBD4	SCG5	TNFRSF18	CCDC74B	AQP7	HIST1H2BC	PRPF39	TRANK1	ACVR2B		ZMYM4	C16orf13	C16orf73	NAALADL2			IFI30	ZNF219		KCNJ4	TMEM144		SPIB	CUTA
				C6orf147	SPAG16	C4orf48	STAP2	FAM165B	BIN2	RPS11	EXO1	SOAT1	CBX5		KALRN	NCRNA00173	ZNF346	GATA6			HAMP	REV3L		PRC1	NFKB1		LIMA1	NAB1
				ACTB	RALGPS1	CNGA3	GLUD1	ACP1	PDCD6IP	CCL14	TEX10	ST6GALNAC1	INPPL1		KIF2A	DNAJC25	VRK3	ANKRD45			SCD	NEURL1B		ZNF17	HTATIP2		C1orf162	PCYT1B
				EMR2	FAM200B	DNAJC18	UCHL3	RASL10B	HLA-F	RIBC1	KCNN3	MPI	C6orf134		DPYSL2	UPP1	ATOH7	IGDCC4			LILRB3	ZNF322A		ZNF333	POM121L9P		RAB11FIP5	TMEM198
				CD84	CAPN7	PTPRM	C6orf153	TUBB2A	GIT2	CHMP1A	SPATA5	ZNF438	ACPL2		PHF13	CISD3	TSR2	FBLN5			TAP2	ENC1		CXorf56	GUCA2B		LUZP1	C3orf59
				DPAGT1	PEG10	ZBTB49	APRT	VMA21	AQP5	SUCLG1	TMEFF1	SEMA4A	HOXD12		ALX3	SCAMP3	RACGAP1	LPAR6			PODNL1	GCH1		KIF3C	GALR3		FKBP14	TTBK1
				TFEC	MGAT4A	GNRHR2	TFAP2C	RPS6KA6	SLA	EPAS1	SETDB1	DHRS4	RFX4		NEK1	LRRC59	UBE2M	AGTR1			FHOD1	BUD13		ZNF565	TMEM167A		ABL2	VAV2
				TRAF3IP3	C19orf36	CKB	PSMD4	C19orf73	LTB	ALG1	SAFB2	KIF1C	OIP5		ATCAY	CBX8	RAB2B	UNC5C			S100A16	GRIN3A		TTBK1	TK2		RIN3	KIF15
				ADPRHL2	FAM131A	KIAA0141	MBD2	SS18L1	LUM	VPS4A	TTC13	ACSL4	IMMP1L		ZFP2	AQP3	MAPRE3	SH2B2			TXNDC11	ABLIM2		B9D2	LMX1B		LTA4H	KRTAP5-3
				NCAPG	DOPEY1	TCEAL1	RFC2	ISCA1	KIAA1217	PCP4L1	NCAPH	GSTM5	SLC38A8		CDCA4	ATP6V0E1	ANKRD19	MCFD2			EHD1	TRIM67		CNOT7	LOC284100		POFUT1	CACNA1G
				TPD52L1	TMEM80	ZNF432	C1orf135	IMPA1	TPK1	CRTAC1	METTL3	PLD3	FBXO45		TIA1	PA2G4P4	OCIAD2	SEC14L4			SLAMF6	COTL1		RSRC1	RPL13P5		C7orf43	TMCC2
				AKNA	APC	ATP9A	DCTPP1	PLCB4	C1R	ATP5L	C7orf34	LPAR3	MBD3		LOC100129534	SLC25A16	PSRC1	FOXI1			SASH3	NPM2		C11orf80	WSB1		SNX9	ZNF410
				OAS3	CERK	DLL4	LGALS9C	NHEDC2	PDGFRL	RNF14	LRIG2	LGTN	THEG		MAGEE1	CCDC108	ZIC2	GPC4			MAN2A1	ZNF428		ELAVL4	CES1		FAM20A	TPH1
				FRMD8	NXPH3	RGAG4	PLTP	NEB	CITED2	C1orf201	BOD1L	KCNK15	ZBTB8A		KIF24	TRAP1	SLC6A5	IKZF2			MTMR11	RANBP9		LIN52	SLC12A8		CR1	MUTED
				IL12RB2	OBSL1	MSL1	SLC16A1	WDR67	DDIT4L	C16orf42	NCOA3	NAMPT	RNF138P1		ANKRD20A3	ASCL1	RTL1	WISP1			CYP27B1	MCPH1		FGD1	CXCL16		RASAL3	TRIM67
				FLJ22536	ENAM	RSRC2	TIMM44	KIAA1468	CTTN	MGAT4B	ESR2	SIX5	C18orf34		TMEM185A	PDXDC1	PAX4	EPHB6			HSD11B1	CUEDC1		SF4	C8orf73		PIK3R6	ICA1
				HOXA3	DGKG	RGS11	TOR3A	KCNJ3	FPR3	S100A13	SLC30A10	FBXL5	CENPM		TSPYL4	TAF10	C5orf49	LGALS12			NR1H3	GHRH		MAST1	ABCF2		GLB1	ZNF569
				SMARCD2	IDH3A	ROCK1	ASPG	DDC	TNNC1	KRTCAP3	DPY19L3	RHOQ	T		TMEM108	CDHR3	CALY	CTAGE4			HHIPL1	FLJ37453		C9orf40	ATHL1		BAT2L2	VWC2L
				C6orf105	PRH1	SAFB2	CYP2C18	LIG1	PLA2G4A	PRMT8	SMC1A	ISCU	C2CD4C		NR2E1	SERF2	GNB5	MMP1			COL16A1	SFRS3		LDOC1L	MORC1		NAA25	NUAK1
				CCR7	BBS1	HELZ	C11orf83	UBE2E3	CLEC10A	SCGB3A1	STRN	PPAP2A	ZNF530		MBNL3	MDH2	SMC2	NEK5			HSP90B1	CDH2		A2BP1	AEN		SIGLECP3	SAC3D1
				TNFAIP8L3	C6orf162	PTPDC1	IL1RAP	ADCY1	LOC400794	C19orf53	LSG1	GPR87	RIC8B		CCDC21	ECHS1	SAE1	ANXA2P2			POLR3E	FAM64A		RNF8	PDLIM5		ITPRIPL2	DNASE1L2
				HMGB3	CASC4	ACBD4	C1orf31	GPR6	ARRDC5	CTNNBIP1	CD226	WDR81	PLCXD2		ZNF554	CUTC	TP73	CNIH3			RAB7L1	POLE2		C3orf70	CST3		RNF217	42066
				C1QC	GNAS	CBR4	CORO1C	PBK	EPS8	TEF	RFWD3	DENND1C	ZNF681		NFYA	PAEP	PPFIA3	PORCN			RBP5	ZFP1		PRIMA1	BMPR1B		ETFA	KCNH4
				LILRB3	PON3	LOC115110	WDR66	ST20	RUFY1	SDCBP2	ZNF638	ASMTL	TCERG1		C6orf223	LPPR1	PSIP1	C11orf24			GALE	CHST8		REPS2	POR		SMYD5	SNW1
				WDR4	TM2D3	AMT	DDT	GCDH	TIE1	RAMP1	POLR1A	TNFSF10	RIMS2		FAM115A	MARVELD3	USP20	MYCN			WDR75	CCDC15		ZDHHC22	KARS		NRK	SLC25A25
				MLKL	ABCA5	TUBGCP6	SMARCB1	OXGR1	B4GALT1	WNT3A	HAUS3	TMEM62	TAGLN3		RAMP2	SLC5A11	TCP10L	NFAT5			PMP22	GABRA5		SEC22A	CCDC68		SH3RF2	ANKRD24
				CEACAM6	CYLD	CCNT2	C12orf11	FXYD6	LPIN2	C9orf135	CHAF1B	DOK4	KCNH6		MEX3B	PHF8	ATP4A	SLC39A11			MLEC	TRAPPC6B		STAG2	EGFL7		LOC441666	TTC9B
				C2CD2	TMEM141	CREBZF	ANAPC11	FLVCR1	LCP2	RPL19P12	SIKE1	C19orf33	MGC16142		CRIP1	UGT2B10	LOC147727	SLC7A7			SYNGR2	CHRNA3		LOC220930	CYP27B1		FYB	ZNF738
				SLCO4A1	C18orf32	ICA1L	CCDC86	ATAD2	ZC3H12D	STS	SPATC1	C4orf38	KIAA1841		KRT5	SRXN1	RPA2	MTM1			GPR141	KLHDC3		GPR61	EVI5		WNT5B	TAL2
				FAM64A	DNAJC30	FSCN2	LOC440173	NPAS4	GCNT3	LDHD	TAF1	ZBTB47	ATCAY		C14orf132	PTRH2	LOC100128977	IQSEC2			HOMER3	C12orf76		FAM122B	GRTP1		TLR10	KCNC4
				CCNYL1	GTF2IRD2	DNAJC27	KLHL13	FAM181B	NRP2	HS1BP3	HEPACAM2	FAM179A	MCM10		ARMC8	RPUSD3	LRP12	SLC5A6			KIAA0748	PDZRN4		MARCKS	RTN4RL2		SEMA3G	ITGB3BP
				POLR2D	RAB17	C16orf52	CCT6A	RELL2	STAT4	IFT57	GDNF	ATOX1	HIST1H3G		ARID4A	SMN2	ANKRD32	LOC440896			NPAS2	STMN2		SLC22A17	COL25A1		CACNA2D4	PLP2
				GPR161	PAFAH1B1	ZDHHC15	SPDYE3	MUTYH	SERPIND1	SPIRE1	ZNF664	RREB1	SFRS14		GRM2	NUDCD1	DBH	RAB11FIP5			IL32	ZNF100		FAM66E	LAMB2		INO80	ARMCX1
				ALDH1L2	C3orf32	MTMR10	METTL2A	CBWD6	C3orf36	COX7A1	ZNF518B	SELE	LOC339240		SULT1C4	PAGE1	SPIRE1	NIPAL4			SIGLEC1	EFR3B		FOXD3	EFNA1		RTN4RL2	TIMELESS
				CCL20	ADAMTS13	CENPC1	NR1H2	CLVS1	GMPPA	CAMK2G	CDK12	IFIT1	HIRIP3		TCP10L	KRT28	KRTAP12-1	SIGLEC5			LEF1	AIM1L		SLC26A5	TAS1R3		IRX6	MNAT1
				FRMD6	NDUFB8	HRH3	C22orf9	ACBD7	HABP2	MAGEE2	R3HDM1	CTSH	KCNMB2		MCM3	POLR2K	LOC113230	LOC400043			GAS7	RIMBP2		ZNF358	SURF4		CCDC6	MYLK2
				TOP1MT	DDO	FAM149A	KLHL21	DCTN3	SLC39A1	ARHGDIA	HERC2P2	EGFR	FNBP1L		RAE1	TATDN1	RPRML	ERLIN2			ZNF217	DLL3		GAL3ST3	PNLIPRP2		GATA3	U2AF1
				EVI2B	NUCB2	LRRC16B	ACAD9	CDT1	SLC30A7	KRT8	GRIP2	ZNF319	TACC3		C3orf70	BAG3	FDX1L	KIAA1033			HCK	PHC2		CER1	COLEC11		MAN2C1	ZNF461
				STAT6	PTEN	NPPA	YIF1B	ATP6V0E2	SLC1A1	ATAD3C	MAT2A	DYRK4	PRPF39		CELF5	PABPC3	LOC100128191	MNDA			SEMA3C	C17orf69		KLHL23	VCL		RTKN	ARL3
				CEBPA	ALS2CR8	DZIP3	TRIP6	EIF4EBP1	PLXND1	TCF25	STAG1	ERBB2	LDOC1L		EYA2	BOLA2	PABPN1L	CES1			NGLY1	HTR5A		GABPA	LRRC32		NFKB1	STMN2
				OASL	FAM165B	CTR9	TYRO3	P2RX6	RGS10	SERPINB1	NODAL	REL	KNCN		CBLB	BCL3	CASD1	POC1B			NCKAP1L	KCNH4		SMU1	GOLGA2		PDE4D	MLF1IP
				FLVCR2	DYNLT3	NCALD	XYLT2	GTF2A2	RGS19	SNCG	BCAT1	LIMA1	BIRC5		ELF4	EIF5B	KCNN1	NEIL1			IL27RA	NKAIN1		NVL	SPPL2A		ZMYND15	MATR3
				FCER1G	NUDT2	SYT7	PSMC6	PRDM13	AKNA	SORBS3	TBCEL	ARPC4	PKIA		DFNB31	ATP2B1	GALNT13	IARS2			PRKCQ	NRCAM		NT5DC2	C6orf142		ETV4	FLJ43390
				IDO1	BRSK1	ACACB	PSORS1C2	MTCH1	RPL13P5	RNH1	NKTR	GALNTL2	VAX2		ESPNP	DHRS2	IMP5	CXCL16			ISG20	RACGAP1		RTN4R	CIDEA		HEG1	KRT83
				SKP2	SNX13	DAPK1	SFRS9	GABRR1	GPC4	MSRB2	TRIO	GALNT11	SLITRK3		ZNF496	BAALC	PON1	DCAF6			S100A10	RAB41		POLE2	INSL4		LOC150197	SGOL2
				CMTM3	THNSL1	GLYR1	NDUFS6	HNRNPC	ITPKA	LOC442454	KIF4A	PPP1R9B	TERC		LRRC3	IQSEC1	THOP1	IL1A			NRK	RIC8B		VBP1	SEMA4B		EIF6	MICAL1
				PDE6G	G6PC	MYSM1	FKBP4	SLC25A25	ACO1	PPAP2A	ZNF92	CSDAP1	CACNA1G		GPR180	DDT	UPB1	NLRP12			TRAM2	DYRK1A		TRAPPC2	ECHS1		ANKS4B	TMEM150C
				PLEKHA9	MRFAP1	LOC253724	TMEM109	GHRH	CXCL16	ADH1A	ITGB1BP2	CYP3A5	DHX9		KRT23	KLK14	SNTA1	EFTUD2			GMPPA	MSI1		SLC4A8	CNTNAP4		ELOVL1	ZNF627
				FMO1	NCRNA00219	RRN3P2	PLEKHG6	CALML3	ADAP1	BBS12	CEP72	ATP6V0D1	MED25		C1orf133	LOC728855	ZFR2	F13A1			FCGR1A	MDM1		ARHGEF7	LOC151534		INHBA	WASF1
				CA12	ASB8	CAMK2B	SHMT2	FMN2	HS6ST2	C19orf42	LOC340074	NAP1L2	SPAG11B		ZNF561	HIPK4	C7orf16	IGF2BP1			SLC46A2	ERC2		CEP68	CD1D		MST1	TUBG1
				LIPG	FBXW12	ATP1A2	ADIPOR2	C21orf29	CARD16	HINT1	CBWD3	ADSS	RNGTT		SUPT16H	DUS1L	FBXO5	ASCL2			NRP1	RUFY3		ZNF532	ITGB5		VRK2	CASD1
				ACAP1	WHAMML1	ANKAR	LRRC8A	ANKRD54	CELSR1	TMEM54	CD72	TBC1D5	PAX5		CXCR4	HEATR2	TSEN54	TREM2			CD38	DCK		DYNLT1	ALG12		TM4SF4	ZNF93
				BATF3	42252	TNRC6C	FAM83H	CNBP	IFIT2	GNG12	GSC	S1PR1	C6orf122		LOC100133991	ZNF696	GAS2	VSIG4			CD74	FSD1L		ZNF714	CFI		CLEC7A	CSPG5
				GALNT5	FLJ43663	SLC7A14	UGT1A8	C5orf54	GPR183	LOC201651	UHRF1	C1orf150	C7orf33		PHACTR1	RBM19	CKAP2L	SPG20			RILPL2	USP33		SFRS14	CDR1		DAPK1	NRL
				IGSF6	NAPA	NUMA1	CT45A5	TMEM39B	CTNS	C22orf13	IKZF3	SLC16A4	GDF1		SEMA6D	C8orf56	ZBTB8B	TGM5			PLAG1	PTPRN		SETBP1	C9orf41		TXNDC5	SIX2
				TGS1	XPA	USP48	SLC44A1	FAM60A	CPZ	CEACAM6	MAP4K5	C5orf23	RBM12B		MPDZ	BCAR4	IQCC	TP53RK			LOC100134868	MYBPHL		ZNF397	LMTK3		ELF1	CEP76
				OSR2	PPP2R2C	OSBPL7	PSMB1	GPC2	ABI3BP	CLPTM1	WDR27	C4A	MGC70857		DUSP16	SLC10A2	REC8	LY6E			FAM119B	HTATSF1		CAMK1D	WFDC10A		RSAD1	AGTPBP1
				LMNB2	CCDC159	ARGLU1	HSD17B10	SGCB	LYPLA2P1	NUDT16P1	OR14A16	MINK1	NAA16		ZNF383	RPL4	RAD21	RARA			BMP5	WDR65		SASS6	HAGHL		PDE4A	CEP78
				ICAM3	ANK1	FAM196A	TM4SF1	RRM1	DDX60	KIAA0513	ZNF225	STBD1	MNAT1		ZNF675	ROMO1	GOT1	ADAM10			CCR2	AUTS2		TCEAL5	SNAI3		FRRS1	GAS2L3
				HLA-DOA	ZNF382	LOC100126784	42257	TRMT11	PHLDA3	IDS	APBA2	LOC442454	ZNF714		ATP11B	ZNF598	GNAZ	LAMB1			LOC100129034	CNKSR2		ACRV1	ATP6V0E1		LTBP1	THAP10
				PLK4	TMPRSS6	BAHCC1	LRRC8E	IRF2BP1	ARAP2	GOT2	KIT	UPP1	GPR19		EFNA3	SFXN1	TBC1D22B	HEATR5A			SIGLECP3	RNF8		HPRT1	MT1A		HOXC13	ARMC2
				KCNK6	CABP1	ZNF221	PGAP2	ZNF653	RAB11FIP5	NCALD	RAD18	SERPINF2	CCDC52		TSPAN9	TAC1	SLMO1	PTGER4			CLEC4A	HUNK		B3GAT1	ARL5A		ALOX5AP	RAB33A
				FHOD1	NRIP2	DKFZP586I1420	RPS15	DCUN1D2	WNT2	ANXA2P3	SLFN12L	LASP1	RBM14		TBC1D2B	DDN	CALB1	CDH11			AASS	C3orf59		DMC1	FAM178B		MDFIC	SESTD1
				SH3GL1	PDE7B	ZNF839	SOX7	KCNK12	IL15RA	PWWP2B	SNHG12	DTWD2	ENHO		TSPAN6	ANXA11	CCKBR	GM2A			TMEM140	THAP8		NCAPG2	USP3		ARHGAP31	C6orf35
				FCHO1	LOC100128822	PI4KAP2	EXOSC4	RNF165	PLAU	ELOVL1	CCHCR1	GORASP1	GPR142		SPRY3	SRP19	SIVA1	PHACTR2			MIA2	RFC5		HAUS7	UGT1A10		PAPD5	LYPD1
				SLC6A14	CCDC24	IGFN1	GPNMB	MTX2	FBN1	FOXP4	CCNT2	FCER1A	NRTN		ZKSCAN4	CTSA	JUND	PLCD3			CSK	PGBD1		RAD51AP1	SSB		CASP7	SFRP5
				CSTA	TRIM4	C4orf29	PLAC2	ECE2	BAAT	IDH3G	CDKN2BAS	ITGA2	ZNF704		PXT1	TMEM184A	MCPH1	CPB1			ABCA1	LOC100272217		ZNF43	SERPINA1		LANCL3	DGCR10
				FTSJ3	CCDC96	MMP16	GABRQ	ABI2	SERINC2	PRKAG1	OR2B6	LDOC1	ELOVL4		HSFX2	C22orf27	TLE2	FBXO4			EFCAB4A	CPA5		SGCB	DHDPSL		LOC100240734	NEUROG1
				ADORA3	MAP1LC3A	STK36	KEAP1	SOBP	GPR68	TEPP	LOC100128842	M6PR	ZNHIT3		IRF2	HMGXB3	C1orf194	IFNAR2			CDR1	STK32C		MEX3D	SMURF1		MTRF1	LYRM2
				DDX39	IGSF5	SLC25A42	MRPL24	C8ORFK29	TAGAP	PI4K2A	ZWINT	SOD2	NOP56		TBPL1	MRPL28	ZAR1	ORAI3			GPX8	SYNGR1		PHF19	GUCY2D		MRC1	LIPE
				NRAS	IDS	RAB39B	EPHB6	TTC21B	IL10RA	PNPLA4	GMCL1	NDUFAF1	SFRS11		KRCC1	COL25A1	RALGPS1	FAM69C			LRG1	PCNA		YEATS2	PIGB		HOXC4	DCK
				TNNI1	ONECUT2	ACTL6B	RPL8	MARCKS	ROR1	C17orf108	SHPRH	BCAP29	LCORL		POPDC2	VPS37C	C1orf94	CYP4Z1			CCND2	PCDHB9		ZNF643	EGF		RAB43	MGC12982
				HTRA4	TMED8	PCDHGB3	HM13	IFRD1	CLEC7A	GUK1	TRPM7	USP25	UBXN2B		IFT57	PSMB3	SIRT1	GSN			CHST15	CACNA1B		EPX	NINJ2		CTNND1	C1orf127
				ATAD3A	GSTO2	PLXDC1	NXT2	TADA1	CYP1B1	GJB1	PPIG	APLNR	C11orf84		KIF5A	MAGEA10	HNRNPA0	IRF5			RALGPS2	C14orf142		CDK1	NNMT		SLC5A6	LRDD
				RAB31	KIAA0895L	PIK3C2A	C3orf58	C3orf14	HVCN1	LOC100289341	RFX7	HLA-A	BSND		42254	C2orf29	FOXB1	ARSH			COL1A1	ARMC2		ZGLP1	SIRT7		RPLP0P2	RBBP4
				DNA2	ERLEC1	SFRS11	CWF19L1	USP33	LDLRAP1	RPL26L1	NUSAP1	ADAMTSL3	ZNF397		TMEM123	IRF3	LRP11	LOC100233209			ABCB4	NEUROG1		DMTF1	CACNA1H		FAM83A	ACRV1
				C14orf106	KAT2B	L3MBTL	STL	DNMT3B	TCIRG1	ACVR1	ZDHHC23	VWA5A	HAUS7		SSX2IP	PELP1	CRIP3	GALM			THEM5	ARVCF		CCDC50	ZC3H3		NNMT	PRRT3
				SH3RF2	LZTFL1	ESYT3	TSLP	GNAO1	GLIS2	SLC25A20	CKAP2	COG7	ZNF235		LGR4	AGMAT	CENPV	PDE4A			LIPG	KIF3C		THOC1	C6orf27		KSR1	PTPRU
				CYTSB	CXorf57	CMTM1	IGSF11	DTX3	PRG4	SERPINF2	CMKLR1	PCSK6	FSD1L		ZNF227	C1orf127	GATS	ARHGEF17			TNFAIP3	KIF19		ZNF410	APLP2		NRP1	UBQLN2
				HAUS8	FAM46A	PGPEP1	VRK2	MAD2L1	EMR4P	CCNDBP1	PAWR	RAB18	ACVR2A		MCM5	GRINA	AK7	GABRP			RARRES2	SLC20A1		NCOA5	NAMPT		TNFSF11	CLSPN
				TBC1D10C	XKR7	CHD2	FAH	C13orf27	ALPPL2	LOC150381	PIK3C2B	KRT16	ARHGEF7		MEGF6	AWAT1	C19orf77	GTF3C2			LCP1	RAB3B		BZRAP1	USP10		SLC19A1	FAM92A1
				ZNF207	CHIC1	ZNF283	COASY	B3GALT5	MGP	FAM47E	ESCO2	VIPR1	NCRNA00051		SFRS15	GOLGA7B	NPAS3	INPP5B			ARRDC5	CYP46A1		ZNF181	COL4A3		RASSF4	ZNF85
				TMTC2	COG6	RAB9B	JOSD2	C20orf117	TYROBP	COPS6	CCNF	PPIAL4C	SIRT1		TTC21B	TCEB1	WLS	ATP10B			TNS3	PCYT1B		WDR5	MXD4		VARS	CDKN2A
				ALPK2	NIPSNAP3A	MAPK8IP1	SPIN2B	LYSMD4	LYZ	PQBP1	CD84	CCDC68	MAP2K7		GABRP	TADA2B	HOXD8	PDPN			FKBP14	CRB1		ARMC2	WDR46		MARS2	ZDHHC13
				LAX1	RABL3	CDKL2	RNF26	ATXN10	TANC2	P2RX4	TP53BP2	NUMB	HIST1H4L		MCM6	ARL1	MAD1L1	PRKCD			SFRP2	C2orf15		MLF1	PNPT1		HOTAIR	LMNB2
				HLA-DMA	IKZF5	NHLRC3	FAM43A	LHFPL5	LSP1	IGFBP1	HOXA9	CTF1	DCX		C1QL1	GPX2	C18orf22	TGM2			NPC1	CYFIP2		TECR	ERGIC2		PEX5	ZNF345
				FZD6	CDH22	RPS6KA3	CSNK2A1	SLC39A6	IL16	CEACAM5	SYNJ2	PMS2L5	EMILIN3		PTPN12	OSTC	ARL16	KLHL21			RENBP	MAPRE2		DHFR	SLC5A11		S100A8	RIMBP2
				WDR76	HRC	GRM6	DAP3	B3GALNT1	HLA-DQA2	STXBP1	LIG1	SGK1	PRPF38B		ZNF700	DRG2	LOC100130776	PHF11			DAP3	LOC400891		PHTF2	COPS7A		NPAS2	PCBP3
				RHBDF1	SSTR2	HDAC5	VSIG10L	SYCE2	P2RY12	TRIM7	ZFYVE26	LDB2	HNRNPA1		EPC2	AGPAT2	SAC3D1	PLEC			SIRPA	QSOX2		TCFL5	LOC284551		IL18	TOPBP1
				IGSF3	OCRL	HRC	IMP4	ASXL3	ARSE	CD99L2	ZBTB12	PRICKLE1	XRCC5		TTC3	DNAJB13	C1orf128	TGFBR2			ATP10B	WTAP		DAB1	PRICKLE2		NEXN	ZNF428
				PLA2G2D	FLJ39609	SGIP1	CAV2	CSRNP3	CLDN4	CUTC	GTF3C3	CPEB4	UBE2E3		ZNF792	DHODH	DGCR10	SREBF1			BHLHE40	NKX2-2		MANEA	LOC220429		ADSS	NT5M
				E2F1	ZNF846	CHIC1	TATDN1	COL2A1	FOLR2	FBXO7	ZNF782	TMEM130	ATP2A1		CHSY1	TPH2	LOC84989	LAIR1			FAM115C	C14orf70		SFRS13B	LOC100133469		CLDN8	MED12L
				KCNJ15	DLK1	ZNF417	PVRL4	GDF11	CXCL2	EML2	TOP3B	DUSP5	C8orf39		RAET1K	C9orf135	C17orf28	GAPT			FCGR2B	PALM		DDX24	ERLEC1		ANKRD22	DEPDC1
				MEGF6	PNMAL1	MAP3K12	OAF	SNRPD2	SAMHD1	SAT2	PIK3CG	MAML2	C12orf39		LOC401431	NACA	CNIH2	CXCL3			LRP1	KLHL22		RBM14	GLIS2		NKX6-3	FRAS1
				SLC4A5	LOC100130148	KIAA2026	SLC2A9	DCLK3	SNX21	OLFM1	MTX3	C1orf161	IQGAP3		LCA5	PPIC	MEAF6	EREG			VDAC1	TMEM181		UBE2QL1	HYOU1		LOC645332	DLX1
				ITK	FAM120C	PPP1R3F	NFIL3	YRDC	PPARD	FAM45A	PSMC3IP	TMPPE	MTHFD1		PLEKHA2	C15orf24	ARL6	CD4			TRIM31	LSAMP		TMEM194A	DNAJB13		DSCR8	TDP1
				TRPS1	PRPSAP2	ZNF397	ZNF593	THAP5	SEMA3C	GRID1	MATN4	KPNA7	CNTFR		WDR76	DERL2	MED12L	TNKS1BP1			COL11A1	MAP2K7		PALB2	COL16A1		HLA-DPB2	C9orf25
				PTGES	TRAM1L1	WRB	GARS	APLP1	TEP1	FGF14	ANP32A	PAPSS1	FBN3		FAM131A	TM9SF3	CPA1	CTAGE9			TM7SF4	GDF1		HNRNPH3	NDUFS1		PNO1	ASRGL1
				TRAM2	DAGLA	C8ORFK29	FTL	ALS2CR4	WISP2	ACOT13	MNS1	MCFD2	SP4		ALG10	TAF9	CKMT1A	FGD6			COL24A1	ZFP14		GPR161	MKNK1		GPR137B	AIM1L
				SLC39A8	RTDR1	TBC1D24	TRIML2	FUT1	PROM2	BUD31	ZNF609	SAR1B	LOC400657		ZNF221	TRIB1	TMEM150C	C2orf18			SEMA3E	SBK1		KIAA0895	FAM114A1		HOXC11	FEN1
				RAD51AP1	PARP6	PNMA1	SPHK1	ZNF74	CTSA	FKBP1B	FOXM1	RNF125	TMEM81		ANKRD34B	MTUS1	FLJ37453	MYO1G			SERPINH1	ZNF346		DAXX	FAM83E		MKX	GNAI3
				PARVG	LOC285456	GADD45G	FBN2	LASS5	TAOK3	CLN5	RBM26	LCN2	LYPD6		RRAGC	TREM1	TMOD1	RASAL3			ALG3	CASC2		SALL3	ABCC1		LRMP	BUD13
				LILRB2	EPB41L3	ZNF681	LAMC2	PEG10	OAS1	ZDHHC24	ZNF669	ALDH4A1	BRSK2		ASFMR1	TRUB2	FAM3B	RBMS2			CD7	TCEAL4		PHOX2A	ZNF676		COL4A3	DZIP3
				TRIM22	SERF1A	GJB1	PABPC1	AMN1	MICA	STBD1	CCDC50	ZFAND6	PIAS2		CHRNA7	TMEM186	TNFRSF11A	CMTM3			LHFPL2	C16orf55		SLC5A1	ARHGAP26		MRPL24	C14orf49
				UBASH3B	GPC5	ZBTB16	GRHPR	APITD1	IGF1	NHP2	AGAP7	AHNAK2	UBA2		FLJ13197	FLJ35776	COX17	PIK3R1			RARB	EPM2A		C18orf1	FAM133A		GSTA1	FAM76A
				DPP9	SELK	ACAP3	FXR1	WDR17	VWA2	C2CD4A	TAS2R42	PTPRE	MYL6B		PRKCI	NUP88	TMEM97	CYP27C1			CHPT1	CACNA2D1		C6orf64	SLC5A5		TRIM58	C8orf12
				WAS	ZNF843	PHIP	RAG1	NPPA	CD53	PIK3IP1	C20orf96	CYB5R3	MED12L		BASP1	GOLM1	UBE2D2	CCR5			CHRDL2	PPIL5		DPY19L2	42627		TRPC4AP	GPRASP1
				KIF24	LONRF2	MORN4	TSPAN14	ZNHIT3	ZYX	MGST3	STX16	EPHB4	ZNF749		ZNF425	RASGEF1A	CDK1	LOC100188949			PRDX6	SUPT16H		PHACTR4	G0S2		VASN	CDH20
				ZWILCH	ZDHHC2	SCARNA17	CHCHD2	COIL	ITGA2	EPHA10	BEST1	HEG1	VWA5B2		DMTF1	RPL30	CPEB3	IKZF1			IL1B	ERH		ZNF20	TFPI		ZNF746	TEX15
				SLC4A7	LINGO4	C9orf163	CSNK2B	C16orf53	ANXA5	C17orf50	FOXN4	SMCR7	NEUROG1		PTPRU	PKLR	ZNF367	MATN3			AKR1C2	N4BP2L1		TRMT11	ADIPOR2		IMPDH2	PTPRN
				NUDT1	WASF3	LOC100130522	DAPL1	NDUFB6	ATP2C2	UBTD1	HOXD13	TCN1	HACE1		MAD2L2	SCIN	NAIF1	ST5			TNFRSF4	ZNF250		ZNF235	ZNF703		C6orf108	WDR8
				CYP2S1	MAPKSP1	LHFPL4	ABCC5	DLK1	LRRN4CL	CAMK2N1	EMR2	TCF25	SKP2		SAMD1	ZNF208	C5orf25	AGTRAP			PTGIS	C19orf45		SFI1	MTFR1		BMP4	TSGA10
				PRSS16	NPHS1	KCNJ6	C20orf29	RBP1	C10orf81	SPATA4	XRCC3	FKBP11	SOX1		C1orf70	IPO8	GPR3	PHOSPHO1			CCDC80	EML6		KRT83	FERMT1		SDC4	VBP1
				DOCK8	C1QTNF4	LOC728323	PDAP1	ZFP37	EGF	XDH	SLMO1	ITFG1	LIN9		C20orf111	CSTL1	C17orf80	UBASH3A			ATP8B1	ZNF136		THAP5	ACBD4		RGS13	PLCL2
				C1orf135	APOBEC2	C1orf228	DMRT2	SFPQ	C15orf48	RPL19	E2F2	PCSK5	TBPL1		HAUS2	BMP6	LOC339290	TTYH1			RNASEL	C19orf25		SRP9	IL4R		ZNF697	DNALI1
				ACOT9	GALNT11	C4orf12	NDUFA4L2	ZNF821	TKT	BNIP1	ZNF605	IRF2	C16orf79		ZNF442	AP1S3	SGTB	TBX3			BST2	TMEM185A		LUC7L2	ACSL3		LAMC2	ZNF180
				NKD2	SPHAR	PRPF4B	DEDD	KIAA0895L	SDC1	QARS	SCARNA17	WHAMM	C9orf93		HEATR6	LRFN2	USP30	ANXA2			MYBPC3	ESCO2		SLC25A14	NCKAP5L		IDE	HDAC2
				TC2N	SYT14	BTAF1	PLA2R1	ANKRD7	ZBTB42	C2orf73	GVIN1	HSD3B7	SNRPA		TADA2A	SH3TC1	PSMG1	PLA2G15			LILRB4	ARPP19		MGC16142	PRSS30P		OXSM	HDGFRP3
				TMEM150B	SGTB	KANK3	TOP1P2	RNASEH2A	ARHGEF6	ABAT	CLEC18B	ABCA1	ESCO1		ZNF167	PAGE2	TMEM222	NOL8			SLAMF8	THAP9		C5orf34	TXNRD1		SEMA3C	FAM127A
				FPR1	NLGN1	ORMDL1	NOC4L	DMAP1	RORC	DPH3	IQGAP2	CALD1	NEDD1		LOC100128191	RSL1D1	PCP4	BLZF1			P2RY8	MUTED		ZSCAN16	CGA		GPRC5A	C17orf80
				PLA2G7	SPRYD3	ANKMY1	C6orf115	COX5A	IL2RG	ZDHHC3	APAF1	EFNA1	CDK3		RSBN1L	REEP5	GRIK2	C6orf127			CD3E	RSBN1		SCGB2A1	SLC39A14		DRAM1	EML1
				H2AFX	AQP11	C8orf37	TTC4	MED10	SP140	EIF4E3	TMX3	SLC39A11	ZNF100		NMT2	OR2Z1	VBP1	ALDH18A1			EEF1D	HDAC2		PPM1E	IFFO1		LOC100128675	C21orf2
				EHBP1L1	B4GALT6	ERBB2IP	SLC9A2	FAR1	STAT3	DKFZp434J0226	KIF11	SIGLEC6	C12orf73		MURC	RP9P	CALCA	EDEM1			AMN	LOC256880		C12orf41	HTR2A		NCSTN	LOC401431
				GPR68	HIST2H2BE	RBM39	CXCL1	CHRNA4	PTGIR	LOC100009676	PRIM2	NTN4	TPTE2P3		PCDHGC5	C4orf32	SHISA2	APOL1			ELAC2	C18orf54		RPS6KL1	TMEM64		KLHL30	N4BP2L1
				MBD2	GRINL1A	EFCAB5	ALOXE3	NHEDC1	SHC3	CYP3A5	FLJ32063	SPRY4	PBX4		ZNF253	AMFR	LCN10	TMEM213			NRBF2	WDR8		NCAPH2	PAGE2		CTSL1	TTK
				COL8A1	ZSWIM5	C6orf124	ASCC1	THAP9	DTX2	B9D1	KIF20B	EGF	GUCA1B		LOC100128239	WDR67	HOXD9	TMCO4			FMO1	PLEKHG4B		HIRIP3	STAB1		LETM1	T
				MIR155HG	COX4I2	DDX46	NDUFA9	FAM134B	G0S2	RPL17	ZFP91	RPL12	RMST		SH2B3	LOC116437	PTPDC1	PKHD1			C6orf105	FAM164C		PAK2	MAGEA8		LOC100188949	SARDH
				IL7R	KLHDC8B	C7orf46	LCE3A	ZNF133	SURF4	KCNK3	KCNJ13	LMOD1	TMTC4		BEND5	CYP2E1	SLC18A2	CD84			C11orf21	CELF6		C6orf35	SLC30A5		S100A9	ZNF253
				CDC7	C2CD2L	SMARCA1	CIB1	SNRPF	IRF7	TSPAN8	PLCG2	ZCCHC24	SETBP1		C19orf66	C17orf89	GNG3	FMO3			RXRA	DBC1		PCLO	SERPINF1		CD1D	PGBD1
				ITPKB	BAMBI	LOC647979	UBL4A	NRSN2	AGPAT2	MAP7	SS18L1	HSD17B8	FAM105A		KIAA0495	SEMA4G	TTLL7	LAMC1			RNPEPL1	RFC4		C11orf30	C20orf118		BTC	ZBTB7C
				PHGDH	REM2	C21orf2	SLC6A9	CCDC130	GRAP	SLC27A3	EPB41	ZFYVE28	LOC253724		STAC	ALB	EPB41L3	EIF4EBP3			CTNS	TRAPPC2		E2F8	CA12		EXOSC4	DTL
				HSD11B2	FIG4	C10orf32	STEAP1	PLA2G6	ERG	NME2P1	C5orf51	DOCK1	E2F8		TSC22D2	KIAA1324	EPHA10	KIF7			CTAGE9	XRCC1		GTF2IP1	FAM91A1		FLJ39739	C14orf86
				DGKD	C21orf7	RNF38	PPP3R1	LOC100303728	ELOVL1	LPCAT4	LILRB5	LOC285830	KLF14		C18orf1	DNPEP	ZNF483	TNFRSF10A			HVCN1	STK32A		C9orf123	PLSCR3		TCTN3	SNTG2
				ZNF185	KCNC4	SNX30	PGLYRP4	CCDC59	TST	EIF3F	SFRS4	TMEM167A	C2CD3		ZMYM2	GTF2E2	CDKN2BAS	C1orf162			IL1RN	AP4M1		AP4M1	ATP6V0A4		ZCCHC24	CHN1
				PRAM1	NEFL	FNIP1	FLOT2	C14orf2	VILL	CALCOCO2	HDAC2	RPL13AP3	ZNF653		CCHCR1	PLEKHA1	ITGB3BP	NPC2			GM2A	RBBP7		RBM8A	SSR1		WDR3	LY6H
				FAM105B	LOC100126784	DNAH1	ITGA5	ZNF414	FGD2	CDH17	ZCCHC8	FAM18B	CEND1		BCL7A	GPR37L1	NDUFA11	KCNE3			ITK	TTK		LGR4	CMTM4		SLC9A3R1	HDHD2
				GBP2	SLC23A2	C16orf79	BICD2	XPO1	IL12B	DHDH	MFN1	SULT1A2	CPSF7		LRRC8C	GLRX2	NRCAM	VCAM1			RAD51AP2	RGS16		GPX7	IGF1		ABCC1	H2AFY
				SULT1C2	LOC220930	DBC1	ODZ2	SETBP1	HYAL2	HIBADH	FAM122C	GPD1L	CEP170		ISY1	SYNC	C15orf50	WNT2			KCNE4	YWHAQ		CCDC14	IDUA		TMPRSS2	ABAT
				FZD2	PHF7	PCDHA2	C10orf91	LIN52	KDELR2	PQLC2	CCNL2	APOL6	LOC100190940		IL28RA	PQLC2	EXOSC9	TPRG1			IFIH1	C9orf93		ID4	CSF3R		CTNND2	LRRC24
				IL8	SLC2A11	C21orf49	TMEM147	NRL	WWC3	HERPUD2	LRRC39	MMP13	DPP10		SALL3	IMPA2	PPP2R2B	GPA33			LILRA6	HIST1H3C		ZNF347	LOC286359		SOSTDC1	RASL10B
				PRDM1	ZMAT1	ZNF429	GSS	PSMC3IP	LOC100132707	BRP44L	RCBTB1	SDSL	KDM2B		NLGN3	ARRB1	KCND3	CCDC115			RNF217	MNAT1		SGTA	CCL22		COPS7A	LGR4
				HNRNPAB	HMGCS2	WBP2NL	HIST2H2AC	RBM18	LDLRAD2	TWSG1	KIAA0406	CCL23	ZNF782		EFCAB5	COX17	MYO18B	KLHL6			SOD3	ZCCHC12		LOC202181	PLK3		PIK3CG	CPE
				SLC28A3	TMEM89	LOC100130987	GSR	MGC21881	BAG3	MFSD2B	SNHG3	TLR3	42258		RNF182	SCYL1	POC5	MAP4			DENND1B	FEN1		TADA2A	MTMR11		FTSJ3	CAMSAP1
				CTPS	C1orf228	KCNK12	HK1	MASTL	PTGDS	NPR1	NPHP3	IFITM1	ALS2CR4		C6orf168	NAAA	ADCY5	SLA			CD86	LHX3		APOL4	NAT1		TGFB1	ZNF230
				ICOSLG	GNAZ	NAP1L3	FADD	HNRNPH3	TBC1D2	KILLIN	DMTF1	EDA2R	GDAP1		CCDC50	C9	AFG3L2	IFITM1			C1orf107	DGCR10		MAPK8	CLRN3		MRPS9	PIAS2
				GPR172B	PCDHA6	MYT1L	TST	DNER	EVI2A	SNX15	MCM4	AFTPH	PHF21B		PBX1	PNPO	EEF1A2	FKBP10			APRT	ZNF138		ZNF704	LLPH		ORM2	GAL3ST3
				AATF	NCAM1	ZNF767	MICA	ABCC5	FAM109A	APOA1BP	C1orf213	PPIB	MSL2		KRT86	EXOSC7	HOXD10	TYMP			CREB3L1	TOP2A		SAC3D1	INGX		FAM45A	RUNX1T1
				CD300C	C14orf179	TRIM33	MVK	LIN54	GPX8	CAST	JHDM1D	GATA3	DPY19L2		HIPK1	NR2F6	JMJD6	PNPT1			IL2RG	EID2		SLC7A14	CDR2		NCOA3	EPC2
				ACER3	GNRHR2	NOTCH4	CDCA4	KSR2	IL7R	DUSP6	TOE1	TICAM2	MAST2		PLXNB2	HSPB9	SST	HFE			PPP1R3G	C11orf80		UBTF	RIPK2		EMB	DYNLL2
				AFAP1	LEO1	AKT3	GINS3	CADM4	CD86	UXS1	DDX27	ANPEP	GPR173		RTN1	RNPEPL1	MGC2752	MTRF1			COL27A1	ELAC1		NELL1	LOC388955		WIT1	HNRNPH3
				FGD2	AMIGO1	GOLGA8B	FKBP1AP1	DPYSL4	RAP1A	MRPS33	KLHL17	P4HB	CACNG5		SYT11	C15orf58	LIN37	CCDC69			CMTM3	UBQLN2		SLC2A12	MYBBP1A		ACSL1	SOX11
				NOM1	TCEAL8	FAM48A	SUV39H1	WDR47	DMBT1	OTOP3	EHMT2	MT1X	ITGB1BP2		SMC2	OSBPL9	SUMO2	GBP3			IYD	TMEM18		TMPRSS3	ATIC		SERPINA1	SERINC1
				BRCA1	GLTPD2	GPR135	TULP1	SMAD4	FLJ90757	SNTN	NOL9	LOC647288	ZBED5		ZNF71	SNORA74B	PHPT1	RBM43			LONRF3	LIPE		CACNA2D3	CLEC12B		SIGLEC14	PM20D2
				C1QB	SLC38A4	SCNN1D	PHGDH	GPR19	SLC6A6	FAM166B	FAM22G	SPG20	DYRK1A		C1QTNF2	WWP1	KBTBD10	NRBP1			NCOA3	SMC3		PCDH19	FAM179A		PRR15	AKT3
				ADAMTS2	MMP24	FAM84B	FZD10	ACTL6A	C20orf54	RPS19BP1	CPSF7	PRSS23	SOX4		DRD2	SLC19A3	CBLN1	TDO2			RASGRF2	ZNF273		ZNF488	PLA2G15		DUSP13	LOC283174
				G3BP1	MFAP3L	ZNF238	PADI1	ADARB2	MATN3	RIN1	RNMT	ATP6V1E1	MTMR9L		NPTXR	KSR1	FUZ	F2RL1			FGFR4	TRPM8		MYNN	MST1P2		DAPP1	S100PBP
				BMF	C14orf43	COQ10A	C7orf68	USP1	SKI	MRPL41	CCDC93	PAFAH2	PROX1		HEY1	PCDH15	SFXN1	APOBEC3C			TIGIT	CENPH		ARF6	FAM138F		CHPF	SCGB1D2
				FCGR1A	AMT	CADPS	TNFRSF1A	ZFP30	IL18	FABP4	KIAA0586	GSTM4	C12orf56		MLL5	CT47A6	EIF1B	C1S			GSDMD	MAP6D1		NUP160	HMGXB3		PES1	ROPN1B
				ADAMTS7	PRKAR1B	LIMCH1	NR2C2AP	GTF2IP1	AREG	PDE6D	CBS	TM4SF1	NAB1		PAQR9	C17orf70	KCNT2	LOC286002			AOX1	TUBB2A		ASPDH	VENTX		LAP3	BARX1
				ARHGAP30	ITM2B	PCNX	KLRG2	POLR3B	GPR65	NSA2	FYB	RBM47	MAPK8		SLC30A4	SELS	FLJ43390	ADA			CD44	LOC342346		ZNF878	PSMD7		ORM1	NEUROG3
				C19orf48	PRICKLE2	PCDHAC2	CASP14	ZNF664	C17orf72	MAP2K2	ZNF473	ZC4H2	TSNARE1		TTBK1	CREB3L3	CRHBP	SERPINH1			CAST	UHRF1		CHN2	TNFRSF10B		MANBA	GNG8
				MOXD1	GPR123	LOC91316	HAP1	MUDENG	C19orf35	PMS2L5	HCFC1	CTNNB1	SFRS7		PAK6	NDUFS1	KIF5A	LMOD3			HNMT	DCHS1		TUBBP5	ATF7IP2		CHST15	WNT11
				PUS1	TRAPPC4	DOK6	SOX21	C6orf225	CCR8	ITIH5L	IGDCC3	KRTCAP3	LHFPL3		AMH	CDRT1	PRDM13	RHOV			IMP4	FAM200B		MORN1	CLCNKA		PPFIBP2	ATP6V1D
				PLCG2	PPAPDC3	C5orf36	BAG3	SERPINI1	IFI44L	TMEM222	PAPD5	MYADM	KIAA1009		FAIM	SCARNA16	ZNF396	SH2D2A			BIRC7	MS4A8B		MAPT	TMEM156		NOL6	ATG4D
				TSPAN10	N4BP2L1	ITGA1	ADAMTS20	WTAP	CTSZ	RPL27A	MEX3C	RFT1	ZNF92		SENP7	SYT4	C21orf58	TLR7			FOXP3	NAP1L4		C18orf18	TBL2		FAM83C	C13orf27
				FGR	NR3C2	SCXB	CARM1	HIST1H4D	HERC6	C17orf101	LOC286467	STAM2	MCM8		BRWD1	EEF1E1	DEPDC1	MOCS3			IL4I1	LOC283999		C6orf225	C17orf28		PRDM1	SSBP3
				SLC6A9	THAP10	PDGFD	TGM4	LPHN1	YIPF5	PPP2R5A	GPR156	AOC3	ANKRD53		CCDC14	PRPS1L1	STK39	SELPLG			LAMC2	MAPRE3		AMOT	GH2		ACOT6	CMIP
				FAM129B	HEXIM2	C10orf137	ORMDL2	HINT2	TWF2	CLSTN1	TRERF1	ZYX	C10orf35		EHF	RASD1	CENPH	FBLN2			KPNA7	KLF12		DCLK3	CCDC149		AMMECR1	SLC22A17
				CENPN	UQCRB	LOC100128288	TARS	TRMT61B	UBAP1	HNF1B	RBAK	CLIC1	RTKN2		UNG	RPL26L1	IMMP1L	BCL2L12			EVI2A	CAMK1D		ZNF302	RBM47		CMTM6	C20orf132
				PLB1	SPATA2L	ABCA3	MPZL2	RNASEH2C	LCP1	HYAL2	ZNF519	TICAM1	DKFZp686O24166		TRIM4	WNT16	FAM127A	KLHDC7B			CYTIP	MUDENG		PEX5L	GORASP1		SIGLEC9	CPA5
				MNDA	WDR6	APH1B	TACSTD2	ZNF287	MRGPRF	ISCU	LOC221442	MAN1B1	POLQ		EBF4	C20orf134	DBX1	AMMECR1			PARP8	WASF1		COL2A1	NAGLU		FNDC3B	ZNF709
				PSD3	PCMTD2	FICD	HOXB13	LBXCOR1	TOP1P1	CHCHD1	CCDC52	CLCF1	LYG1		ANKRD36BP1	SNX22	GNRH2	CLIC5			SLC26A1	EFHC1		ATP9B	GMPPB		AIFM2	FSTL4
				C15orf21	ABLIM3	C9orf173	CHEK2	PCYT1B	DLEC1	NDUFA6	RNF160	SEC22B	GXYLT1		SCPEP1	LOC339535	SSX2IP	PMP22			SEMA3G	ZNF180		WNK3	AGT		CCPG1	UBA2
				YAP1	HS3ST4	RASEF	CNBP	CDKN2C	CD2AP	FAM174B	CHRNA10	RILPL1	PNN		SON	P2RY6	TPD52	TULP1			S1PR4	MESP1		SLC6A20	C15orf24		RBMS1	DMC1
				HAMP	TTC33	TMEM61	PSME4	CDK2AP1	ZDHHC16	FAM86D	CDCA7	UBC	C1orf112		PTPRG	C9orf103	PCA3	PADI2			SFRP4	ZNF473		GJC3	SHH		MYO18A	ARC
				C18orf54	NDUFC1	DCX	FAHD2A	PEX5L	ISLR	RNF5P1	HMBOX1	C1QTNF1	MYEF2		TRIOBP	CHMP2A	SYN3	ACE2			TBC1D10C	GLCCI1		RIC3	WNT5B		SEMA4B	KCNK17
				EPHX4	C19orf73	CPE	COQ3	SMARCD1	ANXA2	PARD6A	ZNF397	LY6D	BARX1		SNAPC3	LOC151009	SDR39U1	CSF1R			MS4A14	MARK1		BHLHB9	MAOA		OSTF1	SCAMP5
				DOK5	ZFPM1	USP27X	HSPA1A	FAM71E1	C3orf64	SGCE	CLDN19	HDLBP	KIF20A		CARD8	MRPS28	MYT1L	FLJ23867			NCEH1	CPLX2		CD47	SNHG3		POLR3H	MCM3
				STAC3	MRFAP1L1	SLC10A5	ZNF385A	C3orf47	AIF1	CASC4	TAF4B	RAB31	SPPL2B		STK38	SPANXA2	LOC730811	FXYD5			CXorf21	PRC1		SF3A3	PABPC3		SYPL1	CCDC111
				CXorf21	MAML3	SPIN4	ADCK2	EXOC5	MPP7	C9orf24	USP37	LYPLAL1	EYA2		RRM1	RPS26	TUBA1A	ATXN7			ANKRD58	KIF18A		SPAST	MOBKL1A		P2RX2	GTF2IP1
				ARSI	ZNF34	RMST	MRGPRX3	POLR3G	TAGLN2	MRPS27	PHIP	ATP6V1E2	ZNF24		KLHDC10	C19orf28	KIAA0319	WNT10A			VRK2	CEP192		PROX1	NHLRC4		KMO	PCSK1N
				RARRES3	CCDC28B	APLP1	ABHD4	GRM8	LACTB2	AMY2A	ATP2A1	DOCK5	ZMYM1		SYT16	CFHR2	DCTN4	NBEAL2			CCDC6	CCNB1IP1		KIF11	CCDC109A		PLAC4	TBCB
				ADAM28	MFSD8	STX17	LIMA1	ZNF580	PARP14	TMED7	SPC24	STARD8	SMS		RSRC1	PUS3	FLJ35220	LOC374491			HMGA2	DCUN1D2		CBFA2T2	TMC6		SPRED1	CDKN1A
				ITGA5	TEX2	INSR	DDX39	C21orf88	DNAH11	TMEM150A	CUL5	GALC	CENPN		ZNF790	TMED2	NTHL1	PSG4			FASLG	FAM155B		C8orf79	SLC3A2		ADH6	KLF12
				SLAMF9	SLC38A11	FAM57B	MDFI	ZNF544	LITAF	TESC	SNORA7B	ARL5A	CAMK2N2		ZNF548	PABPC1	GET4	B3GNT3			SNX9	CACNG5		SRD5A1	HSPB7		ALG3	CECR2
				OSM	C2orf64	FAM193A	NOP2	HMX2	GALNT6	ASCC2	ZNF518A	OAS1	PPFIA4		ZNF451	GLRA3	PRR18	OSCAR			C3AR1	FLRT1		ANP32E	CLK3		LMNA	ZNF501
				MPZL2	TECRL	MZF1	METTL8	ATP13A3	PILRA	A4GALT	WDR62	LY6E	PAPOLA		ELAVL1	EFR3A	OSGEP	PTPN7			IER5L	LOC113230		XAB2	CHCHD7		ZNF280A	ASPHD1
				ALOX5	HDHD2	RIMKLA	ARNTL2	MTMR7	ACVRL1	PTRH1	MCM3APAS	GYS1	HAUS3		AKIRIN2	ANO9	CCDC64	GREM1			FAM91A1	C1orf128		SNRNP40	GPT		RILPL2	PCM1
				PIK3AP1	FXR2	PLCL1	DSC2	GTPBP3	TNFSF9	UPP1	C14orf118	FGF1	CXXC4		IKBKAP	SEC24D	C16orf61	CCR1			MXRA8	CASP8AP2		MED10	FOXL1		TMEM138	KCNK9
				PRDX1	SDR39U1	FOXO4	NPSR1	FBXO10	TPSB2	ESD	IPO8	NBR1	BARHL1		NEU3	F7	NIPSNAP3A	CD180			REEP5	BUB3		FLJ35024	KCTD11		RPUSD2	CPLX2
				XPOT	ELAVL3	TXNDC15	ANXA1	RPS6KL1	CD81	MS4A8B	TSTD2	CORO1B	NPAS4		C4orf36	LHB	FAM184A	TES			DNPEP	TEX12		SVIP	SPSB1		ZFP36L1	DMRTA2
				CD52	C10orf88	UBR3	C15orf39	MDP1	FMO4	C17orf61	CDH24	MON1A	ONECUT2		DLG3	TACO1	ARC	PCYOX1			LUM	C3orf14		OVOL2	INTS8		GAK	ZNF568
				TGFBI	SYNJ2BP	VAMP2	ADPGK	EEF1E1	F3	CDHR3	ZBTB10	TOB1	DOC2A		CCDC23	ASB4	STK25	GPR132			IMPDH1	ZC3H6		SLC25A36	HERC4		ZNF335	INTS7
				CDH3	ACTR10	MTX3	CLIC1	C17orf81	RHOD	MRPL38	MLF1IP	STARD5	HMG20B		RUNDC2A	NEU1	C19orf25	SLFN14			ADRB1	PHF13		ZNF324	VPS18		PHF11	C11orf49
				LY96	CLCN4	ZNF780A	RPL29	MCM7	NCKAP1L	TMEM27	DRP2	ARHGEF35	ZNF253		LIG1	PRR14	KCTD13	GCC1			LOC100132111	RAB3A		NFIX	EML4		APOH	NDST4
				CEP135	KIAA1147	LOC650623	CLCA3P	FANCG	LIMCH1	SPRYD4	TRIM33	TGOLN2	SCRIB		LMLN	SLC9A3R2	RTN1	CCND2			FAM176B	MEGF11		KCTD14	PRR5		CCNYL1	KIF18A
				CTSH	BAT5	LOC285593	TIMM10	MRPS22	GPR120	C5orf43	C3orf70	WBP11P1	HIST1H2AB		DNM2	AURKAIP1	CDHR1	KRT6C			CD14	ZNF19		ZNF506	SCN9A		PLK2	ETV1
				TMSL3	MAMLD1	ATP9B	C12orf66	ZMYND19	SYVN1	C17orf106	CSNK1G1	ETF1	MUS81		TTK	C11orf83	UBE2C	FOXN1			CKAP4	C20orf203		PARP1	ACCN5		SLC35C2	FGF9
				LOC727896	SUSD4	EPS15	RPP40	POLR2I	PML	C17orf37	ZRANB3	SUMF2	NUDT15		ST8SIA5	GAK	RETNLB	S100A11			ZBP1	CDK1		INSRR	UBQLNL		HES7	EVL
				FAM100B	C4orf48	KIAA1737	RPS17	C21orf119	PRIC285	LOC647288	NAA35	HLA-C	CDC6		NCK1	ARRDC2	KIF4A	CDA			TBKBP1	C14orf109		ELP4	KAT2A		EXOSC7	LOC100128788
				EOMES	SLC46A3	SLC46A1	PCGF1	CAMTA1	KLHL30	DGCR6L	MDM1	CFI	ZNF695		TTC9	RDH14	FAM59A	MAPKBP1			GBP5	ILKAP		POU3F1	RAB43		RARS	EPM2A
				PSMD11	NRG3	SYNGAP1	CRKL	RAB9B	ACE2	C3orf54	HINFP	SMURF1	CDC5L		CHRNB4	TSPAN8	PHYHIP	RELB			NOS3	LOC400657		CHEK1	MLYCD		KCNV1	CAMKV
				FCGR2A	ZSWIM7	DMTF1	CYBASC3	FZR1	GPR84	C4orf52	KCNQ1DN	SRGN	KRI1		ABCC5	UBE2Q1	KCNIP2	C3AR1			GOLGA4	NIPSNAP3A		RIMS3	KIF16B		FHL3	AVPR1B
				TMCO4	C6orf136	RUFY2	S100A3	WRAP53	BET1L	IAH1	SIGLEC10	LOC100130691	DMAP1		HBP1	P4HA3	PPIL5	VGLL3			PPM1K	SSTR2		TMEM18	IFFO2		CD37	TUBGCP3
				ALG3	JAG1	COG1	RTN4R	USP11	HP	C9orf7	C17orf85	SOD3	LRRC37B		ANKRD44	LYPLA2	KHDRBS1	SOS1			SLAMF1	ELOVL4		42432	ZNF319		ZNF217	MTMR9L
				HLA-DQA1	THTPA	CCR10	PSMF1	RSRC2	TNFSF12-TNFSF13	ALG12	ARID2	TAX1BP3	AIRE		PHACTR4	PPA1	BAIAP3	GALNT14			EPB41L2	TMEM198		LOH12CR2	DGAT1		GALE	GMNN
				SPIB	DACH1	SCRT1	EBPL	SNHG6	STK10	NCRNA00116	ARGFXP2	KIAA1370	DAXX		YLPM1	SYVN1	ZNF19	FADD			GMPPB	MELK		KIAA1324L	TP53I13		RHOV	ZNF396
				KPNA2	LEPREL2	PGAM2	ISL2	NXF2B	SLC22A18	TCEAL1	ZNF711	CSF1R	CENPW		PTBP1	RAB26	CCNA2	ZC3H12D			C17orf107	NR0B2		LY6H	RASGRP2		YDJC	SIRT2
				GPR183	MGC16703	CEP110	KCNA7	C10orf88	S100P	C1orf122	MTMR12	CALCRL	CUZD1		CCDC30	DACH2	FBXO16	GNG7			PRR5L	UBL4B		PIGZ	COL28A1		KRTCAP3	CCDC15
				CPNE2	LRP2BP	CHM	APOL1	GPR158	DOK4	PPA2	WDR43	TPSD1	TNPO2		ZNF431	PGAM1	MTUS2	RNASEL			TRAF1	UBE2S		FAM76A	SLC48A1		LPAR5	ARL6
				SERPING1	SLU7	SOCS4	C4orf17	UBQLN1	SLC12A2	BLVRA	ECT2	ADH1C	C1orf135		BCAS3	UBE2D4	MYBPHL	CCDC80			LOC154761	INTS7		EPB41	TFPI2		BLNK	C2orf15
				TFAP2A	CRYL1	PPM1A	IKBKE	GCK	FCAMR	TOM1	FOXD3	CORIN	SLC6A3		ARL10	SPAG7	LENG1	C1R			CYP2J2	CSPG5		API5	SLC1A7		NEIL1	TNPO2
				CCNF	PIGY	JMJD5	IPPK	SH2D5	FGD5	POLR2E	LOC100128191	LPAR5	XRCC2		MGAT3	RPL13	ANK1	APOBEC3D			GSTM5	CHAF1A		BCL7A	TMEM133		NBN	SNAP91
				CYBB	UFSP2	ARL17A	C2orf18	HIST1H3A	ADAMTSL5	CRY2	MTMR15	SYDE1	PAFAH1B3		DENND2A	C8orf75	MGC70857	FGR			BTN2A2	FBN3		C3orf15	LOC619207		ZNFX1	CEP192
				PDIA5	LOC150381	JMY	FLG2	NUCKS1	ANKRD22	KRCC1	ANKRD26	ATP10D	EME1		LOC220729	GTF3A	PTP4A3	C1orf220			TLR5	DCTN4		ZKSCAN4	EIF2AK4		RBM28	EFCAB1
				C5orf34	GPHN	CXXC5	LPAR5	IDH3B	WIPF1	SYNC	PUM1	CDS1	AKT3		SPOCK1	ZNF593	PTH2	TLR9			TRIM8	C6orf168		SLC18A3	LTA4H		MKI67IP	SFRS13A
				ARID5A	FAM19A2	SALL2	FGFR3	PFKM	EVPLL	CDK5	AURKA	RRAD	ANP32B		RQCD1	DSG1	ATP6V0A1	DPRXP4			MEP1A	PIK3R3		ALG6	CRAT		CPZ	HOXB3
				RASAL3	ATP6V1D	MPRIP	UBXN2A	SPPL2B	PAPLN	TCEAL4	ZNF704	CCDC47	ZDHHC13		SYS1-DBNDD2	GAPDH	C1orf88	IL7			ANKHD1-EIF4EBP3	HNRNPA3		APBB1	ALG8		BET1L	NEUROD2
				CARD16	ERMAP	HERC3	TSEN15	TOPBP1	GRN	PPP2R5B	ZNF714	DKK3	NAIF1		IL17RD	JTB	PKD1L3	UBQLNL			SPATC1	ZNF557		BUB3	QDPR		MON1A	MSI1
				TREM1	DBP	C8orf79	C9orf84	SARNP	BCL10	PPP2R4	NUFIP2	TRAM1	TMEM178		C11orf90	PFN1	ZCCHC10	THBS2			RAB11FIP5	TUBB4Q		ZBTB6	LOC339535		INPP5D	DNAJC9
				IL10	SLC2A4	DCAF5	BLOC1S3	FGFBP3	CD200R1	SORCS2	SMYD4	NPR3	ARHGAP11B		SOX11	MRPL27	GFAP	RHBDL2			PPAP2B	PDCL		DTNB	IBSP		SAMD9L	C21orf119
				TAP1	SEZ6L	ZNF841	NPBWR1	SLC12A5	GGTA1	SLC35E4	C1orf69	FOSL1	NCAPH		FADS2	NME1	C19orf28	SRPX2			LPXN	C1orf111		HOXB3	PSMB6		AGPHD1	ZSCAN23
				CSF2RB	HERC3	RAB11FIP3	AADACL2	MARK3	C8B	TIGD6	DAD1L	FSTL3	CELF3		CRABP1	SSR2	BRD8	PTK7			PON2	FIG4		FOXI1	KIAA0513		UBASH3A	ZNF100
				AHNAK2	C15orf24	PCDHAC1	HOXA1	CACYBP	SIGLEC14	RAB17	C6orf147	C12orf5	DIRAS2		ZC3H12C	NEAT1	B3GNT8	SLC7A10			PML	PTPRD		ZCCHC11	PCYT2		CES4	KPTN
				HOXA5	TMEM59	SETDB2	ARF5	DUSP28	C7orf57	CCDC103	NFATC3	CYP2B7P1	PINX1		RNF138	HMHA1	GPR137C	TRIM25			RTKN	C1orf173		FAM117B	WDR59		UBE2H	ACER2
				LTB	ZNF709	PPIL6	BCL2L12	GATSL2	ITPR1	ABHD11	C1orf126	PCDHGC3	VWCE		DDX26B	LASS2	HEPACAM2	CDC14C			CMKLR1	SNAPC3		C1orf74	COX18		HEATR5A	FAM19A1
				NHSL1	CTAGE5	IQCK	ARHGAP23	PABPN1	ASB9	SPARCL1	GOLGA8B	CYB5D2	CDC45		ZBTB7C	PYGL	DNAI2	LRP5			CLEC10A	CPE		POLE3	MAN2C1		SEC23IP	WBP5
				CCR2	TSPAN31	KIAA0754	AP1B1	SCN3B	CDKL1	FAM3C	ZNF621	TOB2	SF3A3		SPTBN2	ACBD5	KLHDC3	CD68			NUCB1	RCOR2		SHD	TMUB1		HSP90B1	TUBB2B
				LRP1	C5orf54	DOCK10	NDRG1	LRRIQ3	SFRP4	LINGO4	TIA1	GNA12	MCPH1		STMN1	MLF2	DENND2A	PNOC			BLOC1S3	NKAIN2		TMED8	TBX18		THEM4	C10orf67
				S100A9	LOC729678	MUSTN1	NAT10	CLDND1	RNF149	FLJ36777	UGGT2	TJP3	TTF1		GRAMD1B	SNHG4	C1orf95	ETV6			C5orf23	GPSM2		XPO1	TPP1		ARRDC5	RRAGA
				MFI2	BRP44L	DMAP1	ARPC3	C9orf163	TPCN1	TMEM134	HJURP	C7orf58	BEX1		RP2	42072	RFC5	TOR1AIP2			PSD4	HELLS		CRIP2	SLC10A3		TARS2	NCRNA00094
				TLR8	FTO	CALY	CAPNS1	DGKB	TRAF3IP3	C14orf119	BCL2L11	CYP2S1	CALCA		CCDC114	MGC16275	TCEAL2	CYP4F22			NPR3	LRRC36		SLC1A4	TRPM4		EIF3E	FAM171B
				RCE1	PTPLAD1	ZNF568	LOC729082	TIGD5	OGN	NDUFA11	RLF	CD68	AURKB		APAF1	GALNT4	PSD3	KIAA0776			TMEM64	PLCXD2		RLN2	NOMO3		VPS18	SKA3
				PTPRC	CPT1C	SLC43A1	KARS	GMNN	BCMO1	SFRS2B	LZTS1	FLYWCH1	BRI3BP		SLC8A1	TMEM111	PTPRH	TAP2			EHBP1L1	WDR25		ZNF525	IPO4		TRIM65	COIL
				IL10RA	TASP1	UCKL1AS	LAYN	SFRS14	SGCA	GPX3	GUCA1B	CYLD	REC8		ZNF462	UQCRQ	MT3	ATAD2B			LTA4H	DMC1		UBL4B	ASL		KLK13	CLCN4
				SIRPB2	PCDHA5	C1orf230	IL8	GADD45GIP1	HTR2B	B3GNT9	SKA3	SH3BGRL	CCNB2		PIBF1	CHGB	C3orf67	CDC14B			TNFRSF9	NAT14		SLC17A6	SGK2		KAT2A	FAM155B
				DDIT4L	C11orf52	SSTR1	EIF5A2	DDX1	NBPF10	CD151	ADAMTS6	SLC12A8	RNF112		CTTNBP2NL	CGB2	DYNLRB1	LOC285768			RBMS1	CCDC99		ZNF501	ATP1B1		WDR59	TEX12
				FCGR1C	CDH16	HEATR5B	HOXC11	SLC26A10	PSD4	CMTM8	AZI1	HDHD1A	E2F3		FCF1	CENPBD1	ZNF48	TSPO			MACC1	FAIM2		OCRL	AKR1B10		LOC400043	SUPT16H
				SH2D1A	TSC22D1	AMH	ZNF581	ZNF569	CCR5	RABGGTA	KIAA1467	SLC9A3R1	UNC13A		RABL2A	BRP44	PPFIA2	MVP			SCAMP2	MTMR9L		KHDC1	SCAMP3		RARB	STAG2
				OTX1	SORCS3	KIAA0776	TIMM50	ADD2	MMP23B	FGA	HOXC10	UBR1	C1orf128		TYRO3	SGK2	NRN1L	LAPTM5			CACNA2D4	DLEU2		MTAP	DQX1		BLOC1S3	WTAP
				CALR	TLK1	MBTD1	OLA1	SEC11C	HLA-H	PAIP2	NAA15	UFSP1	TRO		STAC2	SERTAD1	SLC17A4	GPR174			KLF9	C6orf48		SRR	C12orf44		ST6GALNAC1	HOXD10
				IDE	TRNP1	BSPRY	PSMA5	OPRD1	PCOLCE	TMEM62	CD163L1	DUSP1	TRIM67		CAMSAP1	SNORA24	ZNF576	FCGR1B			ZNF710	LOC100128811		MORC3	STARD5		CCDC86	TADA2A
				TP53BP2	SSTR5	XPC	LOC100216001	SDK2	HRASLS5	SERPINA6	MLLT10	CYP4F11	ANO4		HDAC9	TARBP2	LCMT1	MAN2A2			ESR1	HP1BP3		ROPN1	ENPP3		YARS2	ZBTB5
				MICALL1	FAM13C	GPR89C	NCLN	PHF10	SLC15A3	HCG4	RRM1	ADORA2B	ELAVL2		ZBTB6	ANKHD1-EIF4EBP3	C1orf52	IDUA			PCOLCE	TDH		SPIN1	NKAIN4		PPM1K	C1orf128
				SHKBP1	C1orf56	PRKACB	EPHA2	SASS6	UBLCP1	WBSCR26	C6orf134	ZDHHC24	RNF165		RABGAP1	GPS2	LRRC10	ACSL1			MBNL1	EPC2		ARNTL	SPATA2L		SCYL3	NRF1
				PRR5L	TARSL2	LOC613037	RHEB	VSTM2A	CLIC6	FSTL4	TFDP2	TTC1	FOXD1		ENAH	EIF3B	C8orf37	SETDB2			SERPING1	LOC339674		C1orf51	ALPK3		SLC11A2	MSH6
				CHAC2	TTLL6	RAPGEF6	WNT5A	BEND5	AGXT2L2	HSPB3	WRN	CCL22	FAM133B		CSNK1G2	C1orf27	C16orf55	C11orf9			SEMA4B	TMEM39B		EXOSC3	CD46		AOX1	PROX1
				PDLIM1	UBB	C3orf18	ETHE1	DISP2	CH25H	CHST12	PHLDB1	ARPC2	MAK		ZNF566	TALDO1	CHST8	TTC22			FCRL2	AGTPBP1		SMS	SLC16A3		S100A10	EPOR
				APOBEC3D	NAT8L	CBX5	ACTG1	MATR3	HAVCR2	CCDC51	S100PBP	MALL	EEF1E1		KIAA0802	LRP5	NBEA	HMOX1			SLC22A18AS	SESTD1		LYPD6	LOC441601		MN1	PTPDC1
				CCBE1	AGPAT4	PIP4K2B	KYNU	CDH12	FES	POMGNT1	NFXL1	RIPK3	ATL1		ZNF461	C19orf10	TCF19	ARFGEF2			ABCD2	CACNA1E		HDAC6	MARS2		NPL	RTL1
				IGSF10	ANGPTL3	ARHGEF7	P2RY2	SPC25	INMT	SERPINA1	ISL2	NAT6	FOXB1		DDX24	NDUFV3	KCNJ3	LOC84740			PROCR	C19orf61		DDA1	SLC24A6		LTB	LRRC7
				COTL1	ATXN10	ZNF233	CXCL6	H2AFZ	EFNA1	CLDN12	LOC100192378	GRTP1	NFIB		BMP2K	ATP5I	LRRC42	PCNXL3			ETV6	RASL10B		CDK5RAP2	CD248		APBB1IP	KIF1A
				ALG1L	CREM	CAMK1D	KCTD1	IGSF5	FN1	C11orf17	PRKRIR	NUDT16	LRRC45		CDK2AP1	NME2P1	MEG3	SAMD5			FAM18B2	C14orf106		RAD51L3	P4HA1		CPM	CTNNAL1
				PLEKHO2	C9orf68	MYLK4	LYPD2	HIST1H4C	SYTL3	PKM2	VRK1	CCL17	GNAT1		B3GALT5	FAM96A	POMC	LOC100286793			BCL2A1	WDR17		ARL6IP1	SCO2		SFXN4	TMEM107
				PRDM6	ACMSD	KCTD12	RNASEH1	POLA1	DNAH5	ZBTB4	SCYL2	LRRC29	AKAP8L		TRIM37	SNORD15A	POLE2	PAPSS1			MEIS3P1	SPHKAP		DCAF15	NDUFB9		CSF1	MAP2K7
				LIG3	DENND5B	PAN3	PUS7	ELP2P	ANKRD13A	C14orf105	RHEBL1	RNF128	DKC1		NPAS4	C1orf114	RNF138	CPXM2			KLRK1	ZNF187		IL23A	RBM20		OR2A4	HNRPDL
				CXCL3	WDR17	ANKS3	ITGB8	LOC642597	CTSW	BIN1	SKA1	UBAP1	TMEM180		TMEM220	MRPS2	FAM188A	P2RY8			PATL2	NAA40		FAM66A	MAP4		SIK1	CACNG4
				MESP2	MAP1LC3B	FAM167A	OR5M11	C19orf43	SEMA3B	MSMB	SLC22A13	MFSD4	ARL17A		PAQR4	SPAG4	SUZ12P	BATF			C7orf58	ZNF510		LOC728392	COMT		TARBP1	TMEM185A
				DRAM1	PBLD	UBL3	RNF185	PTCHD2	AHNAK	DNAJC17	PDPR	ACY3	EVX2		ERCC6	GRSF1	RGMB	PPM1F			RAG1	MCM7		PXMP2	ZNF208		ATP8B1	CRB1
				PPP1R13L	PCBD1	ZNF501	KIAA0101	KIF21A	BTN3A2	MTFMT	CCDC75	ZNF365	NINL		GJC3	SLC25A38	SH3GLB1	C1orf53			IL10RA	VSTM2B		STOX1	GAA		ASAH1	CDKL3
				ENTPD7	EAF1	SLC6A1	ADRA2B	MRPL34	ATXN7	LRRFIP1	CENPK	IL1R2	CCDC74A		SNTG2	ZNF706	ARL3	KLRA1			PTGS2	PRTFDC1		FAM32A	CCNYL1		GPR114	PVALB
				C2orf48	RASA4	MATR3	NMT1	DLEU1	LAMC2	CYB5B	SSH2	EIF4EBP3	SRRM5		CAMTA1	DND1	C3orf15	PGBD2			LETM1	SEC11C		ZNF536	ARFGAP1		CYP27B1	DNMT1
				LOC100129034	ENOX1	ZNF295	TMPRSS13	ZNF286B	TPSAB1	ABCG2	GBP4	TOM1L2	STRN4		ZBTB44	CAPSL	AVP	ANKRD58			NBEAL2	KLHL29		RAB11B	TFF1		MITF	GABRB3
				RASL11B	UBE2QL1	HYI	GPR50	U2AF2	MAP3K1	RPL18	GNA13	PDZD2	BSN		PRPF3	NCRNA00200	L1CAM	BTK			SLC19A1	IFT52		NRTN	NOMO1		ACCS	SEC14L5
				CD48	NDRG4	42071	ANXA2P3	SF4	FAM198B	RFX2	MSI2	PPM1J	PPAT		ZNF230	LAMB3	LOC643837	CUBN			COPS7A	NXPH1		PPIL5	SLC11A1		EFCAB4B	GLRA4
				ZAP70	FGF22	ONECUT2	PRRX2	SDHAF1	SNTN	PPP2R2C	UPF3B	PLEKHG7	C17orf69		HMGB1	RGS14	LOC339240	MOGS			PHF11	MCM3		RGS8	RNF139		RBP5	KCNE1
				SCNN1A	SEBOX	CARNS1	LAMB3	TH1L	RGS14	CHADL	PSD2	TRIM7	ZNF821		SLC35A1	ETFB	CA10	LOC100127888			GOLGA3	HMX2		MUDENG	GHDC		POU2F3	CDCA8
				MTBP	NUDT9P1	ACVR2B	NRG4	LRRTM2	TMEM2	CACNA2D3	TYMS	RNASE1	COCH		FXR1	ZCCHC4	FAM71E1	SIGLEC1			IL12RB1	FGD1		GNE	LCTL		HNMT	EID2
				DDX31	CATSPER2	RASD1	UQCRFS1	C2orf44	NAT2	RPL35	QRICH2	S100A9	ID2		ARHGEF7	NUDT22	LSM4	FNDC3B			LY96	SPAG16		TRAF3IP2	APOA4		MRPL19	LSM14B
				DTX2	C9orf5	AGBL4	MRPS24	C3orf21	CNDP2	SCOC	NCOA5	HDC	CHRNA3		WDR90	SERTAD3	ZIC3	EGOT			CD99	IQCK		BTBD10	CCBP2		GJA5	SPHKAP
				TNFRSF17	FAM22D	FIGNL2	CLDN8	LEKR1	LRRC25	CDK18	CDK3	SLC35A4	CNGA2		SFRS4	DMD	GNB1	GSTK1			PRR15	MESTIT1		GMNN	RPS6KA3		OSTC	TSPYL3
				EEF1D	MAP3K12	PHOSPHO2	CT45A3	SCARNA2	FAP	GGTLC1	HEATR3	SCTR	C8orf79		ZNF433	PCDHA1	GRIA1	LCNL1			DCAF6	MGC16025		CLTCL1	DDN		C13orf18	UBL4B
				CD226	PKLR	PLEKHH2	SUPV3L1	RNF41	USP4	C16orf13	UBR4	LOC644936	VSIG10		TYK2	RBPJL	ERI3	NPR3			TEAD3	CDKAL1		DSN1	UTP3		SLC29A2	RIMS3
				FCRL2	BACE1	ABCA7	NKX2-3	KIAA1524	DNAJC3	VTN	TSHR	EGR3	SPATS2		XKR5	AKR1E2	SPAG16	CTSW			PYHIN1	HACE1		KIAA1704	TUSC2		PTPN22	HELLS
				BARX2	PCDHB1	SETBP1	RAB1B	IQCB1	SLC40A1	THOC7	NRD1	GYG2	PROKR1		LRTM2	SDHC	FAM171A2	TRIM49			GVIN1	NPPB		BOC	PIGG		SPN	CYP46A1
				MTFR1	SYT11	YTHDC2	LCE1F	IPO5	CXCR3	CLDN7	TNFAIP2	HS3ST3A1	TCHP		WDR11	RFNG	MNX1	LMF1			PGCP	NT5M		ZNF616	CMTM8		CPT1A	LASS4
				C19orf54	BRS3	SLC6A17	MAPKAP1	SCGB1D2	BICC1	MAP6	PANK2	YIPF1	KATNA1		CDH24	PAFAH2	UIMC1	CA3			MXRA5	C9orf163		MGC2889	SLC46A3		CD63	CCDC28B
				NCF1C	CD99L2	CASC2	SENP2	CCDC77	PTGS2	IQSEC2	POLE2	EGOT	RNF8		ZNF878	C11orf24	C21orf29	AXL			ISCU	BTG3		TCEAL6	ITPR1		TRAP1	NAP1L4
				DARS2	DNAJC22	CRMP1	SPINK7	NEFM	FAM78A	DYNLRB2	TMEM67	MAP3K5	CREBZF		PDE8B	DKFZp779M0652	ILKAP	EVI2A			SPINK1	KRT83		ASF1A	MMP9		HSPD1	ZNF625
				DPY19L1	WDR37	ZNF514	APOBEC3C	C11orf73	ST5	TMEM25	CDCA8	LTBP4	B3GAT2		CLSPN	FKBP4	JAKMIP1	EML4			C11orf9	CENPM		YWHAQ	NEFL		SDHC	ELAC1
				TTC7A	MAP7	FBXO38	MGC87042	IPPK	SLC15A2	TOM1L2	KIFC1	FAM71D	BEND3		ANP32E	LHPP	SLC20A1	FUCA2			SASH1	MGC12982		MEX3A	CACNA1S		ITGB6	SLC20A1
				BCL6	TMEM86B	FAM135B	PSCA	UBE2T	RASAL3	C3orf75	ZNF767	FKBP15	BARD1		SYTL4	MTX1	HDHD2	PLAG1			MANBA	MEX3D		MESP1	CDHR2		ATPBD4	MUDENG
				BDKRB1	GATS	LOC285456	H2BFWT	USH2A	POLD4	PTPLA	ZNF550	CYB561D2	MKI67		CNTFR	DPH2	SGCB	ERP27			RNH1	RBM9		EID2B	FASTK		SMURF1	ACAA2
				B3GNT7	MTERFD3	ZNF333	FAM83D	ASTN1	SMURF2	HIST1H2BD	CLDN25	RNASEK	SIM1		BRWD3	VCX3A	CDCA4	GTF2A1L			RASGRP4	C19orf57		LOC100128788	ASB9		LONRF3	ACTL6A
				TAP2	FGF17	TXNDC16	ZNF185	AHI1	MOXD1	NKX2-1	C1orf135	UGT1A6	PKMYT1		CHRFAM7A	EIF3H	LSM7	CNDP1			SAMD3	SLC35A5		KLHL7	CGB2		ALPK2	HABP2
				TMEM97	LOC400752	AGT	RNF5P1	PPP2R2C	FCGR2B	CST2	CEP192	TMEM167B	LOC285548		GDNF	GORASP2	CNTFR	ITGB6			GIT2	CCDC21		CEP170	GOLGA4		UFSP1	BRIP1
				HOXD1	BRSK2	LOC619207	SAA1	GAD2	CEACAM5	ISOC2	LCTL	MUC21	CHST8		AFF2	MRPL2	ACAA2	PRAM1			DYSF	EPHA8		APAF1	MRPL12		MEMO1	LOC401588
				PRDM8	NEGR1	DMGDH	COX7A2L	ACBD6	DDAH1	RAB5B	ARHGEF2	C15orf34	GPR12		EPX	GABRB2	RIMS4	ZNF683			SRGN	VWA5B2		SLC35A5	EMILIN1		LPAR3	LOC283761
				C10orf55	IRS2	ZNF785	DEFB1	SMC3	TFPI2	MMP28	PVT1	ANG	TP73		PRMT2	FSCN2	GREB1	FPR1			ST6GALNAC1	LDB3		PCDH8	HIC1		MAPKAPK2	MBNL3
				C1orf162	IGSF22	KIF5A	ARPM1	SUPT16H	TMBIM1	STEAP3	C8orf80	SERPINB9	GOLGA2B		TIPARP	NR0B2	SYNPR	POLE4			PPP1R3B	SCHIP1		CDCA8	CAST		PUS7	ELK1
				VGLL3	NDUFB1	RG9MTD3	KIR2DL4	NAT14	SEMA7A	PTPRN2	LY6G5B	CDK6	URB2		CCNA1	FSTL5	SH3GLB2	SLC2A4			FOSL2	RAB3IP		CXXC1	TRIB1		FAM18B2	NUDT9P1
				STRN	FAM196A	MGRN1	LAMA3	LRRC8D	CADPS2	SYTL1	AKAP5	AKTIP	GFI1		MGC16384	FAM82B	GCDH	TNFAIP3			CYBA	STK19		MXD3	LGSN		CTAGE5	MAPRE3
				UTP6	PCDHA2	CCDC92	COX5A	PAIP2	PTPRC	JOSD2	ADAMDEC1	RAB6C	WEE1		NCRNA00182	C17orf55	KHDRBS3	C12orf77			RNF135	ZNF673		NUAK1	RAB1A		LYPLAL1	FRMD5
				SYNE2	WDFY3	TNNI3K	ZNF280A	RFX4	LY75	MRAP2	CCDC39	CFH	RRM2		CARHSP1	EPN3	TIFA	SGMS2			FIBIN	HRAS		BTBD17	DUSP3		C6orf105	CADM4
				FIBIN	SH3GL2	ZNF550	PSMG3	AMZ2P1	OSR1	MAP3K5	RNF38	PMVK	HOXB6		NCBP2	VPS33A	CCDC85C	FTSJ3			PRSS21	C1orf201		XRCC3	CA5A		FGG	C2orf39
				TES	PHF2	ZNF292	DTYMK	CDC5L	ARHGEF15	NDUFB7	SNORD22	RNASET2	C2orf70		C11orf42	F12	CCDC33	DPP8			NFE2	NPDC1		SMARCA4	CTU2		RNF175	SRR
				STAU1	PGRMC2	42251	AMFR	TMPO	C11orf21	RRAGA	HOXA6	CD1C	SFRS16		CIC	ACTR3C	ZDHHC14	TNC			CTTN	FAM134B		STMN3	UBQLN4		ADA	C1orf111
				HS6ST2	GPER	EID2B	KCTD15	C12orf10	COL8A2	TMEM167B	NCRNA00110	IL15RA	BLM		MEGF10	PMPCA	DRD2	GPR124			HCST	ASPHD1		SHROOM2	RFPL1		PYGL	ZNF660
				RBBP8	ALPK3	WHAMML1	FAM71F1	KGFLP2	ANKHD1-EIF4EBP3	SRP14	XPOT	C21orf122	RBM38		AQP5	CHIA	LOC647946	SLC38A5			GIMAP1	ABCD4		RASA2	AKT1S1		LRG1	NPPC
				HES2	OSCP1	ZC3H13	PAK1IP1	PHF19	ARHGAP29	FOXA3	ZC3H13	SPATS2L	PCA3		TNFSF10	C1orf230	OCRL	FMNL2			ANXA11	EIF1B		NPPA	TM9SF4		SLC7A7	KLHL29
				HOXB7	RIMS2	CRYZL1	SLC5A10	SUV39H1	INSIG2	CCDC159	ORC6L	NKAPL	ACTRT1		ATRX	EDF1	SLC8A3	GYS1			KLRB1	FDX1L		ZNF436	DNAJC5		WNT1	CCDC109B
				CDCA3	FSD1L	PNRC2	S100A10	MGC70857	RHOA	NDUFS4	CHRNA5	KIAA0319L	ILDR2		MELK	GTSF1	ING2	CALHM3			ATP6V1C1	KCNMA1		WDR7	SEC24A		FCGR1C	HCFC2
				PTPLAD2	ZIM2	LOC441208	SMOX	CKAP5	ANTXR1	RAET1G	SFRS15	GIMAP6	PLK1		SMC1A	RABEP2	C7orf46	HR			FPR2	NXPH2		FBXL12	C4orf38		METAP1	SEC22A
				CHRNA5	C6orf174	UNC80	UGT1A10	SNX32	C15orf38	PTPMT1	ZNF713	NACAP1	CASC3		DCAF12	HADHB	C1orf70	SEMA3G			FHL3	RBBP8		PHKG1	PIP4K2C		ZFP64	CA10
				ICAM5	RTN2	DEPDC6	HEY1	SOCS4	FKBP15	C1orf190	PDSS1	FXYD3	RIT2		CDC7	CELF3	DZIP3	ELK3			PIGB	PHOSPHO2		TAL2	PRSS53		SRPX2	PTBP1
				HIST1H2BN	THAP6	CREB1	C6orf114	SAE1	HCST	RPS28	PSIMCT-1	RB1	COL22A1		TSSK6	CCR9	TFEB	MSR1			CCL11	CCDC104		TUBA8	JUP		ZDHHC5	RANBP9
				EPN3	RHBDL1	SPTBN4	EMP1	C14orf143	ATG7	C2orf24	BMS1P5	MAFK	ZNF480		DNAL4	KCNH6	MAML3	CX3CL1			NSUN2	POLD3		RHOXF1	SMPDL3B		PIK3C2G	SH3GLB1
				LIMD1	FBXO36	EIF4G3	TMEM161A	FSIP1	C6	SLC2A11	SYNE2	TOLLIP	ADNP2		SOX4	SGSM1	MAPK4	LOC100132111			LILRA2	AKT3		C3orf59	HARS		TREM2	ZNF584
				RTN4R	C20orf56	DYNLL2	GAN	C1orf74	RPS6KA3	TRAPPC3	PBX4	BCAS1	CTRL		MYO9B	TCOF1	MRPL34	ZNF69			DAK	TTC3		DKFZP586I1420	PLD3		ANXA13	RAB3A
				NET1	LOC645676	TTC25	LSM2	ESCO1	LTA	TMEM147	FLJ40292	WWC2	ZNF642		DTL	BCAM	NXF2	SIM2			NCR3	ZNF512		LRRC16B	IFITM2		BIRC3	LOC143666
				WDR43	NPR1	PLXNC1	RND3	C11orf51	ERBB3	AK7	CHD1	TMEM92	C8ORFK29		GABPA	C1orf56	HIST1H4A	ITGB2			SLC7A8	LOC144486		CCDC75	DSCR10		TNFSF13	KCNS2
				ALDH3B2	KLC1	ITSN2	XPOT	BAT4	SMAD7	SLC44A3	MOBKL1A	CCR3	TEKT2		MAP3K4	CD151	FUT1	RSPO3			USP53	PRRT3		RFX3	PCOLCE		FAM195A	EBF3
				CARD6	MIMT1	KCNC1	DGCR6L	PAQR6	JDP2	RPL31	IL2RA	FOLR1	FARSB		KCTD19	DMPK	PM20D2	PI4KB			LST1	ZNF227		TIA1	MRC2		PGBD2	AUTS2
				MSL3L2	C7orf25	LIFR	DPP3	LOC729991	MX1	SSH3	C14orf149	RNPEPL1	TLK2		ATF7IP	PLA2G4F	LRRC34	EHHADH			TRAM1	RRM2		NFYA	GPCPD1		PDLIM5	LRRC16B
				RECQL4	ZNF510	KDM3B	LOC541471	API5	APOL6	RAB40C	KIF7	GGTA1	DHPS		ZNF829	FAM104A	DCLK2	EIF3A			CPM	S100PBP		ZW10	SLC22A18		S100A16	ELOVL2
				SKAP2	ZC3H6	C1orf27	ZDHHC5	RNF126	ADH1B	EEF1A1	DCLRE1B	TOP1P2	BARHL2		MIA	RINL	VAPA	VGLL1			ZBED2	DGKE		C1orf133	NOTUM		KARS	NTF3
				CRYBG3	GLS2	ANKRD10	G3BP1	SNRPD3	HGSNAT	BET1L	RRP15	APRT	DLEU2L		OXCT1	TMEM147	GLRA3	HSD11B1			ENG	EPX		KIAA1841	TRIM54		DENND1B	SEPW1
				SLC7A7	GPR27	LOC284440	VGLL1	ACVR1C	TRANK1	LIN7B	ZNF566	GPR34	NUP188		KLRA1	CAPN10	C1orf111	SLC35D1			TMED6	LOC389332		TESK2	FUCA2		RASGRP3	HOXD11
				KDM2A	GKAP1	EVL	RDBP	UBOX5	GRIN3B	HIST1H2BE	LOC100190938	APOD	LOC148709		ABCB10	GRIN1	NUDC	TNFRSF1B			FCER1G	PTMA		GLMN	ATG9A		FMO1	RPRM
				GATAD2A	C19orf63	KCNN2	PRCC	ZNF8	SLAMF1	ENAM	ZNF589	OCEL1	EIF2C3		STAG2	NCRNA00081	SLAIN1	CDX1			KIAA1522	SNN		GDAP1L1	CARD10		FASTKD2	TBCCD1
				METAP1	NGFRAP1	PHF7	MKI67IP	KIRREL3	LGMN	DARC	PILRB	CAPN13	ZNF286B		TMEM217	TMEM68	ATP6V1B2	CD14			CCL2	FBLN7		LSM14B	ABCC4		IL15RA	RCAN1
				CCDC19	TMEM107	SLCO1C1	UGDH	SLC25A36	RASSF2	LOC344967	C11orf21	CDK7	ANKRD13B		ACER3	AP2A1	RUFY3	HKDC1			CLEC12A	GMFB		MUTYH	LYAR		TPCN1	ZNF510
				TYROBP	LACE1	ZNF566	CARD14	OTOP3	ALDH2	C14orf128	B4GALNT4	JAK1	LOC100130148		SCN4B	PTPRN	SUN1	SCARF1			RAP1A	PIGX		CENPF	TSPAN31		CLTC	KATNA1
				RAF1	IFFO1	RABEP1	DYNLL1	SURF2	C10orf47	ORAI3	SLC2A5	ST6GAL1	DEPDC4		GRIK3	ADAMTS19	MEG8	UPF2			LOC151009	SGOL2		FAM134B	CYC1		CD6	MGC16142
				HELB	PGBD5	LBXCOR1	FAM89A	CEP63	ANKRD56	NDUFC2	LOC441454	SLFN5	CADPS		CCDC52	MAGEB18	KIAA1984	DTHD1			RAI14	TAL2		ZNF3	VCAN		PPP1R3G	NUDT21
				RNASE6	ASMTL	CHD6	TTC27	RUVBL1	PLLP	GTF2H5	CEP97	FOXF1	CDK5RAP2		ZNF780B	SRPRB	DNAJC1	KCNS1			NOTCH3	TMEM108		BRWD1	PRTG		ZNF831	ODZ4
				IER3	C15orf33	RTEL1	IL1R2	PRR4	GDE1	NEGR1	ZNF337	DGKG	PRMT6		COL11A2	LDHA	GRK1	XCR1			GORASP1	ZNF571		GRIK3	OXSM		PSTPIP1	RRM2
				NCRNA00152	TREH	ZNF684	GPN3	LOC256880	ALPL	PPP1R3C	DBF4	LILRA2	TUBG1		ALS2CR4	RNH1	OTP	NME4			MED11	SERF1A		CPLX3	PLD1		LRSAM1	KPNA5
				MCM7	COBL	PMS1	FAM25B	ARMC6	SERPINA1	COPS4	FCGR1A	RAB43	ZMYND19		LBXCOR1	TBC1D1	LOC100130386	IKBKB			SPIB	C14orf79		CDC5L	DDOST		RAB11FIP1	CDHR1
				NOX4	KIAA1324	RUNDC1	KIAA1045	KCNJ6	PLA2G12B	MPP7	FAM105B	MRPL40	CDC20		TAF1A	NOC2L	EIF1	SLCO2B1			POSTN	TMEM31		RAB2B	RBM28		OAF	GABRA5
				GALNT4	PCDHB4	LENG8	CPA6	DDT	LAMA2	ACYP2	PRAME	KDELR2	DENR		ERAS	ZNF524	VEGFB	SLC27A6			UBD	C2orf55		FANCB	DCAF8		AKR1E2	LOC339047
				RFFL	AKR7A2	CHD5	GYG1	BAI2	PHYHD1	ATP5G2	CALML5	FILIP1	ASNS		LY6E	RPL23A	NKIRAS1	LRAT			P4HB	PMS2L4		RBM18	C1orf210		RARRES1	LOC284276
				RNF213	ISCA1P1	PPFIA2	M6PR	NDUFA11	MYADM	RPS24	LOC91316	C16orf54	GRIN3A		FYN	ABCB4	FAM100B	PON2			AGXT2L1	VWA5B1		PNPLA8	OGFOD1		USP3	LOC400657
				CAPN5	UPRT	SLC25A34	TRIM59	ATP2B2	CCDC6	PCDHA10	AGAP5	ST13	MMD2		INTS2	ARR3	CCDC104	ZCCHC24			SBNO2	GNA11		IRAK1BP1	ARSB		C1orf31	OTUD7A
				FER1L4	DMXL1	DLK1	MRPS16	SUZ12	PP14571	OSCP1	LOC220729	C2orf28	TUBB		SNRNP27	MRPS15	ZNF157	HAVCR2			UBTD1	ANKRD20B		C19orf29	TCF7L2		TNFRSF8	CSMD2
				CR1	ZNF33B	BMS1P5	THOC5	ING4	CHPF2	RRAS	LOC93432	C15orf39	DDC		SLC2A12	MT1A	KLHL1	ENPP6			ATHL1	TEX15		C20orf201	CLEC11A		PNKD	BRD3
				C8orf80	MZF1	PCBD2	ZNF750	C12orf53	IFI44	MAOB	POU2F1	DGKQ	LOC728758		LOC284578	MRPL13	VAMP2	SLMAP			ARHGAP9	JKAMP		HIST1H4A	SPOCD1		GOLGA4	BEX5
				RNASEH1	FAM164C	MAPK9	POP4	TTC36	CXCL12	LOC728643	ZNF235	VCL	ZNF157		FAM171A1	STIM2	DAND5	C8orf51			VCPIP1	LOC283070		ZSCAN23	CLEC2A		SMOX	ZNF346
				MICA	TMEM88	ZNF192	ACTB	ZDHHC14	TM7SF4	ASB4	COL27A1	MTM1	KCNN1		RBM43	BLOC1S1	C6orf125	KCTD11			HMOX1	MED27		ESCO1	DAP3		MAN2B2	MYL6B
				ENAH	MBLAC1	DDX17	IMP3	ELP4	FLNA	MRPS24	USP48	PPIAL4G	RPRD1A		ELK1	AMDHD1	CAMLG	C12orf5			ZNF267	AVPR1B		GPRASP2	OBP2A		TMEM133	GPSM1
				THBS1	LOC387647	DLGAP3	TRAF3IP2	SRPK2	LMNA	AGRP	ASCC3	ZNF843	CELF4		ZNF498	DCAF8L2	NDUFA8	TRIM10			CATSPERB	NEUROD1		DLX1	RNF123		CHI3L1	PNMA6A
				RNF168	VPS24	PDZD4	ASCC2	SFXN1	LOC151534	TXNDC11	KIAA1755	ANXA2P3	CNTLN		GMPS	SSB	ZWINT	SPRY3			PHACTR2	LOC644172		RPRD1A	HEATR3		CMTM3	CBLN1
				KDM5B	ZADH2	CHGB	OIP5	FAM92A1	BLNK	ALDOA	TRAF5	STUB1	LOC100240726		KLHL7	C17orf91	TAF5	CXCR2			C10orf54	MCM2		RCOR1	GPX2		CFB	EZH2
				GJB3	INHA	RFXAP	LOC80054	ESRRG	ARHGAP10	TMED4	ARID1B	GMPPA	EED		HECTD2	KLK1	REEP2	FAS			AGTRAP	ZFP161		RAD21	CSAG3		KIAA1522	LANCL1
				ERBB2	C14orf105	VPS45	TREML3	UFD1L	FAIM3	CHCHD10	KLHL6	MORF4L1	MYT1		ZNF833	ADRM1	ATP5L	PKP1			COL25A1	DPYSL3		APBB2	NRBF2		FCGR2C	PCNP
				ISM1	LOC145845	NPC1L1	VPS25	MAPKAPK5	ABI3	RPS18	FATE1	HBP1	SLC26A10		PPP1R1B	VWA1	LOC344967	C2orf58			TAPBPL	NEUROG3		CALML5	NSF		TXNDC17	KLF14
				WASF2	TPPP	PCDHA3	ALDH4A1	LRTM2	IFIH1	TK2	ZNF80	C11orf59	LIN28A		ZNF490	PGRMC2	C19orf48	CCL13			SEC24A	ANKRD20A3		LCA5	NBR1		CD70	RGMB
				SLC7A5	C21orf119	DTNA	SLC7A8	KC6	CACNA2D4	ASPH	CTRL	RPL31P11	OXCT2		HRK	DEDD	KIAA1715	FILIP1L			OASL	GSTZ1		RQCD1	SOHLH2		SRF	EXD2
				SLC3A2	TMEM143	EXD2	TMEM45A	VDAC3	ADCY9	DNAJB9	ZNF678	IGSF8	SYT11		FAM179B	SLC26A1	RNFT2	COL15A1			NANS	VAX2		SRGAP3	CXorf48		GAL	LOC441089
				CIT	PPP1R3E	DCTN4	PCYT2	GTF2H4	MLPH	HPR	ARHGAP19	MYO5A	NUP62		TAF9B	GRK4	BNIP3	HCLS1			SLCO2B1	ZNF737		SUV39H1	C3orf64		RPL4	42074
				EZR	ANKRD34C	CNOT6L	PHEX	SLC25A17	PKD1L2	HOMEZ	GNL3L	BCAR3	ZCCHC8		AIM1L	HEATR7A	LYRM4	GRN			COMT	NXF4		C6orf72	PRSS35		TMEM177	ZNF219
				FAIM3	THAP5	HNRNPH3	SLC13A5	DAB1	RAB34	FAM71D	TBC1D2B	ARHGAP18	TTC21B		TMEM17	BRP44L	GPSM2	CASP7			COL5A2	HDAC6		HOXB2	SLC39A11		PDF	NAALADL1
				OSMR	ELAC1	KLC1	DLG1	ZNF232	CD163	TPPP3	BTAF1	RHOD	RD3		CCDC136	FAM83H	ABCA5	RHOC			CD9	FOXD1		PCM1	ITPRIPL2		AGPAT9	FLRT1
				ISY1	CAMTA1	STXBP4	CENPP	CCDC90B	AMY2A	RAB40B	MGAT5B	BCAM	METTL3		TAC3	SND1	TMEM39B	CKAP4			PLA2G7	ZNF606		IQGAP3	ENG		ALOXE3	NDRG4
				SLC36A1	DPH3	PCMTD1	NDUFB4	RHBDL3	TMEM71	STK32C	ATXN7L1	ITGBL1	FRAS1		ST6GALNAC5	RABAC1	FGF14	PUS1			GNL3	C14orf93		ZNF620	GAGE12D		CSF2RA	PCNA
				CKS2	FLJ33630	APOBEC2	NACA	WBP11	TMEM45B	NGRN	NAIP	ASCC1	FAR1		COL4A6	ZNF787	CHRNA3	NAGPA			AKR1C4	CLEC4F		MCF2L2	SLC19A2		NDUFAF1	STK19
				TFRC	FKBP8	TSGA14	B3GNT5	ABLIM2	NOS3	PRKAR1A	C18orf25	EMR1	SHOX2		NKX2-5	FLAD1	KIF18A	ADCY7			STX11	CCDC109B		FAM76B	HPD		PTGS2	C14orf153
				KDELR3	NOVA2	SEC22C	KRT38	GLS2	SMURF1	C9orf95	G2E3	NFAT5	LIMD2		CEP135	GSR	PRPS1	BLVRB			TMED2	COL22A1		RANBP17	BCKDK		MED13L	PURG
				PSMB9	CLEC3A	NBR1	ABCE1	RAB26	GAS2L2	HIST1H2AC	DSCR8	FBXL17	PPP5C		LCT	FAM47B	TNNI3	WIPF1			TBC1D9B	MTCP1NB		IKBKAP	HSPB8		MIR155HG	LOC342346
				SERBP1	RFX2	C2orf77	TPM3	LOC730811	GAS7	COX7A2L	HFE2	TRPV2	CCDC138		SLC26A8	GPR152	C16orf59	PDGFC			P2RY13	CDKN3		ING4	PYCRL		NCF4	GNB5
				GRB7	C9orf130	LRRC24	PLCD3	MEX3B	WFDC2	TPSG1	ZNF485	ANKHD1-EIF4EBP3	SR140		CACNA2D3	SLC48A1	TEAD1	SNX20			VNN2	LOC143666		WNK2	ORM2		CYP2J2	HDGFRP2
				FLJ35776	LRCH2	PARP6	HOXC8	DGKZ	IGSF6	C19orf39	CHORDC1	MEF2C	SLC25A14		SP4	GLA	KIRREL3	SPI1			CDSN	FKBP3		SIX2	FXYD4		CD244	PFN2
				NR1H3	SMARCD3	RSF1	PDPN	C8orf86	KCNMB1	HSD17B12	IL4I1	LMOD3	HINFP		TRIP6	IRF7	SLC16A7	RETSAT			UGGT1	HPRT1		PHF21B	RNH1		CATSPER2P1	GPR180
				MYO7A	C21orf2	IGSF22	C7orf59	NDUFA7	KLF8	FER1L5	PNOC	LOC100134259	BEND5		DOPEY1	C3orf52	LIN28A	IGF2R			MMAA	RUNX1T1		SATB1	RNF213		DCAF13	STK39
				TEC	GDI1	RGN	YARS2	TBC1D7	PARVA	TMEM105	WISP1	SSR4	ZGLP1		ART5	GABARAP	ZSWIM2	ABCC1			NLRP3	RAC3		C7orf60	TRIM31		EPDR1	CTNNBIP1
				LIMS1	MAPK9	VAV2	TH1L	RTN3	SCN7A	PRKAR1B	OIP5	GSTO1	SMARCE1		KIAA1841	BNIP1	GNL1	CYTH1			TINAGL1	MORN5		LPAR2	TUFM		KCNS1	ACTRT1
				BIRC7	PLEKHA6	GNRH1	HEBP1	C7orf11	CR2	C3orf14	C19orf29	SLC22A5	NXF4		AK3	ARSA	KIF3A	SLC11A2			CD2	DCTN2		NCAM1	ADRM1		AGMAT	UNG
				RRAGC	SOX5	CPNE9	RCN2	CACNG2	GSN	IRF6	BCLAF1	DENND2D	C5orf60		SLC22A16	LOC100130274	ITIH2	ACSL5			MN1	ZNF397OS		C2orf55	LLGL2		GPR84	TBC1D22B
				CD5	LECT1	SNORD116-20	ERGIC3	HOXD8	MS4A4A	MTCH1	ANO2	JMJD8	NUAK1		TMEM84	NUTF2	FRAS1	PAPD5			DHX58	KDM1B		ZNF24	DDX19A		USP53	GNRHR2
				C3AR1	PPP1R9A	KCTD6	CHMP1A	TRIM67	SLC44A2	C6	LRRIQ1	ITGAM	PIPOX		CBL	POLD4	HOXD11	MAN2A1			RNLS	PTPRS		CPA2	HMBS		GTF3C2	ING1
				NRK	MYLIP	LCA5L	HOXA11	RMST	EFCAB4A	ABTB1	SLC27A6	MRVI1	KIAA1549		LY6H	IPO4	TMEM151B	FAM78A			PLD2	KCTD16		FOXD2	EIF4A1		HIBCH	HIST1H2BH
				GAB3	PSTK	PBRM1	C1orf161	SLC4A3	VCL	C20orf114	ARGLU1	TLR2	FMN2		PCDHGC3	C17orf37	ZC3H12C	WDR3			IL16	CMIP		TEKT2	SLC38A9		C19orf38	SMC3
				FLJ40330	NDUFA7	RHOBTB3	THOC6	HIST1H3F	C1orf38	DGUOK	FASLG	SLC22A18AS	PRPH		ASCC3	ERGIC2	UBA2	C6orf97			FGD2	MSH6		CACNG5	MS4A14		RNASEL	RAX
				CHI3L2	FAM104B	HAUS3	BBOX1	CCDC136	CDC42EP5	ATP5F1	CLASP1	CCDC159	FOXM1		KIAA1407	BAIAP2L2	KIAA0087	ZBTB38			SLTM	DCAF15		APIP	CSTL1		COL24A1	RBM4B
				PFKL	TIMM22	MAPT	DCPS	RFXAP	LIMD1	HSBP1	IGSF9	HSP90AB2P	HIST1H2BJ		SMARCA2	UQCRC2	GPRASP2	TRAF1			STX4	ZNF254		DDX25	CALCR		SLC37A2	GSTZ1
				BTN3A2	UBE2B	GPR173	SPDYE7P	NR0B1	IRS1	DUSP3	C1orf113	HCST	KCNIP3		ZNF324	SHISA5	GALNTL1	NAMPT			OTX1	ZNF536		RAD1	UNC45A		PKHD1	BHLHB9
				PLSCR1	BAIAP3	SNPH	CRYBB3	MMAB	CXorf64	TPMT	ZNF548	TPST2	C14orf132		IRAK1BP1	P4HA2	TPRN	APOL6			NADK	LOC441089		NUP43	SIGLECP3		PRR5L	HS3ST1
				SLFN5	DLGAP3	SLC37A1	DAK	C17orf100	MYO1E	UROS	MSTN	C15orf59	CRABP1		FAM19A3	PHB2	TOP2A	HLA-E			TMEM120A	SMAD9		DAPL1	SDC1		C22orf9	SCN2A
				ZNF311	PART1	C1orf101	RELA	ZNF446	CNR2	SLC16A11	AHSA2	LOC388692	C1orf96		GRM8	CDHR2	FAM149A	S1PR3			TRIM22	KATNA1		SIX4	CEACAM16		PPARGC1B	FGF12
				CYP1B1	TSNAXIP1	EVI5	ARHGDIA	PCNP	MS4A14	SNX11	ALDH8A1	RNF216L	MEX3D		ZNF93	HSPA5	NUDT16L1	SLC39A1			MOBKL2C	CENPA		NACAD	CSDA		PRKCQ	FBXW12
				CHIT1	SDC2	MEX3B	C10orf47	IFT52	SGSH	C1orf65	CDC6	STIM1	WNK3		RALGPS1	FUK	PTMS	ASCL4			F2RL1	TMEM107		LIN9	HSP90B3P		CXCL3	LSAMP
				AIM1	ZNF19	HECW2	MTIF2	PCSK2	MTMR14	COX5B	SPIC	SEC13	TRIM28		SRRM1	SNORA68	ZNF473	OR2A1			ARHGDIB	FANCE		UBXN7	DEFA5		SYNGR2	PRKD1
				CD300LB	LOC654342	ZNF177	MPV17	ATP4A	PLIN3	HYAL1	LPIN1	MRPL24	PPP1R8		KIAA2018	UGT1A3	DGKE	NDP			CD3G	SHOX2		SENP5	SLC25A39		CPNE1	ZNF167
				S100A2	PRPH2	MYOM1	OVCA2	MYNN	TMEM213	TTC1	ANKRD13B	TNFSF12-TNFSF13	C1QL1		GNB3	NR0B1	SOCS4	SIGLEC7			SLC15A3	ANKRD53		CCBL2	PLA2G10		ITGB7	ADAMTS18
				GLIPR1	C17orf76	TSC1	AK3L1	RCOR2	GYPE	ANKRD39	ZBTB37	TRPV4	FLRT1		FBXL12	MYC	LCA5	B4GALT1			PYGL	SPAST		TECTA	ANKRD26P1		EPS8L1	SDR39U1
				THEMIS	RIC8B	SFTA3	CDK16	TUBA1A	TES	NBL1	ANKRD52	ARL2BP	LOC400940		ZNF420	APOA4	NRSN2	TRPV5			FCN1	DEPDC1		ZNF433	TUBA3E		ISG20	ZNF77
				NAT10	GNG4	ZNF578	EIF2S3	DLEU2	GYPC	AQP10	PVRIG	CPXM2	ZNF397OS		RNF130	PRUNE2	HTR3A	CCDC160			ACP5	ZMAT4		ZNF766	FLJ42875		FLJ36000	DCHS1
				SLC2A9	GDF7	ACIN1	XPNPEP3	RPAIN	SELL	MPV17	TSPAN32	DRAM1	PAN2		ISL1	C2orf7	SPAG11B	RAB11FIP1			IRF5	FNBP1L		PTPDC1	C12orf52		SERPINH1	HAGH
				VAMP8	LIAS	TENC1	TMEM171	CEL	ITGAX	LOC100270710	BNC2	PDE4D	SCARNA12		C1QL4	TCTN3	STRBP	ANGPT1			PRG2	HMSD		PRPF38A	RARA		SEPHS2	MCF2L2
				HIST1H2AM	KIF5C	VGF	CYP26A1	AKIRIN2	C17orf87	C8orf42	IGFBPL1	PLCD3	C3orf47		RBBP4	PHB	KNCN	PUS7			FGG	SLC32A1		EPC2	RAB24		EPS8L2	ZCCHC12
				IL18BP	TRH	STAU2	NLRP10	VANGL2	LOC285629	NAPSA	C1orf77	GPR116	FAM54A		S1PR5	C19orf70	C3orf71	SP110			ARF3	ZNF829		MBD4	TXNDC3		UBR1	MORN5
				MEI1	GBE1	NEBL	TEAD2	SLC39A3	SLC10A3	HBA1	GNL2	TUSC2	RNF183		ZNF157	EIF2B3	GABRG3	QSOX1			ARL11	PGF		ENC1	PFN1		PRICKLE4	TOX3
				GSDMC	INSM1	XKR7	LDHA	STK25	PFKFB3	NR1H2	TAF1C	LMAN2	KLHL32		BEST3	PLAC1	SBK1	C3orf72			SIRPB1	SYN3		CENPM	CRYBB3		GRN	MARCKSL1
				CTSB	FBXO8	ZMYM2	DKKL1	ADCYAP1	FERMT3	FN3K	HMGB2	ASAP3	EP400NL		LARGE	MRPL23	NMNAT2	OAS2			PPP1R3D	KIF3A		TINF2	AARS		FBXW5	KLHL32
				IDH2	KCNJ11	PHF10	CORO1B	MED30	MS4A6A	KLHDC8B	ZNF37B	SHISA4	PCSK2		TAF1L	EXOSC6	LOC100270746	KPNA7			TNFRSF18	GRIA2		GJC1	ACOT9		CD44	PBK
				NFKBIE	LRRC56	WDR7	ANAPC7	PRPS1	STXBP2	PIGP	ZNF266	WDR91	ELF2		BAZ1B	LGI2	EFNA5	DOCK2			LRMP	CN5H6.4		GPRIN1	SLC43A2		ZNF552	SLC22A16
				CD82	EBF4	LOC440944	UBE2M	RG9MTD1	BGN	GSTA1	NANP	PPP1R7	L2HGDH		CLTCL1	SLC5A5	PLS1	MAN2C1			LPIN3	GLRX5		B3GALT1	LASS2		HS3ST3A1	APLN
				C2orf89	PTGR2	ETNK1	PARD3	DOHH	CNNM4	SDHAF1	C13orf27	CRY2	PURG		ANGEL2	ANO5	NDUFS7	VEPH1			TNK1	CDH24		ASTN2	SLC35E3		AGR2	FLJ37453
				POLR3C	RGNEF	ACOX2	UBE2G1	POLR2K	TNFRSF13B	DBNL	KDM5B	NINJ1	PHC1		MCOLN3	DLL3	LRRTM2	FAM35A			FAM151B	CEND1		C16orf45	CPD		MCL1	EPHA8
				C1QTNF6	COG1	GAS2	ISOC2	HSD17B10	CAV2	FFAR2	ALG10	OR2A9P	C14orf104		SLC5A3	CPLX2	KIAA1279	AQP5			GREM1	CEP120		DRD5	NADK		OR2A9P	SLC18A3
				CST7	COQ6	GAS8	DLX4	C3orf75	LRRC8E	PCDHAC2	GOLGA2B	SEC14L4	LRRC14		ILF3	CCDC85B	CTXN1	GLIS1			CCNYL1	GNB5		LRRC49	GRIN3B		GPX8	RXRG
				DMRTA1	MEG8	LRRC20	FDFT1	PPP2R1B	NECAP2	ARFIP1	CHSY1	C10orf55	RAD51L3		NCRNA00120	CCDC51	CEP78	CHRNA6			HM13	PVALB		MPPED1	CYP2A6		CXCL5	FOXE1
				CENPJ	RNF146	ZNF285	C2orf47	KCNJ9	AGA	AP3S1	RFX3	RPL23P8	SESTD1		ZNF20	DSCR4	DHRS13	USP28			CASP4	ZNF564		ARHGAP11A	RHOF		PAPLN	DCTN4
				SAMSN1	ZFAND2B	SLC18A1	KPNA2	FBXW12	NFKB2	MON1A	MORC1	MYL12A	STRBP		PTN	TPI1	WFIKKN1	LOC200030			CCPG1	LOC647946		TMEM201	SMTNL2		TXNRD2	PAX5
				NRP2	KCNC1	RIC8B	MFN1	CLIP3	TEK	EFNB3	DNAJC11	MYLK	ZNF286A		KRT80	TRIM54	GPR12	KRT4			DPEP2	CENPQ		ZNF443	IL6R		NCRNA00152	YWHAQ
				METRNL	ACCN3	IQSEC3	EPHB4	TCFL5	TMEM150B	WBP11P1	CCDC82	PEX13	OTOF		GPRASP2	SPINK14	TINF2	TMEM214			MMP13	AMN1		ZNF496	PANX2		DDX47	STIL
				C7orf23	SAP18	CYP46A1	CRYAB	NSMCE4A	HDHD1A	BCKDHA	LOC374491	ABHD4	CDC25B		KIAA0664P3	UBE2V1	P4HTM	SDC3			C2orf88	ZNF3		ZBTB11	PRDM9		MAN1A1	HRAS
				CD97	SSBP4	TSTD2	MPHOSPH6	ZNF576	HRH4	C5orf38	ZCCHC6	PTGR1	NCRNA00164		MSL3	TMEM189	KLHDC8A	CASS4			CLEC4D	ZNF675		C16orf92	ARHGAP18		WDR46	WDR25
				C9orf91	GABARAP	COG3	RPA1	C3orf71	HPCAL1	HCN4	ZNF833	MT1E	CCT6P1		BMPR2	TOP1MT	TIMELESS	C8orf73			IDE	FSTL4		MED23	RETSAT		NPC2	AP1S2
				CDKN3	LOC729156	GRIK2	WDR72	NKX2-2	CYTH1	PTTG1IP	ODF2	GALNT14	LOC415056		SHD	AOX2P	ESCO2	SLC6A6			CNDP2	FAM70B		VLDLR	ZCCHC24		GCN1L1	UBE2E3
				FSTL1	TAF9B	ZNF682	HOXA10	DCAF16	MPEG1	KLB	ARHGEF11	PLOD3	KIT		FDXACB1	RPS19BP1	STON2	LTV1			SH3KBP1	ARPP21		IFT52	LOC388242		MYOF	FAIM2
				PXDN	KCNH7	PARD3B	SLC22A20	MLF1	TLR6	HCG4P6	SMG7	SERTAD2	FAM76B		GPD1	RRP9	ATP8A2	C9orf98			MMP9	PKIB		HSD17B6	CALY		ACAP1	NFIB
				EXOSC2	MYOZ1	RALGAPA2	SNRPF	PMS2L2	EMR1	SLC38A4	KIAA0226	LDLRAD2	LOC339674		FSCN1	SLC45A4	MYST1	KDM2A			ZDHHC5	FSIP1		PLEKHA7	AHR		SLC35D2	TPTE2P3
				LCN2	GAMT	RAPGEF4	SPP1	CLNS1A	CD84	ARL3	FAM136A	MMRN2	ZNF45		CASK	NOC4L	ELF2	PRKAA1			IKZF3	ING3		C1QL4	HEYL		OGFOD2	HNRNPR
				BST2	LOC100131434	C6orf217	EEF1D	C20orf203	MBNL1	RPL8	KCNJ14	BDH2	HNRNPU		AGBL4	CTNND2	DSCAML1	NR2F2			CD247	SCGB1D1		EPC1	C17orf73		GLIPR1	GNB1
				FDPSL2A	ZSCAN18	PDS5B	TMEM179B	UBE2M	CYTIP	RRAD	LOC100133331	ITPRIPL2	CABP7		ZNF43	MSRB2	FGF5	PCYT1A			WT1	SRP9		FAM172A	LATS2		CDRT4	NAT14
				COL24A1	NPW	GDAP1L1	C2orf71	IFT81	GK3P	SLC18A2	AURKAPS1	UBLCP1	UBXN11		RNF39	PPP1R11	LOC100128239	ST8SIA6			GAK	RALYL		MBNL3	PRRG1		BMP5	PIK3R3
				PDGFC	C10orf41	SLC30A9	ASCL4	ADNP	RHOG	NAP1L2	PDCD11	PURA	SFI1		MED12	RPL23AP7	COX8A	SAT1			AEBP1	IGSF9B		PLEKHO1	PCDHB5		SLC6A7	CHRNA3
				PPP4R1	D4S234E	NFASC	TMEM11	CCNB1IP1	P4HA2	C1QTNF2	PABPC4L	SIGLEC11	DMRTA2		DIP2C	SLC18A2	PGAP1	FAM160B1			CLEC11A	SLC25A25		KRTAP5-3	PAPPA2		HLA-DOB	SFTA3
				YEATS2	SYNGR3	TMEM145	LMNA	RARS2	SRGN	C1D	LOC647946	XKR8	TSEN54		USP33	ABHD11	MORF4L2	CHST6			SLA2	RPRM		CCKBR	ALDOA		HCLS1	LPGAT1
				MLF1IP	ARV1	TTC13	RIN2	RNF157	KIAA1522	SLC38A10	HERC2	PLEKHG1	NPAT		MRI1	PRLHR	RPS2P32	TLN1			TRIM21	PPP2R2B		PAK6	BCL9L		SLC35F2	CENPH
				CD74	APOH	RPH3AL	ZDHHC18	MTCP1NB	C7orf58	ZDHHC12	CDC5L	UNC5C	KIF23		REEP2	NCSTN	SRPK3	TRIM38			SUSD3	CRYBA2		PREP	KNDC1		TINAGL1	PSD3
				SLC2A1	FXC1	C1orf152	ATP5G2	NDRG3	C2orf54	LOC729176	C5orf22	TMEM219	NXPH2		FAM123B	IDH3A	WNT9A	STX16			RGS10	FBXW12		SLC17A8	ODF3B		NFE2L3	BCL2L1
				XAF1	C8orf86	ZMYM5	NME1-NME2	GCH1	HLA-B	BLOC1S2	KHSRP	BIN1	USP33		ZBTB46	NCALD	C12orf23	C19orf38			RSPO3	ZBTB12		FAM104B	PDCD11		OBSCN	KLHDC3
				COL11A1	C14orf50	CYLD	EEFSEC	NUP205	VASP	COX15	CHAT	TMEM204	ST6GAL2		LOC400940	SEC61B	DCTN6	ARHGAP8			GPR171	FAM13B		SUB1	COL1A1		BIN2	RFC5
				KIF1C	APC2	PIGK	IFRD2	FOXG1	GLIS3	CYP2B7P1	C17orf56	TNFRSF14	SSRP1		ZBTB12	C8orf59	ASNS	EDAR			POLN	CDC25C		LOC144486	AGMAT		TBC1D9B	SLC6A3
				PALLD	EEF1A2	GCA	IMMT	ACAT2	PIK3CG	HEXA	WDR5	CXCL12	KLK2		GMEB1	SLC25A21	PROX1	CFB			CD19	PBX4		TMEM31	LGI2		MST1P9	CENPM
				SLC2A10	CRBN	SKIV2L2	PSG8	AHSG	FLRT3	NUDT22	SMARCAD1	GMPR2	SNHG6		HPCA	INSL4	EPB41	CLEC12B			TREM1	ACTR10		42433	OR52N1		KCTD11	TCEAL4
				MPO	SLC30A9	C5orf42	PRAME	KCNIP4	PICALM	LOC729156	C5orf20	LOC100130581	LOC643677		C9orf53	C17orf68	RRM1	MATK			ACTR3	TSGA10		SNRPA	RPL10L		RAB22A	ARPP19
				IRF8	STXBP3	EPB41L3	HRASLS2	TFDP1	LOC284100	EGR4	MED13	GPR109A	B4GALNT4		FIG4	UTP3	FNBP1L	SMURF1			NLRC4	ARL6		MTMR9L	PLIN3		ST5	LRFN3
				WDFY4	PLCB4	NEGR1	ZYX	C1orf135	TBX4	PDGFRL	POLA2	ALDH3B2	CTU1		C1orf157	KRT27	FXYD2	ALDH3B1			STAT2	UBTD2		RANBP3	SLC17A2		SCAMP2	STAG1
				CCR4	ATP5S	ZNF727	SHFM1	NEFL	GMFG	SLC25A11	VCPIP1	SETD7	EPHA7		YPEL4	C20orf29	ALKBH7	CAMP			ANKRD29	RBM18		C6orf162	ATP6V1E2		CSF1R	LDB3
				APH1A	COG3	C14orf102	RELB	PSPN	ACY1	MAGIX	DHX37	STAT6	C13orf34		PRRG3	HADHA	PDCL	HDLBP			TBK1	ZNF491		ERH	PPRC1		CD33	MBD3
				KIF20B	C19orf18	ZNF136	PSMB7	PPP2R2B	TLR10	NOSTRIN	AMMECR1	ODF3L1	LOC256880		GSC	COX15	PEX5L	OR7C1			ZNF18	DNM1		CLDN9	TRPC4AP		GORASP1	LOC647946
				GPR97	VPS54	CDKL3	CAPZA1	EIF2B5	BMP5	ELMO1	NOC3L	GLIS3	SULT4A1		SIN3A	SPRYD3	C17orf69	COL29A1			SELP	KIAA0087		NUF2	ERLIN2		CHRNE	RBM18
				USP43	COL4A3BP	CYB5RL	ERAL1	EPHA5	OBFC1	LENG1	GPR137C	MYH11	PTBP1		SIX2	MGST2	CGA	PLCD1			C8orf80	RNF157		NEUROG1	TMEM189		F10	SLC26A10
				LIF	KIAA0232	ZNF713	SUCLG1	NUP133	WDR81	PPDPF	NUP133	TFE3	FUT9		MUTED	MRPS30	TMOD2	NCRNA00093			C11orf53	CENPI		GLRX5	MED15		WWP1	FAM154A
				CHEK1	LIG4	ASRGL1	DDOST	ZNF131	C7	PAF1	LIN7A	THRB	NT5DC3		GRIK5	LMAN2	IGFBPL1	TMEM87B			FAM18B	ACD		ZNF25	ERBB2		HS3ST3B1	MLLT3
				FAM111A	NDST3	FRZB	DIP2B	ZNF510	F2RL1	PSD	STON1-GTF2A1L	RPL13AP20	ZNF138		UNC5B	B3GALT2	TMEFF1	KLHL30			BMP4	C20orf108		LOC643387	NADSYN1		SP140L	C12orf75
				ZNF683	RBKS	KIAA1279	ELOVL3	TDP2	ACBD3	PSEN2	DHX36	GLTP	DNASE1L2		KIAA1632	COQ10B	NCAPH2	FKBP5			SPATA12	ILF3		TET1	IDO2		RAB38	LYPD6
				CASS4	LOC93622	ZNF717	ACTN4	ORC4L	TNFRSF1A	ATPAF2	HSD11B2	CERCAM	GNG3		KCNJ12	C7orf43	FKBP1B	CWH43			AIM1	CGRRF1		IMMP1L	JOSD2		MTIF2	PPP2R2B
				KIAA1524	KLC2	EXD3	TBC1D7	C12orf60	CD69	HSP90AB2P	OPA1	TRIM5	RLF		RAB42	ZDHHC12	C14orf162	ARRDC5			CTCFL	TRIM46		BOD1	FLJ90757		LOC100233209	LOC100132354
				ANTXR1	PCDHGC4	TMEM192	ASNA1	C12orf75	MICALL2	ASB9	CCNJ	AIM1	CLTCL1		ZNF737	ASGR2	GABRG1	EPHX4			MSX2	ZNF599		KBTBD6	AOX1		ESR1	CD47
				NLE1	TK2	ARRB1	SLC47A2	LMBR1	S1PR2	LOC100131726	CDC25A	TMEM109	LRRC34		IGFL1	C6orf142	T	DAK			STK10	UNG		ZNF287	INSL3		DSCR4	SPOCK1
				MICALCL	CECR4	NXPH3	EBNA1BP2	MGC16025	IL21R	PRNP	ARID1A	PPARA	PHC2		RASL10B	RPL36AL	ATP2B3	FASLG			C7orf10	MCF2L2		ADAM22	QPRT		SLC2A4	GADL1
				TNS4	C15orf37	SCARB2	TEAD3	ZNF343	S100A11	PMS2L1	MAD2L1	HNMT	HSP90AA1		ZNF407	SUPV3L1	DOLPP1	TRAF3IP3			AVEN	ZNF483		NCBP2	PCDHA10		MMP2	RAC3
				CCHCR1	PGAM2	KCNS2	CIAPIN1	MEAF6	ESRP2	CHMP5	FBN3	ARL1	EXOSC2		EYA1	C20orf27	TET1	IRX6			SIRPG	CRIP3		SMN1	SLC27A4		ADAMTSL5	CNTN4
				RSU1	CRADD	ZSCAN18	RHOG	RPAP3	PPYR1	TPSD1	C20orf165	MCTP1	TMEM106C		FAM157A	GNL3	INSR	CXorf21			RHOG	KSR2		ARVCF	CDC42SE1		SLFN5	MARK1
				TIFAB	MSX2P1	RANBP2	SNX11	UPF3B	LY9	ZBTB22	BAZ1A	CYFIP1	KCNK17		RASA1	SNF8	FZR1	SLC6A16			SAMSN1	SLC39A3		SRRM5	CHD1L		ITGA5	SCAI
				PTPN2	ZNF688	ZNF347	MMP20	ENO2	ADORA2B	TMEM11	RBMXL2	SERINC5	DKFZP586I1420		SIM2	CDK5R2	PTMA	MDFIC			UBQLNL	ZNF660		PIAS4	EIF6		NIT2	ZNF829
				TBC1D2	GALT	P4HTM	IFI16	HRK	OASL	MYBPHL	POPDC3	DNAJA2	KCNK10		HIST1H2BH	RPL6	GLRX5	GBP2			LXN	CNGA2		SFMBT1	SIGLEC11		WISP1	LOC643837
				CYP24A1	CLN5	FRAT1	TGM3	DDX10	CDR2	PNRC1	ZNF841	GUCY1A3	LCA5		NCAPD3	LBP	ZSWIM5	PTPN13			LGALS3	BRF1		TFAP2A	OCLN		TRAM2	GTSE1
				ADORA1	C1orf204	SMG1	GJB7	POLE2	MANBA	ZNF277	UNG	C10orf128	ZFP30		LDB3	DNAJC5	TCEAL1	CTSD			CRYBB3	BAG5		LOC401127	DHODH		GTPBP4	CYB5R4
				BAT2L2	PDZD4	GARNL3	SLC12A8	VAX2	P2RX7	MCAT	MTNR1A	BLZF1	MKRN3		FAM107B	PITRM1	ACTRT1	GYG2			ELMO3	R3HCC1		ZNF254	C11orf48		TRAF3	ZNF136
				PDZK1IP1	PPARGC1A	THOC2	SNF8	ELAC1	S100A16	42262	GTPBP3	DHRS4L2	HSPA14		EFHD1	EIF6	ASTN1	C3			FCGRT	FLJ37201		CDKN1A	BGN		LGALS9	IQCK
				ZNF215	SGSM3	SCN11A	SVOPL	SELV	LILRA6	MRPL49	C6orf170	TMEM43	FRS3		ZNF536	TACC2	ELAVL2	MFGE8			FTSJ3	C21orf2		CELF5	CPA6		NOP58	OGDHL
				C9orf140	GPRIN3	TBRG1	ADAM23	C18orf34	GMIP	C20orf70	UBXN7	ATP8B5P	STX1A		KCNH5	GNS	SLC30A8	DCAF8			C2orf18	PDZD7		CABP7	NLRP4		MUC5B	KCNK12
				STX11	LOC145837	C11orf61	MREG	POLR1D	FAM113B	TMEM159	FAM7A2	CAB39	JRK		MGC21881	CAPN8	RNF148	MMEL1			SIGLEC10	SCAI		ISY1	FLG		OAT	NBEA
				GALNT7	MTIF3	PHAX	C11orf59	PDZD4	GPX1	BCL7C	RTEL1	CLEC1A	HIST1H2BH		EFTUD1	ADIPOR2	RUFY2	RAPGEF1			AGMAT	PATE2		B4GALT6	AMN		TMEM167A	GALP
				PTPRU	DCTN3	TTLL6	TGIF2	MTMR15	FRMD4B	TCEA2	PAN3	EPS8L1	ACBD6		MRAP2	TMEM120B	COBRA1	SPIC			PAPLN	NKX2-1		DIRAS1	MKX		KLRK1	RABL5
				MORC2	CRYM	ZNF208	LRFN1	MRPS30	PROS1	MLX	C6orf182	SPTBN1	TOP3A		EXOC5	ARHGAP39	CETN3	EVI2B			TNS1	CACNG2		ZNF639	IWS1		COL11A1	CCDC21
				EXT1	MAPRE2	RECK	TMEM39A	LCORL	BFAR	RPL7	ZZZ3	URGCP	C19orf29		IFT74	SLC17A9	ARPP19	TMEM119			APOL6	SYT1		PPP2R5C	TMEM33		TALDO1	C19orf71
				MSR1	GTF2IRD2B	TMEM229B	TRAP1	WDR35	PRX	HGSNAT	CCNB2	CD93	C14orf135		POU3F1	PANX3	ENDOG	STARD13			CD96	TUBBP5		H3F3B	ACMSD		AKR1B10	HAUS6
				ABCE1	ARHGEF37	LTC4S	S100A14	METTL5	KIAA0494	CPLX1	RAD9B	RPS27A	PRKRA		ADAM17	C16orf57	RGS12	FAM150A			DLC1	ACAA2		SRL	CHRM3		GSTA2	ANKRD32
				METTL1	XRCC1	BRSK1	ANKK1	PLAC2	LILRB3	IL1F5	ZNF770	LOC100131726	ERH		LOC255167	NIP7	DLX5	ZNF469			EIF3A	STAG2		ZNF658	PAFAH2		MPP7	RNF157
				CCL19	AZI2	ARHGAP33	NPL	RAD51AP1	ITGBL1	BGLAP	IL27	NME6	PRKDC		CDH3	GCLM	RAD23A	SPHK1			FXN	FAM172A		ZNF187	STX4		HERC4	CDK1
				HIST1H3E	GABBR2	KLHDC8A	EIF1	AGTPBP1	TGFBI	LOC442459	AGPS	UBE2H	TP53BP2		MAGEE2	LHFPL3	RRM2	IDE			SIDT2	FAM102B		GPR143	PABPC1		HMGCS2	ZNF576
				LOC400759	C10orf140	TTC14	UBE2V1	C1orf213	FCGR1B	B3GNT6	42064	HMCN1	BAZ1B		NCRNA00087	MYADML2	C5orf45	CAMK1G			RILPL1	TFR2		SLC12A5	SYPL2		INTS3	UHRF2
				ANXA3	ACTR1A	LOC100270804	DNAJB1	BBS10	MET	INPP5A	PATL2	WBSCR26	KLF12		C6orf225	PSMG1	C12orf39	CTTN			MED15	AP1S2		WBP5	NDUFAF2		RPS17	MESTIT1
				S100A14	MAP3K5	C3orf47	RPL32	BARX1	TMEM87B	CIDECP	MYO1H	LPXN	ZBTB39		DAAM2	CCBP2	CEACAM5	CYP4Z2P			RRP12	DLG4		CLCC1	PTPLA		IL10	CDKN1B
				TNFRSF1B	DIO2	C7orf52	RFWD2	ZNF280B	SCNN1B	HIST2H2AA3	PHACTR4	ACO1	ARL6		KLRG2	CCDC12	LOC146336	C12orf11			DAPK1	METTL11B		ATAD5	NPY1R		TMEM208	DLX2
				NAPSB	KIAA2022	LOC728024	CDX1	FLJ39582	RBMS3	CDK7	ALPK2	VIM	COIL		SH2D7	TUBA1C	HAUS1	TMEM92			ABCF2	CCDC111		HRK	ID3		FAM18B	NR1D2
				HOXA6	LOC729991	PLXND1	TAF1B	HTATSF1	RASGRF1	CDC42SE2	TUG1	ELMOD3	HIST1H2AM		ZNF107	C5orf43	MRPL22	PARP8			GULP1	EFCAB2		ARL6	NDEL1		PSMD12	PNPLA8
				NUDT8	MAGEH1	PRPF38B	PARD6G	TMEM86B	SLFN12L	DPM3	C16orf88	TNS1	RUNX1T1		DUSP18	SLC30A5	ABHD8	ALOX12			TBC1D8B	KIAA1841		FAR1	RNASET2		NADK	NAA40
				LTBP1	HS6ST3	LZTFL1	RYR1	TBCA	LIMS2	HTRA1	SIM2	PDE12	SIKE1		KGFLP2	MGC23284	TSG101	ACY3			LY9	CCDC28B		ZFR2	PLCB2		CYP27C1	CDKAL1
				HRH1	SRP14	KANK2	PDCD6	SLC36A4	HRCT1	NPDC1	CARD8	FLG	HNRNPUL1		CLSTN1	TBC1D8	SPATA7	COL8A1			TNFSF11	FADS1		KLF13	DNPEP		FBXO17	C17orf69
				SIAH2	IQCH	TRIM41	UBAC1	CABP1	UNC5C	TMEM63C	RGPD5	LYN	CAMK4		DMRTA2	LETMD1	TYMS	SP1			DCAF13	CHRNB4		PRR3	CANX		BAG2	LOC441869
				RFC2	EIF4A2	NME7	KRT76	TDH	ARRDC3	HARS	HAMP	RWDD2B	ATP6V1G2		PDE1C	GOLGA8DP	POU4F2	TPST2			SLC25A37	GTSE1		RMST	FLJ25363		C1orf126	CENPA
				TAX1BP3	ZNF571	ZNF821	HYAL3	RIC3	CD34	RNLS	TAS2R9	NR1H2	DGCR9		CALML5	GALNT7	LPHN3	CST7			TNFAIP8L2	G2E3		FAM171A1	OSTC		SYS1	SPAG16
				GZMA	WSB2	OVGP1	C10orf58	FBXO30	CXCR2	RTDR1	CD70	GBGT1	DCAF15		MEGF11	CHPF2	TMEM196	SOD2			CXCL13	ZNF793		TEX12	DDIT4L		ZC3H12D	CCDC99
				LOC100233209	LOC100128542	PRRT3	YWHAB	POPDC3	CMTM7	ETNK2	FUS	PCDHGB7	PSMG2		SLC25A24	FGFRL1	RPA3	DSC3			REP15	NECAB1		TPTE2P3	MST1P9		PPP1R14D	KSR2
				GPR110	ASB15	LCN10	PYCRL	HIRA	SPRY2	ILDR1	DCLRE1C	LGALS3	SLC20A1		NUMA1	HSD17B1	RHBDD2	PUS7L			PPP2R5A	ZNF324		C11orf84	GPR155		LTV1	C8ORFK29
				CD68	ACCN1	ACCS	MRPL40	APTX	SIGLEC7	KCNS3	RFPL3S	RPLP0P2	ATP6V0A2		CCDC67	LSMD1	CECR2	ITGAV			MMP14	MORN1		ALMS1P	BCL2L15		WDR55	NPY
				SMYD5	RGS7BP	ZXDB	GTF3C2	ILF3	FCGR1C	C17orf72	RBMX	ACSL3	CHRNA5		C18orf25	RPPH1	JPH3	WDR92			PION	OXT		CYB5R4	ASAH1		LLPH	NPAT
				SETDB1	MTUS2	KIAA1731	TUBD1	C14orf135	DEF6	DHX32	ITPRIPL1	RAB11FIP1	TAF4		SPTLC2	AGPAT9	AGTPBP1	MED15			NCF1C	C19orf71		PLP1	SHARPIN		SIGLEC5	CDC25C
				ANTXR2	SAMD11	CNKSR2	CLEC2L	RND2	LILRA1	EDA	ASXL2	WNT10A	ERI3		ZUFSP	TSGA10IP	CRTC1	PCOLCE			AKR1C1	ELK1		HNRNPA2B1	C9		MAGEA4	ZC3H6
				DHRS9	DPY19L2P4	ZBED5	NOL12	PHKA2	FNDC1	ATPIF1	ZBTB34	SRD5A2	KRTAP1-3		NVL	MAGEC2	SNRNP48	BNC1			PLEKHA4	PM20D2		H2AFY	SCARF2		BCORL2	LOC389332
				HMG20B	ALG2	SEZ6L	DEFB4A	ASCL1	FCRL1	C19orf33	ZSCAN12P1	LOC388588	GNAO1		GPR156	CRB2	TRPC1	HOXA3			MARS2	TNFRSF11A		ASTE1	MAP1LC3B2		ERGIC3	PARP2
				SRRT	GOLT1A	KCNA5	RPS6KA4	KIAA1549	ZDHHC3	WBP1	XPO4	LGALS12	PGP		C15orf29	CYP27B1	BBS7	WFS1			TYROBP	SMC1A		MED12L	LRRFIP2		C14orf182	SCGBL
				NOP2	ABCG2	C1orf114	CSRP2	B9D1	RILPL2	ACSL6	MFHAS1	LAMB1	NMU		ZNF708	KIF9	GNPDA2	GSTP1			BCAS1	LRRC24		SIX1	HAS2AS		SIRPB2	CCHCR1
				TM4SF19	GRM3	KALRN	FAU	DUSP19	KLHL4	DBNDD1	BIRC6	DIO2	C14orf80		KDM3A	TNFRSF11B	SHOX2	CDKL1			CARD16	MCOLN3		FXR1	TMED5		DEDD	SH3GLB2
				GPR115	ZNF271	SYCE1L	PTPN14	CDCA3	KCNA3	C1orf212	NSUN2	DCBLD1	FUZ		ZNF181	RNF34	TMX1	C3orf55			TMEM127	DAXX		LOC143666	TRPV3		ACOX3	IGSF9B
				RECQL	PKIG	DCP1B	UBL7	ACAP2	CIB1	ORMDL3	RIMKLB	RNF141	SFRS17A		UBL4B	TMEM88	SLC25A38	UCA1			GIMAP8	MARCKSL1		GTSE1	SYDE1		CYP4F11	EYA2
				SPC25	RNF170	NCRNA00171	TMX2	DUS4L	CD82	CPA3	SRRM1	TNS3	B3GALT1		APEX2	ALDH3A2	HES3	THEM5			NOP16	UBE2T		MYBL1	ZMYND15		NCRNA00169	ALKBH1
				PTPN1	GABRB1	POLR3GL	REPS1	TEX101	ADAMTS16	ARL2	WDR4	MAPKAPK2	CNOT6		C18orf54	PTCD1	FAM24B	CR1			RGS13	HSPC072		ELP2	ETFB		GLI1	GEMIN8P4
				EFNA5	ELP2P	THBS3	RNASE10	NCAN	EDN1	ERGIC1	ADAM11	CST6	SLCO5A1		FZR1	FOLH1	RP9	C6orf164			PLK2	FAM123A		MED4	TAOK3		GOLT1A	ABHD10
				WDR72	TRIM46	POMT1	F12	C20orf30	PDGFRA	HADHA	STAT1	LY75	LOC284900		CLVS2	NPTX1	RBBP8	STAU1			TDO2	CPLX3		MEAF6	VENTXP1		ADAP2	CCDC33
				EIF2S2	ACOT12	DBH	GRTP1	ZNF579	RNPEPL1	PLS1	HNRNPUL2	HKDC1	RFC2		KCNN4	MRPL21	PRRT3	ITGA2			GSTP1	C17orf102		MRGPRE	UNC50		PML	ABCA5
				IL1RAP	SRBD1	AGPAT6	C1orf68	GPR135	MYEOV	SQSTM1	ZNF426	CD302	PCP4		SIN3B	SSR4	DEPDC4	HSPA12A			TLR7	TIMELESS		SEMA6C	RFT1		LARP1	SP8
				GPR174	NRCAM	CD99L2	ABT1	SORD	TNKS1BP1	HSD17B1	VWCE	SIRPB1	BAT4		SRGAP2	PCDHA10	NCRNA00094	AVEN			MPZL1	ZNF625		SMEK1	SMTN		PLSCR3	NRG1
				PTGFRN	MYO15A	RRN3	FEZF1	COX8A	SCGB3A2	TMEM127	EFS	CFD	HUNK		PAFAH1B2	FBXO22OS	SLC27A3	JAG1			C14orf73	TMPRSS6		APEX2	JMJD8		HFE	PMS2L4
				RNF19B	NDUFS7	MBNL2	ICT1	PTGES2	CYB5A	ZNF319	LPGAT1	IFIT2	PMS1		ZRANB3	REPIN1	PIPOX	BNIPL			TG	MNS1		HNRNPD	GNPNAT1		PHF23	RIC8B
				CLDN14	THAP2	ZNF582	NAA10	UBTF	IFIT3	FAM3D	FKTN	TCF21	DPY19L2P1		DCLK3	LGSN	KCNS2	C8orf80			ITGAV	UBA2		C14orf142	CTBS		TMEM139	PKIA
				HLA-DRA	TRIM67	FLJ45244	SLPI	PARP6	CLEC4A	TRMT112	GOLIM4	ITGA8	LOC100133612		RTP1	FBXL8	HAUS8	MCC			PTPRC	STOX1		GCFC1	CT45A2		POLE4	ANKRD53
				MFSD2A	ZNF876P	PAR-SN	APOBEC3F	CERK	THBS1	SBDSP1	CAPRIN2	RPL14	KLHL15		VTCN1	OR51B5	PRPH	LILRA2			ABCB1	BRIP1		DCLRE1C	EPHA3		LEF1	NKAIN2
				SF3B4	SMCR7	TNR	ITGB1BP1	PEMT	SVEP1	RER1	XYLB	LOC653113	INPP5E		GRID1	MACC1	PURG	FES			ABCC6	ZNF584		CLVS1	PTRH1		COG5	OXT
				KIF26B	WHAMML2	AXIN2	NUDT5	CUTA	TCN1	LEPROTL1	ANKRD23	C8orf42	C1orf52		PDIK1L	CTDSP1	COQ6	NIT2			FGD6	PLP2		FSD1L	TNFSF11		SLC46A2	ZNF324
				FMO4	C20orf135	FAM40A	DAZAP2	PROZ	NFKBIZ	WDR66	HIST1H1D	RAET1E	PHF13		PSPH	REG1B	UBE2MP1	ARL6IP5			FAM195A	CACNG1		ZCCHC17	HSP90AB1		DOCK8	ZNF606
				PHEX	BIVM	KLHL23	MRPL10	FJX1	PPP1R12B	CD164	EVC	SRPX	NDUFAF4		TRIM45	OAZ3	CNR1	DIXDC1			FAM86C	ACTRT1		THRSP	IGFALS		PI3	TRMT11
				CARD14	TAF7	ANKRD42	PUF60	CTXN1	HOXD1	RPS10	LTV1	FLJ44635	UBE2CBP		KCTD20	KLK11	SNAPC2	PGM2			UBQLN4	FGF9		CHD5	STIM2		TMEM106A	VIPAR
				FOXP3	SVIP	ZNF835	HIST1H2BH	LOC284023	TBC1D9B	PYCR2	LOC284009	SHOC2	MAGED4B		RIBC2	LCN10	AKAP5	CD53			TLR3	GIN1		GRIN3A	NUDT16P1		SP140	C13orf37
				P4HA1	TTC39A	RRM2B	CSE1L	C9orf43	PTCRA	SPATS1	GABPA	LRRC4	DPY19L2P2		LOC285696	TSR1	CCDC46	MAP7D3			AQP7	USP27X		ZNF670	POLR1B		OVCA2	PHF16
				RAB27B	TTC37	FAM81A	NRARP	DOM3Z	HK3	ITPK1	SENP6	CRB3	NKX6-2		PKDREJ	DEXI	TSPAN7	COL1A1			PTGDS	C13orf37		CACNB3	FAM110C		FKBP5	PRC1
				APOL1	KCTD13	FBXL17	RNF222	NT5DC3	DCBLD1	PER1	RBM12	CES4	KPNA2		MAGED1	RRBP1	PDZD11	MTMR8			FBXO18	ZNF43		MGC57346	TMEM119		UGT1A9	KIF4A
				CCNE2	BBS5	ZNF529	OXGR1	CHEK1	AQP9	ESYT2	TCEB3C	SC65	HOXD9		MSI1	TRADD	CENPN	C19orf33			GPR174	C17orf75		MSI1	KLK4		SPPL2A	ATP2B2
				CNDP2	ARFIP1	VPS13B	MAGEA9B	C14orf33	IL1RL1	AMY1A	PRKX	TADA3	HPDL		GNE	OVGP1	FLJ42709	P2RY6			SNORD1C	EXTL3		ZNF611	PCYOX1		POLN	RFC2
				SLC39A10	KIAA1244	FAM69B	POLR2J3	NUDT21	RAP2C	SLC16A12	ZNF480	CYP4F22	ZNF146		ZNF318	KARS	USP1	ZCCHC6			ZNF469	ST6GAL2		PDE9A	REG3A		PYCR1	DPY19L2
				JOSD1	VWC2L	THAP9	PSMA2	DVL2	SGK223	RNPEPL1	ZEB2	PEA15	CRHR2		SLC18A3	LCN15	TUBB	BIRC7			CTSW	TTC5		CENPA	WBSCR26		HAVCR1	MPND
				MRE11A	ACTR8	ZNF559	C18orf2	CP110	FCER2	EIF3L	KDM2A	ABLIM3	KALRN		CNTNAP3	GABRB1	SCN3B	HSPG2			LOC84856	CDH9		C1orf112	CHRNA2		RGS10	EPHA7
				LOC641367	DUSP19	TSSK4	CDCP1	LOC100270804	IKZF2	NAT6	DIP2A	RFX5	C1orf77		FOXN3	HSH2D	SPATA16	EBPL			POFUT1	FAM179B		SLC7A4	GSPT1		LCNL1	PACS2
				DDX23	MEGF9	PRPH2	SUMO2	GALR1	C5AR1	PTTG3P	SERPINE3	ABHD6	GUSBL2		ZNF570	DOCK6	PRR19	LRRC25			OAF	SEC22A		PHGDH	SNAI1		AIFM3	ZNF557
				RPUSD4	TTC32	PRR15L	FLG	PTPDC1	CASP1	UBL3	AFARP1	IL18R1	PRR11		NAA50	MANBAL	HJURP	PDCD1LG2			PLEK	TRMT11		RAD54L	IGLON5		SH2D6	SENP7
				C1orf113	WDR35	KIAA0556	SREBF2	GPRASP2	ACAP1	ABCA4	KBTBD2	RAB20	TMEM150C		CBLL1	TINAG	DAXX	PFKFB3			ATP6V1E2	XAB2		C4orf27	HMGB3		MAN2B1	STK33
				RNASEH2A	TMEM130	ZNF596	BIRC5	MAP2	GADD45B	VPS37A	HSPBAP1	TIE1	DDX46		VPS37D	AHCY	NARF	ETV3			VPS18	TTLL1		RBM9	SPRED1		ZNF276	FBN3
				PRPS2	RPP14	ARHGAP5	FAM110C	BRI3BP	MTM1	MAN1B1	MYBL2	LPCAT2	DCAF16		ASPDH	ZACN	HSPB11	C3orf64			ESRP2	HMP19		ZNF570	APOB48R		RBM19	HMMR
				GPCPD1	TDRD6	REPS2	H2AFZ	SIX3	FLJ44635	PON1	CHD8	FAM160A1	C1orf83		NANOS3	CSNK1D	GOLM1	UBE2Q2			DKK2	TP53TG3B		HYLS1	C6orf81		C3	MYBPHL
				AMMECR1L	CPB2	INPP5B	ZNRD1	ZNF833	TXNDC5	ZFAND3	ZNF200	MSX2	TBCB		BAG4	NDUFA8	SGOL1	IER5L			ACPP	KCNC4		ANP32B	SPINK4		PODNL1	C11orf80
				CD72	UBR3	FKBP7	RPL9	ZNF497	ZNF366	HSPC159	ART5	S100A8	ZNF830		RCAN3	USP18	C6orf136	CERCAM			ACP2	ILDR2		SNRNP25	DNAJB2		ASCL2	SLC2A12
				LAMC2	ZDBF2	GPRASP2	LCN2	GSK3B	VNN1	FAM18B2	LOC595101	TSPAN1	KPNB1		HNRNPH1	BACE2	USP27X	SRXN1			EMP3	ELOVL2		KIAA1467	HOXC13		SEC31A	PARD6G
				CREB5	C2orf16	TAS2R10	KCTD11	GSTM3	CRLF1	DHDPSL	NRG4	SNCG	AADAT		ABCD4	CCL16	SARM1	FASTKD2			RSU1	C10orf119		STRBP	PCDH20		VNN3	LOC100272217
				LOC80054	MYLK4	KIAA1632	PPAN	RBMX	TNFSF13B	GJA4	SFRS16	CELSR1	SMYD3		VPS24	C1orf43	FAM111B	LOC441666			FAM198B	HDGFRP2		CAMK4	TTC27		GAS7	SRPK3
				CD70	CAB39L	TMEM63C	TEX10	EIF1B	MCFD2	CLCA2	RB1CC1	PTPN21	CLGN		BBS1	FKBP1B	UBTD2	DLC1			GIMAP2	TBCB		ATP4B	PHKB		MR1	SPOCK3
				C5orf20	ABTB1	USP30	C11orf82	HR	BCL3	HMGCS2	WIZ	C12orf59	MYBL2		CORO2B	LRRIQ4	SLC25A14	SNX27			SIGLEC6	H3F3B		ADD2	CT45A4		DNMBP	NPDC1
				PYGO1	IL17RC	ZNF439	NUMBL	MPPED2	DNMBP	SCP2	SF3A3	RTP4	ZNF345		C9orf98	REP15	FAM47E	KIAA1432			PRKAA1	KCNK12		ARMC6	STK10		RRN3P3	ESPL1
				ACTR3	SUOX	CCDC13	BNIPL	JAG1	BDKRB2	TMEM22	PLEKHG4B	ACADVL	NRXN1		RCC2	PDX1	DUSP4	ITGAL			VASP	ZNF530		YY1	CCND2		DTX2	ZNF430
				FAM89B	KIAA0513	SYF2	BAP1	AFG3L2	SLC2A10	LOC388955	L1TD1	AKAP13	KIAA1409		ZNF460	STRA8	FAM131A	SLC4A7			HLA-DMB	LANCL1		TXLNG	GSTK1		LAIR1	PEX5L
				GGTLC2	C16orf5	C1orf213	RPL37	OLA1	CD14	HK1	H2BFXP	SPSB1	RLTPR		FAM134B	TRIP13	CDCA2	FDPSL2A			C5orf20	ZNF396		COIL	PPARGC1A		CGB7	REV1
				CELF2	ZNF197	CRYM	DGUOK	USP5	CDA	HP	COL11A1	BECN1	ZNF131		WDR91	AURKAPS1	PDK4	ANTXR1			NEK6	RPH3A		CLIP3	KLHL17		SNX5	C5orf60
				CXCL17	HSPC072	ING3	PKMYT1	SKP2	RGS18	SULT2B1	ZNF100	GOLT1A	POLR3F		LOC401588	CT47A10	TIMM17B	VNN2			PDE4D	PPP2R5D		INSIG1	GGT5		VEGFC	SCN8A
				APOBEC3B	ARSK	ABCA11P	CCL20	C17orf96	TLR8	COQ6	ARL9	LGMN	DCLK3		TXNRD3IT1	DNAJC10	SLC24A5	TIMP3			RAB20	CEP170		APLN	AGPAT2		GPR110	HTR5A
				EIF2S3	IGFALS	SENP6	C6orf129	ZIC2	SLC35F2	COX6A1	TNRC6A	OLFM2	PRR19		LOC729991-MEF2B	BDKRB2	FAM153C	CYP3A7			GNGT2	DCC		MBD5	NCSTN		UFC1	CDK5RAP2
				KLF5	C6orf26	QPCT	FBXO6	C19orf48	IGJ	TCN1	SPATA13	SPRED2	GUSBP1		LASS6	C16orf61	FLJ39582	CASQ1			NOL6	GPR27		ZNF395	PLAG1		PPP1R3B	RNF38
				EIF4G1	FAM19A1	TK2	FOSL2	NARS2	FBLN2	NR3C1	KLRK1	FAM45B	RCC2		GAS2L3	TMEM115	KIF11	BID			APOBEC1	REV1		ZNF585A	MAP2K4		NAMPT	FAM200B
				TP53	ZNF542	SETX	TBL2	LOC100129387	LRRC15	GLIPR1L2	TMEM84	LPAR6	CPSF1		KIAA1267	CLDN7	BEND5	PRRX1			VAMP5	BRD3		CLDND1	OR2Z1		TNIP1	PCSK1
				RALY	FRY	ZNF528	CDCA3	ZNF16	GNAI2	UBE2A	MLL3	CD4	YJEFN3		SELV	MCRS1	CSMD2	ITGA11			ACOX3	FAM104B		XKR5	TRIM5		CREB3L1	RRAGD
				LRG1	MTHFS	LOC100128164	ALDOC	TRPA1	TRIP6	MORN5	NR2C1	GABRE	GLRA4		ZNF512	KCNU1	CORO7	CEACAM21			CAPN3	PKD1		CDKL3	YARS2		RASGRF2	CEND1
				SLC38A2	NBR1	PBLD	YIF1A	PRR22	ACVR1	DPYSL2	ZNF180	ARSB	LDLRAD3		PLEKHG1	PPP1R16A	KLHL29	CAPG			CH25H	CIDEB		LRFN5	CUL7		C7orf10	LOC150568
				VASH2	PCSK2	PLS1	RDH10	CHN2	TMOD3	FAM120AOS	ZNF317	C4orf32	GCDH		GPR61	MRPL43	KCNC4	PSTPIP1			FAM83A	C10orf67		GTF2IRD2	FAM174A		FBXO6	C14orf106
				NNMT	SEZ6	WDR37	SERPINH1	C6orf170	SLC27A1	MAPK13	C17orf96	PWWP2B	IRAK1BP1		GTDC1	UFSP1	C14orf142	RASGRF2			DPH1	PCDHGC5		ING3	NME2		C17orf90	ILDR2
				REXO2	TP53INP2	ADAMTS6	KIAA1522	SARS2	TMPRSS4	PRDX2	FNBP1	RPL13A	SAFB		MIER2	CPA5	C21orf119	TRIB1			SOCS3	ZNF554		C12orf65	SLC24A1		NOTCH1	ARPP21
				CCL7	SLC22A5	FMN2	PTCD1	ZDBF2	ITGB7	CUX1	SPDYA	FOXF2	RBM8A		C21orf121	IER3	ESPL1	SFRP4			MAP3K11	C5orf25		RAVER1	F9		ABCA1	HIST1H4A
				C1QA	BHLHB9	KIAA1530	ZDHHC19	DNAJC14	N4BP1	HADHB	SH2B2	HHLA2	GNAZ		COCH	ATP5J2	PHF8	LOH3CR2A			LANCL3	KIAA1715		KDM4B	AHCYL2		MFNG	MED27
				C8orf51	ABI2	ADAMTS13	RFC4	PAN2	KMO	CBX7	DAZ2	CARD16	C13orf36		BTG3	ISOC1	ASRGL1	SLC15A3			DOK2	INO80C		C14orf64	MICALL1		ARFGEF2	GPR27
				PDCD1LG2	GPR62	TM6SF1	PKP3	C3orf37	P2RY10	MYEOV2	PTPN11	CYSLTR1	TMX1		ZNF329	MATN2	TMEM229B	COL12A1			EMP1	ASCL1		SET	ZYX		FAM91A1	LRRC36
				JUB	VPS41	IFNAR1	C1orf106	LOC200726	SDPR	LOC723809	FAM193A	LOC348926	NEB		MYCN	TRABD	CACNA2D3	MXRA8			SIPA1	KIF1A		ZNF134	CCL20		IL15	WFIKKN1
				FNDC8	ZDHHC14	ATP6V1B2	KRT10	PBX1	ITGAV	LOC100130331	C12orf11	IL4R	CPT1C		IL5RA	NRSN2	ADAM23	SPP1			C13orf33	KIAA1683		C9orf100	CNN2		TM7SF4	NANOS1
				LAG3	RAP2A	FLJ43663	GRINA	HIRIP3	ZEB2	HAR1B	RCOR2	GIMAP8	RIMBP2		DSCAML1	C1orf228	GABRA5	DFNA5			DTX2	LOC150568		DLGAP3	NEU1		C2orf27A	FAM188A
				CD244	EPHA10	TESC	OR2A7	BCL11A	GPR141	NCRNA00086	DICER1	TRIM21	DTYMK		LOC541473	TUBA3E	NCAPG2	VGLL4			FAM108C1	ARMCX1		VAT1L	CASP7		FAM46C	DAXX
				BID	MBP	C6orf89	ARL8B	C12orf32	IPCEF1	SLC35A4	PLA2G7	HLA-DRB6	TRIM33		FHL1	PLSCR2	SYCE2	ARAP2			CHRNA6	ABAT		LOC401588	STT3A		C16orf54	AP1M1
				GZMK	TPST1	FBXL8	NDUFV1	RAB2B	MYL9	PALM	SRGAP2	TTC7A	CCDC130		VOPP1	RNF44	FXYD6	CLDN8			BRE	DEAF1		NOS1AP	SCARA5		CLEC2B	PL-5283
				WIPF1	UPB1	ZNF564	MRPL14	TTC33	SPRY4	LYNX1	ZNF692	RPS10P7	FAM122C		PRKCE	FASTK	APOM	CCDC113			PDCD1	ORC3L		PTAR1	NDUFV1		PPM1F	TUBB2C
				KIAA0020	DDX24	ITGA10	ACPP	HSPA14	MYBPC2	ADRA1B	CCT6P1	SLC25A26	HMGXB4		TTC9C	ALDH1A2	ALKBH6	ZBED2			AIFM2	C4orf12		C21orf59	HIPK4		EPRS	MBIP
				HTR3A	DEXI	CROCCL1	NAB2	BRIX1	C6orf103	C9orf23	DLX1	C12orf74	GTPBP2		MDGA1	AAAS	KLHDC9	IL20RA			RAPGEF1	ASF1A		KLF14	QPCT		MAP3K11	C2orf52
				JAK3	C2orf15	MESTIT1	PITX1	C9orf123	SLC25A37	COL28A1	FAM83D	MAP3K8	THAP9		LOC100133957	LOC727896	C6orf122	POSTN			CHRNE	UPF3A		MECP2	FTSJ3		ABCE1	C17orf76
				GEMIN4	NT5M	PCDHA1	POR	FAM171A2	SUSD3	C1orf88	C2orf60	MOSC2	ZMYM3		LTK	TRIML1	MPND	POM121L2			NAT10	ZNF230		AP3B2	GPR37		GPR65	CACNA1B
				TNFRSF8	WNK4	CNRIP1	SEPX1	MBD1	IRF8	LIPE	PDS5B	HLA-DRB1	TSG1		SOX1	CDH7	PLCL2	FASN			ORM1	VPS26B		ROPN1B	FAM86A		TAF1D	GPC6
				TPBG	PROC	HCG2P7	HBG1	CPSF4	PTGIS	MTX1	WDR36	GDE1	ZNF254		LOC92973	LRRC10B	HPX	EPB41L2			SPATA13	CCDC89		KIF5A	PLEKHA1		ARL5A	ZNF24
				CEBPB	EID2	MS4A8B	NUDT11	HOXD9	OAZ3	PITX1	PHF14	RNASE2	FOXK2		ENHO	SNRPF	FTSJ2	MYH9			IDUA	TRPC1		LOC400940	EFCAB4A		GTSF1	NEUROD1
				MERTK	TIGD4	FAT3	RPSAP58	MTPAP	RGL1	TSC22D1	ZKSCAN4	SLC45A3	PNKP		ENC1	HMOX2	NKX6-2	SVOPL			CD69	SLC6A5		AVPR1B	CSF3		PVRL2	PCGF5
				TSPAN5	KIAA0528	ZNF280D	RPF2	PPME1	RNF130	PCBP3	SSH1	BCAP31	SP9		ASPRV1	FAM46A	WRAP53	C5orf23			MPZL2	VRK1		FAM127B	ACP6		RFT1	TMEM132E
				GMPS	SRR	SCARNA9	PLAU	RFX3	SLC43A3	TPRN	ANKZF1	FTH1	MATN1		CCDC147	WDR74	BAT4	STARD5			MARCO	MAPK10		C20orf117	TRIM41		ATF6	C1orf52
				SLC34A2	ARHGEF10L	STX7	MAP2K2	SCARNA12	ERAP1	MAP2K4	TMEM26	GJB3	SYNE2		RGS8	CNTNAP4	NDRG4	MRPL19			CFH	LRRN3		UBE2C	SERINC4		MGC14436	TTC21B
				ACTL6A	EFCAB6	SFRS17A	POMP	CFC1B	EFNA4	DNASE1L3	GHRLOS	LRFN1	SMPD3		DYNLL2	CDHR5	RHEBL1	NCKAP1L			ZHX2	CASR		LAMB2L	FNDC3B		VPS33B	HNRNPA3
				SH3BP2	ZMYND12	DDO	NQO2	CKB	BCAT1	UBQLN2	DDX52	DHRS12	FGF5		CYTSA	C1orf85	FAM181A	CTSL1			CAV2	FAM66A		POLE	CD99L2		AMICA1	LIFR
				FMNL3	PRKAG2	LRRC14	GABRE	NRARP	FCER1G	C1orf66	TCF19	SH3BGRL3	KLHDC3		PALM	SERPINF1	SOX6	EPS8L1			RNF43	PL-5283		RALA	ABLIM3		TSKS	UBTD2
				C6orf223	ADAMTSL3	MTUS2	ARL2	APOA1	CTSB	TSR2	TAF5	CXXC5	OTX2		TMEM194A	ECM1	USH1C	FERMT3			WDR55	CTNNA2		ATOH7	COL5A2		COPZ2	C16orf55
				BARD1	USP11	NCRNA00081	MEA1	IP6K2	RNF126P1	SHISA4	SLC36A1	CARD10	DRD4		ANKRD35	CTCFL	PPARGC1A	OSBPL1A			GAS1	FAM40B		GDI1	VMO1		LCP2	PRKAB1
				EGF	LCN6	RIMS3	KREMEN1	COQ5	LRRC18	RGNEF	PARG	CLEC3B	KATNAL2		LRRCC1	PPY	C16orf45	AHCTF1			CD70	ZNF493		SNIP1	ZDHHC3		WHAMM	FAM134B
				CYFIP1	CRTC1	TARSL2	MRPL18	CA8	MYH11	ITPKC	AKAP8	CBX7	PRPF4B		TBCEL	DSCR8	GIN1	EMB			MATN3	C17orf80		SMC3	ARID3A		PPRC1	PDZD3
				SIRPB1	HR	MCM3APAS	AAMP	DKFZp686O24166	FAM129A	C15orf63	UBAP2	ERF	ARVCF		MESP1	E2F4	ST6GAL2	BTN3A3			DSG1	TUBB2B		PAPD7	SLC9A8		TNIP3	AP4M1
				CD19	C17orf91	ZNF331	CALR	NDUFA4L2	PLEC	ST3GAL5	ZNF740	FAM81B	ABI2		NUP155	TMEM59	LOC730101	ZBTB2			CD151	YEATS4		THSD1P1	CISH		ZNF467	BCOR
				GNL3L	MT3	KCNB2	C9orf119	PTPN11	SCN2B	GLTSCR2	IL18BP	PSKH1	ZNF273		NARG2	NAA11	C14orf132	CYBRD1			PITX2	DKFZP586I1420		UNK	FEZ2		PDE8A	RPS6KA6
				CNN3	FAAH2	DDHD1	IDH3B	ARPP21	AOX1	MT1E	C2orf3	CDH1	CALB1		C21orf58	SPATA20	NDUFA3	FPR2			FGB	ESPL1		VIPAR	SLC22A11		ANKRD30B	ASTN2
				42256	FAM98C	AGAP6	TMEM37	KIAA0802	RNASE4	RAMP3	INE1	C11orf45	RAB39B		FLJ42289	GPRIN3	NOXA1	ANXA8L2			HAS2AS	CHCHD6		ZNF397OS	DDRGK1		HK3	HNRPLL
				FGD6	C11orf46	ASCL1	NHSL1	MAPK8	UBASH3A	CALB2	C6orf150	SLC22A3	GPATCH1		DAB1	C14orf128	FAM161A	SLC22A1			TXNDC3	RBP3		LOC339674	IBTK		AUP1	SNN
				GGT3P	MAST3	FOXJ3	MOGS	NDUFB4	MYLK	C14orf179	KRI1	ACSL5	LRTM2		PMEPA1	CAMKK1	CACNB3	DHRS9			NIP7	PRKD1		SARM1	SNX27		PIK3R5	FSIP1
				ADAM15	STAG3L4	IQSEC1	C9orf89	EGFL8	MAL2	PAPL	RDM1	ZFP36L1	PLCG1		NCRNA00171	GPHN	HIST1H1B	ACPP			MYH9	LRP2BP		SPOCK3	SLC25A16		VIL1	SUZ12
				SPOCD1	FAM179B	CDK5R2	ARHGEF5	DDTL	AIM1	GPX1	IMPG1	PTPRJ	BAI2		DIRAS2	PCDHA11	KIAA1486	NR3C2			FNDC1	THOC6		ZNF830	ZNF598		PKP3	SYNGR1
				BNIPL	ZNF821	FAM115A	CLDN20	LHFPL1	TNFSF8	42257	TRIM49	TSPAN3	CYB5RL		FANCB	TMEM53	ZNF708	LILRB2			DSG2	ITPK1		TBP	G6PC3		LONP2	C6orf64
				CRTAM	CN5H6.4	TMEM59L	IER3	FAM104A	ELF1	SNTA1	AQR	DST	KIFC2		HERC2	IGFBP2	MTNR1B	TNIP1			MSR1	DDX39		CIC	GATA2		MRPS5	PHYHIP
				IL15RA	KCNH3	AATK	CCNB2	RBM4	ACP5	PCDHA7	METT11D1	PLTP	PHGDH		ZNF501	POTEC	CAMTA1	DNAH1			C17orf87	UHRF2		CABLES2	PHF15		AIFM1	ARMC8
				NFKB2	EVI5L	ODF2L	LRRC59	ATP6V0B	P2RX1	ACOX1	FMNL3	TMEM117	RANBP1		AMPH	C14orf53	C12orf57	GVIN1			C15orf39	PDZD3		ZNF222	EMG1		CTSD	C18orf54
				MECOM	LOC644172	EPX	BOLA2	NDUFA12	LOC153684	STX12	SOX4	ATXN7	HOXB2		RCBTB2	NDUFA12	APOA1	KCTD18			E2F4	PDE6D		HNRPDL	ANKRD31		FAM176B	FGF5
				SERPINE1	CACNA1C	C18orf32	NPC1	MTHFD2L	LGALS1	A2LD1	ZNF445	SEC62	42067		ANO1	H19	ANGPT2	DUSP5			FCAR	NCS1		DAAM1	C8orf76		SPI1	TIFA
				BHLHE22	ENPP4	ACRC	ORAI1	DTNB	TRPC6	RPL28	PAICS	PLA2G16	DDHD1		TRIM71	CHDH	LOC285548	HPSE2			CPS1	IRAK1BP1		C3orf37	SIX5		ZNF330	GRIN2C
				PALB2	MYOT	UCN	STIP1	ATP5S	TLR1	KIAA0408	SRRM2	PLEKHA2	ZNF271		NCRNA00086	P2RX5	BRSK1	GMIP			HSPB8	CCHCR1		RTN1	SPNS1		KLF9	LOC653653
				SLC47A1	ZNF512	CGGBP1	LGTN	DDN	FAM81B	NAGLU	SAMD1	OLFML1	HIST1H4C		PTPRF	LPCAT2	C16orf93	CITED4			ZDHHC7	TTL		KIAA0087	TMEM93		ARHGAP30	PDZRN4
				GTF3C2	CISD1	SVOP	NHP2L1	SIRT5	PTRF	ANKRD54	MS4A14	SPPL2A	GRIP1		DNAH11	C5orf58	GRID1	DSG3			FBXW5	LRRC34		C10orf140	SHISA4		LILRB2	DNM1
				RUNX3	HDGFRP3	PHF2	LTF	DPM1	CD2	COX17	CSGALNACT2	CD74	BLMH		RBM41	RNF17	OR51E2	NAPEPLD			ZBTB7A	DYNC1I2		PUM1	DKK4		RNLS	FAM13B
				TNFRSF4	SPRYD4	ULK2	SPRYD4	LOC100128076	SQSTM1	SHOC2	FAM64A	PKM2	UBTF		CORO2A	C14orf50	NCAPD3	C11orf45			KCNK6	MTF2		ZNF197	KLF9		SLC25A23	ZNF776
				CORO1A	ATP5A1	ZNF618	LOC648691	RAB39	MPZL1	EIF1B	PBK	MT1M	SNORA76		ZNF596	TRPM2	NONO	LRP10			GRAP2	WFIKKN1		KIT	RNF217		CYTH4	MEX3C
				APOC2	C10orf53	LOC375190	XPNPEP1	TLX3	FCHO1	C14orf79	ZNF829	LAMP1	LSM14A		RNF19B	R3HDML	BACE1	ITIH5			SIL1	C17orf100		EIF1AX	LOC643486		CD1C	LOC283999
				ESPL1	PEX12	ACSL6	FNTA	CCRN4L	LILRB1	NME5	MASTL	SLC2A10	CCDC15		GPR27	GPR56	C4orf12	EPB41L1			WNT10A	RABL2A		STK19	TSFM		SPATA2	RAD54L
				ANXA1	C20orf30	ZNF236	ZNF622	GBX2	GIMAP6	THAP11	C14orf139	EEF2K	NCAN		INSIG1	CHID1	HSD11B1L	P2RY1			LOC100240735	POC5		ANKS1B	ABCC11		ZDHHC3	R3HCC1
				HIST1H2BH	SLC16A11	SPOPL	SCD	TRIM28	FPR1	YWHAE	RSF1	SEC1	CALM3		MTMR15	IAPP	PLP2	PTPRC			ADAMTS9	SGSM1		MED14	MSMB		SHH	C18orf10
				TRAFD1	PAR-SN	SHROOM1	DUS2L	CPSF7	C2orf24	HSPB7	BMP2K	EML3	NETO2		PLP1	TBX18	TAL2	PLEKHF1			CALD1	C8ORFK29		AP3M2	PDZD8		FGFBP1	C1orf94
				TRAT1	C17orf59	ZNF527	C19orf48	PPP1R8	SLC29A3	SPINK13	STAG3L1	PTPN6	PSMG1		KCNMA1	ATAD3B	DLGAP5	CILP2			RDH10	TBCC		NAA40	AASS		HTRA4	ZNF530
				SYNCRIP	ADARB2	SRPK3	CREG1	C17orf42	VAMP5	FNDC4	MLLT6	GPRC5A	DGCR10		KCNQ1DN	LASP1	MYCL1	LPP			APOB	HJURP		GTF3C5	GAGE2D		SH3TC2	ZNF571
				ADPGK	PDZD7	BBS2	FYTTD1	SPRN	TMEM214	TCEAL3	C20orf94	PEX11B	POLI		ATP12A	LRRC69	CRHR2	MAN2B1			RPLP0P2	RELN		RNPS1	NIPAL2		CTSB	KIAA1009
				TNFAIP6	TUBA8	ZNF470	EFNA4	FAM113A	PPL	KCTD13	ZBTB2	AKR1C1	NKAIN2		TCEAL5	RDH11	P2RX6	RAI14			ALG8	ZNF570		KALRN	CEACAM4		LGALS3	SSTR2
				GGT6	CNOT7	DNAJC10	ELOVL1	CCDC94	KLHL6	PPP2R2B	GPR19	P2RY12	ZNF292		KCTD1	C17orf90	DCLK3	EFNB2			SCARF1	ANO8		LRRC37B	FAM46C		DNAH1	PLAC2
				FAM70A	PBXIP1	KIAA1409	SLC25A3	HIST1H1E	SPSB2	NR4A1	FAM26F	NRP1	NMBR		ZNF397	TUSC3	RNF157	IKZF3			PLD4	ZNF430		CCDC30	TSC22D4		WNT6	ING2
				TPRG1	LRRN2	LOC285419	BCL2L13	PATE2	DLX3	THAP7	C12orf4	STK10	MASP2		KLRAQ1	FTHL17	KIAA1586	C6orf70			COL3A1	ACER2		PLCXD2	C1orf114		LEO1	CLGN
				RPL36A	C10orf4	ABCA10	CBR1	NRF1	LOC284441	SPINK5	NUCKS1	HRCT1	NUP205		SMC6	DLGAP4	BPHL	RCVRN			VCAM1	BRD8		LRRC37A4	PRSS23		RAB13	LINGO2
				C21orf45	CPN1	GALC	SENP5	PIK3R2	TMEM200B	HEXIM2	CDCA7L	GRAMD3	INA		PPM1A	TNFRSF1A	C9orf80	CD244			ARFGEF1	C16orf59		LOC643677	PRELID1		ITGAL	CALM3
				LOC642846	ZNF404	TAF1	MPST	SGCZ	RNF19B	RPS7	ETV6	REEP3	PPIH		TNFAIP8	ACTG1	C22orf32	TLR10			PRF1	TCEA2		PCIF1	LARP4		UGGT1	MAPK11
				AIF1	AFTPH	SERGEF	NCBP2	TTC7B	CCR7	SELM	SSRP1	CES1	PRDM10		COL8A2	TSEN2	ERH	TMEM150A			LIMK1	USP2		FAM131B	C21orf129		FAM35B	NKX2-8
				MARCO	A1BG	C19orf36	AHNAK2	PRKACA	SPRED2	SYT17	DOCK2	KERA	NCOA5		NEUROG1	RGS9BP	MAPK1IP1L	SOCS6			CD1C	FLJ45244		DEPDC4	MYO10		FAM82A2	C16orf59
				FANCE	ATP6V1H	HLCS	NDUFB9	PRC1	LBH	PTPRN	KDM3A	YIF1A	ACTL6A		PROKR1	NPAS3	CRB1	C22orf23			PPFIBP2	CA10		PTK7	ZBTB7B		SIRT7	DCTN2
				PIK3CG	PPP4R4	TSC2	RPL19	CNTLN	BLVRB	ARL6IP4	IL17RD	SYVN1	GATSL2		ASF1B	C12orf62	POLR2I	LILRB1			CCRL2	HIST1H3F		VPS37D	MAGEA1		IQSEC1	RYR3
				CD83	LOC113230	C21orf71	C16orf63	REC8	FLJ42709	PTOV1	IARS	CCDC113	CCNA1		MOAP1	SLC2A7	CADPS2	CXCR6			IFNAR2	H2AFY2		MTF2	CXCL17		ARAP2	GLCCI1
				GNPNAT1	FBXW11	SPAG8	SNAPC5	CDKN3	APOL3	CLVS1	ZNF625	NLRP12	PPFIA2		SSPO	IL17REL	HMGB3	HVCN1			NME2	AGPAT4		SLC25A46	RAPGEF3		SPATA13	CRHBP
				CD109	MST1	OPRD1	TUBG1	C12orf57	ANG	LOC285796	MTPAP	CTSZ	FJX1		AES	CCDC91	RAB26	MARCO			IL2RA	DNALI1		PDE6D	CYP2E1		TRPV3	PDIK1L
				CDKN2A	PTGES2	NOVA2	B4GALT1	HNRPDL	XPNPEP2	SCNN1G	DEPDC1B	SCARF1	TTC9B		CCL28	PAX4	C9orf25	CISH			FCRL4	ZSCAN23		C15orf41	SPP2		ADAR	C21orf121
				GPR109B	F2	SLC1A2	NQO1	LIN7C	MAML2	SEC14L5	CXCL10	HLA-DMA	ZNF572		MRO	PSMA5	MRGPRE	TPP1			PDIA6	ZNF776		KCNC4	LOC154822		IL7	ZXDC
				CASP3	FIS1	TFEB	CDC20	PMS1	GBP2	C4orf3	PLAC4	MMP28	DYDC2		ZNF30	ADAM15	H2AFZ	FBXO6			SLC9A9	STXBP5		DLX6AS	TCF25		NGLY1	KIAA1324L
				PRF1	AKD1	KLHDC10	TRIP13	XRCC5	TEC	CSRNP1	MTA2	NDN	NPHP4		WDR37	LOC728875	PCDHA12	MPV17L			RCN3	CECR2		KNTC1	FGF20		ZNF208	TMEM158
				APOC1	HOOK1	RTN2	PDIA4	PCYOX1L	PEBP4	RAB36	TCTE3	SERTAD1	LOC283392		ASPHD2	DVL1	NRG1	FCGR1A			C1QBP	PRKAB1		TADA1	KLHL21		C3orf64	HIAT1
				OLFML2B	G6PC3	PCDHA12	RNF126	LRRC40	RAI14	SLC25A42	MLH3	PLA2G4C	C6orf64		MIDN	C8orf38	UBE2B	CD96			APOBEC3H	STK25		GNG2	TNS1		GCLM	CCDC89
				LILRA5	ATP6V1A	ZNF569	FRMD8	SP9	MGC27382	TMEM63B	PUS7L	TNIP2	RCE1		PLEKHH2	TP53I13	LOC143666	TDRD5			C4orf38	PLCL2		BEX5	PGAM1		GLTP	ZNF599
				KLRK1	KATNAL1	C1orf229	LOC388796	SHOX2	DAAM2	CPB2	JRKL	MACC1	RAC3		ZNF91	LOC100286793	PIN4	SNORA8			SLC25A23	PKIA		RBM10	USMG5		BTBD19	ABHD8
				TCF7L1	KIAA0427	USP37	TUBB2C	ANKRD46	FOXP3	CNGA1	BACH1	ANXA3	DCLRE1B		WBP5	COL4A4	CEP63	LPCAT2			LILRA1	BAHCC1		CD24	ZC3H12A		ZFP106	SMOC2
				EVI2A	HSD17B12	PPWD1	CYP4F22	SSTR2	ZFYVE20	KIAA1279	CASC3	PNRC1	RGS12		ZBED3	PDE12	PDE6D	SHISA6			C15orf27	LOC100190938		LOC100128822	C4orf44		CDH11	TRIM74
				IPO4	RGAG4	LOC93622	EXOC3	ODZ2	EFNA5	DHRSX	HOXA11AS	TRIM4	NUP160		HOXA9	IFITM5	TMEM195	SLC9A4			C10orf55	DYNLL2		NONO	PGC		TFB2M	USP27X
				ANO9	LGI4	GRID1	C17orf49	INSM2	ARRDC2	POLR2J	PTBP2	BAHD1	KCNJ4		RASSF6	CPEB2	C19orf63	TNXB			PYCARD	RBP1		ZWINT	LAMA1		CYTH1	LOC255167
				IFI44	C15orf57	GNPDA2	TSSC1	TOX	PARD3B	JTB	ZNF224	TACSTD2	IGDCC3		PNCK	C9orf153	WASF3	TGOLN2			PRSS22	TTC7B		NMT2	RNFT1		LILRB1	RD3
				TNFAIP8L2	PROX1	SATB1	INO80B	KCNJ11	DUSP5	MRPL34	ZBED4	DTX2	PTMS		PLCG1	CHCHD8	C10orf88	PTPRVP			KLF8	UBE2E3		ZFP1	C12orf11		RAB31	PRPH
				MOSPD1	RASL10A	XKR4	RNF13	NDUFB1	ATOH8	NR1D1	KIF20A	ZDHHC5	PSPC1		CSDE1	ADAM7	BIRC5	HLA-DQA1			LMO7	C12orf65		ZNF682	CNPY2		TH1L	RYBP
				YTHDF2	SLC17A2	TBC1D19	TCF7L1	TADA2A	SCAMP4	GABRB3	NTN3	DNAH9	PTAR1		TGDS	SCFD1	KLHL23	GLT25D2			MCL1	HIST1H2AB		HIST1H2AB	KIAA1984		SLC28A3	FAM179B
				FAM83B	SPAG8	ACAA2	CTU2	LSM5	LOC650368	PRR18	CTDSPL2	NALCN	ORC4L		SCN11A	VCX2	FRMD5	IGF1			HERC6	HNRNPUL1		HINFP	FOXC2		CTNS	CATSPERG
				GPRC5D	RWDD2A	NOSTRIN	TMEM14A	NCAPH2	PLEK	FAM10A4	STK35	TMEM232	CRYBA2		ZNF83	TMEM179B	NCKIPSD	VIM			EXOSC4	CCDC33		FBLL1	TTC35		UGT3A2	CHST8
				CD3EAP	PECR	RBM12B	RDH16	PAPOLA	CILP	FAM183A	PRDM4	PVRL4	ARHGAP19		ADNP	PART1	PRSS27	FIBIN			LOC645332	SIX2		PLEKHJ1	XKR8		TRAF3IP3	KIF2A
				ACTN4	KLC4	PGM5	LPA	LRPPRC	NFAM1	KRT18	CD163	AGTR1	ZNF527		ARF6	RPLP2	MYO1D	IPCEF1			LGALS3BP	VPS37D		CENPP	LIMCH1		FAM83E	STRN4
				PML	ACOX2	XIAP	ETV3L	CENPT	CHRDL2	C12orf72	KIAA0101	IDH3A	AACS		CA14	C1GALT1C1	PAF1	PLEKHM1			TMED9	AKIRIN2		ACTL6B	NT5E		NCRNA00093	PALM
				GPR141	DYNC2H1	C21orf29	KRT37	TUBB1	EMILIN2	CLCNKA	CTU1	GYPC	NR0B2		ELAC1	KLF16	RXRG	IL1RN			TSPAN32	C9orf40		C13orf34	ARAP1		DPEP1	PDE7A
				GPR109A	NFU1	CCDC14	PPP1R13L	GTF2IRD1	DHCR24	ESAM	MYST3	S100A11	TMEFF2		MAP3K14	EPHA6	SERPINA6	ADAMTS1			LMNA	NPIP		TPX2	CALD1		C4orf32	DYNC1I2
				IL17RA	LNP1	ASPHD1	FBXO4	MIP	TMEM110	DKFZp779M0652	CDCA3	UBXN10	SAFB2		PLEKHA7	SEC11C	BTBD10	OSM			IFFO1	CDKN1C		ZNF507	DUSP5		ZNF593	ARNTL
				CTSK	FMN2	PHF3	C22orf13	LOC100133985	IFI30	PHKB	ASH1L	TMOD3	RASL11B		TSLP	PRMT8	TTC25	TPM4			UBE2G1	EXTL2		PLK4	ACCS		SPHK1	ZBTB12
				STAT1	FBXO31	PTBP2	SNUPN	LRFN2	SPOCD1	PDCD6	ACSBG2	MLKL	SLC7A9		TOB1	PSMD14	LRFN3	COG5			C4orf32	MUM1		GSK3B	SREBF1		CES2	CRIP3
				RHOG	ZNF727	ZNF780B	PMM2	PDCD10	ILK	KLC3	NDC80	PEX11A	SNAPC3		LOC284232	NAT1	SPC24	EP300			CSGALNACT1	OGDHL		C19orf43	LST-3TM12		CCDC69	FAM195B
				S100A16	GALR3	MFSD8	C10orf2	GP2	IL22RA2	C10orf93	TARBP1	MEF2D	DDX25		LOC100132707	FOXA2	LONRF2	TRANK1			FCRL5	CHRNA4		MYO1A	RRN3P3		PARD6B	ZYG11B
				HSPA1B	PMS2L4	BTBD8	APTX	NIPSNAP3A	SCARA5	MED27	STK38L	ALOX12B	INO80C		UBE3A	B3GAT3	CACNG2	ZNF592			CYSLTR1	C14orf49		KIAA1797	GDF10		VPS33A	RPL23AP53
				GMNN	ZBTB4	KIAA1486	RPL3	NGRN	CREB3L2	DYNC1I2	RNF219	PRRX2	C1orf35		PREP	PSMA3	HNRNPA2B1	IL10RA			SRPR	POT1		TSSK6	CTSL1		MGAT1	TMEM31
				TMEM194B	IFT88	PRICKLE2	ERMP1	BEX4	HMCN1	RAB11FIP5	KIAA1310	HECW1	THRSP		LEMD1	ABHD14A	NACAD	PRKAG3			ISLR	ORC4L		FRMPD1	RASGEF1A		HLA-DMA	DPY19L2P1
				RPN2	AKAP9	GRIK5	PSMD13	CD320	ACTA2	CDO1	IGHMBP2	TIMP1	ZNF260		IPO9	OR56A3	LBXCOR1	SERPING1			SLFN12L	LOC401052		C14orf180	CHCHD8		HCK	LHX3
				TRIM17	MBOAT4	DYX1C1	C9orf114	GPRC5B	LPCAT2	MT1F	YTHDC1	C5orf62	ATG4D		CHST4	GSTK1	TEX12	NRP1			FAM83E	AP1M1		CLIC4	ATXN1		ATG2A	TMX1
				LRRC8A	TMEM22	LOC401052	MEPCE	KATNA1	GIMAP4	CCDC109A	EED	MFSD2B	LIFR		PRKD1	BHMT	C5orf60	TINAGL1			AGPAT9	CXXC4		CALM2	ITGBL1		ZNF169	ANKRD20A3
				EML4	TTC12	C6orf208	MRPL38	STRC	HSD17B4	HLF	COL25A1	C9orf98	HIST1H4E		WNK2	GPAT2	OR51G2	THEMIS			NCF1B	MEX3C		ARHGAP11B	LMNA		C2orf58	ZNF92
				ITPRIPL2	LOC100270804	MSTO2P	MCM2	GRK4	FIBIN	RAB5A	PLCB2	RNF130	LINGO2		WDR27	NDUFA9	SLC41A3	NFE2L3			EFCAB4B	PASK		APOLD1	TNFRSF10C		XAF1	GRIA2
				LRRC16A	PODXL2	CTXN2	ILVBL	ATP5D	SLAMF6	C17orf59	SALL4	SEC24B	ALMS1		ASB15	C12orf11	TERF2IP	CMKLR1			ARFGEF2	LOC643387		SENP7	TEX11		IGDCC4	GFRA2
				PLEKHG2	SLC25A38	NPHP4	LPAR1	NECAB2	C10orf55	CNIH	GNPTAB	C3orf36	NT5DC2		GPR1	WDR77	SPATA2L	FCAR			CFLAR	TRIM74		INCENP	MATN3		C14orf33	MESP1
				WIPI1	GLOD5	CLIP3	MED15	KCNMA1	SPP2	ENSA	MON2	SNTB1	RAD9B		ZSCAN18	AMIGO2	MOB2	KRT17			UBE2H	HRK		CBX3	RAG1		MFSD10	DLEU2
				MXD3	SEC11C	MLPH	PSMC5	ST3GAL3	PHACTR2	FBXO27	SFRS12	SPINT1	FKBP3		DLX1	HKDC1	FEN1	HLA-DOA			PNOC	42066		GPR27	GARS		FBXL14	SFRS4
				TMEM156	BASE	CD160	TUFM	CDHR1	SLC25A43	C21orf49	ANKLE1	CHMP6	RGS4		SFRS11	GADD45G	WNT4	BMPR1B			VPS54	PARD6G		LRRC8D	C7orf69		VPS54	TMEM74
				VSIG4	C15orf52	FNDC5	FAM54A	FOXN4	KLRB1	PITPNA	CHML	NFS1	EML5		ARHGAP11B	ARPC4	LOC150568	SNTB1			HTRA3	LOC285548		PPP2R5D	C10orf62		NUMB	NCAPG
				TMEM37	SMCR5	TMEM163	TPM4	GRIK3	C1orf85	MGC23284	PGBD1	RASGRF1	HRNBP3		FAM113A	FAM63A	WSCD1	FBN1			RAB38	RAD51C		DEPDC1	TRIM43		MGC12916	PRMT2
				S1PR4	PION	WDR27	PPP1R14C	C11orf71	RHBDF2	SH3BGRL3	ZNF789	DCTD	FOXD3		TNPO3	SSH3	ATP8A1	RSU1			C13orf31	PCM1		NR1D2	CATSPER1		MATN3	STK32C
				TRIM26	FAM161B	RFC1	WWTR1	C14orf104	JAK3	FAM177A1	CCDC163P	MRO	PDZRN4		MUM1	BET1L	MAPK12	C15orf58			LAX1	PAK3		CBWD1	DDX53		C20orf118	CLSTN1
				RASSF2	SOX1	ZNF214	MED10	STK11IP	SH3D20	WIPI2	KLHDC5	PHLDA2	B4GALNT1		VAT1L	ATPBD4	PKNOX1	TMEM79			NCSTN	HAGH		KCNQ1DN	ALDH1A1		ETV6	C14orf142
				NUP155	B3GALT5	PPIEL	PRPF19	SCAMP1	ACTB	ZFYVE27	UBE2C	EPS8	OR51G2		FAM69C	PSMD7	DHFR	VAX1			IMP3	HNRNPR		C12orf70	EXOSC1		ZNF267	KIAA0895
				MAD2L1	EXD3	GPR12	FOLH1	WDR5	C10orf95	LASS4	PHOX2A	SPATA18	CRIP3		TNPO2	GRK6	GRIN1	PSG5			EMILIN2	GEMIN8P4		HRAS	P2RX2		SNX21	WNK3
				LSM12	LDHD	KIF27	TIMM8A	TARDBP	C9orf66	EAPP	PKN2	MEIS3P1	MAGOH		ZNF275	EPB41L4B	ENC1	SP140			MGC12916	CCDC157		LRRC40	GCLC		PAPPA	CDCA2
				SEMA3F	RAB4B	C2CD4B	YBX1	ALOX12	CAV3	SNCB	CCR5	VEGFC	CDK5R2		FAM83B	OBFC2B	EIF4E3	ARPC1B			MINA	KIAA1324L		MIA	LPCAT4		ITPA	G2E3
				PDIA6	ESRRG	CCDC55	PRPF4	SEC22A	LRRK1	DMRTC1	TRIM44	MED15	C1orf159		LOC729176	ZNHIT1	ASB15	MMP13			TTLL4	LYSMD4		AGAP1	HS3ST3A1		IL31RA	ST6GAL2
				GORAB	STK33	KCNT2	YWHAG	ZNF187	CD28	C21orf119	ZSCAN16	SFT2D2	TPD52		SR140	UQCRH	PCDH9	DNAJC2			BET1L	NDST4		RAB39B	NAGS		ARF3	ROPN1
				PCOLCE2	CCDC106	DSCAM	MSX2	MSL2	HDC	RNF170	CDC20	RAB13	RNF157		SUN2	F3	MUDENG	FAM86C			DUS2L	POPDC2		MIB1	HS6ST2		IRAK1	SGTB
				RAB43	ZNF181	CATSPER2	RPL3L	C17orf37	RARRES2	BCL2L13	CCL25	CSF1	SYP		UBE2L6	DCI	KIAA1644	NFKBIZ			PLBD2	FAM153C		ALS2CR8	TLR6		PGCP	C6orf72
				STT3A	SLC2A13	FLJ43390	POC1A	LOC647946	KIAA0319L	HSD17B10	MED12	SYT12	GNG2		CEBPZ	CCDC24	KCTD6	PALMD			MPP7	RNASEH2C		DLEU2L	FASTKD5		GPR132	POU3F1
				RALA	NOS1AP	LOC100101266	EIF2A	C11orf87	RAB3IL1	KCNJ16	FBXO43	SNX13	MTMR7		CHD5	SPAG17	MED9	FKBP15			APOC1	DAPL1		CENPH	LOC100130581		CNPY2	FGD1
				FBLN2	NDUFS4	ATP8A2	GFM1	PRR18	CXCL5	CXorf58	DARS2	RAP2B	TMEM44		TMOD2	AUP1	NUF2	NFE2L2			GLTPD1	LOC100128640		ATAD2	C19orf41		ATP6V1C1	TEF
				BATF	NCRNA00087	WDR89	PUS1	RPA1	HLA-DRB6	NRG1	IL10	ACBD3	MARCKS		PSMD2	GPATCH3	MBD3	WHAMM			OR2A4	H2AFY		TCP11L1	AGPHD1		FBLN2	IRAK1BP1
				CD33	SLC12A1	DLG2	FUNDC2P2	PHF6	TMEM149	NDUFAF1	ZBTB17	CLDN1	EHMT2		PUM2	C5orf4	CYFIP2	ZNF831			LTBP2	HSD11B1L		THAP2	C2orf54		SCAMP3	ZNF397OS
				TMEM26	COQ7	LOC390595	GINS4	ASH2L	GUCY1A3	C5orf15	TSSK4	ABCB4	TMEM198		CCDC28A	JMJD8	TBCC	GGCX			HLA-DOA	BARHL1		ZNF131	FBRS		NANS	TTC3
				OXR1	LOC253039	RDH14	TOP1MT	RDH12	RNH1	XKR4	GDPD5	ADAM15	S100Z		ZNF443	BNIP3	RAB30	MTMR11			NT5E	ABHD10		ABCD4	AMELY		OMG	TNNT1
				CLDN1	RELL2	CCDC110	EDC3	C4orf39	KLF6	BCAR1	TTL	ACP6	UNC80		FAM7A3	PNMA5	HINT2	GABRE			MATK	EFCAB5		LOC283731	CDHR3		PFAS	CKAP5
				BASP1	RINL	TRAPPC6B	SPPL3	EIF5A2	CTSC	SLC12A5	ZMYM2	H3F3C	SARS2		WHSC1L1	C7orf50	SLC25A34	CHODL			G6PD	PACRG		SPAG8	NANS		PIR	FBXO45
				MALL	MAP1B	C16orf62	SLC35E4	NDUFA8	BNIPL	WFDC2	ROCK1	GPR114	NGDN		CASP3	FAM86A	FAM196A	ADRB1			ABCA6	KLF14		CCT6P1	SPACA4		MOBKL2C	PROKR1
				MSTO1	TRAPPC9	RICH2	OSTalpha	NAT8L	PALM3	MAP2K3	SMPD4	NME3	ZNF333		IL17RA	C7orf47	PRC1	IL9R			EPDR1	BTBD3		DNAJC9	CFHR2		HES2	ZFP14
				ST3GAL4	PCMTD1	GPR116	TUBB	GRP	LOC647121	BRI3	FUBP1	ADAMTS9	AKR7L		TET2	PRDX3	LOC283663	PLEKHG6			RBMS2	COQ6		PAFAH1B3	MRPL24		ALOX15B	GADD45G
				COL17A1	SELT	PLEKHM1P	PIGX	DCK	GLRX	RPS16	POLD1	CLINT1	FGF17		SPC24	OR51A7	LOC100129066	RFTN2			ACSF2	LCE1E		DPY19L2P1	RPAP1		CALHM3	CCDC85C
				ZNF469	GNPDA2	ProSAPiP1	PLSCR3	KCNJ4	ALAS1	EZR	OXGR1	FILIP1L	SNX16		ZNF302	SNORA71D	C2orf70	ARSD			WIPF1	C1orf230		IL17RB	CHMP2A		SSB	C1QTNF4
				DDX12	HSPA1L	TBCEL	WDR18	REPS1	CCL2	PBLD	SH3BP5L	FBP1	EXOSC3		SEMA3B	SCAND1	MARK1	OR52N4			PODN	BEX5		C12orf53	CT45A5		DLD	NUPL1
				TIMM8A	COQ10B	LOC200030	DDX54	ZNF177	ANXA2P1	CEP170L	BREA2	CA2	ERO1LB		RAD51L3	GEMIN7	LIFR	EPRS			C15orf57	UCHL1		DOPEY1	ARHGEF12		PI4KB	CRABP1
				TNFRSF10D	COMMD10	MEF2C	ALKBH2	PARD6A	ZFP36	TM4SF1	TEP1	RGS13	RUNDC3A		SGK196	RPL22L1	TECTA	LTBP2			EIF5A	WEE2		ZNF749	SNORA24		NCF2	H2AFX
				CXCL14	PIN1	RPRML	MRPL48	PISD	FMO2	PPP4C	GLMN	C7	SMPD4		ADAMTS18	EFCAB4A	SLC4A10	ZNF697			MYO18A	BAT4		DPYSL2	NCRNA00116		CD180	HDX
				PRKCH	RMST	HERC2P2	NAGK	NAP1L1	VWA1	ABLIM2	LRRCC1	SLC35D2	SGK494		DOCK4	FZD10	OAZ1	CCDC6			C3orf64	HKR1		SCML2	GIT2		CCR1	C14orf109
				SPG21	ATP9A	N6AMT1	DIMT1L	C9orf86	PPP1R1B	SDF4	IGF2R	SIRT4	MGC2752		C14orf101	CETN1	HHATL	GON4L			ZBTB32	PARD6A		LOC283404	GALNT2		GRPEL1	KIAA1731
				NCLN	TMCC3	SGK2	CTSC	COMMD3	SOCS3	SGMS2	DBR1	PRDX5	KRTAP12-1		FGFR3	GLTPD1	GPBAR1	CXCL12			TMEM110	CADM1		DR1	TIMP1		SELP	CENPQ
				PLCXD1	LOC150527	GLOD5	LOC344967	PRKRA	FA2H	LIN37	KCTD20	SCEL	C10orf140		GPR88	ANO3	POU3F2	RNF24			PRSS8	ZNF232		ZNF426	GLUD1		NPC1	POLE2
				GGCX	SGCE	RBM25	COPS6	SOX13	ATP2B4	ITIH2	SHCBP1	AGTRAP	HNRNPAB		DPY19L3	SCO2	C19orf47	KIAA0494			TC2N	ATP6V0E2		MIER2	COG8		EIF2S2	ATP9B
				FASLG	TMCC2	SBK1	SLC10A6	FAM55C	ELN	SIRT2	MKRN3	PARN	ROCK1		NRCAM	WBP2	PAQR4	PGBD4			HADHA	HAUS7		SBK1	HIP1R		LAPTM5	CDKN3
				CD163	SRRM3	HARS2	C1orf174	SPHKAP	IKZF3	SPNS2	MSH4	SYT3	MAPK1IP1L		TMEM179	UCP2	C2CD4B	CD300C			CCL5	ZWINT		CXorf42	PITPNM1		TMEM229A	VRK3
				MEFV	BAZ2B	UHRF1BP1L	C20orf4	LHX2	PLEKHM1	SGSM3	UPK1A	SLC16A5	TAS2R19		VPS4B	COX6B1	ALG9	INHBA			CD302	TEAD1		NAA16	COQ10B		NFAT5	TRAPPC6B
				ALG10	FN3K	CLDN9	FAM110A	CXXC1	MAMDC2	TNFRSF12A	TAS1R3	KRT6A	TMEM201		CLDN20	CTBP2	ATAD2	DPT			CTBS	QSER1		PNMA6A	EBAG9		STAT3	SNAPC2
				PODN	KPNA5	GOLGA6L10	FOXQ1	EID3	CHP	SSBP4	NID1	SOCS2	ZNF295		FLNA	BIN1	SYBU	PDE4B			NMB	MDGA1		MTL5	WNT4		SFRP4	JKAMP
				EMILIN1	CHD9	ZFP28	TAGLN2	C14orf70	ODF3B	ZFAND2A	C7orf53	FAM38A	MEGF11		NXPH2	CLPB	RRAGB	RNF114			F10	FAM178A		RNF138P1	C1orf161		SPATA12	RAB41
				KITLG	MANEAL	CDK10	POFUT1	COX17	IRF2	IVL	ZC3H12D	HSPA5	LOC200726		C14orf176	JSRP1	INO80C	GAL3ST4			CYBASC3	C11orf49		DNAL4	EDAR		ITPKB	CDH24
				GALNT2	C6orf81	KCNIP3	SLC6A15	MAP3K10	PITPNM3	CYP2A6	PCNA	LYPD3	IFI27L1		PRDM2	PTPN3	CHCHD6	LHFPL2			LOC84740	SH2D5		TCEB3C	RDH10		RAB7L1	LONRF2
				FPR2	C9orf125	PGRMC2	PRSS22	H2AFY	OBFC2A	PLCD1	C3orf48	NT5DC1	ZNF496		CLDND1	EIF4EBP3	B9D2	LILRB5			FGFBP1	PCGF6		PPIL4	ENGASE		STEAP4	SGSM1
				LDLR	RAB36	ATCAY	PAK4	RBM14	TBC1D10C	KRT27	SFRS2IP	SPINK5	FGF18		GTPBP8	SMTNL2	SLC45A1	ERAP1			PSMD12	RBBP4		ZNF828	CDK6		F2RL1	ARVCF
				COMMD2	ASTN2	C12orf69	MOCOS	ZNF559	LMO3	GPER	WDR52	MSN	CSPP1		C17orf46	HSPA4	TRIM55	ANK3			GZMB	ING1		TSTD2	MCCD1		SFRP2	TERF1
				RGS3	RBM18	SMAD7	TMBIM1	KCNG1	FCGR3A	TRPT1	BNIP2	GCAT	IPO5		LOC100130148	ZG16	DNASE1L3	LOC100132707			ICOS	THTPA		KIAA0892	AMMECR1L		ANKHD1-EIF4EBP3	HAPLN1
				RAB7L1	EXOG	CNOT8	AURKB	ZZZ3	PLCD1	KLHL22	C22orf30	DUSP11	TBR1		ZBTB34	MRPS26	TECR	ODF3B			VILL	PTPDC1		MTA2	ARG1		RDH10	CEP63
				KIAA0146	FAM57B	MOCS1	RPL27	NDUFS3	FGG	C17orf49	POU2F3	WDR26	RANBP9		UHRF1	CIAPIN1	ST3GAL3	MGC12916			ZAP70	B3GALT5		GPATCH1	NFE2		FGL1	TCEANC
				HLA-DPB1	TMEM114	ANKRD28	DHRS9	ERAS	CPNE2	VPS25	MAP4K1	TRIP4	TRIM24		AKAP12	TICAM1	PPP2R2D	PXN			TMPPE	STIL		TRIM33	POFUT1		ZFC3H1	SPAST
				MET	CCDC64	AGTPBP1	RFT1	ACOT7	DPT	NRSN2	NUDCD1	SNED1	HUS1B		ZNF782	CLTB	C2orf39	DHX33			COQ10B	WBP5		GNMT	KCNA7		OMA1	PGF
				SAMHD1	PMPCB	THAP2	DDX19A	AK5	ARHGAP9	C6orf176	CDC40	MRC1	DCHS1		USP46	TOMM40	CCRN4L	PLEKHA2			MRM1	RFC2		GUSBP3	THSD7A		HOXC10	VSTM2B
				HVCN1	ZNF167	VAT1L	P704P	LOC728819	ZFPM2	ASPG	FAM48A	PECAM1	PAX3		ANO2	TRAM1L1	NUP62CL	SECTM1			IGF2BP1	SH3GLB1		RRAGA	PSME4		IPO4	NDE1
				ENOX2	PAFAH2	VSTM2L	COX4NB	ARL6IP4	ZNF683	SLMAP	DKC1	DYSF	CAPRIN2		DTX4	OR51G1	TIMM50	IRAK4			AKAP13	LRRC66		PSPH	LAMA5		DSG2	C9orf40
				TMEM132A	REC8	FOXP1	SDHD	JPH3	RPS6KA1	APBA1	DDX10	GGT5	LOC149134		GPSM1	ATG2A	CPNE4	GATM			WNT1	ZNF681		VSIG10	ANGPT1		PGGT1B	PRSS27
				HFE	SLC29A4	CHN1	LSM4	TMEM55B	C1orf198	CGRRF1	GMEB1	UNC45A	HOXD3		LRRN3	MYO7B	CYTH2	PSORS1C2			KCNJ15	C21orf119		CDC45	PEX5		C1S	KCNH8
				CCRL2	WNK2	ZMYM3	PYCR2	LOC149134	IRF5	C8orf56	TRPA1	C19orf59	EXOSC8		ADAMTS13	RPP25	ATP6V0B	RAB22A			FCGR3A	ADAMTSL2		C16orf79	CYP4V2		FAM186B	CASC2
				ADORA2B	NUDT16L1	HKR1	SDCCAG3	TRIT1	MUC16	GSTM3	MTHFD1L	EREG	UTP11L		C20orf112	SST	LOC222699	MAP3K1			PDLIM5	THOC1		BCL2	PTRH2		TGFBR2	GAMT
				ALG6	CYP3A7	JRK	MRPL28	RGS7	TMBIM6	KRT14	DMXL2	LILRA1	GSG2		FAM188B	C6orf227	LOC100132354	CTSK			CEACAM21	FMR1		RAB39	CT45A1		SIPA1	C9orf171
				LRRC1	TTLL1	EDA2R	FBXO45	TRIP13	SCGB3A1	SCG5	FIGN	F2RL1	CTCF		RGP1	C21orf94	PLK1	SLAMF8			PPM1M	ZNF317		TLX3	SERPINA5		PTGIS	PPP2R5C
				VPS37B	PDGFD	PHYHIPL	FOXM1	C10orf62	PSAP	FPGS	C16orf75	PRX	TCF3		C8orf79	CLDN2	ZCCHC12	TNFSF12			SYPL1	TMEM55B		ARHGEF9	RNF44		MYO7B	PRTFDC1
				HLA-DRB1	TRPC7	DIRAS3	HDAC1	TCERG1L	GIMAP8	P4HB	CARD9	ENPP2	HOXD4		TMPRSS5	COMMD9	DLK2	IL2			RGS19	PNPLA8		FUS	CLU		PIGG	RBP1
				MAN2B1	C5orf55	LOC389634	PLK1	UPF3A	CARD9	EHD2	CHD2	FCGR2A	NUP153		SEZ6L	DRP2	PCDHB1	ACAP1			TTC35	KLHL32		DHX36	SMAD6		TBK1	KLHL24
				RPL13AP20	SNHG8	PTH1R	BCL3	WIPF3	SECTM1	SEC61B	HELZ	VENTX	ASF1A		CNGA4	FAM138B	ACRV1	CD226			GPR109B	ZNHIT3		KIAA1683	BANP		SLA	CHM
				HLA-DQB2	KIAA1143	NR2C1	C16orf57	NGDN	CTBS	FDX1L	CP110	FLNB	MTHFD2		LRRN2	TMEM33	PJA1	CAB39L			AMBP	RTKN2		NUP62	NAA11		C8A	42254
				GUSBL1	ISPD	LOC338799	IGFL3	TMEM106C	C5orf23	TNFRSF21	NCBP2	C16orf74	LAS1L		MXRA7	NEUROD1	RBBP7	XKRX			CHD1L	OPCML		LOC100129534	RNF215		RND1	C3orf47
				AMOTL2	LOC144571	ARMCX5	GBA	SFRS16	OIT3	BPGM	RRN3P3	ASCC2	LOC151174		PPP1R2P3	LMX1B	NAPA	HLA-DMB			NUDT19	HOXD10		ZFR	C17orf68		RAPGEF1	LOC400891
				ZBTB2	PER2	ASTN2	FGFBP2	NDST4	MS4A7	B3GNT1	LILRB4	KCNK6	CEP55		LPGAT1	CD1D	FOXP4	UNC93B1			PTGER4	CELSR2		ZNF680	SMYD5		EDAR	VWA5B1
				THOC5	DHX29	GRM8	GPX1	GPR137C	TM4SF1	MID1IP1	SIGLEC1	IVL	LPHN3		PMS2L11	DBNDD1	TSGA10	SPG21			DERL1	KIAA1731		ZNF846	NFKBIA		C1orf220	LZTS1
				CD86	SEC14L5	EDEM3	EN1	PDCD5	EMILIN1	MYL3	PUS1	HRH2	KBTBD2		RABL2B	TMEM69	PRL	ZNF746			SLC16A3	SENP7		FAM54A	TAS1R1		C12orf66	HOXD3
				PYHIN1	LOC91149	KRTAP5-1	THAP7	PELI2	LASS2	TMEM17	SPC25	HLA-DPA1	FIZ1		HLCS	LOC646627	COX7A2	TOM1			FCRL3	NUAK1		C14orf101	MCFD2		HSD3B7	SAAL1
				APCDD1L	ABHD8	SLC35D3	MRPS34	LOC100272217	PRSS22	PGC	DPRXP4	SFRP4	APC2		NFIL3	RNF167	BCOR	ZNF311			ACSL1	EPOR		ATXN7L2	CLDN7		HOXC12	TOX2
				HCP5	HNRNPH2	ZNF350	ADH1C	C1orf128	STEAP1	ANKRA2	HNRNPD	OSTCL	UPF3A		TTYH3	RNF133	RHBDL3	LAP3			COL4A4	PRSS27		WDR85	BCCIP		UGGT2	PDE1C
				PNOC	PAK7	ZNF573	POU5F1	KIFC2	GNS	ABLIM3	CDC25C	CTGF	CHERP		HNRNPUL2	TMEM45B	AP1M1	NBN			CRTAP	LOC389493		ZNF561	DSCR8		ALDH3A2	CADM2
				GABPB1	DNAL1	GIN1	SPINT1	MRPL30	AFF1	PON2	POLR2B	S100P	HOXD8		USP34	CA11	HYI	AQR			TRIM78P	ICA1		MC4R	NAA20		IKBKB	LOC442421
				CRABP2	CAMTA2	PI4K2B	CTSB	CGA	CCL20	AP1B1	ACTR3B	RHOG	PATZ1		ADAMTS14	C9orf41	MAP1LC3A	FAM45B			THEMIS	KIAA1486		RCBTB1	DGKA		SMTNL2	C14orf180
				KCTD20	EGLN1	NUCB2	COX6A1	KCNK10	HEATR5A	HDHD3	ALDH1L2	FAM149B1	NPS		PCDH18	WDR75	RPH3AL	CHRNA7			IRAK2	NPAT		SIRT2	TBRG4		HRC	SOBP
				GNAI3	GJA4	SCG2	RPS24	ATPAF1	CD80	NRGN	GTF3C4	RPS28	GRPEL2		ZNF830	FBXW7	CLSTN2	TEP1			PPP1R14D	ASRGL1		TSN	C3orf52		GANC	UCHL1
				DONSON	RPL15	KIAA0895	RPP25	XKR5	CTSK	SYN1	PIP5K1B	GXYLT2	CENPT		ZNF641	OR7E156P	C9orf135	FAM151B			GIMAP4	SPIRE2		FAM64A	AIFM1		MRPL40	FAM122B
				MAF	MAPK11	ERN1	PEPD	TASP1	NAGPA	DDR1	HES6	HSPB8	CEP250		CACNB1	C15orf61	ADSSL1	ANXA8			EIF5AL1	PSMG2		MFSD4	JAGN1		DGCR11	COMMD2
				HSPA1A	DOCK3	MKLN1	NCAPD2	CATSPER2	CAPN13	LOC643387	C21orf91	UFSP2	SYNCRIP		ZNF398	GOLGA8E	MLLT3	PLK2			PLA1A	CFC1B		TSG1	CYP8B1		PART1	KITLG
				KIAA1211	HAGHL	ZDHHC22	C19orf53	THSD1P1	DOK3	ACTG1	KCNJ4	TNFSF9	CIT		KIAA0226	DNAJB2	PCGF6	GBP5			UGGT2	SFRP5		MPDZ	C7orf10		PHACTR2	SERGEF
				CELSR1	CLK3	MED7	C11orf31	LOC728392	MFNG	LOC441177	BRWD1	MFGE8	PDZD4		MATR3	MRPS18A	TSPYL5	HS6ST2			BAG3	C6orf162		GRIA1	AMT		LINS1	SS18L1
				OSR1	C17orf107	LACE1	LOC554202	MPV17L2	MOBKL2A	DHRS7	CHPT1	ARHGEF12	EYA1		KDM2B	TSSC4	MANBAL	GIGYF2			TOP1MT	PPP3R2		NSL1	ADCK5		RFX6	FAM196A
				ADM	DNALI1	C20orf203	SIGMAR1	RSL24D1	PPBP	LOC388242	GPR141	ADPGK	MAPRE2		MPP2	FAM83E	NDFIP1	ERMN			ARL5A	SLC22A16		TIPARP	CTSC		SH2B2	SUZ12P
				YIF1B	PRMT10	BTBD3	DDX19B	TSSC1	FCRL2	ARV1	CABLES2	QSOX1	PNRC2		PUS10	ZP1	FUT9	ATHL1			TM4SF19	ARHGDIG		PRPF18	MGC87042		LRP1	NXPH2
				MS4A6A	ADAL	PREX2	KRT85	CFDP1	LAMP3	ZBTB16	MYH7B	TRIOBP	MGAT4C		ADAM10	TRIM42	ISX	ATP13A5			CPT1A	LOC283267		SCGB1D1	LOC650368		C2	HOXB6
				GPR171	NTN5	NCRNA00201	SNRPA	CCDC50	TMPRSS13	ATOH8	SP1	PLA1A	PATE4		SSBP2	PRR7	EEF1E1	CD200R1			COL5A1	C21orf29		BEND3	MVD		C14orf73	C21orf88
				FAM123B	ATP6V0C	LOC400657	RTP3	C5orf55	FAM124B	FAM127C	SFRS6	SGCA	ZNF7		WDR47	MRPL53	MAPK8	CD22			TMC5	LOC541473		C6orf123	EXTL1		HAS2AS	INO80C
				PBX4	ADCY1	ING5	C9orf169	GPR148	EPDR1	SGPP1	DEPDC5	MAGT1	ACAP3		BRCA2	C19orf24	ADORA2A	S100A7			KIAA0319L	LOC442421		ZNF221	GREM2		LILRA5	ZNF611
				SLC7A11	TSPAN3	ZC3H11A	EXOSC6	GJD2	ZNF217	UROD	XRN2	TBC1D2B	BRIX1		DUSP9	CARD10	MGC12982	NEK6			AGPHD1	PPP3R1		NR2C2AP	UNC5CL		TNS3	C10orf140
				INF2	RAP1GDS1	GOLM1	STC2	LOC144438	BTN2A3	CHRNA2	B3GNT5	TES	MRE11A		SYNM	KRT8	FAM84A	SLC10A7			A2M	PIAS2		FAM178A	ALDH1A3		CAV2	DYNLT1
				NR6A1	C1orf25	ZNF107	NOSIP	MYO3A	RAB38	MT1X	RNASEH1	NR2F2	CEP63		BEND7	SOX3	REM2	MAMLD1			GUCY2C	GSTT2		RAD54B	TMEM184A		FBXL8	CAND2
				FBN1	MKKS	CCT6P1	SRP68	AZIN1	MST1P9	URM1	TXLNG	GJB6	ZNF532		C10orf25	HSPBP1	AP2S1	IFFO1			PLAC4	SCN3A		ZMYM4	PRICKLE3		AKAP13	GLB1L3
				ZNF828	IP6K1	LOC100129387	KIAA0090	ANKRD20A4	RASL12	ALDOB	KIAA1632	CNGA1	BRD3		LLGL1	UGT2B11	ZNF23	ZNF438			KCNE3	C21orf71		LBXCOR1	SLC29A3		MPZL2	FZD9
				ZNF124	CELSR3	FOXP4	MDH1	IQCH	RPS6KA4	LOC649330	TTN	P2RY2	TNFRSF25		ZC3H7B	IYD	NEGR1	GXYLT2			SLC2A9	RNF144A		FAM72B	UBE2F		KIF26B	RABL2A
				SLC39A11	DHPS	ZNF81	BCL6	SLC12A1	LOC80054	BLOC1S1	HEATR5B	CD1A	ASPDH		CYP27A1	SFRS9	SCGBL	NFAM1			OAS1	HIST1H4A		ATXN3	DSTN		DKK1	PHACTR1
				POU5F1	MTMR9	NTRK3	UQCRH	HNRNPA2B1	ANGPTL1	DAPL1	CDC45	RHOB	DDX51		UBASH3B	ACOT13	FAM96B	WDR75			COL8A1	ETV1		LOC375190	PLUNC		C13orf31	KCNK13
				GRHL1	ANK2	ARMC9	PEX13	KRR1	ASPN	C6orf57	ST8SIA2	GPR110	SF4		HLTF	NOMO3	SLC25A6	PHC3			HSPA5	SLITRK3		BTBD7	NUDT9		IL18RAP	CELF6
				TNFSF8	CST3	ZNF793	PLSCR1	CECR6	MAP3K8	SETD3	LOC613037	SEMA3G	RBM17		RAB33A	RPL23	SPAG1	C1orf152			IDO1	ZNF193		ME2	KIAA1370		ZSWIM1	PRAF2
				LGALS1	CDH19	ZNF444	MOBKL2C	PLCD4	PPP1R9B	PIGB	UBR2	PCBP1	GGH		LOC338651	FASTKD5	MAD2L1	TST			STON1	DLK2		HINT3	RHOB		TDO2	DCT
				IFITM1	CSRNP3	BMI1	MYBL2	STRN4	TCEA3	C2orf62	OTUD4	RGS14	NNT		FMO6P	TAS1R1	CGRRF1	AFAP1			STK17B	REM2		ZNF211	ZNF469		HHIPL1	LMBR1
				RPS6KA1	LMO1	FRMPD1	TCP1	ST7OT1	TNNI2	RETSAT	TEAD4	ATP13A4	SLC26A7		CRYBB1	PDCL2	GNAT1	CHAD			AXL	HAUS6		DSCAM	RNASEK		ICAM3	APAF1
				DNAH2	ZNF454	ZFP30	ENTPD7	EFHC1	TMC7	MAP1LC3B2	CAPN3	PARP4	LUC7L3		LTB4R	KLK4	HDX	KDM4A			PLSCR3	CDCA8		FEZF2	BAZ2A		UBTD1	FAM125B
				C17orf87	CAMK2N1	GOLGA6L5	CSNK2A2	RIMS4	PLCH1	OTC	C6orf141	GLI3	ZFP1		ZNF81	C4orf7	LIG1	C5orf33			ACBD5	ZNF266		RIMS2	EPHX1		ZC3HAV1	ZFP161
				STEAP1	HLF	BAIAP3	LDLRAP1	UBE2J2	RPL31P11	CTAGE5	DAZ3	DDX19B	SP3		SORBS1	ARSJ	HNRNPH3	TRPM5			MALL	FAM122B		ZNF490	AVPI1		PDZD2	OPRD1
				RRP1B	SPAG7	KLRA1	LYPLA1	PHF2	SP140L	CAPN1	PIAS2	DPYD	RPP30		SIGLEC15	RAB2A	FAM164A	CCR4			GJD3	FAM195B		MBOAT2	GPR152		C5orf23	TSHZ1
				TCF7L2	PDE6D	RGPD5	CPSF3	FAM66C	BST1	EIF5A	HCK	NCOA3	DBR1		PPPDE1	CRYBB3	TAC3	KLHDC8B			PRRX1	DUT		LOC100192426	TREML1		BAG3	CLTCL1
				SLC30A7	GHRHR	TMEM107	TMEM132A	VPS16	FCRL6	ASS1	SAPS3	KLF15	KCNT2		FOXI3	TMEM161A	CENPA	SLC12A2			PKP3	DLX1		FAM92A1	MDH2		ANO3	MED14
				CLDN10	COX16	42255	MTHFD2	PTPLAD1	GPR171	TTLL6	KIAA0922	PRICKLE3	BAI3		SIPA1L1	MSTO1	DLEU2	C10orf128			LPAR6	PHTF2		LSM7	PPA1		IQGAP2	TTLL7
				PRCC	FAM177A1	GUSBP3	SPSB1	SENP2	TC2N	CCDC24	TTLL7	HSD17B4	BRCA2		ARID4B	BLK	KCTD19	MAP3K11			UTP20	LMNB2		RLN1	TAC1		EHD4	LOC643387
				DEK	PCDHGC3	RTBDN	SLC38A2	MIB1	PLXNB2	MRPL28	NR1H3	C19orf35	RFWD3		CIRBP	LDHD	ALKBH1	42256			CST7	GAMT		C21orf2	GAGE4		SLFN14	RFX3
				STAP2	OTUD7A	CRY2	PRIM2	BSND	NAGA	FDXR	HP1BP3	CASP1	PTH2R		LOC400657	PAPPA	TGM3	MMD			NAMPT	GNAI3		NLGN1	SPATC1		ADAM2	ZNF512
				GPR137B	SULT4A1	LRRFIP1	RAB8A	BTBD17	MGST1	DAD1	ZNF193	GPR109B	CCDC40		IGDCC3	ATP5EP2	JKAMP	MMP7			CD84	EXOG		PRMT6	TICAM1		DYSF	CCDC85A
				APBA2	UBR1	ZNF517	GABPB1	DDX50	ITK	PPP4R1	HNRNPA3	SESN2	AQP12B		ZBTB11	RILP	RANBP9	FCGR2B			SECTM1	ZNF48		EBF3	MGC23284		SLC25A1	KIF3C
				CTSE	MPV17L	KIAA1683	PMS2L11	MGC2752	PTPN7	PCDHB14	SLC1A3	CXorf36	USP48		STIL	RFT1	NT5M	POFUT1			ORM2	KIAA1737		TAF11	TMPPE		FBXO22	DUSP8
				TLR7	FHIT	ZC3H14	C9orf23	GJC3	PHF11	SFXN3	C3orf20	PPFIBP1	SET		FUT8	NUDT3	PHF2	GALNT5			PNO1	TIFA		PCDHB1	WIPI1		NEAT1	ARG2
				MYL12A	PLXNB1	ZHX3	RAP1B	RAD9B	SHC1	SCRN2	MUTYH	CCT6B	LYSMD1		C5orf54	PRTG	PPP4R4	HELB			FPR3	ODZ4		NMBR	SCAMP2		INTS8	FANCE
				AKR1A1	ZPBP	KLHL3	WDR12	CRABP1	UEVLD	FAM82A1	PYHIN1	MUC5B	H3F3A		ZXDC	FUT1	COMMD9	PAG1			SAMD5	LRP3		MTCH1	SERPINH1		ALDH1L2	UBE2I
				PTGER4	VEGFB	CD302	TNFAIP1	LINGO1	IRF4	PMS2L4	DIS3	SCN7A	LOC100128811		UBQLN2	UBE2V2	HIST1H2AM	ENGASE			CD27	DCT		TP53I11	PLA1A		FGF11	CSNK1E
				FASN	LHFPL5	TNKS2	C1orf131	ZNF709	BTLA	C10orf79	GPR15	PCDHGB5	CTRC		CYP4Z1	MRPL40	ISLR2	CCR2			PDPN	USP49		GHRH	EXOSC6		PLXDC2	GMFB
				TGM1	WDR19	KLHL14	IFNGR1	NARS	ACOT9	SDSL	ZNF232	HSPB1	CCAR1		LOC100271832	DNAJC30	KLK11	CDC42EP4			SOD2	LOC255167		ISLR2	DVL1		RHOBTB1	KDM4B
				FHL2	IFI27L2	PDZD7	C10orf55	FAM162A	KCTD11	CEBPD	KPNB1	ABCC4	CPLX3		RAD54L2	TTC8	INPP1	STAT3			GP1BA	HOXB3		ZFP90	TENC1		IKZF1	IGFL1
				BTLA	NME7	TMED4	MTCH2	ATP5L	IL2	UBLCP1	CAPRIN1	OMA1	RPRM		CA2	MINA	CEBPG	PACS1			EMID2	C18orf10		BCL11B	DND1		PTDSS1	DNAI2
				MKNK1	LOC389791	UBE2Q2P1	RHBDF2	AQP11	GIMAP1	FABP6	PIP5K1A	TXNDC17	DAZAP1		THRAP3	PARVB	C13orf37	SELE			KIF26B	ADAMTS18		TULP4	ZNF385A		FADD	ZNF71
				SYTL4	TMEM179	SPPL2B	TM2D2	PSPH	SHISA4	FAM149B1	C11orf93	ZNF18	RIOK1		BTBD11	RPL26	BCL7B	COL3A1			SYNPO	SERINC1		ADAMTS18	CALU		TRAF1	C12orf76
				TNFAIP3	FRMPD4	BCL2L2	RPL14	DDIT3	RASGRP2	GJB4	PPPDE1	SH2D3A	SDR39U1		ALKBH3	EFNA1	NTNG2	LRP6			BTBD19	TPX2		STARD6	UNC13D		DHX58	GLS2
				PANX1	LOC100128640	PEG3	RPN2	ING3	LAP3	AP2S1	FAM156A	NME2P1	REV3L		C9orf44	OCIAD1	ICMT	MARVELD1			HEPH	MAPK11		NNT	P704P		NES	GPR158
				HIST1H4H	TUBE1	VPS41	RCL1	SLBP	ASL	ADRB2	MTERFD1	GPX8	IVNS1ABP		ANO6	C17orf64	STXBP5	CD8A			SH3PXD2B	FRMPD2		RAD51C	VASN		KRT16	C6orf168
				FLCN	HSPC159	ZNF420	MAGEB6	FAM64A	C6orf211	CD47	POLR1E	EFEMP2	STAG2		FAM92A1	SLC7A5	SPAG6	IQGAP1			SC65	PBK		INHBE	TM4SF20		CLEC11A	BNIP3L
				DLX3	ZFP14	DMRTC1B	GRK6	ETNK2	TRPV2	SURF2	FBF1	OMD	CAMK2B		NTSR1	TSEN54	SCML2	ASB12			SIRT4	42254		HNRNPA1L2	CAPSL		TMEM150B	ACAP2
				CD28	PPP3CC	HMP19	ARMC7	LSG1	ATP8B4	NDUFA5	ZNF675	MICALL2	DMTF1		BICD2	OR51Q1	CATSPERG	CPT1A			EVC	CTNNAL1		LASS6	KCNJ15		MDGA2	WDR53
				WNT7B	DNAJC19	WASF3	MARS	HIC2	ATXN1	SLC20A2	PDC	GATA1	GABPB1		RFXAP	GDE1	HIST1H2AL	CAPN14			ENDOU	LYPD6		MBD3	PCDH1		DPEP3	ZNF48
				GSDMD	HIBCH	CCDC28B	C2orf28	LRP1B	TSC22D3	TNR	MIXL1	SLC6A12	NXPH4		LOC401093	DOLK	SLC25A42	ADAMTS10			PLCD1	HCFC2		ZNF823	UGT2B15		SLC24A1	ZNF132
				ALS2CL	ANUBL1	PDE1C	SHISA5	C18orf54	C1orf200	MAGED1	TROVE2	RASL12	CDON		CHRM1	MLYCD	RRAGD	COL6A2			IL33	SPOCK1		PHC1	MKNK2		DHX32	MGC2752
				NFYA	ANKMY2	OFD1	TUFT1	ZNF84	ABCC6P2	SGSM1	VRK2	PAOX	SOCS7		ZNF395	SULT2A1	ADPRHL2	PRRT1			GADD45B	CIB2		CTPS	LOC150197		SH2D3A	DPP10
				TRIM6	SYT3	EFHA2	MRPL27	ZNF266	ERP27	SYT5	PHGDH	IDS	SLC7A3		CP110	FAM83A	CIT	SH2D6			RHOV	RNF38		IFT81	LOC100189589		PTAFR	CHD7
				EFEMP1	SIAE	AMIGO3	P4HB	SKA1	ITGA11	TUFM	ULK1	DNAJB14	MYB		SYNPR	FLJ43663	OXT	SLC6A14			ARSA	HMGN1		XRCC5	HECTD3		TK2	RDX
				PTPRE	GNAQ	PCDHGA2	MAGEB2	RIMKLA	GOLM1	MRPL14	UBE2O	B2M	PIK3R3		GRIA1	PELO	KALRN	CTSA			OSM	RTP1		LRDD	AIMP1		COL6A3	PRPS1
				ZNF267	AFF4	CNNM3	TRIM28	DMTF1	GNA15	C8orf83	NBPF9	EPHX1	LOC338799		ACACB	VASP	RHEB	DSE			IFFO2	LOC100128822		ZNF155	CERCAM		SAMD3	LOC100170939
				CDSN	DIRAS1	ADAMTS18	PTPRF	AURKAPS1	CYB561D2	GNAI2	ZNF389	CAPN8	DLG3		PTPN9	SCARNA22	MPP1	CLEC11A			PPIB	STK33		CDH23	RSL1D1		CSGALNACT1	USP2
				TRIM34	ADAMTS18	FAM160A2	WDR3	TNR	ADAM28	ANKFN1	MAP3K4	CMTM8	TCP1		AKAP3	ATP8A1	SNRNP25	CARD16			PIGT	CDHR1		THOC6	GLYCTK		LOC127841	PANK4
				SLC25A37	LOC100128239	SCN3B	ZC3H12A	SMAD9	AQP4	PIM3	SRGAP1	C4orf10	PTF1A		DLGAP5	TMEM14B	ZNF193	FGD5			CLECL1	LGR4		ADORA1	PDIA5		PCOLCE	GNE
				PUS7	IFT74	WFIKKN1	MTFMT	SFRS7	APOBEC3C	FAM195A	EIF3A	ALG10B	CA8		CBX1	NARS	NGFRAP1	RIT1			LOC100131726	CKAP5		HEATR6	SP140L		LOC440896	KLF10
				C21orf70	TOB1	ZNF100	LOC723972	CTSL2	ZNF185	NUDT14	CXCL11	LEPREL1	OXT		VASH2	DKFZP434K028	KIF20A	KRT6A			PGGT1B	LMBR1		CNFN	SMAD7		RENBP	HS3ST6
				RDH10	GNPTG	PODXL	SLC25A10	HSP90AA1	CD300LB	RANGRF	PAN2	DSE	DNAJC6		ZNF187	NR1H4	XAB2	LSP1			ZCCHC6	PCDHB1		CTXN2	CTAGE1		AP1S3	OPA1
				DACT1	MAST1	HS2ST1	PNPLA1	LOC100128811	ARSB	COMTD1	NCRNA00095	CYBASC3	NARF		PLEKHM3	CCDC48	SNN	CAPN13			PEX5	NT5DC2		LOC283174	DCXR		MYO5C	PHTF2
				GK3P	MTMR6	FAM166A	C9orf69	ZNF584	LOC100134868	C1orf158	LOC441666	S100A12	LOC348840		KIRREL	SURF1	ABCA3	LRRC33			CYP2C18	PAPOLA		FGF17	DOLK		GLTPD1	ZNF416
				EYA1	LOC144486	LINGO4	MPV17L2	PPP1R3E	HDLBP	NDUFB1	GMPS	SELS	FAM119A		DYNC2LI1	SAR1B	HPCA	SERPINA3			LOC400043	TUBG1		RAMP2	FKBP14		NEK5	ZFP1
				ARSJ	EIF4E3	ZNF180	UST	C13orf16	MICALCL	SH3GLB1	ZKSCAN5	SPDEF	NUP43		C20orf194	TIMM22	HIGD1A	GRHL3			ITGBL1	CXorf50B		CELF4	NOTCH3		SPG21	CPA1
				KRT86	RAB2B	C6orf134	DBF4	HIST1H4A	NFKBIE	SFTA1P	MBOAT1	LAMA2	THAP8		ZNF236	AGR2	MARCKSL1	TSC22D3			SLC35A4	GUSBL2		SUN1	CT45A3		PPAP2B	PTER
				PAK2	CHUK	KIFC2	DSP	ZNF460	PLEKHA7	DIRAS3	NFYA	PTPRB	DGCR8		CDKN1A	C19orf77	GNB2	TCIRG1			EIF3J	BCOR		TMEM106C	ZNF697		ANKRD29	NPTX1
				CHSY1	SEMA4G	ZCCHC11	KRT3	C20orf152	OSTBETA	PHGR1	CDK1	MBLAC2	PELI2		TMCO3	CYP26C1	ZNF584	COL16A1			PTPRCAP	LOC729991		C20orf160	ELL3		IDH3A	WSB2
				IFITM3	APOA1	GRP	TWF1	GSTA4	CYBA	C7orf42	TDO2	S100A14	OTUD7A		CETN2	SLC45A2	GNG8	GIMAP2			CTNND1	LOC284276		MDH1B	WDR75		SELL	DLK2
				FES	LOC143666	PTGR2	SEC14L2	SMAP1	CAMK2G	MLF2	HOXA5	LYVE1	SPOCK3		KCNG1	ACOXL	CEP55	TMEM120A			TMEM133	KLHDC2		PACS2	MAP4K2		KLF8	ADNP2
				PLAGL1	GSTM3	CCDC108	CLP1	FOXRED1	ZBP1	WDR61	ZBTB1	IFFO1	CRB2		DCAF7	UQCRFS1	AHI1	LOC93432			AMPD1	FAM200A		DLX6	TBX2		PRR5-ARHGAP8	SPIRE2
				TNFSF14	LOC401588	LOC283663	CDC6	POP5	TGFB1	LRRC52	LEF1	TBKBP1	WDR17		KIAA0892	GTPBP5	LOC400940	KLK8			SEPHS2	LRRC40		CASP3	CLN3		TC2N	SFRS3
				UBXN2B	PHPT1	KIAA0664P3	CNIH	SEMA6C	CD27	FTHL3	NCKAP5	VSIG4	PLEKHG5		WIPF3	CHMP4C	CKS2	C6orf120			DTHD1	CDH4		PRIM1	GPBAR1		PARP3	MGC16025
				ITGA4	C6orf203	C9orf106	COPB2	DHX30	CILP2	ROMO1	NIN	FAM89A	OPTC		IDS	NPM3	FRMPD2L1	C2orf71			EBPL	PRDM8		RYR3	C10orf26		RCVRN	MEGF11
				AEBP1	KCNS2	ENAM	GATA4	PTCD3	JAK1	MED16	DGKH	PCDHGA12	MARK3		PVALB	MST1	C16orf53	NAT10			GJB2	MYLK2		PROK1	TMEM138		C2orf47	RBM9
				PKD1L2	CDIPT	LOC256880	C15orf42	LOC25845	DOK5	TNFAIP1	UGT3A1	C13orf1	FZR1		KRT75	CIDECP	COX6A1	MDN1			VAV1	GPR123		PCNP	ALDH1L2		SC65	H3F3B
				KIAA0748	ACACB	PAIP2B	EXOSC2	PCDHGC4	FAM5C	VTI1B	AURKB	SNX9	MMP26		ECT2L	PLA2G10	ZNF738	TOB2			CD40LG	LRRC37B		AIM1L	SLC35A4		TRIM49	GSK3A
				KCNE3	SIK3	PCDHB15	ATF1	SCG5	SEMA4A	UBE2NL	ADAM12	ICAM4	KCNF1		CSNK1E	MAGEA1	CACNA2D2	RAB43			HMCN1	H2AFX		SEMA6D	CYHR1		C6orf227	SLC5A2
				DCBLD2	MATR3	PAR1	TGIF1	DZIP3	TMC4	PPP3CA	RRM2	TCTA	NUPL1		LOC219347	GABRR3	BAD	CXorf65			C20orf118	LINGO2		FUZ	DLEC1		NPY1R	FYTTD1
				SNRPA	CDK20	CCDC144B	SLC34A1	HSD17B3	PIK3AP1	KRT13	ZNF37A	ANGPT1	CROCCL1		ID4	CES8	CIRBP	CAPN1			HPS1	C2orf52		UBE2R2	MPV17		IFFO1	SIX1
				MITF	FAM134B	RASGEF1B	HAT1	XKR6	PLD2	B9D2	ZBED5	SERF2	ZNF696		PHF16	IRF2BP1	HTR1A	SPRY1			IL13RA2	NOVA2		RLIM	C19orf35		EMP1	ILKAP
				PLXDC2	NDUFA1	FAM120C	ABI1	C16orf80	HLA-C	C1orf194	STAT2	LMBRD1	PDRG1		F8	PIGT	CDIPT	IGFBP4			SH2D3A	TAF5		MYST2	HSPB1		FBXO18	EPX
				EPHX3	PDE8A	CCDC151	CRIPT	LASS1	IL9R	C21orf67	ARFGEF2	ARRDC4	FLJ37453		RGS3	LFNG	DCAF11	LOC647979			SPP1	TSHZ1		GAB2	GPR114		NIPAL2	XAB2
				GAR1	PGPEP1	KHDRBS2	CDSN	C1QTNF4	GAB3	ATP5D	NAA50	MFAP3L	BDKRB1		NUP160	USH1C	PRSS53	SLAMF6			NRG4	CNKSR3		CYTH2	CBARA1		TIMP1	PAK3
				CYP2J2	NDUFAF3	KCNC2	PLBD1	AP4M1	TGFA	JUP	USP13	HLA-F	UBE2V2		MFAP2	CES2	LRTOMT	FAM101A			SNX27	YPEL4		ACAA2	PCDHGB4		STON1	CEP120
				CEP152	SPHK2	C9orf153	CNTN5	KCNA6	GKN2	CA2	NUP85	PDZK1IP1	SLC26A5		ZNF770	C8orf83	CSRP1	FHOD1			PTPN6	PSD3		LRRC10	SULT1C2		B4GALT1	GPR19
				PRKDC	GHDC	SLC22A17	TWIST1	DHX40	MYH9	ZFAND2B	TMEM136	CTAGE1	ZNF43		SFRS13A	NDUFS2	FANCF	GPATCH4			POLE4	BCL7A		ZNF780B	TRPM2		SLC38A4	RGS4
				FCGBP	VPS36	SUZ12P	ARSI	PLXNB1	SIRPB1	C17orf91	MCART1	TNS4	MANEAL		ALKBH8	BRE	DNMT3B	PPFIA1			UGT3A2	KDM4D		MAP3K13	WNT9B		SIGLEC1	KIF3A
				PSMB8	PEX11B	MAP3K3	KRTAP19-1	SOX5	DHRS9	SERINC1	PGBD2	NAT15	CHRNA10		ANKRD5	DDOST	ZNF414	PNPLA3			PNPT1	ZGLP1		HN1L	HSD17B1		TRIM38	FNBP1L
				DMBX1	RRAGA	APC2	SNRNP40	WASF3	KRT18	ECSIT	DNAH1	JAK2	STK25		ZNF630	SIAE	KLHL2	COL6A1			ENPP6	ZNF91		RXFP3	ARHGAP8		SYT12	PRR18
				SNAP23	NDNL2	C10orf140	CBLC	COX6C	FDPSL2A	HAR1A	GMEB2	RAB25	BRD8		SIX1	RTBDN	IMPA1	LAMB3			AHCYL2	DNMT1		EFR3B	PHLDA3		PDE1B	ANP32B
				CXCR5	PCBD2	CASC1	TRDN	GMPS	SERPINH1	C19orf62	ASB11	LYPLA2P1	LSM11		FRYL	FABP1	ANO5	FCGR3A			SEC23IP	NCAPG		C1orf93	REEP5		TNFRSF18	NEIL3
				LPCAT2	GPLD1	BEX1	SRF	CDK8	IL10RB	RNF113A	PHC3	PCOLCE	SNAPC4		KIAA1586	PDIA4	SCNN1A	CCDC68			EPS8L2	NUP54		GRM4	GCG		LILRA2	C21orf29
				COMP	CHST1	NALCN	SULT2B1	CD24	FGL2	SYPL1	CDC27	NGLY1	CNKSR2		SFRS13B	OS9	FAM171B	RC3H1			TNFSF13B	KIF4A		SMARCE1	MESDC2		CD163	GSK3B
				HMGB2	TBC1D17	SLC17A4	LDLR	INHBE	ZNF281	IGSF22	RBM41	GBP6	TOX3		TM9SF2	EDEM3	BNIP3L	CYP27A1			PDE4B	CCDC94		STRN4	ARF4		SLC38A7	MNS1
				RBMXL1	AP4S1	TMEM132D	WBSCR22	DKC1	NKX2-1	LYRM1	FCGR3A	TFPI	SPATA16		WDR5	GALNTL6	SARNP	SLC30A4			LY86	LOC202781		IPP	NFKBIZ		SOD3	C2orf40
				C5orf33	PPM1L	ARMCX2	C12orf41	PURG	PACSIN2	UFC1	PIWIL2	SEC16B	PLCXD1		NTRK2	CCDC56	TIMM13	NFIL3			DUSP3	PCNP		SDR42E1	C2orf18		LOC100129034	MCM7
				GPR65	MRAP2	SUV420H1	TMEM85	HNRNPD	IL12RB1	SEC24D	PTPRC	SPAG7	ATXN3		LPPR3	MOB2	NPY	COL5A1			SMURF1	KRTAP5-3		GLO1	TCN1		SBNO2	CDK2
				NOP58	PLK1S1	ECHDC2	CEP55	CASP8AP2	SLC9A1	FXYD1	ZNF138	RNF135	KIAA0907		ANKRD36	RPL29	MRPL1	HTRA4			PYCR1	TAF11		CLSTN1	GRAMD2		CSF2RB	EML6
				SLFN12L	SENP7	UBE2QL1	ACER1	PWP1	PARVG	PELO	INTS7	SLC2A4	GLYATL1		CACNA1F	FHIT	RPTOR	PNMT			CX3CR1	PRL		PAK7	HEATR7A		RPL13	ZNF254
				HLA-L	PPM1B	C5orf54	SLC7A11	HDHD2	COL1A1	SERP2	C5orf33	FMNL1	CPSF4		PAX1	TMC2	DTYMK	SIRPB1			ATF6	SMARCD1		AVP	TTC17		VPS37B	FOXD3
				SIGLEC5	C2CD4B	CDH2	ALG10	SNX16	WNT10A	FAM89A	MED17	GLB1L	ADAT3		DPF1	RNF212	CCDC103	DNMBP			PDE1B	ZXDC		BRCA1	RNPEP		EHBP1L1	RQCD1
				MINA	FLJ41941	ZNF763	MINA	LOC285074	VSTM1	EPCAM	EIF2S1	SLC9A3R2	SYT1		ARID2	CACNA1I	AKR7L	TOR3A			GBP4	RFX3		ZNF391	GCKR		CDH17	LOC729991
				C9orf110	FAM66A	SNX29	VCP	ME2	CDC42EP3	CLIC6	LOC338799	ITIH3	RIPPLY2		CHST10	LOC100128675	ZNF519	CST6			C9orf167	WSB2		THEG	BECN1		ALDH3A1	ZWINT
				EIF3B	PRRG2	GNG2	PALLD	GALNT8	SYT15	SUPT4H1	ZRANB2	LEPROT	RANBP3		MID2	ZPLD1	PSPH	PQLC3			MYL12A	CPSF4		LCORL	LRRC18		DHODH	PCDHB14
				FAM115C	LMBR1	C10orf4	CEBPA	HNRNPA3	ASAM	KRT32	PLK1	C5orf32	ZNF124		CPNE2	DMGDH	C10orf140	JAK2			HAS2	ECSIT		MED30	PTPN23		COL1A1	KIF6
				UNG	YPEL5	PAFAH2	TFB2M	OTX2	STAB1	FAM129B	LRIT3	ABCG2	CLK2		ZFP90	LOC729668	SCOC	SPPL2A			KLK6	C1QL2		CACNG4	TREML4		SNORA74A	RTTN
				FOSL2	UBXN6	GAL3ST1	SMAD5OS	GFM1	HAL	FLYWCH1	ZNF788	TMEM176B	CARHSP1		FBXO4	CSMD3	CTNNAL1	PRICKLE3			GPR110	ING2		KLHL2	NRP1		FAM160B1	STOX1
				TMEM41A	C12orf61	SPAG9	PYGL	VLDLR	TFEC	RPSAP9	FOXJ3	C20orf114	PMAIP1		LIN52	RGS7	C7orf50	LOC283314			ZNF697	ELOVL7		C1QTNF4	ITGA11		MRPL32	ZCCHC11
				CSK	NR1H4	FITM1	CASP1	TMOD2	SLC28A3	AKR1C1	IGDCC4	LRP1	ZNF251		C17orf71	PDIA2	MYLK3	FAM83C			VIM	PAX6		TMEM181	RAB31		HVCN1	OTOF
				LIMK2	MRPL41	ZBTB8A	SH3GL3	CCDC150	TPSD1	CHMP1B	ENGASE	DHDH	C9orf163		VKORC1L1	RPS23	C11orf58	MSRB3			LPAR1	ZSWIM2		ZNF30	RCN3		VILL	SERF1A
				IL1B	AP3S2	PCBP4	CALU	ATP5J	COL24A1	TAF10	PADI2	CD33	SLC25A36		GPRASP1	SDHB	MYH15	TMEM173			SCML4	ZCCHC11		ANGEL2	VCX		LSP1	EFHC1
				PWP2	RASGEF1B	AP1G2	ATP6V1E2	PHF5A	PCDP1	BEX5	TNRC6C	IMPDH1	MAGED4		SRRT	C2orf24	TMEM35	EPYC			HIC1	ZBTB5		BTBD6	POLM		DCAF4	COBRA1
				FAM26F	MRPS36	DYNC2H1	EPN1	C14orf179	IFNAR1	ARPC1A	XAGE5	TWF2	ZNF675		MSI2	PKHD1L1	HCFC2	LCP1			SP140L	KCTD17		LOC400804	FAM82A1		TXNDC11	PTH2
				DUSP2	C14orf39	CEP164	AVEN	KRIT1	BTN2A2	NFKBIA	PCF11	ACSM3	RAB2B		PCDHB14	LYAR	FSTL5	LOC100131496			GSTA1	KLHL28		PGRMC1	NOTCH2		THBS2	ZNF699
				HOXC4	WDR20	STXBP3	POLR2J	SH3GL3	TNC	ARSA	NETO2	SUSD1	ZC3H8		STK32B	TRMT61A	ANKRD24	GOLGA4			TNFSF8	LOC150622		TFAP2B	TRAP1		GRAMD4	VGF
				RPP40	DBC1	CHGA	SCAMP3	COL22A1	NCOA7	LY6D	C6orf164	CLEC11A	FAM168B		ZNF500	CREB3L2	SNW1	FBLN1			ARAP1	PHC1		C19orf52	S100A11		VGLL3	C11orf30
				FZD7	PCDHA3	CKMT2	UBE2S	NTN3	SLAMF8	CCM2	NF1	ENTPD3	PDIK1L		C1orf74	BRMS1	HNRNPL	C15orf28			SFRS2IP	OTUD7A		SNX16	STAT3		CD9	PHOSPHO2
				CFL1	DNAJC1	SMOC1	TINAGL1	WHSC1L1	ATP8B5P	DYNC1LI1	NUP210	ANXA2	LHFPL5		ZNF470	P2RX4	SLC17A6	PDIA4			NFE2L3	LOC441869		KCNRG	YIPF1		SFMBT2	KIAA1683
				RRS1	SETD3	LOC642597	SLC38A5	TSGA14	UBXN10	TBL2	FBXO30	DCTN1	DCLRE1A		THRSP	NCRNA00188	C18orf55	SEC23IP			DDX60L	STK39		C21orf45	GPRIN3		ZNF860	ST3GAL3
				CILP	SGCB	ZNF225	ADAMTSL5	C8orf37	HSBP1L1	SERPINA4	SUV420H1	BLOC1S3	PRSS53		STARD6	PROCR	ATP6V0D1	SHC3			CAMK1G	UNK		NBPF1	HPS6		RARRES2	DDA1
				GNA13	UHRF1BP1L	PALM2-AKAP2	GMCL1L	JAG2	RAB11FIP1	LMF2	NUP62	JAG1	RAVER2		THAP5	SNX33	WNK3	RNASE1			SH3D20	RTTN		MAGEF1	CFH		FCGR2A	CDK8
				ATP1B3	PCDHAC2	ZNF334	LYAR	SYT9	LOC285768	CAPS	KHDRBS1	HSPB2	PRPF3		IFI27L2	PSMD6	ANKRD6	IL16			WTIP	AKAP8L		RAB33A	CDH11		UROS	SPTB
				PCDH7	CA8	JPH4	RIOK1	SIP1	NFKBIA	FAM149A	SOCS4	MAP1LC3B2	E4F1		ZNF788	RPS24	CELF5	BTBD19			WISP2	HIAT1		IPO5	FAM160B2		C10orf2	RAD51L3
				STC2	ANKRD54	TBCK	PDLIM4	HIST1H3B	GMPPB	SLC38A11	USPL1	CDH3	SRPK3		WEE1	PSMD13	PWWP2A	ABCA6			ATP8B4	CC2D1A		C15orf32	HRNR		TNFRSF1B	HDAC6
				MYO1G	NDUFB2	GOPC	TMEM102	TFAP2B	FYB	VWA5A	KLHL25	CHKB	CHRNA9		PLCXD2	PLAC4	PRIM1	SLC9A11			RTN4RL2	SMEK1		BASP1	FASN		DSC3	HJURP
				CCL11	CYB561D1	EDNRB	CCNA2	PGAM2	GPR126	FADS6	MTAP	PLXDC2	SEMA5B		AP4M1	OSTF1	PTH2R	NCEH1			AIF1	RAD54L		TMEM206	SRPX2		XPNPEP2	PTMA
				SCEL	SPATA4	OSBPL9	CLTA	CADM2	OSTCL	HAX1	PAK2	OAZ3	AKD1		TRIM25	BSCL2	RIT2	NR1H3			ZFP106	PTPRU		C1QTNF2	HGF		TMPPE	MORN3
				DVL3	CCDC148	KLKB1	SESN3	SFRS2	TAGLN	CACNG4	MBD4	GANC	LOC400891		FAM76A	PHF17	KLF14	MSLN			GLRX	TOPBP1		NHLH1	KCNJ1		FCRL4	PBX4
				AGTRAP	UCK1	C1QTNF4	C22orf23	KCNA4	WNT7B	LOC284440	RASSF6	AGR2	SYN2		ZMYM1	GKN1	PHF13	FLNA			ADAT2	ZNF358		WRB	ACO2		IL13RA2	ZDBF2
				STRA6	C3orf75	TRANK1	TMEM158	C12orf56	BIRC7	PCDHA11	SENP5	FAHD2A	KIAA1875		TXLNB	SPANXE	FAR1	DMRT2			TMEM189	C14orf178		RABIF	SPG7		C2orf18	POU3F2
				CEACAM5	CPLX1	RNF186	FAM115C	SUPV3L1	FLI1	DNAH3	CAMSAP1	HRH1	DDX20		GADL1	CYB561D2	SAMD7	CD3G			EMG1	ATP5S		C16orf75	GBA		ACBD5	ERAS
				ZNF485	ARNT2	TEX9	NIF3L1	ZKSCAN5	C13orf30	CDH16	PHRF1	SHH	HOXB9		NDE1	RPL15	TCEAL4	KLRK1			CD72	FAM171B		POLH	TXNDC5		CCDC85B	SLC37A1
				PRAME	C2orf72	THRA	KLF4	ANKS1B	OPHN1	C11orf51	MYCN	VPS39	NAP1L1		LOC100128788	ABCF2	CDH20	VAV3			SLC35D2	PHACTR1		C14orf176	TNFRSF10D		CCR5	DEDD2
				TUBB8	IGFBP1	GRAMD1B	THAP4	C1orf52	MMP15	SLC27A4	SLC7A5P2	LGI3	CR1L		ZNF84	CRH	RNF34	CARD10			XBP1	VAV2		LOC283070	OGFR		ZNF692	HAUS5
				NEDD1	TMEM167A	PTPN21	ECHS1	MFN1	ANKRD29	LSM10	PITPNM2	LDLRAP1	GINS3		WDR31	SPCS2	DRD5	ATR			SLC28A3	LZTS1		RBP3	SELE		COG2	HNRNPL
				ARHGAP27	TRUB1	KCNK16	SERPINE2	ZRANB1	ISG20	ERCC1	CBWD5	HEPH	AFG3L2		ASXL2	SEC23B	SSTR2	NBPF16			TSKS	SCAPER		KRT75	OR52E6		EIF3M	ZNF784
				PPP1R1B	VSTM2L	RAB26	DOLK	C8orf56	TNFRSF9	BCAS4	CLEC4D	PEG3	C16orf53		FHAD1	RAB5A	NHP2	FAM119B			VIL1	RP1L1		ALKBH1	CD97		PPP1R11	HPRT1
				STIP1	GGN	TMEM198	HIST2H3D	C6orf226	NRK	PGLYRP4	GPR89C	IL17RE	HLTF		DCLK2	TOMM7	NMUR2	LOC154761			SAT1	ZNF839		C11orf87	SNORD17		FGR	TPX2
				TRIM29	LOC100131193	PPP1R12C	RPS9	CDKN2AIPNL	S100A13	C1orf133	UCK2	CAMK1G	KDELC1		EGFL6	MRPL45	PCM1	STAT4			PDCD1LG2	IMP5		ESPNP	MAPKAPK2		CD151	NHLH1
				HAUS7	STXBP5	ZADH2	IGSF3	PELI3	CDR2L	C16orf46	CLEC4A	SLC4A1AP	BVES		UTP14C	TWF1	DYNC1LI1	TFAP2E			GZMA	C22orf24		ZNF429	CEACAM6		HAMP	POPDC2
				ITGA2	C18orf1	NEK1	C2orf49	PAPD7	FBXO6	FAM83E	EPC1	ADH6	HNRNPC		THAP10	APEH	C19orf43	ADORA2B			ANO3	NECAB2		KIAA0146	C1orf150		CLEC4A	RCOR2
				FAM136A	CYB5R3	SETD6	S100P	ZNF527	GVIN1	PMF1	PLEKHH1	GAPT	SIVA1		ZNF440	KAT2A	CYP51A1	VSIG8			ABI3	FAM196A		ETV2	EFCAB4B		SLC1A3	MED25
				SMO	IGSF21	ATP4B	HIST2H2AA3	LOC253724	SPATA18	FUT2	ZNF7	MT1L	TOX		HOXA10	MEPE	GPR61	ENTPD7			C12orf66	GJD2		KDM6A	ZPLD1		CDC14B	SAMD7
				DHX37	ABHD14B	FBLN7	FAM83F	NDUFS7	CD3G	MAGEE1	EEPD1	WIPI1	SRP9		NUAK1	DALRD3	RRAGA	TMEM220			LCNL1	C1orf127		EFCAB5	TRIM40		WDR12	CEP170
				DKC1	TUBG2	PHACTR1	EXOSC1	KEAP1	PRRG1	COMMD6	DMRT2	IGFBP3	PLEKHH1		NAB2	SPDYC	RECQL4	SRGN			QARS	MAPK1IP1L		ZNF718	ARHGAP1		TEAD2	CACNG1
				PKHD1L1	TTYH2	ACCN3	NUDT19	HS6ST3	LPAR5	KIAA1409	ROR1	ABCA6	KDM4B		ALMS1P	NAA20	KIF2C	SPOCD1			FN1	ROBO2		CSNK1E	COL5A1		FAM177B	RELN
				PIK3CD	GHRH	HECTD1	SNAPIN	CYCS	PAPD4	RPS15	DYRK1A	PSEN2	BBS7		C1orf216	LARP1	LSM14B	FBXO27			ADRM1	NBEA		LOC202781	KDM6B		LIMK1	SYS1-DBNDD2
				TIMP2	FLJ37201	B3GNT1	TG	COPS6	ZNF117	KIRREL2	KIAA1009	XCR1	ZBTB17		SKA3	POLL	ZNF165	VPS13D			SNHG3	TMEM97		TTC21B	NR2F6		IFITM1	ZSWIM2
				LAMA1	FLJ37453	ZRANB1	SKP2	ZNF324	SORCS2	LIAS	SNORA29	C6orf27	SLC24A5		RTN3	ELMO1	CIDEB	PLSCR3			FAM78A	WDHD1		OTUD7A	USO1		TTLL12	DLG3
				NFATC2IP	NEO1	HIPK1	IFITM3	PHIP	ICOSLG	CAPSL	PRKCQ	NBAS	SNAP25		ATG5	LOC100272146	FBXW12	ZBTB7B			FOSL1	NASP		C9orf163	TDGF1		RCN3	WDHD1
				FAM78A	HIGD2A	DCLK1	KRT2	SNRNP27	CCDC80	C9orf103	CCDC137	SEMA3C	C16orf73		FRMD6	FAM173A	ZNF410	ITIH4			KCNJ10	FGF5		KCNC1	LEF1		PRSS22	DCUN1D2
				RGMA	RNF167	FERMT2	WFDC12	UNK	IL6ST	ACOT11	LILRB2	UBA7	C11orf82		ATP8B2	SERPINA1	RSPH9	TFB2M			NAGLU	CDCA5		C20orf203	PAOX		RGS19	TNKS
				TPCN2	FAM114A2	PACSIN1	RRAS2	C2orf3	42065	RHOC	KAZ	NHLRC4	KCTD3		MLF1	ATOX1	TBPL1	ZEB2			MPEG1	BCL2L1		ZNF117	SUMO1P1		HSPB8	ZNF19
				SDR16C5	ZNF233	DOCK3	FMO4	ALLC	DIO3OS	AKAP6	UGGT1	ORM1	HSBP1		PHC1	CHMP1A	ACD	PLEK			SLC38A4	PLCXD1		HDX	FAM45B		CCL11	KLHL28
				SEMA4C	PLDN	LY6H	SIX5	ZSCAN1	GPR146	ARF3	GTF2H3	WNT3A	LRRN3		CCT6P1	RALGAPA1	CA11	BEND6			C12orf35	DHX9		PPP1R8	ODF3L2		MTFR1	PDE6D
				ANKLE1	RRM2B	ADARB1	DDX10	C17orf79	P2RX4	C7orf57	IL18RAP	PSMB10	C3orf15		GNAI3	HSCB	DBN1	WTIP			ADAR	LOC387647		ANKRD24	DSG1		TPM1	IMP5
				PPP1CA	ZNF157	RELN	CLPP	NAP1L4	LAD1	C4orf10	C19orf23	HSPB3	HIST1H2BB		ARL13B	SSX8	C19orf56	LPIN3			TMEM200A	SLC5A2		ATP2B2	CAPN12		WIPI1	MCM6
				LOC729082	PER1	ZFYVE27	GALNT2	NEUROG2	C17orf62	C16orf62	CCNA2	OR2A1	RQCD1		PHKA2	PRG4	ADAMTSL2	TMOD3			ELL	C9orf25		HECTD2	GAL		TRPM6	EEFSEC
				WNT9A	JAKMIP1	CCPG1	KIAA0114	ZNF480	CEBPB	NTF4	PLOD2	NACA2	OVOL2		ZNF428	FAHD1	C11orf80	MYBPC1			OXA1L	XRCC3		NPHP4	CCDC48		APOL1	KLHL2
				C1orf131	GPBP1	PLXNA2	HSF1	HMGB2	CRIP1	ALG2	GPR63	PEBP4	ANKRD26		PCDHB19P	EGFL7	LARP1B	TGFB1			RELA	TEX9		TJP2	ACVR1		P4HB	C9orf80
				LOC650368	MUSTN1	ZNF764	PML	ARID2	COL14A1	MRFAP1	FLJ45340	DSG3	SF1		BACH1	SLC22A18AS	ACAP3	KRBA1			CORIN	TCEANC		NUP153	NUDT22		SNUPN	CCDC40
				CPOX	PDE6H	FLJ90757	IL24	SPOCK1	CD5	RNF139	SEPT7P2	LOC647121	STAG1		MPZL3	ARHGDIA	KPTN	CCDC64B			MED13L	ZNF71		ANO8	KIAA1598		TULP1	C14orf64
				C8orf73	PHLPP2	MGC16384	HDGF	NUP43	YIPF1	TM7SF2	TLX2	KIAA1217	UGT8		SMARCAD1	C13orf1	HNRPDL	ABCD2			CLEC17A	TMEM57		ZNF584	ACHE		LOC286002	KDM1B
				CCDC18	MORN2	SYT13	PRKX	VPS37D	IFI16	CYS1	HK3	ITGA5	ZNF236		SLC6A20	RPL28	ZDHHC13	CDAN1			UNC5C	HOXD3		DLX2	ATPBD4		IL7R	ZDHHC14
				AK2	PDE12	RAB19	PPP1R14B	ZC3HC1	OSM	KATNB1	SIGLEC8	C5orf15	HOXB4		ADRA2B	BMP5	GP2	SOX8			PIGG	ZNF416		DIAPH3	BAIAP2L2		ADAM8	CDCA5
				PHYHD1	SCN3A	MGC23284	CLDN17	TRMT5	HEXB	RNF145	LILRB1	SERPINA3	ALG9		CAND2	ARG1	WDR6	EHD4			SLC35F2	PPP2R3B		UBE2I	CYP2B7P1		PION	KLHL22
				TNFSF11	C1orf50	PLXNA3	TICAM1	TMEFF2	MUSK	SLC25A1	SLC45A2	ZCWPW2	ANO8		ZNF138	BCS1L	FAM172A	C14orf73			HSD3B7	TSPYL2		KIF4A	SLC26A6		MLPH	PRUNE2
				ATAD5	PET112L	PEG10	SERPINA3	OTUD6B	RASSF4	ATP6V1B2	EPRS	C2orf29	ZMYM4		FUS	PSMB4	PCDHA8	MMP3			FAM82A2	SRPK3		NUP188	BOLA3		CXCR3	FDX1L
				MMP23B	MAGI1	PDZK1P1	SERTAD2	ALKBH1	FAM108C1	KCTD6	ANKRD32	GHR	UCP3		ECT2	DDX28	SLITRK5	ARHGAP9			GLIS3	GRIN2C		PCDHGC5	ABHD12B		ACPP	NPHP4
				GPR55	TPRG1L	C11orf54	WSCD2	C9orf78	SERPINB8	IMP3	MIB1	GIMAP4	LSM7		ZBTB3	LOC440957	ROBO2	KCTD1			LPP	ST3GAL3		MTMR9	PALM3		GRINA	SOX4
				SMTN	PCDHAC1	CACNA1A	SPERT	MAMSTR	SLC43A2	SYS1	HMMR	ILK	LOC283731		MATN1	FAM133A	CHCHD5	C2orf82			CASS4	CPA1		CSNK1G2	C10orf2		CT45A1	ZNF543
				CDC42EP1	PCDHB16	UNC5CL	FBXO22OS	C1orf127	HEG1	TMEM151A	LYAR	FEZ1	LHX4		TMPO	FAM27C	DTD1	FBXW10			M6PR	PRKAR1B		CCNK	SLC34A1		EPB41L2	CDK14
				ZNF598	MGST2	C2orf63	TTC23	DDX49	GRAMD2	TM9SF3	MEIS1	DAGLB	AP4M1		GTF2IRD1	ERGIC1	WASF1	OGFOD1			SPRYD4	LOC388428		LOC81691	ADAMTS5		GPNMB	PKD1
				HOXC6	NMNAT2	CLUL1	SERTAD1	KIAA0895	ECM2	LIMCH1	ZNF696	SACM1L	RNF144A		SPAG8	LACTB2	MESTIT1	PCSK5			SLC6A14	LONRF2		FANCI	MITF		BTN2A2	STAC
				NOTCH2NL	C20orf186	ANKRD23	VAV3	PANK1	C17orf46	BLCAP	C11orf84	CXCR1	SLC25A21		GK5	ZNF676	SSBP2	CC2D2B			SIK1	LOC100128788		ELF4	PPP1CA		SAGE1	C4orf27
				C20orf24	TMED6	KDR	SLC25A11	FEV	CORO1A	CHMP2B	LAX1	FLVCR2	LY6G5B		GRHL3	SAMD10	KIF6	FOXJ2			LIPH	KIAA1712		42618	MAGEB18		XBP1	MYH15
				HMGXB4	PCDHGA2	LOC342346	LHX5	NACAD	CCND3	SPRR3	RAB42	AKR1C2	HMGB3		TTC14	LRRC29	NDUFB1	SLC24A4			INO80	ZBTB7C		KIAA2026	CYB5R3		TNFAIP3	CRHR2
				PTGDS	LYRM2	LOC90110	PPIC	AURKC	NT5C1A	ADH7	FAM102B	LAT2	RASAL1		MLLT1	IQCF2	NPNT	AASS			PSMB10	WDR83		WDR65	TRIM47		SLC28A1	TRAPPC2
				CEACAM21	EXD2	NRSN1	EGLN2	CTNNA3	HECTD3	UBE2Z	ZNF215	ABCA4	IFT80		APBB1	DNLZ	FKBPL	FAM120A			EPS8L3	ARG2		RRAGD	NRG4		FOSL2	SFPQ
				HAUS5	ZDHHC17	FAM114A2	TCEB1	C9orf130	SLC19A3	C17orf97	XAF1	SAA1	ATP13A3		IRAK3	SHC1	SPPL2B	DSC1			CILP	ECT2		GSK3A	PTP4A3		PARP8	CCDC104
				KDM2B	KIF1A	SYN3	F2RL2	DSCR6	PELO	BMP3	ASRGL1	FGF7	FLJ22536		IMPACT	FAM99A	TACC3	ITK			EFEMP2	C10orf93		KCNE2	ANGPTL4		ADAMTS1	CNGA4
				TP63	STK16	FAM63A	HK2	ZNF358	PLA2G4F	SCGB1A1	FAM71E2	EXT1	TMEM181		DDX3X	RPSAP58	BUB1	ABL2			HTR7P1	DYNLT1		VAX2	CRLS1		EREG	CTNNA2
				PTK7	CCPG1	N4BP2	SDHC	TRIM46	ACOX2	RPLP1	SHOX2	POR	ZNF705D		C17orf65	TAS1R3	MTX2	TG			CD300LF	SFI1		RNF183	APEH		UTP14A	SNHG10
				OPLAH	RAB9B	PCGF5	DIABLO	AGK	XKR8	RDH11	GRAP2	RPL19P12	DHRS13		EPB41	TRIM41	HSPA1A	UPK1B			NKX3-1	SAAL1		FAM66C	TDRD10		C3orf36	ATP4A
				SCPEP1	POLK	LOC100130148	ACOT1	BUD31	GRAPL	SCN4B	GPSM2	HPS1	C15orf42		HFM1	DCDC2	UBE2E3	IL18RAP			REL	C6orf217		MLL	PSMC5		EXT1	TTLL1
				FABP3	SLC39A5	LOC283267	KLHL5	GABRG2	LRRC33	SLC13A5	SIRPB2	TLN1	IQCB1		ENDOD1	SMYD3	VTN	SASH3			ST5	C3orf75		SLFN11	NPC1L1		XKR8	PPIL5
				MSX2	MAN2C1	TCEAL2	KRT9	KLF12	CYP7B1	BCMO1	TRAIP	PDGFB	OPA1		MTM1	ANXA10	KIF15	SENP6			RHOC	LASS1		BAZ1B	FAM109A		FOSL1	CBLN2
				TLR10	C16orf46	MYLK3	THBD	SP4	CD3E	C20orf30	HOXA4	RAG1AP1	STK32C		SNIP1	PPP1CC	KCNMA1	LUM			CXCL12	CNGA4		ACOT4	ZNF860		MEP1A	GRIK2
				ACSS1	ETNK1	AHSA2	CDK1	SPPL3	ADAM9	P704P	C7orf69	KRT14	HIST1H1D		RNF146	CCS	IFT140	CD163L1			STAT4	NUDT14		HOXB9	CACNA1I		ICK	IFT52
				RPGRIP1	LIX1L	PIGL	MLST8	KCNK16	CCDC160	MFSD4	AADAT	NOSTRIN	RNASEN		GABBR1	CD320	UTS2R	LILRB4			PALLD	CDK8		LOC730811	SMAD3		P2RY8	RAD21
				CLEC4A	GPR22	C12orf76	FAM83G	TMLHE	PCDH7	CSNK1A1L	KPNA2	CPAMD8	LSM4		IL1RAPL2	LRRFIP1	C14orf104	DCN			LYVE1	LOC100128164		PRPF3	SLCO2A1		IL1B	THOC6
				STXBP2	PTCD2	FAM5B	ITGA2	C9orf122	PTGS1	C11orf86	MTMR2	BNC1	DNMT3A		USP12	METAP1	NMNAT3	NLRC4			ATG7	NPY		NKX6-2	AXIN2		EVI2A	ZNF43
				LGALS9C	EID3	CDK19	RRM2	ZNF684	DKFZp761E198	FRAT1	COL6A4P2	SCN1B	GTF2H4		ZFR2	EIF3J	42250	SERPINB6			OVCA2	HNRPLL		SLC6A5	H6PD		EVI2B	C17orf75
				POP1	VIPR1	CNTNAP1	AFMID	SIX6	CD96	LPPR1	VPS8	MITF	HES3		ZNF837	ZBTB7B	C13orf27	CTNNB1			C2orf89	REPS1		KCND3	PET112L		MTR	RNF11
				VASP	BTBD1	KIAA1875	PSTPIP2	MYEF2	RNPEP	APLP1	LRCH3	IL13RA2	FNDC7		LOC157627	PTPLA	C3orf75	PRINS			ABCC2	ST7		KCNH1	FBXL14		SIRPA	TMEM8B
				CTAGE9	TMEM9B	BBS5	STRA13	HAT1	AIM2	RXFP4	DSCR4	CCDC6	ZNF566		C21orf2	CCR10	DPCD	FPR3			TLR8	WDR20		MTNR1B	GPAA1		DNPEP	KIF4B
				ADRM1	MDH1B	ZNF554	RNH1	ZNF24	FPR2	C8orf75	PALM2-AKAP2	NAGS	RBL1		LOC92249	ARL2	RPS6KA6	CRYBB3			TAX1BP3	SH3GLB2		KRTAP5-2	ZNF276		CRTC2	FAM158A
				PTER	KCTD8	IDS	NXPH4	MRPL51	SSPN	ALG5	TAS2R50	SFTPD	JPH1		LOC400931	ZCCHC9	ENOX1	SAMSN1			S100A4	DMTF1		C19orf48	TRIM48		MBNL1	SOX2OT
				POLE2	NPHP1	C1orf63	CRTAP	C14orf153	PRKCZ	C9orf16	GSK3B	SPCS1	ANKRD9		CAPN14	CCDC47	KRTAP5-3	USP54			ALDH3A2	HIST1H4J		NEUROD4	FOLH1		LOC339535	WDR7
				SPTLC3	C10orf68	ZNF75A	AMZ2	STOML2	SLFN14	ACTB	ADAR	TRAF1	CECR2		SORCS3	CCDC110	CYB5R4	CD55			PTDSS1	ZADH2		ESPL1	EPAS1		GSDMD	CHGB
				BIRC3	GAL3ST1	NCRNA00085	TMEM185B	MZF1	KIAA1462	CCNJL	ALG6	IFIH1	NRCAM		ZNF527	PARD6A	KCNQ2	PATL2			HNF4A	42074		KGFLP1	NR4A1		VSIG4	VTA1
				CR2	FBXO21	TMEM151B	SLC9A9	HOOK1	TMED9	RAB27A	SOX11	ETV5	CAPN10		DCAF10	RPLP0	GNG2	AEBP1			MKX	CAND2		GADL1	GPAT2		ADAMTS20	ABCD4
				CD4	SPRED3	DUSP28	TRIAP1	CXXC4	TLN1	PLAC9	CNOT10	KIAA1522	HIST1H2AH		BAI2	TMEM92	ISCA1	CD86			FLJ39739	PREPL		H2AFZ	CBLN3		PIGT	BAT4
				ARMC3	ASB1	CC2D2B	NIPAL1	AES	IL13RA1	SEMA6D	PIGW	SLIT3	CEP135		OPRL1	GPR142	MBLAC1	TREML1			RND1	FOXE1		PRKD3	SAA2		GALK2	ASF1A
				SAV1	SPIRE2	UNC5A	LOC646214	TSPAN7	ACSS2	ADCK4	UBASH3A	PAPD4	GNL2		MYST3	COPS7A	LYG2	LTBR			ATIC	PROKR1		KIDINS220	MON1A		CT45A2	SCPEP1
				IGF1	RAP1GAP2	FBXO10	MCRS1	MSH6	TLR5	CASC2	CYBB	SLCO2B1	C10orf119		ARHGAP33	CCRN4L	POLR3K	SHE			LTA	VANGL2		C14orf70	MON1B		F3	C12orf65
				TMEM52	TBC1D8	C10orf111	MCC	SIM2	MGAT4B	C3orf23	MMP12	CDC14B	C17orf76		NPTX2	SSR1	YAF2	BLOC1S3			P2RX1	VGF		TIFA	SPNS2		CROT	ABTB1
				TP53I11	ZNF546	KLHL15	SQRDL	CLSTN2	SH2D3C	SPHAR	FANCG	KRT6C	FSCN3		HOXB5	MYO1C	PRR15L	NKX6-3			GXYLT2	DEPDC4		DGCR5	PRRC1		NR1H3	SP3
				ARRDC5	PDE4DIP	VN1R1	SUPT4H1	CBX5	LAPTM4A	ZNF584	LOC730101	IL31RA	ZNF133		CCT6B	TTC1	UCN3	MMP9			DPEP1	KCNH8		NSUN7	FAM166B		SERPINA3	C14orf70
				EIF2AK2	LOC100130933	SRL	FARSA	FAM128A	SAMSN1	RAB14	ERC1	CCDC64B	ZNF672		NIN	C8orf33	BEX4	LDHD			THRB	GAS2L3		CNGA2	MTDH		APOE	MYO1A
				ISL2	MCEE	MYBL1	TMED3	LOC100144603	ZC3H12A	CTNNA1	HMGXB4	HLA-DPB1	CACNB3		FAM19A1	PLA2G1B	BEX5	CDRT1			P4HA2	CSMD1		SFRS2	DENND1C		ETFB	CHCHD6
				ROS1	FAAH	SLIT1	C19orf50	C4orf46	EPHA1	IGFBP3	TPCN2	KRT6B	C8orf33		ATP6V1G2	GARS	FAM125B	SCAMP2			SFMBT2	CCDC85C		ZNF132	FOXH1		OR51B5	C19orf45
				VSIG1	SERINC3	CRELD1	CLCN1	ATXN7L3B	XIAP	RPL13AP6	GBP1	MIPEP	MED17		SGOL2	CT45A2	C4orf27	LY6D			TM4SF4	SCGB1D2		CA14	KCNE3		TM4SF19	PARD6A
				LOC284441	UNC50	GIGYF1	UPK3B	GRPEL2	GLIPR2	IGFALS	STAB1	BEND6	MSI2		ZNF519	MAP4K2	HEY2	S1PR4			WDR26	KIF6		ZRANB2	WBSCR22		WNT10A	PATE2
				ARHGEF5	FAM73A	TADA2B	COPG	ELP2	CDH5	CHCHD7	C6orf163	TMC6	C13orf23		RC3H2	ALX1	DYDC2	BTN3A1			CD52	STON2		STAG3L3	SAMD11		SLC6A10P	KDM4D
				TCHH	TP53BP1	PSD	ULBP1	ZNF740	BCL6B	SLC18A1	CHST11	C2orf58	CACYBP		TUBA1B	LQK1	SCGB1D2	CD38			UBE2V1	ELAVL2		ZNF674	P2RX4		C6orf81	ROBO2
				KLF11	KIAA1908	ANKRD44	EIF3J	TERC	APOBEC3H	PPP6C	BMS1P4	ALOX5AP	KHSRP		SLC35A3	GAGE1	PDZD3	AMMECR1L			MS4A4A	RAB15		ZNF396	SLAIN2		CCNI2	RPRD1A
				PLEKHA8	NCRNA00182	CACNB4	F2RL1	LOC388428	FUT8	UBE2D4	RNF213	RAB32	ZNF644		SYNGR1	NSMCE2	MEA1	KLF4			GDF10	H2AFZ		COPG2	RPTOR		BTK	TMEM55B
				LLGL1	PKNOX2	NDFIP1	GPR97	TMEM196	SLC12A4	FAM104B	TXLNB	CEBPA	SRCIN1		PDZD2	CKM	FAM190B	WAS			NFE2L1	GINS2		TEX101	TMEM55A		CILP	MEAF6
				TRIM47	KBTBD4	EIF2C4	C19orf54	TRAPPC2P1	IL18R1	RWDD1	CSPG4PY2	FAM86C	GLT1D1		SLC16A2	YIPF1	FBXO8	LOC728875			MFSD3	SRR		FAM5B	PSMD12		FAM198B	FMR1
				VEGFA	EFHC1	ZNF677	CCNB1	NSUN6	XDH	JKAMP	CCL8	LOC158376	THOC4		C2orf71	TMEM177	DDX11	ZNF652			CD3D	CCNI		OSBP2	SGPP1		FAM189B	IFT57
				C9orf109	C7orf41	KIAA1462	COX5B	THNSL1	LEPROT	SFTPC	C15orf23	GPSM3	NKIRAS2		FAM20C	MRPL32	LOC100240726	NAA25			IQSEC1	MBD3		C14orf109	CGB7		RPAP1	CCBL2
				TRIM78P	DNAJC4	FZD4	IGLON5	RQCD1	IDUA	CDA	CUL2	KLHL38	PHOSPHO2		LRIG2	RPLP1	IER3IP1	ALOX15B			ACTR2	MED14		LOC284023	LTBP3		ITGA11	SPAG8
				PCNXL3	PECI	KIFAP3	FAM10A4	SHFM1	GPR172B	LPCAT3	UBL4B	VNN3	MTNR1B		SFRS2	WHSC2	PLCXD2	UBE2G1			GIMAP5	TUBB2C		SFRS15	MXRA8		VCPIP1	USP20
[truncated: 8,373 more rows]
