# Supplementary material for: Integrative genomic profiling of large-cell neuroendocrine carcinomas reveals distinct subtypes of high-grade neuroendocrine lung tumors
Source: Nat Commun. 2018 Mar 13;9:1048. doi: 10.1038/s41467-018-03099-x (PMC5849599; doi:10.1038/s41467-018-03099-x)
Supplement: Supplementary file 16 — Supplementary Dataset 14 [file 41467_2018_3099_MOESM16_ESM.xlsx]

## Sheet: Sheet1
Supplementary Data 14. DAVID analysis
Class_Analysis	Term	Count	%	PValue	Genes
Class A: low vs. others (class A-E)	GO:0006955~immune response	516	5.07624	2.53289e-35	XRCC4, MASP1, VTCN1, TUBB2C, B2M, LTB4R, VNN1, IGLL1, FAS, GBP7, GBP6, CRTAM, GBP5, NCF2, C4A, NCF1, NCF4, EOMES, SERPING1, COLEC12, HLA-DQA2, PDCD1LG2, HLA-DQA1, UNC13D, HLA-DPA1, HLA-DRA, ORAI1, IL1R2, IL1R1, HLA-DRB1, HFE, ACP5, PF4V1, IL17A, IL17B, IL23A, PROCR, PVRL1, ZAP70, HLA-DRB5, HLA-DPB1, HLA-DOA, HLA-DOB, DHX58, TCF7, IL1RN, CD300E, CD300C, KIR2DS4, TINAGL1, APOL1, RGS1, CD300A, KCNJ8…
	GO:0002684~positive regulation of immune system process	194	1.90851	6.85862e-21	MASP1, IL6ST, EDN2, PTPN22, C1QC, SART1, AQP3, B2M, CFP, MAP3K7, CD47, MYD88, IFNG, CFH, VNN1, RARA, IFNK, CFI, CFD, SYK, CRTAM, C4A, CD3E, EFNB1, SERPING1, CD40, PDCD1LG2, THY1, C1QA, C1QB, CD38, CD37, SIRPG, IFNB1, VEGFA, VSIG4, CD226, HLA-DRA, FCER2, NFKBIA, CACNB3, BDKRB1, ADA, CD74, SLC11A1, ZAP70, FCER1G, TCF3, FCER1A, IKZF1, CFB, TGFBR2, CD55, CBLB, CLEC7A, SASH3, IL27RA, BCAR1, TBX21, CFH…
	GO:0009611~response to wounding	376	3.69897	4.55321e-19	JUB, NOG, ADORA3, MASP1, S100A8, AIF1, S100A9, C1QC, ADORA1, SHH, LUZP6, CFP, S1PR3, MYD88, HMCN1, LTB4R, CTGF, SERPINE1, CFH, VNN1, CFI, CFD, F11R, C4A, PDPN, PIK3CB, MYH2, SERPING1, CD40, MECOM, PLAUR, C1QA, C1QB, CCR7, UNC13D, CD36, CCR5, CD40LG, CCR4, CCR3, F3, CX3CR1, CCR2, TFPI, PDGFRA, VSIG4, PLA2G2D, GGCX, DCBLD2, ERBB3, ERBB2, PABPC4, HOXB13, AFAP1L2, BDKRB1, BDKRB2, F13B, SLC11A1, IL17A…
	GO:0001775~cell activation	218	2.14461	2.37565e-16	XRCC4, EDN2, EDN1, PTPN22, CTNNB1, CD48, BAK1, ZFP91, IFNK, FAS, ADAM9, SYK, CRTAM, CD3G, CD3D, CD3E, PIK3CB, EOMES, CD40, MYH9, DCLRE1C, UNC13D, IFNB1, CD40LG, PDGFRA, TMX1, ADA, CD74, SLC11A1, IL23A, ZAP70, TCF3, NKX2-3, BLNK, KLF6, IKZF1, TGFBR2, SMAD3, KIR2DS4, SLAMF7, SLAMF1, CBLB, NTRK1, CLEC7A, TREML2, TREML1, PLCZ1, ZBTB32, ELF4, NFKB2, FLT3LG, SAA2, SAA1, TICAM1, DPP4, GAPT, ICAM1, SPACA…
	GO:0022402~cell cycle process	389	3.82686	4.83247e-16	KIFC1, XRCC2, AIF1, SART1, CTNNB1, CUL2, CDCA8, INCENP, CDCA2, STAG3, CCNA1, CCNA2, CDCA5, CUL1, STAG1, CDCA3, CRYAA, SKP2, LIG3, ESPL1, MYH9, NCAPD3, NCAPD2, RAD1, RCC2, SPAG5, ZWINT, CCDC99, RCC1, DUSP13, NCAPG2, LFNG, TCF3, NUDC, SSSCA1, MAP2K1, MKI67, PCNT, NUF2, NDC80, HGF, GAS1, GAS7, NOLC1, GAS2L3, LZTS2, DAXX, LATS1, GTSE1, LATS2, CCNE1, STRA8, MYC, TAF1L, CDC7, CDC6, PAPD7, TP53, TPX2, I…
	GO:0045321~leukocyte activation	187	1.83965	1.67268e-15	XRCC4, MICB, MICA, EDN2, EDN1, TLR1, TLR2, TNFSF14, PTPN22, TLR3, TLR4, ITPKB, TLR6, CXCL12, TLR7, CBFB, IL10, TGFB1, CTNNB1, IL11, CD48, BAK1, NLRC3, MS4A1, FAS, IFNK, DDOST, SPN, ADAM9, SYK, CRTAM, CD3G, CD3D, BST2, CD3E, RELB, EOMES, CD40, MYH9, DCLRE1C, UNC13D, CD40LG, IFNB1, VAMP7, RIPK2, KIR3DL1, ITGAL, TMX1, BLM, ONECUT1, KLRK1, SOX4, CX3CL1, ITGB1, ITGAM, CD74, ADA, SLC11A1, DOCK2, IL23A,…
	GO:0006952~defense response	415	4.08264	7.97984e-15	KLRC4, ALS2, KLRC2, KLRC3, MASP1, AIF1, TUBB2C, HIST1H2BK, GRIN2B, LTB4R, HIST1H2BI, HIST1H2BJ, VNN1, DDAH2, TPSB2, NCF2, C4A, PDPN, NCF1, SERPING1, COLEC12, MECOM, UNC13D, IFNB1, F3, MST1R, HLA-DRA, LY6G6D, LY6G6F, IL1R1, IFNA1, IL17A, IL23A, IL17B, RAC1, DHX58, SPP1, LY6G5B, MAP2K3, IL1RN, CD300C, APOL2, APOL3, APOL1, KCNJ8, PARP4, TREML1, ELF3, TRPV1, MMP25, CFHR1, NOD2, NOD1, HSF1, TICAM1, IL…
	GO:0022403~cell cycle phase	293	2.88244	1.27823e-14	ADCY3, KIFC1, XRCC2, AURKA, PTTG2, AURKB, PTTG1, CD2AP, CUL2, MEI1, CDCA8, DDX11, INCENP, CDCA2, STAG3, NUP37, H2AFX, CCNA1, CCNA2, CDCA5, CUL1, CDCA3, STAG1, ANAPC1, ZC3HC1, CRYAA, RAN, POLE, PIM1, SKP2, LIG3, TBRG4, ESPL1, GPR132, PIM2, MYH9, NCAPD3, BOLL, NCAPD2, RAD1, PRDM9, MAD2L1, RCC2, SPAG5, ZWINT, C14ORF106, ANAPC7, MAD2L2, NUP43, NEK6, CCDC99, NEK2, MRE11A, CHEK1, RCC1, DUSP13, SAC3D1, …
	GO:0002694~regulation of leukocyte activation	135	1.32809	1.62207e-14	IL6ST, IL18, TNFSF14, TNFSF13, ITPKB, PNP, SART1, TGFB1, IL10, SHH, IL31RA, MAP3K7, CD47, CDKN2A, IFNG, MS4A2, IL1B, VNN1, RARA, FAS, PAG1, RC3H1, SPN, EBI3, SYK, BCL10, CD3E, IL27, EFNB1, CD40, IL21, PDCD1LG2, THY1, CD38, SIRPG, UNC13D, PRAM1, RIPK2, VSIG4, CD226, TRAF2, HMGB3, LST1, ADORA2B, BLM, ERBB2, KLRK1, ADA, CD74, ZC3H8, BLOC1S3, ZAP70, SFTPD, HLA-DOA, TRAF6, TCF3, FCER1A, IKZF1, TGFBR2,…
	GO:0007049~cell cycle	508	4.99754	2.74239e-14	KIFC1, JUB, XRCC2, DBF4B, CROCC, AIF1, WTAP, SART1, CTNNB1, CUL2, CDCA8, INCENP, MAP3K8, CDCA2, STAG3, TLK2, CCNA1, CDCA5, CCNA2, CUL1, STAG1, CCAR1, CDCA3, CRYAA, PDPN, LIG1, LIG3, SKP2, HMG20B, ESPL1, MYH9, NCAPD3, NCAPD2, RAD1, PPP1CA, RCC2, MAPK6, SPAG5, ZWINT, PELO, TMPRSS11A, MAPK7, CCDC99, RCC1, DUSP13, NCAPG2, TCF3, LFNG, NUDC, SPIN2A, SSSCA1, SEPT14, MKI67, MAP2K1, PCNT, NUF2, NDC80, GAS…
	GO:0050865~regulation of cell activation	140	1.37727	6.16193e-14	IL6ST, IL18, TNFSF14, TNFSF13, TLR4, ITPKB, PNP, SART1, TGFB1, IL10, SHH, IL31RA, MAP3K7, CD47, CDKN2A, APOE, IFNG, MS4A2, IL1B, VNN1, RARA, FAS, PAG1, EBI3, RC3H1, SPN, SYK, BCL10, CD3E, PDPN, IL27, EFNB1, CD40, IL21, PDCD1LG2, THY1, CD38, SIRPG, UNC13D, PRAM1, RIPK2, VSIG4, CD226, TRAF2, HMGB3, LST1, ADORA2B, BLM, ERBB2, KLRK1, ADA, CD74, ZC3H8, BLOC1S3, ZAP70, SFTPD, HLA-DOA, TRAF6, TCF3, FCER…
	GO:0000279~M phase	238	2.34137	1.06656e-13	ADCY3, KIFC1, XRCC2, AURKA, PTTG2, AURKB, PTTG1, CD2AP, MEI1, CDCA8, DDX11, INCENP, CDCA2, STAG3, NUP37, H2AFX, CCNA1, CCNA2, CDCA5, CDCA3, STAG1, ANAPC1, ZC3HC1, CRYAA, RAN, LIG3, ESPL1, PIM2, MYH9, BOLL, NCAPD3, NCAPD2, RAD1, PRDM9, MAD2L1, RCC2, SPAG5, ZWINT, C14ORF106, ANAPC7, MAD2L2, NUP43, NEK6, CCDC99, NEK2, MRE11A, CHEK1, RCC1, DUSP13, SAC3D1, NCAPG2, SKA3, FBXO5, PBRM1, SKA1, LFNG, NUDC,…
	GO:0001817~regulation of cytokine production	143	1.40679	2.06519e-13	IL6ST, IL18, TLR1, TLR2, TNFSF15, TLR3, TLR4, TLR6, TLR7, TGFB1, IL10, TLR8, TGFB2, TLR9, MAP3K7, S1PR3, MYD88, IFNG, GATA4, IL1B, CHRNA7, RARA, AKIRIN2, EBI3, IL1A, SPN, SYK, BCL10, CRTAM, CD3E, IL27, RELA, CD40, IL21, HIF1A, CD40LG, RIPK2, VSIG4, TRAF2, PANX1, ADORA2B, KLRK1, IGF2BP1, AFAP1L2, IGF2BP2, IGF2BP3, PYDC1, ARNT, SLC11A1, IRAK3, SFTPD, FCER1G, UBASH3A, TRAF6, SRGN, FCER1A, CARD9, MAP…
	GO:0051249~regulation of lymphocyte activation	121	1.19036	2.10541e-13	IL6ST, IL18, TNFSF14, TNFSF13, ITPKB, PNP, SART1, TGFB1, IL10, SHH, MAP3K7, CD47, CDKN2A, IFNG, VNN1, IL1B, RARA, FAS, PAG1, RC3H1, SPN, EBI3, SYK, BCL10, CD3E, IL27, EFNB1, CD40, IL21, PDCD1LG2, THY1, CD38, SIRPG, RIPK2, VSIG4, TRAF2, HMGB3, LST1, BLM, ERBB2, KLRK1, ADA, CD74, ZC3H8, BLOC1S3, ZAP70, SFTPD, HLA-DOA, TRAF6, TCF3, IKZF1, TGFBR2, TNFRSF13B, TNFRSF13C, CD276, MALT1, FOXP3, TIGIT, BTL…
	GO:0000278~mitotic cell cycle	262	2.57747	3.26447e-13	KIFC1, AURKA, PTTG2, AURKB, PTTG1, CD2AP, CUL2, CDCA8, DDX11, INCENP, CDCA2, NUP37, CCNA1, CCNA2, CDCA5, CUL1, CDCA3, STAG1, ANAPC1, ZC3HC1, RAN, POLE, SKP2, PIM1, TBRG4, ESPL1, GPR132, NCAPD3, NCAPD2, MAD2L1, RCC2, SPAG5, ZWINT, C14ORF106, PRDM5, ANAPC7, MAD2L2, NUP43, NEK6, CCDC99, NEK2, CHEK1, RCC1, SAC3D1, NCAPG2, SKA3, FBXO5, PBRM1, SKA1, TCF3, NUDC, SSSCA1, MAP2K1, NUF2, TREX2, NDC80, TPD52…
	GO:0006954~inflammatory response	234	2.30202	4.00351e-13	ADORA3, MASP1, S100A8, AIF1, S100A9, ADORA1, C1QC, CFP, S1PR3, MYD88, LTB4R, CFH, VNN1, CFI, CFD, F11R, C4A, PDPN, SERPING1, CD40, MECOM, C1QA, C1QB, CCR7, UNC13D, CCR5, CD40LG, CCR4, CCR3, F3, CCR2, VSIG4, PLA2G2D, AFAP1L2, BDKRB1, BDKRB2, SLC11A1, IL17A, IL23A, IL17B, RAC1, BLNK, SPP1, CFB, MAP2K3, IL1RN, SMAD1, AGER, S100A12, APOL2, APOL3, CD55, PARP4, CLEC7A, BMP6, ABCF1, ELF3, TRPV1, LY86, N…
	GO:0046649~lymphocyte activation	154	1.515	5.10379e-13	XRCC4, MICB, MICA, TNFSF14, PTPN22, ITPKB, CXCL12, CBFB, TGFB1, IL10, IL11, CTNNB1, CD48, BAK1, NLRC3, MS4A1, FAS, IFNK, DDOST, SPN, SYK, CRTAM, CD3G, CD3D, BST2, CD3E, RELB, EOMES, CD40, MYH9, DCLRE1C, UNC13D, CD40LG, IFNB1, RIPK2, KIR3DL1, ITGAL, BLM, ONECUT1, KLRK1, SOX4, ITGB1, ITGAM, CD74, ADA, SLC11A1, DOCK2, IL23A, ZAP70, TCF3, HELLS, BLNK, NKX2-3, KLF6, IKZF1, CD276, SMAD3, MALT1, KIR2DS4…
	GO:0050778~positive regulation of immune response	118	1.16085	8.0168e-13	MICB, MICA, MASP1, IL6ST, TLR2, PTPN22, TLR3, TLR4, TLR6, C1QC, TLR7, TLR8, TGFB2, B2M, CFP, MAP3K7, MYD88, CFH, IL1B, CFI, IFNK, CFD, SYK, BCL10, CRTAM, IL29, C4A, CD3E, RELA, SERPING1, IL21, THY1, C1QA, C1QB, IFNB1, RIPK2, VSIG4, CD226, HLA-DRA, TRAF2, C3AR1, FCER2, KLRK1, NFKBIA, CACNB3, ADA, IRAK3, SLC11A1, ZAP70, FCER1G, TRAF6, FCER1A, CARD9, CFB, TNFRSF13C, MALT1, CD55, P2RX7, IKBKG, PLCG2,…
	GO:0007398~ectoderm development	153	1.50516	1.55831e-12	LOR, HRNR, PTGS2, S100A7, CRABP2, FGF10, SHH, TGFB2, CTNNB1, CDKN2A, PLOD1, CTGF, KRT85, KRT83, ADAM9, EDARADD, RELA, UGCG, AARS, FOXN1, KRT13, VAX2, GRHL3, SCEL, PTHLH, CST6, KRT17, ATP2C1, KRT16, KRT15, KRT14, COL1A2, DSP, TFAP2A, LAMC2, CSTA, COL1A1, ADAMTS2, EMP1, SMARCA4, FRAS1, RBP2, HOXB13, LCE1B, FOXQ1, LAMB3, KRT27, LHX1, PPL, OVOL1, AHNAK2, IVL, RUNX3, MAP2K1, LCE2C, LCE2B, KRT31, KRT34…
	GO:0042127~regulation of cell proliferation	507	4.9877	1.68927e-12	XRCC4, PTGS2, PGF, OSMR, AIF1, BTC, PTGS1, STRN, HOXD13, SSR1, CTNNB1, CUL2, CDCA7, SERPINE1, CCNA2, CUL1, SYK, PTPRK, PTPRF, NODAL, LIFR, PTPRU, MECOM, PDCD1LG2, SIRPG, NME2, EIF2AK1, IFNB1, NME1, F3, JUN, FOXG1, TGIF1, MST1R, EIF2AK2, PMP22, ERBB3, ERBB2, NFKBIA, BCL2L1, ARX, T, RAC2, ZAP70, TCF3, ODC1, ESRRA, PHB, KLF10, SPHK1, KLF11, TGFBR2, DUSP22, GAS1, HGS, FGF7, MARCKSL1, NAP1L1, TP63, BN…
	GO:0008544~epidermis development	143	1.40679	2.10508e-12	LOR, HRNR, PTGS2, S100A7, CRABP2, FGF10, SHH, TGFB2, CDKN2A, PLOD1, CTGF, KRT85, KRT83, ADAM9, EDARADD, RELA, UGCG, AARS, FOXN1, KRT13, GRHL3, SCEL, PTHLH, CST6, KRT17, ATP2C1, KRT16, KRT15, KRT14, COL1A2, DSP, LAMC2, CSTA, COL1A1, ADAMTS2, EMP1, SMARCA4, FRAS1, RBP2, HOXB13, LCE1B, FOXQ1, LAMB3, KRT27, PPL, OVOL1, AHNAK2, IVL, RUNX3, MAP2K1, LCE2C, LCE2B, KRT31, KRT34, KRT32, C1ORF68, NOTCH1, LA…
	GO:0050863~regulation of T cell activation	98	0.964092	3.30448e-12	IL6ST, IL18, TNFSF14, ITPKB, PNP, IL10, TGFB1, SART1, SHH, MAP3K7, CD47, CDKN2A, IFNG, VNN1, IL1B, RARA, RC3H1, SPN, EBI3, PAG1, SYK, BCL10, CD3E, EFNB1, IL27, IL21, PDCD1LG2, THY1, SIRPG, RIPK2, VSIG4, TRAF2, BLM, ERBB2, KLRK1, ADA, CD74, ZC3H8, SFTPD, ZAP70, HLA-DOA, TRAF6, IKZF1, TGFBR2, CD276, TNFRSF13C, MALT1, FOXP3, BTLA, TIGIT, LAT, CBLB, CORO1A, CD274, HSPD1, SASH3, PAWR, SCGB1A1, SPINK5,…
	GO:0001819~positive regulation of cytokine production	79	0.777177	4.35047e-12	IL27RA, IL6ST, IL18, TLR2, TLR3, TLR4, TLR7, TGFB1, MAP3K7, NOD2, NOD1, MYD88, SAA2, SAA1, IFNG, TICAM1, GATA4, IL1B, RARA, LBP, CASP1, AKIRIN2, IL1A, AGPAT2, BCL10, NFAM1, IL6R, CD40, IL21, NLRP3, NLRP2, CARD11, CD83, HIF1A, IL20RB, EREG, CD40LG, IL12A, RIPK2, ADAM17, IL12B, TRAF2, TNF, PANX1, ADORA2B, KLRK1, AFAP1L2, TRIM16, PF4, PYDC1, ARNT, SLC11A1, PYCARD, BCL3, FCER1G, THBS1, TRAF6, POLR3G,…
	GO:0002696~positive regulation of leukocyte activation	89	0.875553	2.90993e-11	IL6ST, IL18, TBX21, TNFSF14, TNFSF13, ITPKB, PNP, HLA-DMA, TGFB1, SART1, MAP3K7, CD47, IL4R, HLX, IFNG, TICAM1, MS4A2, IL1B, VNN1, RARA, LBP, IL13RA1, SPN, EBI3, SYK, BCL10, SPACA3, CD3E, EFNB1, CD40, IL21, PDCD1LG2, THY1, CARD11, CD38, CD83, PRKCQ, NCK2, SIRPG, CD86, CD80, TNFSF13B, NCK1, LCK, IL12A, RIPK2, IL12B, TNFSF12-TNFSF13, CD226, ICOSLG, TRAF2, BLM, ADORA2B, KLRK1, IL7R, TNFRSF4, ADA, CD…
	GO:0050867~positive regulation of cell activation	92	0.905066	5.34992e-11	IL6ST, IL18, TBX21, TNFSF14, TNFSF13, ITPKB, TLR4, PNP, HLA-DMA, TGFB1, SART1, MAP3K7, CD47, IL4R, HLX, IFNG, TICAM1, MS4A2, IL1B, VNN1, RARA, LBP, IL13RA1, SPN, EBI3, SYK, BCL10, SPACA3, CD3E, PDPN, EFNB1, CD40, IL21, PDCD1LG2, THY1, CARD11, CD38, CD83, PRKCQ, NCK2, SIRPG, CD86, TNFSF13B, CD80, NCK1, LCK, IL12A, RIPK2, IL12B, TNFSF12-TNFSF13, CD226, ICOSLG, TRAF2, BLM, ADORA2B, KLRK1, IL7R, TNFR…
	GO:0006935~chemotaxis	124	1.21987	9.9665e-11	PLXNA3, IL16, EDN2, S100A9, FGF10, CXCL11, CXCL12, IL10, TGFB2, CXCL10, ROBO1, IFNG, IL1B, RALA, ROBO2, ROBO3, SPN, SYK, C5AR1, PIK3CB, CCL4L2, PLAUR, CCR9, CCR8, CCR7, CCR6, PPBP, CCR5, CCR4, CCR3, CX3CR1, CCR2, PDGFRB, CCL1, C3AR1, CCL3, CCL2, CYSLTR1, CCL8, ITGB2, DEFB4A, CX3CL1, CCL5, CCL4, ITGAM, SCRIB, CCL7, DOCK2, RAC2, RAC1, CKLF, SFTPD, DEFB1, MAP2K1, ITGA1, CXCL17, CORO1A, CXCL14, CXCL1…
	GO:0042330~taxis	124	1.21987	9.9665e-11	PLXNA3, IL16, EDN2, S100A9, FGF10, CXCL11, CXCL12, IL10, TGFB2, CXCL10, ROBO1, IFNG, IL1B, RALA, ROBO2, ROBO3, SPN, SYK, C5AR1, PIK3CB, CCL4L2, PLAUR, CCR9, CCR8, CCR7, CCR6, PPBP, CCR5, CCR4, CCR3, CX3CR1, CCR2, PDGFRB, CCL1, C3AR1, CCL3, CCL2, CYSLTR1, CCL8, ITGB2, DEFB4A, CX3CL1, CCL5, CCL4, ITGAM, SCRIB, CCL7, DOCK2, RAC2, RAC1, CKLF, SFTPD, DEFB1, MAP2K1, ITGA1, CXCL17, CORO1A, CXCL14, CXCL1…
	GO:0008283~cell proliferation	294	2.89228	1.02401e-10	XRCC5, IL9R, OSMR, PGF, MORF4, INTS1, SHH, CTNNB1, ISG20, BAK1, GAB1, INSIG1, GNG2, RAPGEF3, CUL1, SYK, CRTAM, PDPN, EMX2, PIM1, SKP2, CD40, PIM2, VEGFC, GLUL, UHRF1, UHRF2, PRDM4, SERPINF1, TACSTD2, IFNB1, CD40LG, KRT16, UBR5, VEGFA, PELO, TMX1, CDV3, ERBB2, ELN, CD70, BOP1, EPHB4, CD74, SCRIB, ARX, SLC11A1, RPS27, SLC29A2, IL23A, RAC1, CKLF, MTCP1, LHX9, NUDC, GNAT1, BMP4, CRIP1, MAP2K1, MKI67,…
	GO:0048584~positive regulation of response to stimulus	172	1.69208	1.36525e-10	FGF19, MICB, MICA, MASP1, IL16, IL6ST, OSMR, EDN2, F2RL1, TLR2, FGF10, PTPN22, TLR3, TLR4, TLR6, CXCL12, TLR7, C1QC, TGFB1, TLR8, TGFB2, B2M, MAP3K7, CFP, ZFP91, MYD88, CFH, IL1B, H2AFX, CFI, IFNK, CFD, SYK, BCL10, CRTAM, C4A, IL29, PMCH, CD3E, RELA, SERPING1, IL21, IRS1, THY1, C1QA, C1QB, CCR4, IFNB1, F3, VEGFA, PLA2G2A, RIPK2, VSIG4, CD226, HLA-DRA, TRAF2, C3AR1, ADORA2B, FCER2, KLRK1, NFKBIA, …
	GO:0000087~M phase of mitotic cell cycle	164	1.61338	2.13905e-10	KIFC1, KNTC1, PKMYT1, PTTG2, AURKA, AURKB, PTTG1, TTN, CD2AP, CDCA8, DDX11, OIP5, INCENP, TARDBP, CDCA2, NUP37, CCNA1, CDCA5, CCNA2, ASPM, STAG1, CDCA3, ANAPC1, ZC3HC1, RAN, SGOL1, ESPL1, WEE1, NCAPD3, NCAPD2, MAD2L1, RCC2, TIMELESS, SPAG5, ZWINT, C14ORF106, CLIP1, AKAP8, ANAPC7, MAD2L2, NUP43, NEK6, DSCC1, CCDC99, NEK2, LRRCC1, TIPIN, ANLN, ANAPC11, RCC1, CCNG2, SPC24, SPC25, TUBB, NIPBL, SAC3D1…
	GO:0051251~positive regulation of lymphocyte activation	81	0.796852	4.44238e-10	IL6ST, TBX21, IL18, TNFSF14, TNFSF13, ITPKB, HLA-DMA, PNP, TGFB1, SART1, MAP3K7, CD47, IL4R, HLX, IFNG, TICAM1, VNN1, IL1B, RARA, IL13RA1, SPN, EBI3, SYK, BCL10, CD3E, EFNB1, CD40, IL21, PDCD1LG2, THY1, CARD11, CD38, CD83, PRKCQ, NCK2, SIRPG, CD86, CD80, TNFSF13B, NCK1, LCK, IL12A, RIPK2, IL12B, TNFSF12-TNFSF13, ICOSLG, TRAF2, BLM, KLRK1, IL7R, TNFRSF4, ADA, CD74, STAT6, VCAM1, BLOC1S3, ZAP70, BC…
	GO:0007067~mitosis	160	1.57403	8.27828e-10	KIFC1, KNTC1, PKMYT1, PTTG2, AURKA, AURKB, PTTG1, TTN, CD2AP, CDCA8, DDX11, OIP5, INCENP, TARDBP, CDCA2, NUP37, CCNA1, CDCA5, CCNA2, ASPM, STAG1, CDCA3, ANAPC1, ZC3HC1, RAN, SGOL1, ESPL1, WEE1, NCAPD3, NCAPD2, MAD2L1, RCC2, TIMELESS, SPAG5, ZWINT, C14ORF106, CLIP1, AKAP8, ANAPC7, MAD2L2, NUP43, NEK6, DSCC1, CCDC99, NEK2, LRRCC1, TIPIN, ANLN, ANAPC11, RCC1, CCNG2, SPC24, SPC25, TUBB, NIPBL, SAC3D1…
	GO:0000280~nuclear division	160	1.57403	8.27828e-10	KIFC1, KNTC1, PKMYT1, PTTG2, AURKA, AURKB, PTTG1, TTN, CD2AP, CDCA8, DDX11, OIP5, INCENP, TARDBP, CDCA2, NUP37, CCNA1, CDCA5, CCNA2, ASPM, STAG1, CDCA3, ANAPC1, ZC3HC1, RAN, SGOL1, ESPL1, WEE1, NCAPD3, NCAPD2, MAD2L1, RCC2, TIMELESS, SPAG5, ZWINT, C14ORF106, CLIP1, AKAP8, ANAPC7, MAD2L2, NUP43, NEK6, DSCC1, CCDC99, NEK2, LRRCC1, TIPIN, ANLN, ANAPC11, RCC1, CCNG2, SPC24, SPC25, TUBB, NIPBL, SAC3D1…
	GO:0050870~positive regulation of T cell activation	66	0.649287	9.29969e-10	IL6ST, IL18, TNFSF14, ITPKB, HLA-DMA, PNP, SART1, MAP3K7, CD47, IL4R, HLX, IFNG, VNN1, IL1B, RARA, SPN, EBI3, SYK, BCL10, CD3E, EFNB1, IL21, PDCD1LG2, THY1, CARD11, PRKCQ, CD83, NCK2, SIRPG, CD86, CD80, TNFSF13B, NCK1, LCK, IL12A, RIPK2, IL12B, ICOSLG, TRAF2, BLM, KLRK1, IL7R, ADA, CD74, VCAM1, ZAP70, IL2RG, CD4, TRAF6, CD5, CD28, PTPRC, IL6, IL2RA, GIMAP5, IKZF1, IL7, TGFBR2, TNFRSF13C, CD276, M…
	GO:0010604~positive regulation of macromolecule metabolic process	534	5.25332	1.03905e-09	XRCC6, NAA15, HOXD13, RORB, CITED4, HOXD10, CTNNB1, BSX, BRPF1, FOXF2, CCNA2, CUL1, ADAM9, SYK, NODAL, BARHL2, MED12, MED14, MED13, MECOM, MED17, JUN, VGLL2, NFKBIA, SCRIB, T, IL17A, TCF4, TCF3, DNMT3B, DVL3, ESRRA, UTF1, MAP2K1, MAP2K3, USF1, TNNI2, GH1, SMURF1, AREG, FOXI1, HNF1B, ELF1, ELF4, SPI1, TP63, CCNE1, NOD2, TICAM1, MYC, SERTAD1, SERTAD2, ATF7IP, AR, LYN, ELANE, TP53, TTF1, IL6R, GTF2H…
	GO:0031328~positive regulation of cellular biosynthetic process	434	4.26955	2.18557e-09	XRCC6, NAA15, HOXD13, RORB, CITED4, HOXD10, CTNNB1, BSX, BRPF1, AGTR2, FOXF2, DDAH1, CCNA2, SYK, NODAL, BARHL2, MED12, MED14, MED13, MECOM, MED17, JUN, VGLL2, NFKBIA, T, IL17A, TCF4, TCF3, DVL3, UTF1, ESRRA, MAP2K3, USF1, TNNI2, AREG, FOXI1, ELF1, HNF1B, ELF4, SPI1, TP63, CCNE1, NOD2, TICAM1, MYC, SERTAD1, SERTAD2, ATF7IP, AVP, AR, ELANE, TP53, TTF1, GTF2H1, TAF11, CARD11, INHBA, EREG, USP21, FOX…
	GO:0008284~positive regulation of cell proliferation	276	2.7152	2.36703e-09	XRCC4, NOG, S100A6, CDX2, PTGS2, IL6ST, OSMR, PGF, EDN2, BTC, EDN1, SHH, SSR1, S1PR2, S1PR3, ZFP91, CD47, DDX11, IFNG, CHRNA7, CCNA2, SYK, PRAME, CD3E, NKX2-6, NODAL, EFNB1, LIFR, TBRG4, CD40, VASH2, PDCD1LG2, HES1, CD38, VEGFC, SIRPG, NME2, NOP2, NME1, JUN, F3, FOXG1, VEGFA, PDGFRA, TGIF1, PDGFRB, MST1R, LAMC1, ERBB2, BCL2L1, CALR, ADA, LIF, T, KRAS, RAC2, LHX1, ZAP70, LHX5, LAMB1, NKX2-5, TCF3,…
	GO:0009891~positive regulation of biosynthetic process	439	4.31874	3.11989e-09	XRCC6, NAA15, HOXD13, RORB, CITED4, HOXD10, CTNNB1, BSX, BRPF1, AGTR2, FOXF2, DDAH1, CCNA2, SYK, NODAL, BARHL2, MED12, MED14, MED13, MECOM, MED17, JUN, VGLL2, NFKBIA, T, IL17A, TCF4, TCF3, DVL3, UTF1, ESRRA, MAP2K3, USF1, TNNI2, AREG, FOXI1, ELF1, HNF1B, ELF4, SPI1, TP63, CCNE1, NOD2, TICAM1, MYC, SERTAD1, SERTAD2, ATF7IP, AVP, AR, ELANE, TP53, TTF1, GTF2H1, TAF11, CARD11, INHBA, EREG, USP21, FOX…
	GO:0002253~activation of immune response	77	0.757501	7.12076e-09	MICB, MICA, MASP1, BCAR1, CRP, TLR2, TLR3, PTPN22, TLR4, TLR6, TLR7, C1QC, CFHR1, MAP3K7, CFP, NOD2, MYD88, TICAM1, CFH, SPG21, CFI, CFD, CFHR5, SYK, IRAK2, IRAK1, BCL10, LYN, C4A, CD3E, SLA2, RELA, SERPING1, NFAM1, THY1, C1QA, C8B, C1QB, PSEN1, LAX1, RIPK2, VSIG4, C3AR1, C7, C9, C3, C6, CD247, KLRK1, NFKBIA, CACNB3, C1R, C1S, IRAK3, FCN3, FCN2, ZAP70, KRT1, SH2B2, C2, TRAF6, PTPRC, CR1, CR2, CFB…
	GO:0042110~T cell activation	98	0.964092	8.31844e-09	XRCC4, MICB, MICA, PTPN22, TNFSF14, ITPKB, CXCL12, TGFB1, CTNNB1, CD48, NLRC3, FAS, DDOST, SPN, SYK, CRTAM, CD3G, CD3D, CD3E, RELB, EOMES, MYH9, RIPK2, ITGAL, BLM, SOX4, ADA, CD74, ITGAM, SLC11A1, DOCK2, IL23A, ZAP70, NKX2-3, IKZF1, CD276, SMAD3, MALT1, FOXP3, VAV1, P2RX7, CBLB, HSPD1, TREML2, CLEC7A, ZBTB32, CD8A, ELF4, CD8B, PAX1, HLA-DMA, CXCR4, DPP4, RHOH, ICAM1, SLA2, TP53, WAS, NCK2, CARD11…
	GO:0009967~positive regulation of signal transduction	203	1.99705	8.51485e-09	ALS2, IL6ST, LHCGR, LPAR3, LPAR2, LPAR1, ITSN1, CTNNB1, MAP3K7, ZFP91, MYD88, IFNG, ABRA, SYK, CD3E, ADAMTS20, PIM2, CD40, ATP2C1, F3, VEGFA, TGFB1I1, CD226, NEK6, ERBB3, ERBB2, AFAP1L2, ADA, LIF, ADRB3, KRAS, RAC1, ZAP70, BMP4, FCER1A, LGALS1, DUSP22, GAS1, ECM1, LGALS9, DVL1, APOL3, NOTCH2, GH1, NUP62, BMP7, ENG, PPARD, ACVRL1, SLC20A1, TP63, GJA1, ZEB2, CANT1, GPX1, NOD2, NOD1, TICAM1, TGFA, A…
	GO:0010557~positive regulation of macromolecule biosynthetic process	413	4.06296	1.00166e-08	XRCC6, NAA15, HOXD13, RORB, CITED4, HOXD10, CTNNB1, BSX, BRPF1, FOXF2, CCNA2, SYK, NODAL, BARHL2, MED12, MED14, MED13, MECOM, JUN, MED17, VGLL2, NFKBIA, T, IL17A, TCF4, TCF3, DVL3, UTF1, ESRRA, MAP2K3, USF1, TNNI2, AREG, FOXI1, ELF1, HNF1B, ELF4, SPI1, TP63, CCNE1, TICAM1, MYC, SERTAD1, SERTAD2, ATF7IP, AR, ELANE, TP53, TTF1, GTF2H1, TAF11, CARD11, INHBA, EREG, USP21, FOXC1, CAND1, IL12B, CSF2, H…
	GO:0002683~negative regulation of immune system process	69	0.6788	1.5733e-08	ELF1, MICB, MASP1, IL27RA, PAWR, SPINK5, ADORA1, SCGB1A1, IL10, SHH, TGFB1, IL31RA, TGFB2, GPX1, CASP3, NOD2, CDKN2A, IL4R, HLX, HMOX1, FAS, PAG1, SPN, RC3H1, LAG3, FOXJ1, SLA2, SERPING1, GAL, PDCD1LG2, THY1, TARBP2, INHBA, BPI, IL20RB, LAX1, VSIG4, LST1, HMGB3, ERBB2, COL3A1, GREM1, IL7R, ADA, CD74, ZC3H8, STAT6, IRAK3, SFTPD, BCL6, UBASH3A, INPP5D, THBS1, PTPRC, GIMAP5, IL2RA, FLT3, TNFRSF13B, …
	GO:0048285~organelle fission	162	1.5937	1.66027e-08	KIFC1, KNTC1, PKMYT1, PTTG2, AURKA, AURKB, PTTG1, TTN, CD2AP, CDCA8, DDX11, OIP5, INCENP, TARDBP, CDCA2, NUP37, CCNA1, CDCA5, CCNA2, ASPM, STAG1, CDCA3, ANAPC1, ZC3HC1, OPA1, RAN, SGOL1, ESPL1, WEE1, NCAPD3, NCAPD2, MAD2L1, RCC2, TIMELESS, SPAG5, ZWINT, C14ORF106, CLIP1, AKAP8, ANAPC7, MAD2L2, NUP43, NEK6, DSCC1, CCDC99, NEK2, LRRCC1, TIPIN, ANLN, ANAPC11, RCC1, CCNG2, SPC24, SPC25, TUBB, NIPBL, …
	GO:0006959~humoral immune response	66	0.649287	2.35576e-08	MASP1, LY86, CRP, PAX5, C1QC, PDCD1, CFHR1, CFP, SH2D1A, CFH, MS4A2, LTF, CFI, CFD, CFHR5, EBI3, LTA, POU2AF1, BST2, C4A, BST1, FOXJ1, YTHDF2, SERPING1, C1QA, CD83, C8B, C1QB, CCR6, TREM1, TREM2, VSIG4, PSMB10, GPR183, C7, CCL2, TNF, C9, C3, C6, TFE3, C1R, C1S, FCN3, FCN2, BCL2, POU2F2, KRT1, BCL3, C2, CD28, BLNK, EXO1, IL6, CR1, CR2, IL7, CFB, C4BPB, C4BPA, TRAF3IP2, GPI, CD55, C1RL, AIRE, DMBT1
	GO:0006396~RNA processing	349	3.43335	3.20493e-08	RPP38, SCAF1, NAF1, EIF2C2, RPL14, LSM6, U2AF2, TRMT2B, RP9, INTS1, SYNCRIP, INTS2, SART3, WTAP, SART1, NONO, SFRS7, INTS8, SFRS4, DHX38, INTS5, RBM8A, INTS4, INTS7, SFRS8, SFRS9, WDR77, U2AF1, RPP30, DHX35, LSM2, CCAR1, RPP25, KRR1, GTPBP3, RPP21, SF3B14, EMG1, PTBP1, AARS, SFRS1, MRM1, SFRS3, SFRS2, RPS19, NOP2, AQR, RPS16, RPS17, SIP1, FUS, CPSF3L, FIP1L1, PUS1, PABPC4, BOP1, DUSP11, NAA38, XA…
	GO:0070663~regulation of leukocyte proliferation	69	0.6788	4.03525e-08	IL6ST, IL18, PAWR, PNP, SCGB1A1, IL10, SHH, TGFB1, CASP3, CDKN2A, IFNG, TICAM1, IL1B, IL13RA1, SPN, EBI3, SYK, CD3E, FOXJ1, IL27, EFNB1, CD40, IL21, GAL, PDCD1LG2, CARD11, PRKCQ, NCK2, CD38, IL20RB, CD80, TNFSF13B, NCK1, IL12A, RIPK2, IL12B, VSIG4, ICOSLG, LST1, BLM, CSF1, ERBB2, TNFRSF4, ADA, VCAM1, ZAP70, SFTPD, BCL6, INPP5D, CD5, TCF3, CD28, PTPRC, IL6, IL2RA, IL7, TNFRSF13B, TNFRSF13C, CTLA4,…
	GO:0032944~regulation of mononuclear cell proliferation	69	0.6788	4.03525e-08	IL6ST, IL18, PAWR, PNP, SCGB1A1, IL10, SHH, TGFB1, CASP3, CDKN2A, IFNG, TICAM1, IL1B, IL13RA1, SPN, EBI3, SYK, CD3E, FOXJ1, IL27, EFNB1, CD40, IL21, GAL, PDCD1LG2, CARD11, PRKCQ, NCK2, CD38, IL20RB, CD80, TNFSF13B, NCK1, IL12A, RIPK2, IL12B, VSIG4, ICOSLG, LST1, BLM, CSF1, ERBB2, TNFRSF4, ADA, VCAM1, ZAP70, SFTPD, BCL6, INPP5D, CD5, TCF3, CD28, PTPRC, IL6, IL2RA, IL7, TNFRSF13B, TNFRSF13C, CTLA4,…
	GO:0051254~positive regulation of RNA metabolic process	310	3.04968	4.77028e-08	CDX1, CDX2, XRCC6, NAA15, HOXD13, RORB, SHH, HOXD10, CTNNB1, BSX, FOXF2, IFNG, ABRA, CREB3L4, RARB, FOXO3B, SUPT5H, RARG, RAN, NODAL, MED12, MED14, MED13, MECOM, TBR1, PPARGC1B, HES1, MED17, JUN, VEGFA, VGLL2, PIAS2, TGFB1I1, TMX1, HOXA13, NFKBIA, AFAP1L2, LIF, PLAGL1, NR1H2, T, TCF21, SLC11A1, IL17A, NKX2-1, AGRN, TCF4, NKX2-5, TCF3, NKX2-2, NKX2-3, HNRNPAB, NR1H3, PLAGL2, BMP4, DVL3, BMP3, KLF6…
	GO:0043067~regulation of programmed cell death	499	4.909	5.64653e-08	XRCC5, XRCC4, XRCC2, PTGS2, BTC, TUBB2C, INTS1, ITSN1, CIAPIN1, SART1, BTK, MAP3K7, CUL2, AGTR2, VNN1, PIK3CA, FAS, DDAH2, CUL1, ADAM9, PIK3CG, CRTAM, BCL2L14, PTPRF, CRYAA, ROCK1, ADAMTS20, BARHL1, SKP2, BCL2L11, NME6, NME2, UNC13D, IFNB1, NME1, JUN, F3, RYR2, EIF2AK3, MYO18A, PRODH, TNFRSF6B, ERBB3, ERBB2, NFKBIA, PPT1, HSPA1A, HSPA1B, BCL2L1, MST4, SCRIB, RAC1, FAIM, PTCRA, PHB, KLF10, SPHK1, …
	GO:0042060~wound healing	137	1.34776	6.22249e-08	GNA13, F2RL2, F2RL3, JUB, NOG, F13A1, F2RL1, TGFB3, FGF10, MMRN1, TGFB1, SHH, TGFB2, IL11, LUZP6, GP9, FNTB, GP5, LPA, GP6, DYSF, HMCN1, SERPINE1, IL1B, LOX, TFPI2, PIK3CB, SCUBE1, FUT10, MYH2, GRHL3, SERPING1, CD40, PLAUR, THBD, HIF1A, CD36, CD40LG, F3, PDGFRA, TFPI, DSP, ANXA8L2, GGCX, DCBLD2, ERBB3, DRD5, ERBB2, PABPC4, NINJ2, NINJ1, ITGB3, ELK3, LMAN1, TRIM72, SRF, TIMP3, F13B, SLC11A1, FGG, …
	GO:0050670~regulation of lymphocyte proliferation	68	0.668962	6.2966e-08	IL6ST, IL18, PAWR, PNP, SCGB1A1, SHH, TGFB1, IL10, CASP3, CDKN2A, IFNG, TICAM1, IL1B, IL13RA1, SPN, EBI3, SYK, CD3E, FOXJ1, IL27, EFNB1, CD40, IL21, GAL, PDCD1LG2, CARD11, PRKCQ, NCK2, CD38, IL20RB, CD80, TNFSF13B, NCK1, IL12A, RIPK2, IL12B, VSIG4, ICOSLG, LST1, BLM, ERBB2, TNFRSF4, ADA, VCAM1, ZAP70, SFTPD, BCL6, INPP5D, CD5, TCF3, CD28, PTPRC, IL6, IL2RA, IL7, TNFRSF13B, TNFRSF13C, CTLA4, CD276…
	GO:0045893~positive regulation of transcription, DNA-dependent	307	3.02017	6.79138e-08	CDX1, CDX2, XRCC6, NAA15, HOXD13, RORB, SHH, HOXD10, CTNNB1, BSX, FOXF2, IFNG, ABRA, CREB3L4, RARB, FOXO3B, SUPT5H, RARG, RAN, NODAL, MED12, MED14, MED13, MECOM, TBR1, PPARGC1B, HES1, MED17, JUN, VEGFA, VGLL2, PIAS2, TGFB1I1, TMX1, HOXA13, NFKBIA, AFAP1L2, LIF, PLAGL1, NR1H2, T, TCF21, SLC11A1, IL17A, NKX2-1, AGRN, TCF4, NKX2-5, TCF3, NKX2-2, NKX2-3, NR1H3, PLAGL2, HNRNPAB, BMP4, DVL3, BMP3, KLF6…
	GO:0042981~regulation of apoptosis	494	4.85981	6.84096e-08	XRCC5, XRCC4, XRCC2, PTGS2, BTC, TUBB2C, INTS1, ITSN1, CIAPIN1, SART1, BTK, MAP3K7, CUL2, AGTR2, VNN1, PIK3CA, FAS, DDAH2, CUL1, ADAM9, PIK3CG, CRTAM, BCL2L14, PTPRF, CRYAA, ROCK1, ADAMTS20, BARHL1, SKP2, BCL2L11, NME6, NME2, UNC13D, IFNB1, NME1, JUN, F3, RYR2, EIF2AK3, MYO18A, PRODH, TNFRSF6B, ERBB3, ERBB2, NFKBIA, PPT1, HSPA1A, HSPA1B, BCL2L1, MST4, SCRIB, RAC1, FAIM, PTCRA, PHB, KLF10, SPHK1, …
	GO:0022613~ribonucleoprotein complex biogenesis	130	1.2789	7.31814e-08	EIF6, RNASEN, NCBP2, NCBP1, NAF1, RNASEL, RPL14, LSM6, SNRPD3, SNRPD1, SNRPD2, SMNDC1, EBNA1BP2, CDKN2A, DDX23, CLP1, RPLP0, SFRS8, WDR77, SFRS9, TFB2M, DDX20, TGS1, GNL2, IMP4, RPL35A, KRR1, GTPBP4, RRP1, EMG1, GTPBP5, BYSL, RRP8, RRP9, ISG20L2, SFRS1, LOC100130932, MRTO4, RCL1, PA2G4, RPS19, NOP2, RPS16, RPS17, SNRPB, CELF1, SNRPC, ZNHIT6, SNRPF, SIP1, SNRPE, SNRPG, BOP1, EIF3A, WDR55, RPS28, R…
	GO:0010941~regulation of cell death	500	4.91884	7.45827e-08	XRCC5, XRCC4, XRCC2, PTGS2, BTC, TUBB2C, INTS1, ITSN1, CIAPIN1, SART1, BTK, MAP3K7, CUL2, AGTR2, VNN1, PIK3CA, FAS, DDAH2, CUL1, ADAM9, PIK3CG, CRTAM, BCL2L14, PTPRF, CRYAA, ROCK1, ADAMTS20, BARHL1, SKP2, BCL2L11, NME6, NME2, UNC13D, IFNB1, NME1, JUN, F3, RYR2, EIF2AK3, MYO18A, PRODH, TNFRSF6B, ERBB3, ERBB2, NFKBIA, PPT1, HSPA1A, HSPA1B, BCL2L1, MST4, SCRIB, RAC1, FAIM, PTCRA, PHB, KLF10, SPHK1, …
	GO:0030855~epithelial cell differentiation	103	1.01328	7.49478e-08	LOR, HRNR, S100A7, GATA6, ADAM9, F11R, SCUBE1, FOXN1, SCEL, PTHLH, RHCG, JUN, VEGFA, KRT14, DSP, CSTA, TGFB1I1, EMP1, SMARCA4, ONECUT1, TFCP2L1, PTK7, HOXB13, LCE1B, WT1, TCF21, UPK1A, PPL, UPK1B, NKX2-1, AHNAK2, IVL, UPK2, B4GALT1, COL18A1, MAP2K1, LCE2C, LCE2B, NEUROG3, LAMA1, LAMA3, LCE1E, FLG, LCE1F, DLX6, LAMA5, DLX5, LCE1C, HOXB5, BMP7, ENG, E2F4, ELF3, LCE3A, PPARG, LCE3D, KAZ, TP63, PAX2,…
	GO:0019221~cytokine-mediated signaling pathway	59	0.580423	8.29544e-08	IL6ST, EDN2, DUOX2, DUOX1, ZNF675, IL31RA, ZFP91, CLCF1, IL1B, CSF2RB, IFNK, IL1A, IRAK2, IRAK1, SP100, RELA, SOCS1, LIFR, IL6R, KRT18, EREG, RIPK1, CCR2, CSF3, IL1R1, CCL2, TNF, CCR1, PF4, CNTFR, FKBP1A, CX3CL1, KIT, PYDC1, STAT6, IRAK4, TNFRSF1A, IRAK3, STAT4, KRAS, KRT8, TGM2, PYCARD, RQCD1, SH2B2, ZFP91-CNTF, CEBPA, KLF6, PLP2, IL2RB, IL6, ZC3H15, STAT1, ADIPOQ, STAT3, TRADD, LEP, TXNDC17, LR…
	GO:0002521~leukocyte differentiation	99	0.97393	9.00085e-08	XRCC4, MMP9, PTPN22, ITPKB, IL10, TGFB1, CBFB, IL31RA, IL11, CTNNB1, BAK1, FAS, SPN, SYK, CD3D, CD3E, RELB, EOMES, MYH9, DCLRE1C, CD40LG, ONECUT1, BLM, SOX4, ITGB1, ADA, CD74, DOCK2, ZAP70, TRAF6, TCF3, NKX2-3, BLNK, KLF6, IKZF1, TGFBR2, MALT1, ITGA4, TNFSF11, NTRK1, PLCG2, CD79A, TM7SF4, LRRC8A, CD8A, PPARG, PAX1, HLA-DMA, FLT3LG, CDC42, CLCF1, CASP8, RHOH, TP53, IFI16, NFAM1, CARD11, PSEN1, LCK…
	GO:0045087~innate immune response	103	1.01328	1.39934e-07	MASP1, S100A7, TUBB2C, TLR1, TLR2, TLR3, APOBEC3G, TLR4, TLR6, C1QC, TLR7, APOBEC3F, TLR8, TGFB1, TLR9, CFP, MYD88, PGLYRP4, PGLYRP2, RNASE7, PGLYRP3, CFH, VNN1, CFI, CFD, AKIRIN2, CIITA, BCL10, C4A, NCF2, NCF1, IL27, COLEC12, SERPING1, C1QA, C1QB, UNC13D, VSIG4, TNFAIP8L2, IFIH1, IL1R1, PYDC1, SLC11A1, TUBB, IL23A, SFTPD, IL1RAPL2, DEFB1, DHX58, TLR10, IL1RL1, CFB, MALT1, SLAMF7, LOC442308, DDX5…
	GO:0002252~immune effector process	100	0.983768	2.20982e-07	XRCC4, MICA, APOBEC1, MASP1, TUBB2C, C1QC, TLR7, TLR8, CTNNBL1, CFP, MYD88, CFH, FAS, CFI, CFD, BCL10, CRTAM, IL29, C4A, RELA, SERPING1, C1QA, C1QB, UNC13D, CD40LG, VAMP7, VSIG4, HLA-DRA, CD74, SLC11A1, TUBB, FCER1G, CARD9, CFB, MYO1F, SLAMF7, LOC442308, TRAF3IP2, LAT, CD55, KCNJ8, HSPD1, NBN, CD8A, CRP, LY9, PRDX1, HLA-DMA, CFHR1, NOD2, TICAM1, LBP, CFHR5, ICAM1, LYN, SLA2, STXBP2, IL6R, NLRP3, …
	GO:0051301~cell division	198	1.94786	2.44601e-07	KIFC1, PTTG2, PTTG1, AURKB, CD2AP, CDCA8, INCENP, CDCA2, NUP37, CCNA1, CCNA2, CDCA5, CDCA3, STAG1, ANAPC1, ZC3HC1, ROCK1, PIK3CB, ROCK2, RAN, LIG1, LIG3, ESPL1, MYH9, NCAPD3, NCAPD2, PPP1CA, MAD2L1, RCC2, SPAG5, ZWINT, C14ORF106, CNTROB, CDCA7L, PELO, ANAPC7, MAD2L2, NUP43, NEK6, NEK2, AHCTF1, RCC1, SAC3D1, NCAPG2, SKA3, FBXO5, SKA1, NUDC, SSSCA1, SEPT14, TREX2, NUF2, NDC80, CDC20, CDC26, SEPT10,…
	GO:0060429~epithelium development	157	1.54452	2.91926e-07	LOR, HRNR, CRYGS, S100A7, PGF, PDX1, SHH, ZIC2, HOXD11, CTNNB1, MAP3K7, GATA6, TWIST1, ADAM9, F11R, BCL10, C2CD3, NKX2-6, SCUBE1, NODAL, VANGL2, FOXN1, MECOM, SCEL, PTHLH, VEGFC, RHCG, TIMELESS, JUN, KRT14, VEGFA, TGIF1, DSP, TFAP2A, TGFB1I1, CSTA, EMP1, SMARCA4, FRAS1, ONECUT1, TFCP2L1, HOXA11, PTK7, HOXB13, LCE1B, GREM1, WT1, SCRIB, T, TCF21, PFN1, HOXA5, PPL, UPK1A, UPK1B, AHNAK2, NKX2-1, TRAF…
	GO:0031349~positive regulation of defense response	60	0.590261	3.58741e-07	MICA, OSMR, IL6ST, TLR2, TLR3, TLR4, TLR6, TLR7, TLR8, EDNRA, SH2D1A, NOD2, MYD88, TICAM1, IFNK, LBP, LAG3, IRAK2, BCL10, IRAK1, CRTAM, RELA, IL21, NCR3, OSM, EREG, IFNB1, PLA2G2A, IL12A, RIPK2, IL12B, CD226, ADORA2B, C3, KLRK1, NFKBIA, CX3CL1, CCL5, TNFRSF1A, IRAK3, TGM2, FCER1G, POLR3G, FCER1A, IL6, GIMAP5, CARD9, ITGA2, IDO1, POLR3C, POLR3B, GIMAP1, POLR3D, CD1D, PLA2G4A, IRF7, NLRP12, FABP4, …
	GO:0010647~positive regulation of cell communication	217	2.13478	4.78393e-07	ALS2, PTGS2, IL6ST, LHCGR, LPAR3, LPAR2, LPAR1, ITSN1, CTNNB1, MAP3K7, ZFP91, MYD88, IFNG, ABRA, SYK, CD3E, ADAMTS20, PIM2, CD40, ATP2C1, F3, VEGFA, TGFB1I1, CD226, NEK6, ERBB3, ERBB2, AFAP1L2, ADA, LIF, ADRB3, KRAS, RAC1, ZAP70, BMP4, FCER1A, LGALS1, DUSP22, GAS1, ECM1, LGALS9, DVL1, LAMA2, APOL3, NOTCH2, GH1, NUP62, BMP7, ENG, PPARD, ACVRL1, SLC20A1, TP63, GJA1, ZEB2, CANT1, GPX1, NOD2, NOD1, S…
	GO:0009913~epidermal cell differentiation	59	0.580423	5.59015e-07	LOR, HRNR, LCE3A, S100A7, LCE3D, KAZ, GLI2, SPINK5, CDSN, GLI1, CASP3, SHARPIN, LCE2D, ADAM9, TCHH, FOXN1, SCEL, EVPL, EREG, SPRR3, DSP, SPRR4, LCE3E, CSTA, SMARCA4, LCE5A, SPRR2G, SPRR2F, LCE1B, SFN, SPRR2E, SPRR2C, SPRR2D, PPL, SPRR2A, POU2F3, SPRR2B, TGM1, TGM3, AHNAK2, KRT2, POU3F1, ERCC3, IVL, ERCC2, MAP2K1, PPHLN1, ANXA1, LCE2C, LCE2B, LAMA3, LCE1E, FLG, IRF6, LCE1F, SPRR1A, SPRR1B, LCE1C, …
	GO:0002764~immune response-regulating signal transduction	48	0.472209	6.79e-07	C3AR1, MICB, MICA, BCAR1, CD247, TLR2, KLRK1, NFKBIA, PTPN22, TLR3, CACNB3, TLR4, TLR6, TLR7, MAP3K7, IRAK3, NOD2, MYD88, TICAM1, ZAP70, SPG21, SH2B2, TRAF6, SYK, IRAK2, BCL10, IRAK1, PTPRC, LYN, CD3E, THEMIS, RELA, SLA2, MALT1, NFAM1, CD40, THY1, BTLA, CD19, IL20RB, PSEN1, LAX1, IKBKG, PLCG2, RIPK2, CD79A, HSPD1, CLEC7A
	GO:0002819~regulation of adaptive immune response	48	0.472209	6.79e-07	IL27RA, IL6ST, TBX21, TNFSF13, IL10, TGFB1, B2M, MAP3K7, NOD2, HLX, IL4R, IFNG, IL1B, RARA, DPP4, SPN, FOXJ1, IL27, CD40, CD86, TNFSF13B, CD80, IL20RB, IL12A, TNFSF12-TNFSF13, CD226, TRAF2, C3, FCER2, IL7R, ADA, STAT6, SLC11A1, TAP2, FCER1G, BCL6, TRAF6, FCER1A, PTPRC, GIMAP5, TNFRSF13C, MALT1, IDO1, FOXP3, GIMAP1, P2RX7, HSPD1, SASH3, IL2
	GO:0002520~immune system development	185	1.81997	7.21115e-07	XRCC5, XRCC4, WNT3A, MMP9, XRCC6, FGF10, PTPN22, ITPKB, CIAPIN1, CBFB, TGFB1, IL10, CTNNB1, TGFB2, CTNNBL1, IL31RA, IL11, BAK1, ACIN1, FAS, SPN, SYK, TTC7A, CD3D, CD3E, LIG1, TAZ, FUT10, RELB, LIG3, EOMES, DLL1, SIX4, TACC3, MYH9, BCL2L11, DCLRE1C, PGM3, RPS19, CD40LG, VEGFA, ADD2, TWSG1, BLM, ONECUT1, SOX4, SOX6, ITGB1, CD74, ADA, TIMP1, DOCK2, HOXA3, ZAP70, RTKN2, NKX3-2, HOXA9, TRAF6, RUNX1, N…
	GO:0042129~regulation of T cell proliferation	52	0.511559	7.97396e-07	IL6ST, IL18, PAWR, PNP, SCGB1A1, SHH, TGFB1, IL10, CASP3, CDKN2A, IFNG, IL1B, EBI3, SPN, SYK, FOXJ1, CD3E, EFNB1, IL27, IL21, PDCD1LG2, CARD11, NCK2, PRKCQ, IL20RB, TNFSF13B, CD80, NCK1, IL12A, RIPK2, IL12B, VSIG4, ICOSLG, BLM, ERBB2, VCAM1, SFTPD, ZAP70, CD28, PTPRC, IL6, IL2RA, CD276, CTLA4, TNFRSF13C, IDO1, FOXP3, BTLA, CORO1A, CBLB, CD274, IL2
	GO:0002250~adaptive immune response	62	0.609936	8.55724e-07	XRCC4, NBN, CD8A, IL18, CRP, TLR4, NFKB2, LY9, TLR6, HLA-DMA, C1QC, IL10, TLR8, NOD2, MYD88, CFI, FAS, EBI3, ICAM1, BCL10, CRTAM, C4A, SLA2, RELB, SERPING1, PRKCD, C1QA, C8B, C1QB, IL18BP, UNC13D, CD40LG, VEGFA, ADAM17, AICDA, IL12B, HLA-DRA, C7, C9, C3, C6, C1R, C1S, CD74, SLC11A1, BCL3, FCER1G, C2, INPP5D, TRAF6, CD27, EXO1, MSH6, CR1, CR2, SWAP70, MSH2, C4BPB, C4BPA, CD55, C1RL, HSPD1
	GO:0002460~adaptive immune response based on somatic recombination of immune receptors built from immunoglobulin superfamily domains	62	0.609936	8.55724e-07	XRCC4, NBN, CD8A, IL18, CRP, TLR4, NFKB2, LY9, TLR6, HLA-DMA, C1QC, IL10, TLR8, NOD2, MYD88, CFI, FAS, EBI3, ICAM1, BCL10, CRTAM, C4A, SLA2, RELB, SERPING1, PRKCD, C1QA, C8B, C1QB, IL18BP, UNC13D, CD40LG, VEGFA, ADAM17, AICDA, IL12B, HLA-DRA, C7, C9, C3, C6, C1R, C1S, CD74, SLC11A1, BCL3, FCER1G, C2, INPP5D, TRAF6, CD27, EXO1, MSH6, CR1, CR2, SWAP70, MSH2, C4BPB, C4BPA, CD55, C1RL, HSPD1
	GO:0042254~ribosome biogenesis	91	0.895229	8.70956e-07	EIF6, RNASEN, NAF1, RNASEL, RPL14, UTP18, GAR1, LSM6, UTP15, GNL3L, EIF2A, C18ORF22, EBNA1BP2, DCAF13, CDKN2A, WDR36, DKC1, RRP1B, RPLP0, TFB2M, GNL2, FTSJ1, FTSJ2, IMP4, FTSJ3, RPL35A, KRR1, GTPBP4, RRP1, EMG1, GTPBP5, NIP7, EXOSC4, BYSL, EXOSC5, EXOSC2, EXOSC3, RRP8, RRP9, ISG20L2, MRTO4, RCL1, EIF4A3, PA2G4, RPS19, NOP2, RPS16, RPS17, UTP6, ERI1, BOP1, FCF1, DIMT1L, BMS1, MINA, EXOSC10, UTP11L…
	GO:0010740~positive regulation of protein kinase cascade	119	1.17068	8.78584e-07	FGF19, SLC44A2, TMEM189-UBE2V1, IL6ST, TSPAN6, TLR3, LPAR3, LPAR2, TLR4, LPAR1, ITSN1, TLR6, TGFB1, IL31RA, TGFB2, IL11, CTNNB1, MAP3K7, ZFP91, MYD88, IFNG, IL1B, GPR89A, BCL10, IL29, BST2, GOLT1B, RELA, FADD, PIM2, FGF21, CD40, IL20, TRIM38, ATP2C1, F3, RIPK2, NEK6, LITAF, ERBB3, ERBB2, UBE2V1, KCNRG, LIF, ADRB3, TRAF7, TRAF6, TRAF5, AXIN1, CFLAR, CARD9, LGALS1, DUSP22, MALT1, ECM1, LGALS9, TRAD…
	GO:0002757~immune response-activating signal transduction	45	0.442696	9.80142e-07	C3AR1, MICB, MICA, BCAR1, CD247, TLR2, KLRK1, NFKBIA, PTPN22, TLR3, CACNB3, TLR4, TLR6, TLR7, MAP3K7, IRAK3, NOD2, MYD88, TICAM1, ZAP70, SPG21, SH2B2, TRAF6, SYK, IRAK2, BCL10, IRAK1, PTPRC, LYN, CD3E, THEMIS, RELA, SLA2, MALT1, NFAM1, THY1, CD19, PSEN1, LAX1, IKBKG, PLCG2, RIPK2, CD79A, HSPD1, CLEC7A
	GO:0002822~regulation of adaptive immune response based on somatic recombination of immune receptors built from immunoglobulin superfamily domains	47	0.462371	1.0979e-06	TRAF2, IL27RA, C3, FCER2, TBX21, TNFSF13, IL7R, TGFB1, IL10, ADA, B2M, MAP3K7, STAT6, SLC11A1, NOD2, IL4R, TAP2, HLX, IFNG, FCER1G, IL1B, RARA, BCL6, TRAF6, SPN, DPP4, FCER1A, PTPRC, GIMAP5, FOXJ1, IL27, TNFRSF13C, MALT1, CD40, IDO1, FOXP3, GIMAP1, P2RX7, CD86, TNFSF13B, IL20RB, CD80, IL12A, HSPD1, TNFSF12-TNFSF13, CD226, SASH3, IL2
	GO:0002703~regulation of leukocyte mediated immunity	51	0.501722	1.26431e-06	IL27RA, TBX21, TNFSF13, TGFB1, IL10, B2M, MAP3K7, SH2D1A, NOD2, HMOX1, IFNG, IL1B, MS4A2, DPP4, SPN, LAG3, SYK, CRTAM, FOXJ1, STXBP2, CD40, IL21, NCR1, NCR3, UNC13D, IL20RB, PRAM1, IL12A, IL12B, TNFSF12-TNFSF13, CD226, TRAF2, ADORA2B, C3, FCER2, KLRK1, IL7R, STAT6, TAP2, FCER1G, BCL6, TRAF6, FCER1A, PTPRC, GIMAP5, MALT1, FOXP3, GIMAP1, P2RX7, HSPD1, SASH3, IL2
	GO:0051173~positive regulation of nitrogen compound metabolic process	396	3.89572	1.38213e-06	XRCC6, NAA15, HOXD13, RORB, CITED4, HOXD10, CTNNB1, BSX, BRPF1, AGTR2, FOXF2, DDAH1, CCNA2, NODAL, MED12, MED14, MED13, MECOM, JUN, MED17, VGLL2, NFKBIA, T, IL17A, TCF4, TCF3, DVL3, UTF1, ESRRA, MAP2K1, MAP2K3, USF1, TNNI2, AREG, FOXI1, ELF1, HNF1B, ELF4, SPI1, TP63, CCNE1, TICAM1, MYC, SERTAD1, SERTAD2, ATF7IP, AVP, AR, TP53, TTF1, GTF2H1, TAF11, INHBA, EREG, USP21, FOXC1, CAND1, TNFSF12-TNFSF13…
	GO:0042108~positive regulation of cytokine biosynthetic process	42	0.413182	1.39101e-06	TNF, TLR1, TLR3, TNFRSF8, TLR4, TLR6, TLR7, TLR8, TLR9, AZU1, REL, HMOX1, TICAM1, IFNG, IL1B, BCL3, CD4, TRAF6, LTB, EBI3, SPN, IL1A, CD28, SYK, FCER1A, BCL10, CD3E, IL27, RELA, CEBPG, ELANE, TNFRSF13C, CD276, IL21, CARD11, PRKCQ, CD86, EREG, CD80, IRF1, IL12B, IRF4
	GO:0043122~regulation of I-kappaB kinase/NF-kappaB cascade	81	0.796852	1.41343e-06	SLC44A2, TMEM189-UBE2V1, SLC20A1, TSPAN6, TLR3, GJA1, FASLG, TLR4, LPAR1, TLR6, CANT1, MAP3K7, NOD2, NOD1, MYD88, HMOX1, TICAM1, CASP8, RHOA, IL1B, RHOC, CASP1, LTB, LTA, GPR89A, RHOH, BCL10, LTBR, BST2, GOLT1B, C9ORF89, RELA, FADD, PIM2, CD40, TMEM189, ECT2, FLNA, CARD11, TRIM38, TNFRSF10B, ATP2C1, RIPK1, RIPK2, EEF1D, TNFAIP3, NEK6, TNF, LITAF, UBE2V1, TFG, FKBP1A, KCNRG, TNFRSF1A, MAP3K3, REL,…
	GO:0016071~mRNA metabolic process	239	2.35121	1.43306e-06	SCAF1, EIF2C2, U2AF2, LSM6, SYNCRIP, WTAP, SART1, NONO, DCPS, SFRS7, SFRS4, DNAJB11, DHX38, RBM8A, SFRS8, SFRS9, WDR77, U2AF1, LSM2, DHX35, CCAR1, SF3B14, PTBP1, SFRS1, SFRS3, SFRS2, AQR, SERBP1, VEGFA, SIP1, EIF2C3, EIF2C4, FUS, FIP1L1, IGF2BP1, HSPA1A, HSPA1B, NAA38, XAB2, HNRNPA3, SLC11A1, MOV10, SFRS15, C19ORF29, ISY1, PABPC3, PABPC1, PRPF40A, DHX8, DHX9, TSEN54, PAIP1, HRNBP3, HNRNPA1, UPF3B…
	GO:0010628~positive regulation of gene expression	360	3.54156	1.54535e-06	CDX1, CDX2, XRCC6, NAA15, HOXD13, RORB, CITED4, SHH, HOXD10, CTNNB1, BSX, BRPF1, FOXF2, IFNG, ABRA, CREB3L4, RARB, FOXO3B, SUPT5H, CCNA2, RARG, RAN, NODAL, MED12, MED14, MED13, MECOM, TBR1, PPARGC1B, HES1, MED17, JUN, VEGFA, VGLL2, PIAS2, PRDM1, TGFB1I1, TMX1, HOXA13, NFKBIA, AFAP1L2, LIF, PLAGL1, NR1H2, T, TCF21, SLC11A1, IL17A, NKX2-1, AGRN, TCF4, NKX2-5, DNMT3B, TCF3, NKX2-2, NKX2-3, HNRNPAB, …
	GO:0002697~regulation of immune effector process	77	0.757501	1.68603e-06	MICB, MASP1, IL27RA, CD8B, TBX21, AP2S1, TNFSF13, APOBEC3G, APOBEC3F, IL10, TGFB1, B2M, MAP3K7, SH2D1A, NOD2, HMOX1, IFNG, MS4A2, IL1B, NOS2, LBP, IL13RA1, LAG3, DPP4, SPN, SYK, ICAM1, BCL10, CRTAM, FOXJ1, IL27, STXBP2, SERPING1, CD40, IL21, NCR1, NCR3, TARBP2, CD37, UNC13D, IL20RB, CD40LG, PRAM1, IL12A, IL12B, TNFSF12-TNFSF13, CD226, TRAF2, TNF, ADORA2B, C3, FCER2, PML, KLRK1, IL7R, TNFRSF4, STA…
	GO:0007059~chromosome segregation	64	0.629611	1.84229e-06	KIFC1, KIF25, PTTG2, CTCF, PTTG1, TTN, LATS1, STRA8, DDX11, SEH1L, INCENP, STAG3, NUP37, TOP2A, CDCA5, ZW10, STAG1, DSN1, SGOL2, SGOL1, PAPD7, NUSAP1, UBE2I, ESPL1, SRPK1, NCAPD3, NCAPD2, CHMP1A, MAD2L1, PSEN1, RIOK3, ZWINT, AKAP8, NUP43, NEK6, TOP3B, DSCC1, CCDC99, NEK2, SPC25, NCAPH, NIPBL, HJURP, NCAPG, SKA3, SKA1, BUB3, PINX1, CENPO, DLGAP5, NUF2, KIF18A, CENPF, BIRC5, NDC80, CENPE, SMC2, SMC…
	GO:0048534~hemopoietic or lymphoid organ development	174	1.71176	1.84936e-06	XRCC5, XRCC4, WNT3A, MMP9, FGF10, PTPN22, ITPKB, CIAPIN1, CBFB, TGFB1, IL10, CTNNB1, TGFB2, IL31RA, IL11, BAK1, ACIN1, FAS, SPN, SYK, TTC7A, CD3D, CD3E, TAZ, RELB, FUT10, EOMES, DLL1, SIX4, TACC3, MYH9, BCL2L11, DCLRE1C, PGM3, RPS19, CD40LG, VEGFA, ADD2, TWSG1, BLM, ONECUT1, SOX4, SOX6, ITGB1, CD74, ADA, TIMP1, DOCK2, HOXA3, ZAP70, RTKN2, NKX3-2, HOXA9, TRAF6, RUNX1, NKX2-5, TCF3, BLNK, NKX2-3, B…
	GO:0009615~response to virus	82	0.80669	1.85553e-06	XPO1, MICA, APOBEC1, ZC3HAV1, DUOX2, TLR3, APOBEC3G, APOBEC3F, CXCL12, TLR7, TLR8, TLR9, ISG20, TRIM5, ISG15, IFNE, CXCR4, IFNG, TICAM1, IFNK, MX1, MX2, FOSL1, IFNGR2, IFNGR1, ABCE1, SPACA3, BST2, IL29, RELA, IFI44, CCL4L2, IFI16, NLRP3, LILRB1, IFNAR2, UNC13D, XPR1, IFNB1, C19ORF2, EIF2AK2, IFIH1, TNF, FGR, RPS15A, CCL8, RSAD2, IVNS1ABP, CCL5, BANF1, CCL4, IFI35, IRAK3, CCL22, IFNA1, IL23A, DEFA…
	GO:0030098~lymphocyte differentiation	78	0.767339	2.23926e-06	XRCC4, LRRC8A, CD8A, PTPN22, ITPKB, HLA-DMA, PAX1, CBFB, IL10, TGFB1, IL11, FLT3LG, CTNNB1, BAK1, CLCF1, FAS, SPN, RHOH, SYK, CD3D, CD3E, RELB, TP53, EOMES, NFAM1, DCLRE1C, CARD11, CD40LG, LCK, ADAM17, AICDA, IL12B, TSHR, NHEJ1, GPR183, BLM, ONECUT1, RAG1, SOX4, PRKDC, IL7R, ITGB1, ADA, CD74, VCAM1, DOCK2, BCL2, BCL11B, ZAP70, BCL3, BCL6, CD4, TCF3, NKX2-3, CD28, BLNK, PTPRC, KLF6, GIMAP5, IKZF1,…
	GO:0010627~regulation of protein kinase cascade	167	1.64289	2.48508e-06	FGF19, SLC44A2, ZAK, TMEM189-UBE2V1, IL6ST, EDN1, TSPAN6, LPAR3, TLR3, TLR4, LPAR2, LPAR1, ITSN1, TLR6, TGFB1, CTNNB1, TGFB2, IL31RA, IL11, MAP3K7, ZFP91, MAP3K6, MYD88, GRIN2B, MDFIC, IFNG, GAB1, IL1B, GPR89A, SYK, DBNL, BCL10, IL29, BST2, GOLT1B, KIAA1804, RELA, SOCS1, MYLK2, FADD, PIM2, FGF21, CD40, IL20, TRIM38, MAP4K5, ATP2C1, F3, RIPK2, TNFAIP3, NEK6, CAV3, CAV1, DRD3, LITAF, ERBB3, ERBB2, …
	GO:0051726~regulation of cell cycle	215	2.1151	2.84275e-06	PTGS2, EDN1, BTC, BAK1, H2AFX, CCNA2, PTPRK, GTPBP4, ROCK2, SKP2, PIM1, MYLK2, PIM3, ESPL1, RAD9A, RAD1, MAD2L1, UHRF2, PRDM4, ALOX15B, JUN, ZWINT, FOXG1, MAD2L2, NEK6, HOXA13, NEK2, AFAP1L2, CHEK1, BOP1, CHEK2, CALR, RCC1, OBFC2A, SCRIB, CDC37, LIF, HEXIM1, FBXO6, FBXO5, TCF3, BMP4, TP53BP2, SMAD6, SPHK1, SMAD3, ATR, GAS1, OBFC2B, ETS1, BMP7, CCNT1, LATS1, LATS2, GTSE1, CDT1, CCNE2, TRIAP1, STRA…
	GO:0042035~regulation of cytokine biosynthetic process	59	0.580423	3.02397e-06	TLR1, TLR3, TLR4, TLR6, TLR7, IL10, TLR8, TLR9, HMOX1, TICAM1, IFNG, IL1B, LTB, SPN, EBI3, LAG3, IL1A, SYK, BCL10, CD3E, FOXJ1, IL27, RELA, ELANE, IL21, SIGIRR, CARD11, PRKCQ, INHBA, CD86, MAST2, CD80, EREG, IL12B, TNF, TNFRSF8, IGF2BP1, IGF2BP2, IGF2BP3, AZU1, REL, SFTPD, BCL3, CD4, INPP5D, TRAF6, CD28, FCER1A, IL6, CEBPB, CARD9, MAP2K3, CEBPG, TNFRSF13C, CD276, FOXP3, NLRP12, IRF1, IRF4
	GO:0045944~positive regulation of transcription from RNA polymerase II promoter	238	2.34137	3.24138e-06	CDX1, XRCC6, HOXD13, HOXD10, SHH, CTNNB1, BSX, ABRA, CREB3L4, RARB, SUPT5H, FOXO3B, RARG, NODAL, MED12, MED14, MED13, MECOM, TBR1, PPARGC1B, HES1, JUN, MED17, VEGFA, VGLL2, HOXA13, NFKBIA, NR1H2, PLAGL1, LIF, T, SLC11A1, IL17A, NKX2-1, AGRN, TCF3, NKX2-5, NKX2-2, NKX2-3, PLAGL2, NR1H3, BMP4, BMP3, KLF6, UTF1, ESRRA, IKZF2, IKZF1, MAML1, CREBBP, MAML2, SMAD3, SMAD2, SMAD1, USF1, DLX2, NOTCH1, RNF4…
	GO:0045089~positive regulation of innate immune response	40	0.393507	3.75145e-06	MICA, KLRK1, TLR2, NFKBIA, TLR3, TLR4, TLR6, TLR7, TLR8, IRAK3, SH2D1A, NOD2, MYD88, TICAM1, IFNK, LBP, LAG3, POLR3G, IRAK2, IRAK1, BCL10, CRTAM, CARD9, GIMAP5, RELA, IL21, POLR3C, POLR3B, GIMAP1, CD1D, POLR3D, NCR3, EREG, IFNB1, IL12A, RIPK2, IL12B, CLEC7A, HSPD1, CD226
	GO:0034660~ncRNA metabolic process	155	1.52484	3.88646e-06	RNASEN, RPP38, NAF1, RNASEL, TARS2, RPL14, LSM6, TRMT2B, MAEL, INTS1, INTS2, IARS2, INTS8, CDKN2A, INTS5, INTS4, CLP1, INTS7, TFB2M, RPP30, IMP4, RPP25, KRR1, RPL35A, YARS, CARS, RRP1, GTPBP3, DARS, RPP21, EMG1, AARS, RRP8, RRP9, SARS2, PA2G4, RPS19, NOP2, RPS16, RPS17, RARS, YARS2, CPSF3L, ELAC2, PUS1, BOP1, LIN28A, LIN28B, KARS, PUS7, WDR55, RPS28, RPL7, METTL1, QTRTD1, NPM3, TDRD1, RPS24, UTP2…
	GO:0006260~DNA replication	131	1.28874	3.99994e-06	DBF4, RBM4, RNASEH1, C16ORF75, MCM10, IGHMBP2, PRIM1, TOP1, DNTT, CTGF, PRIM2, DNAJC2, RBMS1, POLH, POLG, DTL, CHTF8, LIG1, POLE, LIG3, RAD9B, RAD9A, RNASEH2A, RMI1, C10ORF2, ORC1L, RAD1, RFC5, PNKP, RFC3, RFC4, RFC2, TNFAIP1, DSCC1, TMX1, ACHE, HMGB2, BLM, DNAH14, MRE11A, TIPIN, CHEK1, TK1, POLE2, POLE3, ORC6L, POLN, EGF, POLQ, ATRIP, GINS1, GINS2, PHB, GINS3, GINS4, BRCA2, WRN, ATR, BRCA1, TNKS…
	GO:0048562~embryonic organ morphogenesis	96	0.944417	4.75445e-06	NOG, HMX2, MYO7A, WNT3A, USH1G, EDN1, PRRX1, TGFB3, FGF10, PRRX2, GLI2, ZIC1, PAX2, GLI3, HOXD10, GLI1, MEN1, WNT1, SPRY2, ATOH1, KCNQ4, OSR2, HOXC9, CHRNA9, HOXC4, HLX, CHST11, GATA4, POU4F3, RARB, ALX4, COL11A1, ALX3, MYC, ALX1, CDH23, SATB2, TBX15, MYO6, RARG, GSC, OTX1, NODAL, VAX2, SIX4, PTPRQ, EYA1, HOXD3, CLIC5, HOXD4, FOXG1, TFAP2A, WNT9A, HMX3, SOX2, TCF7L2, TCF21, HOXA1, HOXA2, HOXA3, H…
	GO:0007126~meiosis	74	0.727988	5.12478e-06	ADCY3, NBN, XRCC2, ZFP42, MAEL, OSGIN2, RBM7, MEI1, STRA8, PSMC3IP, PIWIL1, PIWIL2, STAG3, H2AFX, PIWIL3, CCNA1, FANCA, ZW10, TAF1L, SGOL2, SGOL1, LIG3, MND1, ESPL1, PIM2, MYH9, RAD52, BOLL, RAD51, RAD1, PRDM9, SLC26A8, EREG, SYCP3, FANCD2, TOP3A, DMC1, HSD3B7, NEK2, MRE11A, CHEK1, SYCP1, RPA1, DUSP13, HSPA2, RAD51L1, OVOL1, FBXO43, FBXO5, MNS1, RAD51L3, LFNG, H1FOO, TDRD1, TRIP13, EXO1, MSH6, MK…
	GO:0051327~M phase of meiotic cell cycle	74	0.727988	5.12478e-06	ADCY3, NBN, XRCC2, ZFP42, MAEL, OSGIN2, RBM7, MEI1, STRA8, PSMC3IP, PIWIL1, PIWIL2, STAG3, H2AFX, PIWIL3, CCNA1, FANCA, ZW10, TAF1L, SGOL2, SGOL1, LIG3, MND1, ESPL1, PIM2, MYH9, RAD52, BOLL, RAD51, RAD1, PRDM9, SLC26A8, EREG, SYCP3, FANCD2, TOP3A, DMC1, HSD3B7, NEK2, MRE11A, CHEK1, SYCP1, RPA1, DUSP13, HSPA2, RAD51L1, OVOL1, FBXO43, FBXO5, MNS1, RAD51L3, LFNG, H1FOO, TDRD1, TRIP13, EXO1, MSH6, MK…
	GO:0045935~positive regulation of nucleobase, nucleoside, nucleotide and nucleic acid metabolic process	381	3.74816	5.87271e-06	CDX1, CDX2, XRCC6, NAA15, HOXD13, RORB, CITED4, SHH, HOXD10, CTNNB1, BSX, BRPF1, APOE, FOXF2, IFNG, ABRA, H2AFX, CREB3L4, RARB, FOXO3B, SUPT5H, CCNA2, RARG, RAN, NODAL, MED12, MED14, MED13, CD40, MECOM, TBR1, PPARGC1B, HES1, MED17, JUN, VEGFA, PDGFRA, VGLL2, PIAS2, TGFB1I1, TMX1, HOXA13, NFKBIA, AFAP1L2, CALR, LIF, PLAGL1, NR1H2, T, TCF21, SLC11A1, IL17A, NKX2-1, AGRN, TCF4, NKX2-5, TCF3, NKX2-2,…
	GO:0000377~RNA splicing, via transesterification reactions with bulged adenosine as nucleophile	108	1.06247	6.03079e-06	NCBP2, NCBP1, RPL36A, U2AF2, SNRPD3, SNRPD1, SNRPD2, SMNDC1, SFRS7, SFRS4, DHX38, DDX23, RBM8A, CLP1, SFRS8, DNAJC8, SFRS9, WDR77, U2AF1, SRRM1, LSM2, DDX20, TGS1, CCAR1, SNRPA1, SF3B14, EFTUD2, MAGOH, HNRNPA2B1, PTBP1, SFRS1, LOC100130932, HNRNPR, SFRS3, HNRNPU, SFRS2, DDX39, SNRPB, SNRPA, CELF1, SNRPC, SNRPF, SIP1, SNRPE, SNRPG, BAT1, FUS, SNRPB2, NAA38, HNRNPL, HNRNPA3, HNRNPM, HNRNPK, HNRNPF,…
	GO:0000375~RNA splicing, via transesterification reactions	108	1.06247	6.03079e-06	NCBP2, NCBP1, RPL36A, U2AF2, SNRPD3, SNRPD1, SNRPD2, SMNDC1, SFRS7, SFRS4, DHX38, DDX23, RBM8A, CLP1, SFRS8, DNAJC8, SFRS9, WDR77, U2AF1, SRRM1, LSM2, DDX20, TGS1, CCAR1, SNRPA1, SF3B14, EFTUD2, MAGOH, HNRNPA2B1, PTBP1, SFRS1, LOC100130932, HNRNPR, SFRS3, HNRNPU, SFRS2, DDX39, SNRPB, SNRPA, CELF1, SNRPC, SNRPF, SIP1, SNRPE, SNRPG, BAT1, FUS, SNRPB2, NAA38, HNRNPL, HNRNPA3, HNRNPM, HNRNPK, HNRNPF,…
	GO:0000398~nuclear mRNA splicing, via spliceosome	108	1.06247	6.03079e-06	NCBP2, NCBP1, RPL36A, U2AF2, SNRPD3, SNRPD1, SNRPD2, SMNDC1, SFRS7, SFRS4, DHX38, DDX23, RBM8A, CLP1, SFRS8, DNAJC8, SFRS9, WDR77, U2AF1, SRRM1, LSM2, DDX20, TGS1, CCAR1, SNRPA1, SF3B14, EFTUD2, MAGOH, HNRNPA2B1, PTBP1, SFRS1, LOC100130932, HNRNPR, SFRS3, HNRNPU, SFRS2, DDX39, SNRPB, SNRPA, CELF1, SNRPC, SNRPF, SIP1, SNRPE, SNRPG, BAT1, FUS, SNRPB2, NAA38, HNRNPL, HNRNPA3, HNRNPM, HNRNPK, HNRNPF,…
	GO:0045941~positive regulation of transcription	347	3.41367	6.10612e-06	CDX1, CDX2, XRCC6, NAA15, HOXD13, RORB, CITED4, SHH, HOXD10, CTNNB1, BSX, BRPF1, FOXF2, IFNG, ABRA, CREB3L4, RARB, FOXO3B, SUPT5H, CCNA2, RARG, RAN, NODAL, MED12, MED14, MED13, MECOM, TBR1, PPARGC1B, HES1, MED17, JUN, VEGFA, VGLL2, PIAS2, TGFB1I1, TMX1, HOXA13, NFKBIA, AFAP1L2, LIF, PLAGL1, NR1H2, T, TCF21, SLC11A1, IL17A, NKX2-1, AGRN, TCF4, NKX2-5, TCF3, NKX2-2, NKX2-3, HNRNPAB, NR1H3, PLAGL2, …
	GO:0051321~meiotic cell cycle	75	0.737826	6.67734e-06	ADCY3, NBN, XRCC2, ZFP42, MAEL, OSGIN2, RBM7, MEI1, STRA8, PSMC3IP, PIWIL1, PIWIL2, STAG3, H2AFX, PIWIL3, TUBG1, CCNA1, FANCA, ZW10, TAF1L, SGOL2, SGOL1, LIG3, MND1, ESPL1, PIM2, MYH9, RAD52, BOLL, RAD51, RAD1, PRDM9, SLC26A8, EREG, SYCP3, FANCD2, TOP3A, DMC1, HSD3B7, NEK2, MRE11A, CHEK1, SYCP1, RPA1, DUSP13, HSPA2, RAD51L1, OVOL1, FBXO43, FBXO5, MNS1, RAD51L3, LFNG, H1FOO, TDRD1, TRIP13, EXO1, M…
	GO:0043123~positive regulation of I-kappaB kinase/NF-kappaB cascade	73	0.718151	7.3756e-06	SLC44A2, TMEM189-UBE2V1, SLC20A1, TSPAN6, TLR3, GJA1, FASLG, TLR4, LPAR1, TLR6, CANT1, MAP3K7, NOD2, NOD1, MYD88, HMOX1, TICAM1, CASP8, RHOA, IL1B, RHOC, CASP1, LTB, LTA, GPR89A, BCL10, LTBR, BST2, GOLT1B, RELA, FADD, PIM2, CD40, TMEM189, ECT2, FLNA, CARD11, TRIM38, TNFRSF10B, ATP2C1, RIPK1, RIPK2, EEF1D, NEK6, TNF, LITAF, UBE2V1, TFG, FKBP1A, KCNRG, TNFRSF1A, MAP3K3, REL, SLC35B2, TGM2, TRAF6, T…
	GO:0030216~keratinocyte differentiation	53	0.521397	7.46397e-06	LOR, HRNR, LCE3A, S100A7, LCE3D, KAZ, CDSN, CASP3, SHARPIN, LCE2D, ADAM9, TCHH, FOXN1, SCEL, EVPL, EREG, SPRR3, SPRR4, DSP, LCE3E, CSTA, SMARCA4, LCE5A, SPRR2G, SPRR2F, LCE1B, SFN, SPRR2E, SPRR2C, SPRR2D, SPRR2A, POU2F3, PPL, SPRR2B, TGM1, TGM3, AHNAK2, KRT2, POU3F1, IVL, MAP2K1, PPHLN1, ANXA1, LCE2C, LCE2B, LAMA3, LCE1E, LCE1F, SPRR1A, IRF6, FLG, SPRR1B, LCE1C, CNFN
	GO:0045088~regulation of innate immune response	45	0.442696	7.55967e-06	MICA, TLR2, KLRK1, NFKBIA, TLR3, TLR4, TLR6, TLR7, TLR8, IRAK3, SH2D1A, NOD2, MYD88, TICAM1, IFNK, LBP, LAG3, POLR3G, IRAK2, BCL10, IRAK1, CRTAM, CARD9, GIMAP5, RELA, SAMHD1, MYO1F, IGF2, SERPING1, IL21, POLR3C, NCR1, POLR3B, GIMAP1, NCR3, CD1D, POLR3D, EREG, IFNB1, IL12A, RIPK2, IL12B, HSPD1, CLEC7A, CD226
	GO:0002695~negative regulation of leukocyte activation	47	0.462371	7.71637e-06	LST1, HMGB3, ERBB2, PAWR, SCGB1A1, CD74, TGFB1, SHH, IL10, ZC3H8, IL31RA, CASP3, CDKN2A, HMOX1, IL4R, HLX, SFTPD, BCL6, INPP5D, FAS, RC3H1, SPN, LAG3, PAG1, GIMAP5, IL2RA, FOXJ1, FLT3, SLA2, TNFRSF13B, CTLA4, CD276, IDO1, FOXP3, GAL, PDCD1LG2, GIMAP1, BTLA, TIGIT, INHBA, BPI, CBLB, IL20RB, LAX1, CD274, VSIG4, IL2
	GO:0015931~nucleobase, nucleoside, nucleotide and nucleic acid transport	83	0.816527	7.82778e-06	ENY2, HNRNPA1L2, NCBP2, NCBP1, XPO1, AQP9, SLC22A12, EIF5A, GJA1, NUP188, SLC23A1, SEH1L, RBM8A, RAE1, MAGOHB, QKI, NUP37, GLE1, TPR, RAN, MAGOH, FMR1, HNRNPA2B1, NUP85, SENP2, HHEX, DDX39, EIF4A3, NUP205, EIF5AL1, THOC6, KHSRP, THOC4, THOC5, NUP107, THOC2, NUP43, THOC3, LRPPRC, MVP, THOC1, BAT1, ZC3H3, NXT1, NUP98, AGFG1, NUP160, NUP93, NXT2, SLC29A1, NUP214, SLC29A3, SLC29A2, SLC35B2, DDX19A, D…
	GO:0051240~positive regulation of multicellular organismal process	162	1.5937	8.69483e-06	PTGS2, IL6ST, SLC6A3, IL18, EDN2, PTGS1, BTC, EDN1, TGFB3, TLR2, TLR3, TLR4, TLR7, TGFB1, SHH, TGFB2, MAP3K7, AGTR2, MYD88, IFNG, GATA4, IL1B, RARA, AKIRIN2, IL1A, RPS27A, EGFR, BCL10, PMCH, MYLK2, CD40, IL21, CD38, HIF1A, CD40LG, F3, RIPK2, UBA52, TRAF2, CAV1, DRD1, CCL2, PANX1, ADORA2B, KLRK1, AFAP1L2, CCL5, PYDC1, SRF, ADA, ARNT, SLC11A1, ADRB3, FCER1G, TRAF6, NKX2-5, SPP1, B4GALT1, BMP4, CARD…
	GO:0034470~ncRNA processing	128	1.25922	9.20377e-06	RPP38, NAF1, RNASEL, EIF2C2, RPL14, LSM6, TRMT2B, INTS1, INTS2, INTS8, CDKN2A, INTS5, INTS4, CLP1, INTS7, RPP30, TFB2M, IMP4, RPP25, RPL35A, KRR1, RRP1, GTPBP3, RPP21, EMG1, AARS, RRP8, RRP9, PA2G4, RPS19, NOP2, RPS16, RPS17, CPSF3L, ELAC2, PUS1, BOP1, LIN28A, LIN28B, PUS7, WDR55, RPS28, RPL7, METTL1, QTRTD1, NPM3, RPS24, UTP23, TSEN54, MOCS3, TBL3, SMAD3, SSB, HEATR1, INTS12, SMAD2, SMAD1, NOP10…
	GO:0006259~DNA metabolic process	313	3.07919	9.59125e-06	XRCC5, XRCC4, XRCC3, XRCC2, MORF4, XRCC6, RNASEH1, C16ORF75, PTTG2, PTTG1, ISG20, PRIM1, NONO, GTF2H2C, CTGF, PRIM2, H2AFX, POLH, POLG, RAN, C11ORF30, LIG1, POLE, LIG3, RAD9B, RAD9A, C10ORF2, EEPD1, ESCO2, ORC1L, RAD1, RFC5, DCLRE1C, PNKP, RFC3, UHRF1, RFC4, DCLRE1B, RFC2, CD40LG, MYO18A, TNFRSF6B, RAD23B, TMX1, DNAH14, RAD23A, MRE11A, PPT1, CHEK1, OBFC2A, XAB2, BANF1, TK1, DNMT3L, FBXO6, POLN, F…
	GO:0030097~hemopoiesis	157	1.54452	1.02623e-05	XRCC5, XRCC4, WNT3A, MMP9, PTPN22, ITPKB, CIAPIN1, CBFB, TGFB1, IL10, CTNNB1, TGFB2, IL31RA, IL11, BAK1, ACIN1, FAS, SPN, SYK, CD3D, TTC7A, CD3E, TAZ, RELB, FUT10, EOMES, DLL1, TACC3, MYH9, DCLRE1C, PGM3, RPS19, CD40LG, VEGFA, ADD2, TWSG1, BLM, ONECUT1, SOX4, SOX6, ITGB1, CD74, ADA, TIMP1, DOCK2, ZAP70, RTKN2, HOXA9, TRAF6, RUNX1, TCF3, NKX2-5, BLNK, NKX2-3, BMP4, KLF6, IKZF1, MYO1E, TGFBR2, BRCA…
	GO:0032649~regulation of interferon-gamma production	28	0.275455	1.22245e-05	IL27RA, IL18, KLRK1, TLR3, SCGB1A1, TLR7, TLR8, TLR9, SLC11A1, NOD2, BCL3, RARA, EBI3, GIMAP5, CEBPG, IL27, CD276, TNFRSF13C, FOXP3, IL21, GIMAP1, INHBA, IL20RB, IL12A, RIPK2, HSPD1, IL12B, SASH3
	GO:0000819~sister chromatid segregation	33	0.324643	1.22787e-05	KIFC1, CCDC99, KIF25, NEK2, TTN, LATS1, NCAPH, NIPBL, DDX11, SEH1L, NCAPG, CDCA5, BUB3, ZW10, PINX1, DLGAP5, KIF18A, PAPD7, NUSAP1, ESPL1, CENPE, NDC80, SMC2, NCAPD3, SMC4, NCAPD2, CHMP1A, MAD2L1, ZWINT, RRS1, AKAP8, SMC1A, DSCC1
	GO:0043009~chordate embryonic development	212	2.08559	1.35601e-05	ALS2, XRCC4, NOG, CDX2, XRCC2, EDN1, INTS1, HOXD10, SHH, MAP3K7, G2E3, GRIN2B, CSDAP1, TWIST1, NKX2-6, NODAL, VANGL2, EOMES, PTPRR, MYH9, MECOM, BCL2L11, RIC8A, HES1, BTF3L1, NLE1, PDGFRA, TGIF1, PDGFRB, PRDM1, ELL, BCL2L1, XAB2, ADA, T, PFN1, DNMT3L, NKX2-5, DVL2, BMP4, TGFBR2, SMAD2, EN1, CELSR1, GAS1, DVL1, DLX2, DLX1, TULP3, SFRP2, KLF1, HNF1B, ACVRL1, ZEB2, GLI2, GLI3, YBX1, EDNRA, HSF1, CHS…
	GO:0016477~cell migration	180	1.77078	1.36984e-05	FGF19, CTHRC1, JUB, IL16, EDN2, S100A9, RPS6KB1, TNFSF13, PRKG1, GDNF, CXCL12, CD2AP, NR2E1, SHH, TGFB1, IL10, TGFB2, WNT2, WNT1, ATOH1, ROBO1, CTGF, IFNG, IL1B, S100A2, TWIST1, SYK, PTPRK, SATB2, ROCK1, BARHL1, EFNB1, NODAL, BARHL2, EMX2, SIX4, VAX1, MYH9, VEGFC, TNS3, HIF1A, TNS1, CD34, CCR4, SDCBP, PDGFRB, LAMC1, CAV2, DRD1, CCL2, TNFRSF12A, ASZ1, ITGA11, GIPC1, ITGB2, CX3CL1, CCL5, SRF, ITGB1…
	GO:0001501~skeletal system development	205	2.01672	1.38997e-05	CYP24A1, NOG, PDLIM7, PTGS2, EDN1, HOXD12, HOXD13, POSTN, SHH, HOXD10, CTNNB1, HOXD11, DSPP, CTGF, COL12A1, TWIST1, COL10A1, MATN3, NODAL, PRELP, PDGFRA, PDGFRB, STC1, EXT1, EXT2, EIF2AK3, ADAMTS4, IBSP, OSTF1, HOXA13, HOXA11, ACP5, ZNRD1, HOXA10, SPP2, SPP1, BMP4, BMP3, ESRRA, BMP1, LGALS3, KLF10, TGFBR2, SMAD3, EN1, SMAD1, GAS1, SHOX2, DLX2, DLX1, TULP3, DLX6, TRPS1, DLX5, BMP7, BMP8B, BMP5, TL…
	GO:0002449~lymphocyte mediated immunity	55	0.541072	1.54932e-05	XRCC4, NBN, CD8A, TUBB2C, CRP, LY9, HLA-DMA, C1QC, PRDX1, TLR8, NOD2, MYD88, FAS, CFI, ICAM1, BCL10, CRTAM, C4A, SLA2, SERPING1, PRKCD, C1QA, C8B, C1QB, UNC13D, CD40LG, AICDA, HLA-DRA, C7, C9, C3, C6, C1R, C1S, CD74, SLC11A1, TUBB, BCL3, FCER1G, C2, INPP5D, CD27, EXO1, MSH6, CR1, CR2, SWAP70, MSH2, CEBPG, C4BPB, C4BPA, SLAMF7, LOC442308, CD55, C1RL, HSPD1
	GO:0006928~cell motion	294	2.89228	1.70491e-05	JUB, CTHRC1, LYPD3, PTGS2, EDN2, TUBB2C, S100A9, PRKG1, CD2AP, SHH, ACTG1, CTGF, LTB4R, IFNG, VNN1, VNN2, SYK, TWIST1, S100A2, PTPRK, ROCK1, BARHL1, NODAL, EFNB1, EMX2, BARHL2, MYH9, TBR1, PLAUR, VEGFC, CATSPER4, CCR6, CCR4, CD34, CATSPER1, FOXG1, PDGFRB, EFNA5, MST1R, LAMC1, DNAH11, DNAH17, ERBB2, ITGA11, ASZ1, ARF6, EPHB3, CAPZB, EPHB1, SCRIB, EPHB2, ALCAM, ARX, MACF1, PVRL1, LHX2, RAC1, CKLF, …
	GO:0050866~negative regulation of cell activation	49	0.482046	1.78765e-05	HMGB3, LST1, ERBB2, PAWR, SCGB1A1, IL10, TGFB1, SHH, CD74, ZC3H8, IL31RA, CASP3, CDKN2A, APOE, IL4R, HMOX1, HLX, SFTPD, BCL6, NOS3, FAS, INPP5D, PAG1, LAG3, RC3H1, SPN, IL2RA, GIMAP5, FLT3, FOXJ1, SLA2, TNFRSF13B, CTLA4, CD276, IDO1, GAL, FOXP3, PDCD1LG2, GIMAP1, BTLA, TIGIT, INHBA, BPI, CBLB, IL20RB, LAX1, CD274, VSIG4, IL2
	GO:0048568~embryonic organ development	118	1.16085	1.82276e-05	HMX2, NOG, WNT3A, EDN1, TGFB3, FGF10, ZIC1, SHH, HOXD10, WNT1, ATOH1, HOXC9, CHRNA9, HOXC4, FOXF2, GATA4, RARB, CDH23, SATB2, MYO6, RARG, NODAL, EOMES, VAX2, SIX4, PTPRQ, HIF1A, HOXD3, VEGFA, HOXD4, FOXG1, TFAP2A, PRDM1, HMX3, SOX2, ADA, ARNT, T, TCF21, HOXA1, HOXA2, HOXA3, HOXA4, HOXA5, HOXA6, PRKRA, HOXA7, NKX3-2, OTOP1, MAFB, TGFBR2, GAS1, HOXB3, HOXB4, DLX2, PLK4, HOXB1, TULP3, HOXB7, HOXB8, …
	GO:0000070~mitotic sister chromatid segregation	32	0.314806	2.04555e-05	KIFC1, CCDC99, KIF25, NEK2, TTN, NCAPH, NIPBL, DDX11, SEH1L, NCAPG, CDCA5, BUB3, ZW10, PINX1, DLGAP5, KIF18A, PAPD7, NUSAP1, ESPL1, CENPE, NDC80, SMC2, NCAPD3, SMC4, NCAPD2, CHMP1A, MAD2L1, ZWINT, RRS1, AKAP8, SMC1A, DSCC1
	GO:0002443~leukocyte mediated immunity	65	0.639449	2.04725e-05	XRCC4, NBN, CD8A, TUBB2C, CRP, LY9, HLA-DMA, PRDX1, C1QC, TLR8, NOD2, MYD88, CFI, FAS, ICAM1, BCL10, CRTAM, LYN, C4A, SLA2, STXBP2, SERPING1, IL6R, PRKCD, C1QA, C8B, C1QB, UNC13D, CD40LG, VAMP7, ADAM17, AICDA, HLA-DRA, C7, YWHAZ, C9, C3, C6, C1R, C1S, CD74, SLC11A1, TUBB, BCL3, FCER1G, C2, INPP5D, CD27, EXO1, MSH6, IL6, CR1, CR2, SWAP70, MSH2, CEBPG, MYO1F, C4BPB, C4BPA, SLAMF7, LOC442308, DBH, L…
	GO:0048598~embryonic morphogenesis	197	1.93802	2.36459e-05	NOG, EDN1, GDF5, HOXD12, HOXD13, HOXD10, SHH, CTNNB1, HOXD11, MAP3K7, CHRNA9, RAB23, RARB, TWIST1, CDH23, RARG, NODAL, VANGL2, EOMES, MECOM, PTPRQ, HES1, VEGFC, FOXG1, TGIF1, TGFB1I1, EXT1, EXT2, HOXA13, HOXA11, T, PFN1, TCF21, MACF1, LHX1, HOXA10, DVL2, BMP4, TGFBR2, SMAD3, SMAD2, SKI, EN1, SMAD1, CELSR1, GAS1, NOTCH2, DLX2, NOTCH1, TULP3, DLX6, LAMA5, RNF2, DLX5, BMP7, FOXI1, KLF4, FGF8, MYO7A,…
	GO:0008285~negative regulation of cell proliferation	228	2.24299	2.53263e-05	RARRES3, NOG, RARRES1, PTGS2, AIF1, FGFRL1, STRN, ADORA1, SHH, CUL2, APOE, IFNG, RARB, IFNK, CUL1, PTPRK, GTPBP4, RARG, PTPRF, PTPRU, PDCD1LG2, VASH1, NME2, SIRPG, EIF2AK1, ALOX15B, NME1, IFNB1, CD33, JUN, PLA2G2A, TGIF1, TGFB1I1, PMP22, EIF2AK2, VSIG4, ENPP7, ERBB2, ASZ1, IFI30, CHEK1, BDKRB2, COL18A1, BMP4, PHB, KLF10, KLF11, TGFBR2, S100A11, SMAD3, SKI, SMAD2, GAS1, SMAD1, TAX1BP3, BTLA, NOTCH…
	GO:0002706~regulation of lymphocyte mediated immunity	44	0.432858	2.8781e-05	TRAF2, IL27RA, C3, FCER2, TBX21, KLRK1, TNFSF13, IL7R, TGFB1, IL10, B2M, MAP3K7, STAT6, SH2D1A, NOD2, TAP2, IFNG, FCER1G, IL1B, BCL6, TRAF6, LAG3, SPN, DPP4, FCER1A, PTPRC, CRTAM, GIMAP5, FOXJ1, MALT1, CD40, IL21, FOXP3, NCR1, GIMAP1, NCR3, P2RX7, IL20RB, IL12A, IL12B, HSPD1, TNFSF12-TNFSF13, CD226, SASH3, IL2
	GO:0051250~negative regulation of lymphocyte activation	44	0.432858	2.8781e-05	LST1, HMGB3, ERBB2, PAWR, SCGB1A1, CD74, TGFB1, SHH, IL10, ZC3H8, CASP3, CDKN2A, IL4R, HLX, SFTPD, BCL6, INPP5D, FAS, RC3H1, SPN, LAG3, PAG1, GIMAP5, IL2RA, FOXJ1, FLT3, SLA2, TNFRSF13B, CTLA4, CD276, IDO1, FOXP3, GAL, PDCD1LG2, GIMAP1, BTLA, TIGIT, INHBA, CBLB, IL20RB, LAX1, CD274, VSIG4, IL2
	GO:0006357~regulation of transcription from RNA polymerase II promoter	434	4.26955	3.0964e-05	XRCC6, HOXD13, MED20, HOXD10, CTNNB1, BSX, MED26, NODAL, BARHL2, MED12, MED14, MED13, HNF4G, MECOM, MED10, MED19, ZNF238, MED15, MED17, JUN, MED18, ZGLP1, TGIF1, VGLL2, NFKBIA, VPS72, T, PFN1, IL17A, HEXIM1, TCF4, TCF3, DMBX1, DNMT3A, TCF7, UTF1, ESRRA, MAP2K1, KLF10, KLF11, USF1, ELF1, HNF1B, HTATIP2, ELF4, SPI1, TP63, CREG1, BRD7, SPIB, MYC, ZNF496, TAF1L, ZNF281, ATF7IP, AR, TP53, TTF1, ZNF143…
	GO:0009792~embryonic development ending in birth or egg hatching	212	2.08559	3.16447e-05	ALS2, XRCC4, NOG, CDX2, XRCC2, EDN1, INTS1, HOXD10, SHH, MAP3K7, G2E3, GRIN2B, CSDAP1, TWIST1, NKX2-6, NODAL, VANGL2, EOMES, PTPRR, MYH9, MECOM, BCL2L11, RIC8A, HES1, BTF3L1, NLE1, PDGFRA, TGIF1, PDGFRB, PRDM1, ELL, BCL2L1, XAB2, ADA, T, PFN1, DNMT3L, NKX2-5, DVL2, BMP4, TGFBR2, SMAD2, EN1, CELSR1, GAS1, DVL1, DLX2, DLX1, TULP3, SFRP2, KLF1, HNF1B, ACVRL1, ZEB2, GLI2, GLI3, YBX1, EDNRA, HSF1, CHS…
	GO:0032774~RNA biosynthetic process	190	1.86916	3.24914e-05	SCAF1, CDX2, HOXD13, MED24, PTTG2, PTTG1, TAF7L, PRIM1, TAF5L, GTF2H2C, MED26, PRIM2, SUPT5H, TADA2A, RREB1, TAF4B, MED12, MED14, MED13, HNF4G, C10ORF2, BTF3L1, PRDM4, PTRF, ABT1, MED17, TGFB1I1, ELL, STON1-GTF2A1L, PIR, KLF5, KLF11, USF1, POLRMT, ZNF217, TCEB3B, ETS1, TRPS1, SUPT16H, PARP1, ZNF219, TAF1B, TAF1C, TAF1A, ELF3, ELF5, TCOF1, CCNT1, NFKB1, YBX1, YBX2, MYC, TAF1L, BATF3, SNAPC5, AR, C…
	GO:0051028~mRNA transport	65	0.639449	3.79888e-05	ENY2, NCBP2, HNRNPA1L2, NCBP1, XPO1, EIF5A, NUP188, SEH1L, RBM8A, RAE1, QKI, MAGOHB, NUP37, GLE1, TPR, MAGOH, FMR1, NUP85, SENP2, DDX39, EIF4A3, HHEX, EIF5AL1, NUP205, THOC6, KHSRP, THOC4, NUP107, THOC5, THOC2, THOC3, NUP43, LRPPRC, MVP, THOC1, BAT1, ZC3H3, NUP98, AGFG1, NUP160, NUP93, NXT2, NUP214, DDX19A, DDX19B, NUP50, NUP54, RANBP17, UPF2, NUP153, UPF1, MYO1C, SMG5, RGPD4, SMG7, RGPD3, SFRS13…
	GO:0006397~mRNA processing	204	2.00689	4.04296e-05	SCAF1, EIF2C2, U2AF2, LSM6, SYNCRIP, WTAP, SART1, NONO, SFRS7, SFRS4, DHX38, RBM8A, SFRS8, WDR77, SFRS9, U2AF1, LSM2, DHX35, CCAR1, SF3B14, PTBP1, SFRS1, SFRS3, SFRS2, AQR, SIP1, FUS, FIP1L1, NAA38, XAB2, HNRNPA3, SFRS15, MOV10, C19ORF29, ISY1, PABPC1, PRPF40A, DHX8, DHX9, TSEN54, HRNBP3, HNRNPA1, UPF3B, LOC728643, POP4, SNRNP25, ADAR, DGCR14, YBX1, QKI, TFIP11, ZFP36, PRPF31, SNUPN, SF1, TTF2, S…
	GO:0006403~RNA localization	73	0.718151	4.27528e-05	ENY2, NCBP2, HNRNPA1L2, NCBP1, XPO1, EIF5A, NUP188, SEH1L, RBM8A, RAE1, QKI, MAGOHB, NUP37, GLE1, TPR, RAN, MAGOH, FMR1, HNRNPA2B1, NUP85, SENP2, DDX39, EIF4A3, HHEX, NUP205, EIF5AL1, THOC6, KHSRP, THOC4, THOC5, NUP107, THOC2, NUP43, THOC3, LRPPRC, MVP, THOC1, BAT1, ZC3H3, NXT1, NUP98, AGFG1, NUP160, NUP93, IGF2BP1, STAU1, NXT2, NUP214, DDX19A, DDX19B, NPM1, NUP50, NUP54, XPOT, RANBP17, UPF2, NUP…
	GO:0032946~positive regulation of mononuclear cell proliferation	45	0.442696	4.29062e-05	BLM, IL6ST, IL18, CSF1, TNFRSF4, PNP, ADA, VCAM1, IFNG, TICAM1, ZAP70, IL1B, BCL6, IL13RA1, TCF3, EBI3, SPN, CD28, SYK, PTPRC, IL6, IL2RA, IL7, CD3E, EFNB1, TNFRSF13C, CD276, CD40, IL21, PDCD1LG2, CARD11, NCK2, PRKCQ, CD38, CORO1A, CDKN1A, TNFSF13B, CD80, NCK1, IL12A, RIPK2, IL12B, ICOSLG, SASH3, IL2
	GO:0019724~B cell mediated immunity	45	0.442696	4.29062e-05	XRCC4, C7, NBN, C9, C3, C6, CRP, C1R, LY9, C1S, HLA-DMA, C1QC, CD74, TLR8, NOD2, MYD88, BCL3, FCER1G, INPP5D, C2, CFI, FAS, CD27, EXO1, MSH6, BCL10, CR1, CR2, C4A, SWAP70, MSH2, SLA2, SERPING1, C4BPB, C4BPA, PRKCD, C1QA, C1QB, C8B, CD55, CD40LG, C1RL, AICDA, HSPD1, HLA-DRA
	GO:0070665~positive regulation of leukocyte proliferation	45	0.442696	4.29062e-05	BLM, IL6ST, IL18, CSF1, TNFRSF4, PNP, ADA, VCAM1, IFNG, TICAM1, ZAP70, IL1B, BCL6, IL13RA1, TCF3, EBI3, SPN, CD28, SYK, PTPRC, IL6, IL2RA, IL7, CD3E, EFNB1, TNFRSF13C, CD276, CD40, IL21, PDCD1LG2, CARD11, NCK2, PRKCQ, CD38, CORO1A, CDKN1A, TNFSF13B, CD80, NCK1, IL12A, RIPK2, IL12B, ICOSLG, SASH3, IL2
	GO:0051094~positive regulation of developmental process	179	1.76094	4.33307e-05	XRCC5, MYOD1, XRCC4, CDX2, XRCC2, THRB, PDLIM7, IL6ST, GDF5, XRCC6, BTC, TGFB3, RPS6KB1, TNFSF13, ITPKB, PNP, SHH, SART1, TGFB1, CTNNB1, TGFB2, HOXD11, ZFP91, ATOH1, CDKN2B, ROBO1, GATA6, ADIG, GATA4, IL1B, VNN1, CHRNA7, ROBO2, RARA, ACIN1, FOXO3B, DDAH1, FNDC3B, IL1A, ADAM9, SYK, PTPRF, SOCS3, ADAMTS20, RELA, PLXNB2, EOMES, IL21, VASH2, NUMBL, IL20, VEGFC, NME2, CD36, HIF1A, SERPINF1, NME1, F3, …
	GO:0006351~transcription, DNA-dependent	187	1.83965	4.58511e-05	SCAF1, CDX2, THRB, MED24, HOXD13, PTTG2, TBP, NR2E3, PTTG1, CBFB, TAF7L, GTF2E1, GTF2E2, TAF5L, ATOH1, CDKN2A, GTF2H2C, GATA3, TARDBP, MED26, GATA4, TFB2M, SUPT5H, PHRF1, POU2AF1, TADA2A, RREB1, TAF4B, MED12, MED14, HNF4G, MED13, C10ORF2, AHR, BTF3L1, ADRM1, HIF1A, PTRF, PRDM4, ABT1, MED17, TGFB1I1, NFE2L2, NFE2L3, MYNN, XRN2, ELL, ARNT, STON1-GTF2A1L, TROVE2, TCERG1, PIR, NKX3-2, NPM3, SKIL, RUN…
	GO:0051236~establishment of RNA localization	71	0.698475	4.81655e-05	ENY2, NCBP2, HNRNPA1L2, NCBP1, XPO1, EIF5A, NUP188, SEH1L, RBM8A, RAE1, QKI, MAGOHB, NUP37, GLE1, TPR, RAN, MAGOH, FMR1, HNRNPA2B1, NUP85, SENP2, DDX39, EIF4A3, HHEX, NUP205, EIF5AL1, THOC6, KHSRP, THOC4, NUP107, THOC5, THOC2, NUP43, THOC3, LRPPRC, MVP, THOC1, BAT1, ZC3H3, NXT1, NUP98, AGFG1, NUP160, NUP93, NXT2, NUP214, DDX19A, DDX19B, NPM1, NUP50, NUP54, XPOT, RANBP17, UPF2, NUP153, UPF1, MYO1C…
	GO:0050658~RNA transport	71	0.698475	4.81655e-05	ENY2, NCBP2, HNRNPA1L2, NCBP1, XPO1, EIF5A, NUP188, SEH1L, RBM8A, RAE1, QKI, MAGOHB, NUP37, GLE1, TPR, RAN, MAGOH, FMR1, HNRNPA2B1, NUP85, SENP2, DDX39, EIF4A3, HHEX, NUP205, EIF5AL1, THOC6, KHSRP, THOC4, NUP107, THOC5, THOC2, NUP43, THOC3, LRPPRC, MVP, THOC1, BAT1, ZC3H3, NXT1, NUP98, AGFG1, NUP160, NUP93, NXT2, NUP214, DDX19A, DDX19B, NPM1, NUP50, NUP54, XPOT, RANBP17, UPF2, NUP153, UPF1, MYO1C…
	GO:0050657~nucleic acid transport	71	0.698475	4.81655e-05	ENY2, NCBP2, HNRNPA1L2, NCBP1, XPO1, EIF5A, NUP188, SEH1L, RBM8A, RAE1, QKI, MAGOHB, NUP37, GLE1, TPR, RAN, MAGOH, FMR1, HNRNPA2B1, NUP85, SENP2, DDX39, EIF4A3, HHEX, NUP205, EIF5AL1, THOC6, KHSRP, THOC4, NUP107, THOC5, THOC2, NUP43, THOC3, LRPPRC, MVP, THOC1, BAT1, ZC3H3, NXT1, NUP98, AGFG1, NUP160, NUP93, NXT2, NUP214, DDX19A, DDX19B, NPM1, NUP50, NUP54, XPOT, RANBP17, UPF2, NUP153, UPF1, MYO1C…
	GO:0045597~positive regulation of cell differentiation	150	1.47565	5.49849e-05	XRCC5, XRCC4, CDX2, XRCC2, THRB, PDLIM7, IL6ST, GDF5, XRCC6, BTC, TGFB3, ITPKB, PNP, SART1, TGFB1, SHH, CTNNB1, TGFB2, HOXD11, ZFP91, ATOH1, CDKN2B, ROBO1, GATA6, ADIG, VNN1, ROBO2, RARA, ACIN1, FOXO3B, FNDC3B, SYK, PTPRF, SOCS3, ADAMTS20, RELA, PLXNB2, EOMES, IL21, NUMBL, IL20, VEGFC, NME2, CD36, HIF1A, SERPINF1, NME1, JUN, HOXD3, FOXG1, PLA2G2A, TGIF1, TGIF2, TGFB1I1, TNFRSF12A, HOXA11, SOX2, C…
	GO:0008380~RNA splicing	182	1.79046	5.52126e-05	SCAF1, RALY, NCBP2, NCBP1, RPL36A, PRPF4B, RBM15B, SNRPD3, U2AF2, LSM6, RBM4, SNRPD1, RP9, SNRPD2, SYNCRIP, WTAP, SART1, SMNDC1, PNN, NONO, SFRS7, SFRS4, DDX23, DHX38, RBM8A, SRRM2, SFRS8, TARDBP, CLP1, WDR77, SFRS9, DNAJC8, U2AF1, SRRM1, DDX20, LSM2, DHX35, TGS1, CCAR1, SNRPA1, SF3B14, MAGOH, EFTUD2, HNRNPA2B1, PTBP1, SFRS1, HNRNPR, LOC100130932, HNRNPU, SFRS3, SFRS2, DDX39, AQR, SNRPB, SNRPA, C…
	GO:0050671~positive regulation of lymphocyte proliferation	44	0.432858	6.51377e-05	BLM, IL6ST, IL18, TNFRSF4, PNP, ADA, VCAM1, IFNG, TICAM1, ZAP70, IL1B, BCL6, IL13RA1, TCF3, EBI3, SPN, CD28, SYK, PTPRC, IL6, IL2RA, IL7, CD3E, EFNB1, TNFRSF13C, CD276, CD40, IL21, PDCD1LG2, CARD11, NCK2, CD38, PRKCQ, CORO1A, CDKN1A, TNFSF13B, CD80, NCK1, IL12A, RIPK2, IL12B, ICOSLG, SASH3, IL2
	GO:0012501~programmed cell death	367	3.61043	6.57815e-05	FASTKD3, CGB, FASTKD2, DNAJB13, ITSN1, CIAPIN1, CTNNB1, CLPTM1L, BAK1, G2E3, HTRA2, IFNG, FAS, FOXO3B, LOC285359, BCL7C, CUL1, CCAR1, TWIST1, MAGI3, YARS, BCL2L15, BCL2L14, OPA1, ROCK1, STAG3L3, TBRG4, ESPL1, PIM2, BCL2L12, BCL2L11, NME6, WDR92, KRT18, IFNB1, JUN, F3, MAPK7, EIF2AK2, FASTKD5, EIF2AK3, NEK6, SIVA1, TNFRSF6B, GSDMA, GGCT, ERBB3, STK17B, AKAP13, NFKBIA, PPT1, ARF6, RFFL, KRT20, STK1…
	GO:0016072~rRNA metabolic process	70	0.688637	6.72532e-05	RNASEN, NAF1, RNASEL, RPL14, GAR1, UTP18, LSM6, UTP15, MKI67IP, C18ORF22, DCAF13, CDKN2A, WDR36, DKC1, RRP1B, TFB2M, FTSJ1, IMP4, FTSJ2, FTSJ3, RPL35A, KRR1, RRP1, EMG1, EXOSC4, EXOSC5, EXOSC2, EXOSC3, RRP8, RRP9, EIF4A3, PA2G4, RPS19, NOP2, RPS16, RPS17, ERN2, UTP6, ERI1, BOP1, FCF1, DIMT1L, EXOSC10, UTP11L, WDR55, RPS28, RPL7, NPM3, WDR12, GEMIN4, RPS24, UTP23, PDCD11, TBL3, RPL26, HEATR1, NOP1…
	GO:0065003~macromolecular complex assembly	397	3.90556	6.88686e-05	HIST2H2AA3, OXA1L, TUBB2C, MED24, CTNNB1, HIST1H2BO, HIST1H2BM, HIST1H2BN, HIST1H2BK, HIST1H2BL, MED26, HIST1H2BI, HIST1H2BJ, WDR77, FAS, SYK, H1F0, CRYAA, TAF4B, MED12, DPAGT1, MED14, COLEC12, MED13, H2BFWT, C10ORF2, JUP, PTRF, MED17, ADSL, ZNHIT6, SIP1, EIF2AK3, AHCTF1, HFE, PDSS1, TUBB4Q, MUSK, UPK1A, RAC1, SPP2, RANBP17, MAP2K1, GAS7, SEPT11, DVL1, UQCRHL, H3F3C, AP2S1, NAP1L1, TP63, EIF2A, N…
	GO:0043065~positive regulation of apoptosis	265	2.60698	7.00722e-05	PTGS2, NELL1, TUBB2C, ITSN1, ADORA1, SART1, BTK, BAK1, CUL2, AGTR2, HTRA2, APOE, IFNG, RARB, FAS, FOXO3B, CUL1, CRTAM, RARG, PTPRF, CD3E, SKP2, RAD9A, BCL2L11, CD38, UNC13D, ALOX15B, IFNB1, JUN, RYR2, PRODH, SIVA1, LALBA, GSDMA, HOXA13, STK17B, AKAP13, CD70, STK17A, CHEK2, BCL2L1, SCRIB, PLAGL1, AHRR, RAC1, HIP1, PLAGL2, COL18A1, TP53BP2, KLF10, SMAD3, TRIO, SLAMF7, LOC442308, CIDEC, NOTCH2, NOTC…
	GO:0002274~myeloid leukocyte activation	38	0.373832	7.02551e-05	CSF2, YWHAZ, SBNO2, PREX1, CSF1, EDN2, TLR1, TLR2, TLR3, TLR4, CXCR2, TLR6, TLR7, TGFB1, CD48, AZU1, SLC11A1, CD93, TICAM1, NDRG1, LBP, TRAF6, ADAM9, SPACA3, ADAM10, GIMAP5, LYN, IL8, RELB, TGFBR2, MYO1F, STXBP2, GIMAP1, LAT, JMJD6, VAMP7, IRF4, LCP2
	GO:0007249~I-kappaB kinase/NF-kappaB cascade	49	0.482046	8.07471e-05	SNIP1, TLR1, PRDX4, TNFSF15, TLR2, ZNF675, TNFSF14, TLR3, TLR4, TLR6, TLR7, IL10, TLR8, TLR9, BTK, MAP3K7, NLRC3, TICAM1, TNIP2, EDARADD, IRAK2, IRAK1, BCL10, LY96, TIFA, TNFRSF10A, CARD14, TNFRSF10B, RIPK1, RIPK3, ERC1, NKIRAS2, TRAF2, NFKBIB, NFKBIA, IRAK4, MAP3K1, BCL3, TRAF6, CD27, TLR10, MALT1, STAT1, IKBKG, NLRP12, IRF3, FAF1, TRIP6, IKBKB
	GO:0002218~activation of innate immune response	19	0.186916	8.1386e-05	IRAK2, IRAK1, BCL10, MICA, RELA, KLRK1, TLR2, NFKBIA, TLR3, TLR4, TLR6, TLR7, IRAK3, NOD2, MYD88, TICAM1, RIPK2, CLEC7A, HSPD1
	GO:0002758~innate immune response-activating signal transduction	19	0.186916	8.1386e-05	IRAK2, IRAK1, BCL10, MICA, RELA, KLRK1, TLR2, NFKBIA, TLR3, TLR4, TLR6, TLR7, IRAK3, NOD2, MYD88, TICAM1, RIPK2, CLEC7A, HSPD1
	GO:0043069~negative regulation of programmed cell death	224	2.20364	9.11853e-05	XRCC5, XRCC4, XRCC2, BTC, INTS1, ITSN1, CIAPIN1, ADORA1, SHH, MAP3K7, ZFP91, G2E3, MYD88, CSDAP1, APOE, PIK3CA, VNN1, FAS, DDAH2, TWIST2, PIK3CG, ZC3HC1, PRAME, CRYAA, ROCK1, ADAMTS20, NKX2-6, BARHL1, AARS, SKP2, PIM1, PIM3, PIM2, NME6, NME2, KRT18, NME1, CD40LG, TXNDC5, F3, VEGFA, MYO18A, TNFRSF6B, TMX1, ERBB3, ERBB2, NFKBIA, HSPA1A, PPT1, BCL2L1, BDKRB2, HSPA1B, CD74, ADA, KRAS, LHX4, FAIM, PTC…
	GO:0043068~positive regulation of programmed cell death	266	2.61682	9.25412e-05	PTGS2, NELL1, TUBB2C, ITSN1, ADORA1, SART1, BTK, BAK1, CUL2, AGTR2, HTRA2, APOE, IFNG, RARB, FAS, FOXO3B, CUL1, CRTAM, RARG, PTPRF, CD3E, SKP2, RAD9A, BCL2L11, CD38, UNC13D, ALOX15B, IFNB1, JUN, RYR2, PRODH, SIVA1, LALBA, GSDMA, HOXA13, STK17B, AKAP13, CD70, STK17A, CHEK2, BCL2L1, SCRIB, PLAGL1, AHRR, RAC1, HIP1, PLAGL2, COL18A1, TP53BP2, KLF10, SMAD3, TRIO, SLAMF7, LOC442308, CIDEC, NOTCH2, NOTC…
	GO:0006913~nucleocytoplasmic transport	106	1.04279	9.35695e-05	NCBP2, NCBP1, XPO1, XPO6, XPO5, RBM15B, TGFB3, FGF10, EIF5A, TGFB1, TGFB2, RAE1, IFNG, ABRA, GLE1, RAN, SIX3, DDX39, HHEX, AAAS, CAMK4, JUN, ZNF384, MYBBP1A, BAT1, ZC3H3, DRD1, AGFG1, NFKBIA, CALR, SLC11A1, GCKR, CSE1L, NPM1, DUSP16, NUP54, XPOT, RANBP17, LOC723972, SMG5, SMG7, SMG1, NXF3, MALT1, NXF1, HNRNPA1, PPIH, CBLB, PRICKLE1, MLX, TRPS1, PTTG1IP, LOC728643, NUTF2, SMURF1, HTATIP2, GLI3, AK…
	GO:0010942~positive regulation of cell death	267	2.62666	9.74425e-05	PTGS2, NELL1, TUBB2C, ITSN1, ADORA1, SART1, BTK, BAK1, CUL2, AGTR2, HTRA2, APOE, IFNG, RARB, FAS, FOXO3B, CUL1, CRTAM, RARG, PTPRF, CD3E, SKP2, RAD9A, BCL2L11, CD38, UNC13D, ALOX15B, IFNB1, JUN, RYR2, PRODH, SIVA1, LALBA, GSDMA, HOXA13, STK17B, AKAP13, CD70, STK17A, CHEK2, BCL2L1, SCRIB, PLAGL1, AHRR, RAC1, HIP1, PLAGL2, COL18A1, BMP4, TP53BP2, KLF10, SMAD3, TRIO, SLAMF7, LOC442308, CIDEC, NOTCH2…
	GO:0016064~immunoglobulin mediated immune response	43	0.42302	9.8434e-05	C7, XRCC4, NBN, C9, C3, C6, CRP, C1R, LY9, C1S, HLA-DMA, C1QC, CD74, TLR8, NOD2, MYD88, BCL3, FCER1G, INPP5D, C2, CFI, CD27, EXO1, MSH6, BCL10, CR1, CR2, C4A, SWAP70, MSH2, SERPING1, C4BPB, C4BPA, PRKCD, C1QA, C1QB, C8B, CD55, CD40LG, C1RL, AICDA, HSPD1, HLA-DRA
	GO:0001776~leukocyte homeostasis	31	0.304968	0.000101363	SIVA1, GPR109B, GPR109A, TNFSF14, TGFB1, ZC3H8, MEN1, AKT1, BAK1, CASP3, BCL2, IFNG, SH2B2, FAS, FANCC, NKX2-3, IL6, IL2RA, GIMAP5, TNFRSF13B, TNFRSF13C, MECOM, FOXP3, BCL2L11, GIMAP1, CORO1A, P2RX7, CCNB2, TNFSF13B, BAX, IKBKG, IKBKB
	GO:0032675~regulation of interleukin-6 production	31	0.304968	0.000101363	TNF, ADORA2B, TLR1, TLR2, TLR3, AFAP1L2, TLR4, TLR6, TLR7, IL10, IRAK3, NOD2, NOD1, TICAM1, IFNG, IL1B, INPP5D, LBP, TRAF6, AKIRIN2, IL6, CARD9, CEBPB, FOXJ1, IL6R, P2RX7, BPI, EREG, NLRP12, RIPK2, HSPD1
	GO:0060348~bone development	86	0.84604	0.000104513	FGF18, CYP24A1, NOG, PDLIM7, PTGS2, TUFT1, MMP8, TGFB3, GLI2, MMP2, PAX1, TGFB1, SHH, CBFB, HOXD11, GLI1, MEN1, DSPP, TNFRSF11A, CTGF, ANKRD11, EGFR, SATB2, MGP, MMP14, MMP13, PTHLH, SMO, CTSK, ALOX15, CHRDL2, CHRDL1, NAB2, FOXC1, STC1, COL1A1, EXT1, EIF2AK3, EXT2, IBSP, TWSG1, OSTF1, ACHE, HOXA11, FHL2, ACP5, ZNRD1, ATP6V1B1, IGSF10, HOXA2, CYP27B1, BCL2, GPNMB, TRAF6, RUNX2, SPP1, ERCC2, BMP4, …
	GO:0006364~rRNA processing	67	0.659124	0.000105789	NAF1, RNASEL, RPL14, GAR1, UTP18, LSM6, UTP15, C18ORF22, DCAF13, CDKN2A, WDR36, DKC1, RRP1B, TFB2M, FTSJ1, IMP4, FTSJ2, FTSJ3, RPL35A, KRR1, RRP1, EMG1, EXOSC4, EXOSC5, EXOSC2, EXOSC3, RRP8, RRP9, EIF4A3, PA2G4, RPS19, NOP2, RPS16, RPS17, UTP6, ERI1, BOP1, FCF1, DIMT1L, EXOSC10, UTP11L, WDR55, RPS28, RPL7, NPM3, WDR12, GEMIN4, RPS24, UTP23, PDCD11, TBL3, RPL26, HEATR1, NOP10, FBL, RPS7, DIS3, NOP…
	GO:0042113~B cell activation	57	0.560748	0.000106552	XRCC4, NBN, LRRC8A, SKAP2, IL10, IL11, BAK1, CXCR5, CLCF1, MS4A1, GAPT, BST2, TP53, CD40, NFAM1, PRKCD, DCLRE1C, IFNB1, LAX1, CD40LG, ADAM17, AICDA, NHEJ1, TSHR, ICOSLG, GPR183, ONECUT1, RAG1, PRKDC, IL7R, ITGB1, ADA, VCAM1, BCL2, BCL3, BCL6, TCF3, NKX2-3, BLNK, EXO1, MSH6, KLF6, PTPRC, IKZF1, SWAP70, MSH2, CEBPG, MALT1, ITGA4, SFRS17A, NTRK1, BAX, SP3, PLCG2, CD79A, HSPD1, BANK1
	GO:0042102~positive regulation of T cell proliferation	33	0.324643	0.000106909	BLM, IL6ST, IL18, PNP, VCAM1, IFNG, ZAP70, IL1B, EBI3, SPN, CD28, SYK, PTPRC, IL6, IL2RA, CD3E, EFNB1, CD276, TNFRSF13C, IL21, PDCD1LG2, CARD11, NCK2, PRKCQ, CORO1A, TNFSF13B, CD80, NCK1, IL12A, RIPK2, IL12B, ICOSLG, IL2
	GO:0018149~peptide cross-linking	24	0.236104	0.000107384	LOR, SPOCK3, MAMDC2, F13A1, COL3A1, ANXA1, DCN, C4ORF31, EVPL, BGN, SPRR1A, SPRR1B, TGM1, TGM2, DSP, TGM3, TGM4, TGM5, CSTA, THBS1, TGM6, TGM7, IVL, FN1
	GO:0007155~cell adhesion	415	4.08264	0.000109576	JUB, CTNNB1, CTGF, ADAM2, VNN1, CDH26, ADAM8, CDH24, CDH23, ADAM9, SYK, PTPRK, TYRO3, CLCA2, PTPRF, ROCK1, PDPN, PIK3CB, CDHR1, CDHR4, PTPRU, MYH9, CTNNA1, SIRPA, BCL2L11, THY1, JUP, SIRPG, NME2, NME1, CD226, IBSP, DCBLD2, DCBLD1, AMTN, PCDH20, ARF6, SCRIB, ALCAM, PVRL4, PVRL1, PVRL3, RAC1, SPP1, RPSA, PPFIBP1, PCDH12, PCDH15, EMILIN2, PCDH17, COL16A1, PCDH19, EMILIN1, PCDH18, COL14A1, NLGN4Y, PK…
	GO:0060548~negative regulation of cell death	224	2.20364	0.000116463	XRCC5, XRCC4, XRCC2, BTC, INTS1, ITSN1, CIAPIN1, ADORA1, SHH, MAP3K7, ZFP91, G2E3, MYD88, CSDAP1, APOE, PIK3CA, VNN1, FAS, DDAH2, TWIST2, PIK3CG, ZC3HC1, PRAME, CRYAA, ROCK1, ADAMTS20, NKX2-6, BARHL1, AARS, SKP2, PIM1, PIM3, PIM2, NME6, NME2, KRT18, NME1, CD40LG, TXNDC5, F3, VEGFA, MYO18A, TNFRSF6B, TMX1, ERBB3, ERBB2, NFKBIA, HSPA1A, PPT1, BCL2L1, BDKRB2, HSPA1B, CD74, ADA, KRAS, LHX4, FAIM, PTC…
	GO:0006915~apoptosis	360	3.54156	0.000127242	FASTKD3, CGB, FASTKD2, DNAJB13, ITSN1, CIAPIN1, CTNNB1, CLPTM1L, BAK1, G2E3, HTRA2, IFNG, FAS, FOXO3B, LOC285359, BCL7C, CUL1, CCAR1, TWIST1, MAGI3, YARS, BCL2L15, BCL2L14, OPA1, ROCK1, STAG3L3, TBRG4, ESPL1, PIM2, BCL2L12, BCL2L11, NME6, WDR92, KRT18, IFNB1, JUN, F3, MAPK7, EIF2AK2, FASTKD5, EIF2AK3, NEK6, SIVA1, TNFRSF6B, GSDMA, GGCT, ERBB3, STK17B, AKAP13, NFKBIA, PPT1, ARF6, RFFL, KRT20, STK1…
	GO:0022610~biological adhesion	415	4.08264	0.00012991	JUB, CTNNB1, CTGF, ADAM2, VNN1, CDH26, ADAM8, CDH24, CDH23, ADAM9, SYK, PTPRK, TYRO3, CLCA2, PTPRF, ROCK1, PDPN, PIK3CB, CDHR1, CDHR4, PTPRU, MYH9, CTNNA1, SIRPA, BCL2L11, THY1, JUP, SIRPG, NME2, NME1, CD226, IBSP, DCBLD2, DCBLD1, AMTN, PCDH20, ARF6, SCRIB, ALCAM, PVRL4, PVRL1, PVRL3, RAC1, SPP1, RPSA, PPFIBP1, PCDH12, PCDH15, EMILIN2, PCDH17, COL16A1, PCDH19, EMILIN1, PCDH18, COL14A1, NLGN4Y, PK…
	GO:0043488~regulation of mRNA stability	21	0.206591	0.000135288	CALCR, ZFP36, DHX9, APOBEC1, PAIP1, SYNCRIP, IGF2BP1, ELAVL1, MAPKAPK2, GDNF, SCGB1A1, HNRNPU, YBX1, YBX2, ZFP36L1, ZFP36L2, SLC11A1, SERBP1, VEGFA, HNRNPD, PABPC1
	GO:0000075~cell cycle checkpoint	66	0.649287	0.000146931	NBN, ZAK, KNTC1, TTK, TGFB1, GTSE1, CDT1, CCNE2, TRIAP1, CDC45, CDKN2A, STRA8, CDKN2B, H2AFX, FANCG, TPR, CCNA2, ZW10, DLG1, CDC6, CDK1, BRCC3, DDB1, TP53, RAD9A, FOXN3, NEK11, RBBP8, RAD1, CCND1, MAD2L1, MAD2L1BP, ZWINT, BUB1B, RBM38, MAD2L2, CHFR, BLM, TIPIN, PML, CHEK1, TRRAP, CHEK2, OBFC2A, CCNG2, MDC1, FBXO6, BUB1, HINFP, GML, ZWILCH, ERCC3, ATRIP, BUB3, ERCC2, MSH2, BRIP1, CENPF, RPL24, BIR…
	GO:0043066~negative regulation of apoptosis	220	2.16429	0.000149147	XRCC5, XRCC4, XRCC2, BTC, INTS1, ITSN1, CIAPIN1, ADORA1, SHH, MAP3K7, ZFP91, G2E3, MYD88, CSDAP1, APOE, PIK3CA, VNN1, FAS, DDAH2, TWIST2, PIK3CG, ZC3HC1, PRAME, CRYAA, ROCK1, ADAMTS20, NKX2-6, BARHL1, AARS, SKP2, PIM1, PIM3, PIM2, NME6, NME2, KRT18, NME1, CD40LG, F3, TXNDC5, VEGFA, MYO18A, TNFRSF6B, TMX1, ERBB3, ERBB2, NFKBIA, HSPA1A, PPT1, BCL2L1, BDKRB2, HSPA1B, CD74, ADA, KRAS, LHX4, FAIM, PTC…
	GO:0006414~translational elongation	72	0.708313	0.000166299	RPL18, RPL17, RPL36A, RPL19, RPL14, RPLP2, RPS2, RPS3, RPS3A, RPLP0, RPLP1, EEF2K, RPL10, RPL12, RPS27A, RPL35A, SNORA7B, RPS4X, RPS18, TRNAU1AP, EEF1A1P9, RPS19, RPS16, RPS17, RPS12, RPL3L, EEF1G, RPS13, RPS4Y1, RPS10, RPS11, EEFSEC, EEF1D, UBA52, TUFM, EEF1B2, RPL27A, RPL35, RPS15A, RPL36, RPL37, RPL38, RPL39, VARS, RPS25, RPS27, RPL30, RPS28, RPL7, RPL32, RPL6, RPL9, RPL8, RPL4, RPL10A, RPL7A,…
	GO:0006968~cellular defense response	47	0.462371	0.00017453	KLRC4, KLRC2, KLRC3, CXCR2, SH2D1A, PAGE1, LBP, FOSL1, SPN, BCL10, C5AR1, NCF2, NCF1, LY96, GAGE2A, GNLY, RELA, GAGE2D, GAGE2E, GAGE2B, GAGE12D, NCR2, NCR1, HLA-G, TRAT1, CCR9, GAGE1, LILRB2, CCR6, CCR5, GAGE4, CCR3, CX3CR1, CCR2, MNDA, FAIM3, GAGE8, CLEC5A, KIR2DL4, KIR3DL2, PRF1, ADORA2B, NCF1C, CXCL9, CCL5, TNFRSF4, ITGB1, TAP2, TYROBP, TCIRG1, ITK, PNLIPRP2, CD300C, LSP1, CD19
	GO:0051169~nuclear transport	106	1.04279	0.000200964	NCBP2, NCBP1, XPO1, XPO6, XPO5, RBM15B, TGFB3, FGF10, EIF5A, TGFB1, TGFB2, RAE1, IFNG, ABRA, GLE1, RAN, SIX3, DDX39, HHEX, AAAS, CAMK4, JUN, ZNF384, MYBBP1A, BAT1, ZC3H3, DRD1, AGFG1, NFKBIA, CALR, SLC11A1, GCKR, CSE1L, NPM1, DUSP16, NUP54, XPOT, RANBP17, LOC723972, SMG5, SMG7, SMG1, NXF3, MALT1, NXF1, HNRNPA1, PPIH, CBLB, PRICKLE1, MLX, TRPS1, PTTG1IP, LOC728643, NUTF2, SMURF1, HTATIP2, GLI3, AK…
	GO:0048002~antigen processing and presentation of peptide antigen	25	0.245942	0.000220139	MICA, IFI30, HFE, CALR, HLA-DMA, CD74, B2M, TAPBP, SLC11A1, TAP2, FCER1G, ERAP2, MR1, TRAF6, HLA-DOA, HLA-H, HLA-A, HLA-C, HLA-B, HLA-E, HLA-G, CLEC4M, HLA-F, CD209, CTSE, HLA-DRA
	GO:0045619~regulation of lymphocyte differentiation	48	0.472209	0.000231329	HMGB3, ERBB2, ITPKB, IL7R, HLA-DMA, PNP, SPINK5, SART1, CD74, SHH, ADA, ZC3H8, CDKN2A, IL4R, HLX, ZAP70, CD2, VNN1, RARA, BCL6, IL2RG, INPP5D, FAS, HLA-DOA, CD27, RC3H1, SYK, PTPRC, GIMAP5, IL2RA, IKZF1, FOXJ1, IL7, FLT3, IL27, TGFBR2, CTLA4, NFAM1, IL21, GIMAP1, CARD11, INHBA, CD83, CD86, CD80, IRF4, SASH3, IL2
	GO:0035295~tube development	142	1.39695	0.000243049	GNA13, FGF18, NOG, PGF, WNT3A, EDN1, TGFB3, FGF10, HOXD13, GDNF, CXCL12, ZIC3, SHH, ZIC2, HOXD11, CTNNB1, WNT2, MAP3K7, GATA6, CTGF, GATA4, ROBO2, RARB, LOX, TWIST1, BCL10, C2CD3, LBX1, PDPN, NKX2-6, NODAL, VANGL2, MGP, CYP1A2, BCL2L11, HES1, PTHLH, HHEX, TNS3, PPP1CA, EP300, TIMELESS, VEGFA, HSD11B1, PDGFRA, TGIF1, TFAP2A, ADAMTS2, WNT5A, CAV2, CLCN2, HOXA11, PTK7, ASZ1, HOXB13, GREM1, SRF, ADA,…
	GO:0001503~ossification	80	0.787014	0.000245329	FGF18, CYP24A1, NOG, PDLIM7, PTGS2, TUFT1, MMP8, TGFB3, GLI2, MMP2, TGFB1, SHH, CBFB, GLI1, MEN1, DSPP, TNFRSF11A, CTGF, EGFR, SATB2, MGP, MMP14, MMP13, PTHLH, SMO, CTSK, ALOX15, CHRDL2, CHRDL1, NAB2, FOXC1, STC1, COL1A1, EXT1, EIF2AK3, EXT2, IBSP, TWSG1, OSTF1, ACHE, FHL2, ZNRD1, ATP6V1B1, IGSF10, HOXA2, CYP27B1, BCL2, GPNMB, TRAF6, RUNX2, SPP1, ERCC2, BMP4, BMP3, BMP1, COL13A1, KLF10, HSPG2, SM…
	GO:0002821~positive regulation of adaptive immune response	27	0.265617	0.000245831	FCER1A, PTPRC, TRAF2, GIMAP5, IL27RA, IL6ST, C3, FCER2, TNFRSF13C, MALT1, IDO1, ADA, B2M, GIMAP1, MAP3K7, SLC11A1, NOD2, P2RX7, TNFSF13B, TAP2, IL12A, IL1B, FCER1G, HSPD1, TRAF6, CD226, SASH3
	GO:0032680~regulation of tumor necrosis factor production	27	0.265617	0.000245831	TLR1, TLR2, TNFRSF8, TLR3, PF4, TLR4, IL10, AZU1, IRAK3, NOD2, NOD1, MYD88, HSF1, TICAM1, FCER1G, BCL3, RARA, CHRNA7, LBP, CHRFAM7A, SPN, CARD9, ADIPOQ, BPI, RIPK2, CLEC7A, CD14, SASH3
	GO:0044093~positive regulation of molecular function	349	3.43335	0.000249827	ADCY3, ALS2, XRCC4, ADORA3, ADCY7, ADCY8, EFNA1, EDN2, LHCGR, EDN1, LPAR3, LPAR2, LPAR1, ADORA1, SHH, S1PR2, MAP3K7, MAP3K6, BAK1, AGTR2, MYD88, APOE, LTB4R, S1PR4, GAB1, IFNG, ABRA, CHRNA7, CUL1, SYK, ADAM9, ANAPC1, DBNL, C5AR1, PIK3CB, KIAA1804, PIM1, THY1, CRHR1, NME2, IFNB1, NME1, HTR7, F3, ANAPC7, EIF2AK3, ADD2, SIVA1, PFKFB2, ERBB2, FCER2, BDKRB1, CD74, SCRIB, HCRTR2, NR1H2, SERINC2, SLC11A…
	GO:0031424~keratinization	35	0.344319	0.000259586	LOR, HRNR, LCE3A, LCE5A, LCE3D, KAZ, SPRR2G, LCE1B, SPRR2F, SPRR2E, SPRR2C, SHARPIN, SPRR2D, SPRR2A, PPL, TGM1, SPRR2B, TGM3, AHNAK2, LCE2D, KRT2, IVL, TCHH, PPHLN1, LCE2C, LCE2B, EVPL, LCE1E, SPRR1A, LCE1F, LCE1C, SPRR1B, CNFN, SPRR3, SPRR4, LCE3E
	GO:0032655~regulation of interleukin-12 production	17	0.167241	0.000268499	RELA, TLR4, IDO1, CD40, IL10, TIGIT, IRAK3, NOD2, MAST2, REL, CD40LG, IFNG, IRF1, HSPD1, TRAF6, THBS1, LTB
	GO:0002221~pattern recognition receptor signaling pathway	17	0.167241	0.000268499	IRAK2, IRAK1, BCL10, RELA, TLR2, NFKBIA, TLR3, TLR4, TLR6, TLR7, IRAK3, NOD2, MYD88, TICAM1, RIPK2, CLEC7A, HSPD1
	GO:0007423~sensory organ development	147	1.44614	0.000271669	HMX2, NOG, CRYGS, WNT3A, EDN1, TGFB3, FGF10, RORB, NR2E3, ZIC1, NR2E1, TGFB1, SHH, TGFB2, CTNNB1, BAK1, WNT1, ATOH1, CHRNA9, GRIN2B, RARB, CDH23, EGFR, RARG, MYO6, CRYAA, NKX2-6, YY1, SIX3, KRT13, SIX5, VAX2, DLL1, SIX4, VAX1, FGF20, BCL2L11, THY1, PTPRQ, HES1, VEGFA, FOXG1, PDGFRA, TGIF1, PYGO2, TGIF2, HMX3, TWSG1, ERBB3, ERBB2, SOX2, NHS, EPHB1, WT1, EPHB2, HOXA1, HOXA2, PVRL1, BLOC1S3, PVRL3, …
	GO:0050900~leukocyte migration	44	0.432858	0.000279279	CCL2, TNF, IL16, EDN2, CXCL3, S100A9, CXCR2, PF4, ITGB2, CX3CL1, CCL5, IL10, ITGAM, TGFB2, AZU1, VCAM1, CCL25, DOCK2, SAA2, SAA1, IFNG, CKLF, SFTPD, IL1B, MSN, SELPLG, SYK, NKX2-3, B4GALT1, ICAM1, IL6, IL8, ROCK1, FOXJ1, PODXL, ELANE, ITGA1, NUP85, IL6R, MYH9, DBH, CORO1A, ITGA6, CD34
	GO:0030217~T cell differentiation	49	0.482046	0.000300804	XRCC4, BLM, CD8A, RAG1, PRKDC, PTPN22, SOX4, ITPKB, IL7R, HLA-DMA, PAX1, CD74, TGFB1, CTNNB1, DOCK2, BCL11B, BCL2, ZAP70, BCL3, CD4, FAS, SPN, CD28, RHOH, NKX2-3, SYK, PTPRC, GIMAP5, CD3D, IKZF1, IL7, CD3E, FLT3, THEMIS, RELB, TP53, EOMES, GIMAP1, CD1D, CARD11, PKNOX1, JMJD6, SP3, LCK, IRF1, ADAM17, IL12B, NHEJ1, IL2
	GO:0043487~regulation of RNA stability	22	0.216429	0.000310336	CALCR, ZFP36, DHX9, APOBEC1, PAIP1, SYNCRIP, IGF2BP1, ELAVL1, MAPKAPK2, GDNF, SCGB1A1, HNRNPU, YBX1, YBX2, ZFP36L1, ZFP36L2, SLC11A1, TNFRSF1B, SERBP1, VEGFA, HNRNPD, PABPC1
	GO:0043933~macromolecular complex subunit organization	417	4.10231	0.000313499	HIST2H2AA3, OXA1L, TUBB2C, MED24, CTNNB1, HIST1H2BO, HIST1H2BM, HIST1H2BN, HIST1H2BK, HIST1H2BL, MED26, HIST1H2BI, HIST1H2BJ, WDR77, FAS, SYK, H1F0, CRYAA, TAF4B, MED12, DPAGT1, MED14, COLEC12, MED13, H2BFWT, C10ORF2, JUP, PTRF, MED17, ADSL, ZNHIT6, SIP1, EIF2AK3, AHCTF1, HFE, PDSS1, TUBB4Q, MUSK, UPK1A, RAC1, SPP2, RANBP17, MAP2K1, GAS7, SEPT11, DVL1, UQCRHL, H3F3C, AP2S1, NAP1L1, TP63, EIF2A, N…
	GO:0002237~response to molecule of bacterial origin	62	0.609936	0.000318578	PTGS2, TLR2, FASLG, RPS6KB1, TLR4, TLR6, IL10, B2M, NOD2, MYD88, HSF1, TICAM1, IL1B, NOS3, LBP, AKIRIN2, LTA, IRAK1, BCL10, SOCS3, ATP4B, LY96, RELA, SOCS1, IL6R, THBD, ADM, JUN, IL12A, RIPK2, ADAM17, PTAFR, TG, CCL2, ADH5, NFKBIA, BDKRB1, COMT, CCL5, IL12RB2, TNFRSF1A, IRAK3, SLC11A1, CYP27B1, TAP2, NKX2-1, SCARB1, THPO, IL6, CARD9, MALT1, IDO1, STAT1, PLA2G4A, P2RX7, KCNJ8, MAPK14, PLCG2, IRF3,…
	GO:0009628~response to abiotic stimulus	226	2.22332	0.000329236	XRCC4, RP1, XRCC2, AQP9, XRCC6, AQP2, BAK1, GTF2H2C, GRIN2B, CHRNA9, CSDAP1, ADAM2, H2AFX, EIF2B2, EIF2B3, EIF2B4, EIF2B5, PTPRK, CRYAA, POLH, PMCH, TRPA1, RIC8A, SAG, DCLRE1C, PNKP, CCR4, JUN, KRT14, GJA10, BCL2L1, BDKRB2, OBFC2A, ADRB3, KRAS, RAC1, NKX2-1, DNMT3B, GNAT1, BMP4, COL18A1, UNC119, DHX9, TGFBR2, RAD54L, USF1, GNAT2, OBFC2B, GNGT1, TULP1, PLA2G4A, GNGT2, KCNJ8, RAD54B, SLC9A1, GRK1, …
	GO:0045580~regulation of T cell differentiation	40	0.393507	0.000329842	ERBB2, ITPKB, IL7R, PNP, SPINK5, HLA-DMA, SART1, CD74, SHH, ADA, ZC3H8, CDKN2A, IL4R, HLX, ZAP70, CD2, VNN1, RARA, BCL6, IL2RG, HLA-DOA, RC3H1, SYK, PTPRC, GIMAP5, IL2RA, IKZF1, FOXJ1, IL7, IL27, TGFBR2, CTLA4, GIMAP1, CARD11, CD83, CD86, CD80, IRF4, SASH3, IL2
	GO:0050864~regulation of B cell activation	40	0.393507	0.000329842	HMGB3, IL27RA, TBX21, TNFSF13, PAWR, TNFRSF4, IL10, TGFB1, ADA, STAT6, CASP3, CDKN2A, IFNG, TICAM1, BCL6, IL2RG, INPP5D, FAS, IL13RA1, TCF3, CD27, SYK, PTPRC, IL6, FOXJ1, IL7, FLT3, SLA2, TNFRSF13B, TNFRSF13C, CD40, NFAM1, BTLA, CARD11, INHBA, CD38, CDKN1A, TNFSF13B, TNFSF12-TNFSF13, SASH3, IL2
	GO:0007229~integrin-mediated signaling pathway	52	0.511559	0.000342768	BCAR1, CD47, CTGF, ADAM8, CIB3, SYK, ADAM9, ADAM10, MYH9, ADAMTS7, PRAM1, ITGB1BP1, ITGA2B, ITGAL, FUT8, ITGAE, COL3A1, ITGA11, ITGB4, ITGB5, ITGB2, ITGB3, ITGB1, ITGAM, PTK2, ITGAX, ITGB8, ITGAV, ITGB7, ITGB6, ADAM32, ADAM33, ADAMTS10, CCM2, VAV3, ADAM29, PLEK, ITGA1, ITGA2, ITGA3, ITGA4, COL16A1, VAV1, LAT, ITGA9, ERBB2IP, ITGA6, ITGA5, LAMA5, ITGA8, ITGAD, ADAMDEC1
	GO:0050868~negative regulation of T cell activation	34	0.334481	0.000397086	ERBB2, PAWR, SCGB1A1, TGFB1, SHH, IL10, CD74, ZC3H8, CASP3, CDKN2A, IL4R, HLX, SFTPD, BCL6, LAG3, RC3H1, SPN, PAG1, GIMAP5, IL2RA, FOXJ1, CTLA4, CD276, IDO1, FOXP3, PDCD1LG2, GIMAP1, BTLA, TIGIT, CBLB, IL20RB, LAX1, CD274, VSIG4
	GO:0002768~immune response-regulating cell surface receptor signaling pathway	34	0.334481	0.000397086	C3AR1, MICB, MICA, BCAR1, CD247, KLRK1, TLR2, PTPN22, CACNB3, MAP3K7, ZAP70, SPG21, SH2B2, TRAF6, SYK, PTPRC, BCL10, LYN, THEMIS, CD3E, SLA2, MALT1, NFAM1, CD40, THY1, BTLA, CD19, PSEN1, LAX1, PLCG2, IKBKG, RIPK2, CLEC7A, CD79A
	GO:0002824~positive regulation of adaptive immune response based on somatic recombination of immune receptors built from immunoglobulin superfamily domains	26	0.25578	0.000398172	FCER1A, PTPRC, TRAF2, GIMAP5, IL27RA, C3, FCER2, TNFRSF13C, MALT1, IDO1, ADA, B2M, GIMAP1, MAP3K7, SLC11A1, NOD2, P2RX7, TNFSF13B, TAP2, IL12A, IL1B, FCER1G, HSPD1, TRAF6, CD226, SASH3
	GO:0002429~immune response-activating cell surface receptor signaling pathway	32	0.314806	0.00041162	C3AR1, MICB, MICA, BCAR1, CD247, KLRK1, TLR2, PTPN22, CACNB3, MAP3K7, ZAP70, SPG21, SH2B2, TRAF6, SYK, PTPRC, BCL10, LYN, THEMIS, CD3E, SLA2, MALT1, NFAM1, THY1, CD19, PSEN1, LAX1, PLCG2, IKBKG, RIPK2, CLEC7A, CD79A
	GO:0048706~embryonic skeletal system development	56	0.55091	0.000467321	NOG, TGFB3, PRRX1, HOXD1, PRRX2, GLI3, SHH, HOXD10, HOXC6, MEN1, HOXC9, OSR2, PAX7, HOXC5, CHST11, ALX4, COL11A1, ALX3, ALX1, SATB2, TBX15, GSC, NODAL, SIX4, EYA1, HOXD3, HOXD4, TFAP2A, KIAA1217, WNT9A, COL1A1, HOXA2, HOXA3, HOXA4, HOXA5, HOXA6, HOXA7, NKX3-2, HOXA9, PCSK5, TGFBR2, HSPG2, GAS1, HOXB3, HOXB4, DLX2, HOXB1, DLX1, TULP3, HOXB7, SP1, HOXB8, HOXB5, SP3, HOXB6, HOXB9
	GO:0048589~developmental growth	62	0.609936	0.000524688	NBN, PPARD, PTGS2, INTS1, FGF10, GLI2, SPINK5, GLI3, SHH, LUZP6, HOXD11, AKT1, CCNE1, GPX1, GSN, PAX7, CHST11, SERPINE1, POU4F3, SOX15, POU4F2, CHRNA1, FOXO3B, TBCE, PLAUR, SMO, PRKCQ, PSEN1, EREG, PYGO2, SMARCA4, HOXA11, NINJ2, NINJ1, MREG, TIMP3, IGSF10, LAMB2, FGA, BCL2, ENO3, DMBX1, BMP4, GINS1, MYF6, KLK6, ZNF830, TAF8, IGF1, ALMS1, BRCA2, GAS1, PLG, CCNB1, NOTCH3, NOTCH2, NOTCH1, CYFIP1, CH…
	GO:0006261~DNA-dependent DNA replication	44	0.432858	0.000534672	HMGB2, BLM, POLA1, TIPIN, RNASEH1, RPA4, PRIM1, CCNE2, RPA1, TOP1, TFAM, ORC2L, CDC45, MCM7, POLE2, PRIM2, POLG2, FEN1, POLG, BRCA2, WRN, MCM2, TOP1MT, MCM3, HMGA1, MCM4, ORC1L, MCM5, C10ORF2, RAD51, MCM6, POLD3, PNKP, DNA2, POLD4, RFC3, RFC4, HELB, POLD1, POLD2, CDK2AP1, TOP3A, ORC5L, TOP3B
	GO:0008219~cell death	420	4.13182	0.000542872	ALS2, ITSN1, CIAPIN1, CTNNB1, CLPTM1L, FAS, CUL1, CCAR1, BCL2L15, YARS, MAGI3, BCL2L14, OPA1, ROCK1, STAG3L3, ESPL1, BCL2L12, C10ORF2, BCL2L11, NME6, WDR92, IFNB1, JUN, F3, MAPK7, EIF2AK2, EIF2AK3, TNFRSF6B, GGCT, ERBB3, NFKBIA, ARF6, PPT1, BCL2L1, MST4, SCRIB, IL17A, RAC1, TMEM123, FAIM, KLF11, GARS, DUSP22, GAS1, FXR1, BFAR, CYP7B1, APOL1, UBA1, PARP4, HTATIP2, TP63, DAXX, BNIPL, NOD1, TICAM1, …
	GO:0002699~positive regulation of immune effector process	35	0.344319	0.000568343	TRAF2, ADORA2B, C3, FCER2, KLRK1, B2M, MAP3K7, SH2D1A, NOD2, TAP2, MS4A2, FCER1G, IL1B, LBP, NOS2, TRAF6, IL13RA1, LAG3, SYK, FCER1A, PTPRC, BCL10, CRTAM, GIMAP5, MALT1, IL21, GIMAP1, NCR3, CD37, P2RX7, IL12A, IL12B, HSPD1, CD226, SASH3
	GO:0051674~localization of cell	190	1.86916	0.000585382	FGF19, CTHRC1, JUB, SLC22A16, IL16, EDN2, S100A9, RPS6KB1, TNFSF13, PRKG1, GDNF, CXCL12, CD2AP, NR2E1, SHH, TGFB1, IL10, TGFB2, WNT2, WNT1, ATOH1, ROBO1, CTGF, IFNG, IL1B, S100A2, SYK, TWIST1, PTPRK, SATB2, ROCK1, BARHL1, EFNB1, NODAL, BARHL2, EMX2, SIX4, VAX1, MYH9, VEGFC, TNS3, CATSPER4, HIF1A, TNS1, CD34, CCR4, CATSPER1, SDCBP, PDGFRB, LAMC1, DNAH11, CAV2, DRD1, CCL2, TNFRSF12A, DNAH17, ASZ1, …
	GO:0048870~cell motility	190	1.86916	0.000585382	FGF19, CTHRC1, JUB, SLC22A16, IL16, EDN2, S100A9, RPS6KB1, TNFSF13, PRKG1, GDNF, CXCL12, CD2AP, NR2E1, SHH, TGFB1, IL10, TGFB2, WNT2, WNT1, ATOH1, ROBO1, CTGF, IFNG, IL1B, S100A2, SYK, TWIST1, PTPRK, SATB2, ROCK1, BARHL1, EFNB1, NODAL, BARHL2, EMX2, SIX4, VAX1, MYH9, VEGFC, TNS3, CATSPER4, HIF1A, TNS1, CD34, CCR4, CATSPER1, SDCBP, PDGFRB, LAMC1, DNAH11, CAV2, DRD1, CCL2, TNFRSF12A, DNAH17, ASZ1, …
	GO:0006916~anti-apoptosis	132	1.29857	0.00063707	FOXO1, GDNF, TNFSF18, CIAPIN1, IL10, IL31RA, MYD88, APOE, IL1B, PIK3CA, VNN1, FAS, DDAH2, TWIST2, IL1A, RPS27A, ZC3HC1, CRYAA, SOCS3, RELA, BCL2A1, SKP2, PIM2, NME6, CD40LG, F3, TXNDC5, VEGFA, TNFAIP8, RIPK2, TNFAIP3, MYO18A, UBA52, TNFRSF6B, TMX1, CCL2, SYVN1, GCLC, MCL1, NFKBIA, HSPA1A, BCL2L1, HSPA1B, NPM1, LHX4, GLO1, TRAF6, NKX2-5, HELLS, ARHGDIA, CFLAR, SPHK1, MALT1, HGF, NOTCH2, BFAR, ATF5…
	GO:0045621~positive regulation of lymphocyte differentiation	29	0.285293	0.000652414	ITPKB, IL7R, PNP, HLA-DMA, ADA, CD74, SART1, HLX, IL4R, ZAP70, VNN1, RARA, IL2RG, INPP5D, CD27, SYK, PTPRC, IL2RA, GIMAP5, IKZF1, IL7, TGFBR2, IL21, GIMAP1, CD83, CD86, CD80, SASH3, IL2
	GO:0010564~regulation of cell cycle process	78	0.767339	0.000655059	XPO1, CEP76, BTC, EDN1, KNTC1, PKMYT1, TTK, CTCF, TGFB1, GTSE1, CDT1, CDC42, TRIAP1, CDKN2A, PRMT5, TGFA, IL1B, RANBP1, TPR, LTB, SNHG3-RCC1, IL1A, LTA, ZW10, CDK13, CDC7, ROCK2, NUSAP1, ESPL1, UBE2C, PKIA, OSM, PRKCQ, CHMP1A, MAD2L1, MAD2L1BP, TIMELESS, EREG, RBM38, MAD2L2, NEK6, SMARCA4, CAV2, TNF, DRD3, HOXA13, NEK2, TIPIN, PML, ANLN, RCC1, CALR, LIF, NPM1, BUB1, HECTD3, FBXO5, BCL6, DAZL, GML…
	GO:0050672~negative regulation of lymphocyte proliferation	27	0.265617	0.00065696	LST1, ERBB2, PAWR, SCGB1A1, IL10, TGFB1, SHH, CASP3, CDKN2A, SFTPD, INPP5D, SPN, IL2RA, FOXJ1, TNFRSF13B, CD276, CTLA4, IDO1, GAL, FOXP3, PDCD1LG2, BTLA, CBLB, IL20RB, CD274, VSIG4, IL2
	GO:0032945~negative regulation of mononuclear cell proliferation	27	0.265617	0.00065696	LST1, ERBB2, PAWR, SCGB1A1, IL10, TGFB1, SHH, CASP3, CDKN2A, SFTPD, INPP5D, SPN, IL2RA, FOXJ1, TNFRSF13B, CD276, CTLA4, IDO1, GAL, FOXP3, PDCD1LG2, BTLA, CBLB, IL20RB, CD274, VSIG4, IL2
	GO:0070664~negative regulation of leukocyte proliferation	27	0.265617	0.00065696	LST1, ERBB2, PAWR, SCGB1A1, IL10, TGFB1, SHH, CASP3, CDKN2A, SFTPD, INPP5D, SPN, IL2RA, FOXJ1, TNFRSF13B, CD276, CTLA4, IDO1, GAL, FOXP3, PDCD1LG2, BTLA, CBLB, IL20RB, CD274, VSIG4, IL2
	GO:0051168~nuclear export	45	0.442696	0.000687002	NXT1, ZC3H3, NCBP2, NCBP1, XPO1, XPO6, AGFG1, NUP160, XPO5, EIF5A, CALR, TGFB1, CCHCR1, NUP214, RAE1, DDX19B, NPM1, DUSP16, LSG1, GLE1, XPOT, UPF2, UPF1, SMG5, RAN, SMG7, SFRS13A, SMG1, NXF3, MALT1, NXF1, STRADB, HNRNPA1, DDX39, HHEX, GSK3B, EIF5AL1, THOC6, LOC728643, THOC4, NUP107, SMURF1, THOC5, THOC2, THOC3, BAT1, THOC1
	GO:0032755~positive regulation of interleukin-6 production	18	0.177078	0.000714528	IL6, CARD9, TNF, ADORA2B, TLR2, TLR3, TLR4, IL6R, TLR7, NOD2, P2RX7, NOD1, TICAM1, RIPK2, IL1B, HSPD1, LBP, AKIRIN2
	GO:0006401~RNA catabolic process	48	0.472209	0.000768608	NCBP2, RNASEN, NCBP1, RNASEH1, ISG20, DCPS, PARN, RBM8A, ZFP36, ABCE1, MAGOH, RNASEH2A, EIF4A3, ERN2, EIF2C3, XRN2, EIF2C4, C17ORF71, PABPC4, PNPT1, RNH1, HSPA1A, HSPA1B, OAS2, LIN28A, LIN28B, EXOSC10, ZFP36L1, ZFP36L2, RNASET2, EIF3E, HNRNPD, C19ORF61, FEN1, UPF2, RNASE2, UPF1, RNASE3, SMG5, SMG7, RNASE6, SMG1, CASC3, DNA2, UPF3B, GSPT1, PPP1R8, DCP2, POP1
	GO:0001816~cytokine production	36	0.354156	0.000785295	IL18, IL19, TLR4, ABCA1, PAWR, NFATC2IP, IRAK4, IL12RB2, SLC11A1, S1PR3, NLRC4, NOD2, MYD88, NOD1, REL, MS4A2, CD4, PCSK5, CD28, MAF, BCL10, LYN, CEBPE, IDO1, DBH, NLRP3, PRKCD, IRF9, G6PD, FABP4, IRF3, IL12B, HSPD1, CD226, PTAFR, LCP2
	GO:0070271~protein complex biogenesis	300	2.9513	0.00086598	OXA1L, TUBB2C, MED24, CD2AP, CTNNB1, TAF7L, ZFP91, PICALM, GTF2H2C, MED26, FAS, SYK, CD3G, CRYAA, CD3E, TAF4B, MATN1, MED12, DPAGT1, MED14, COLEC12, CD40, MED13, C10ORF2, JUP, PTRF, MED17, ADSL, TUBA4B, LAMC1, EIF2AK3, ASZ1, AHCTF1, HFE, CALR, PDSS1, CD74, TUBB4Q, STON1-GTF2A1L, MUSK, UPK1A, RAC1, CDA, FBXO5, AGRN, SPP2, HIP1, RANBP17, MSTO1, MAP2K1, CREBBP, SMAD3, EPRS, SKI, SMAD2, SMAD1, LOC442…
	GO:0006461~protein complex assembly	300	2.9513	0.00086598	OXA1L, TUBB2C, MED24, CD2AP, CTNNB1, TAF7L, ZFP91, PICALM, GTF2H2C, MED26, FAS, SYK, CD3G, CRYAA, CD3E, TAF4B, MATN1, MED12, DPAGT1, MED14, COLEC12, CD40, MED13, C10ORF2, JUP, PTRF, MED17, ADSL, TUBA4B, LAMC1, EIF2AK3, ASZ1, AHCTF1, HFE, CALR, PDSS1, CD74, TUBB4Q, STON1-GTF2A1L, MUSK, UPK1A, RAC1, CDA, FBXO5, AGRN, SPP2, HIP1, RANBP17, MSTO1, MAP2K1, CREBBP, SMAD3, EPRS, SKI, SMAD2, SMAD1, LOC442…
	GO:0016265~death	421	4.14166	0.00086739	ALS2, ITSN1, CIAPIN1, CTNNB1, CLPTM1L, FAS, CUL1, CCAR1, BCL2L15, YARS, MAGI3, BCL2L14, OPA1, ROCK1, STAG3L3, ESPL1, BCL2L12, C10ORF2, BCL2L11, NME6, WDR92, IFNB1, JUN, F3, MAPK7, EIF2AK2, EIF2AK3, TNFRSF6B, GGCT, ERBB3, NFKBIA, ARF6, PPT1, BCL2L1, MST4, SCRIB, IL17A, RAC1, TMEM123, FAIM, KLF11, GARS, DUSP22, GAS1, FXR1, BFAR, CYP7B1, APOL1, UBA1, PARP4, HTATIP2, TP63, DAXX, BNIPL, NOD1, TICAM1, …
	GO:0032760~positive regulation of tumor necrosis factor production	15	0.147565	0.000874743	CARD9, TLR2, TLR3, PF4, TLR4, NOD2, NOD1, MYD88, TICAM1, RIPK2, FCER1G, LBP, CLEC7A, CD14, SASH3
	GO:0032642~regulation of chemokine production	15	0.147565	0.000874743	IL6, TNF, ADORA2B, ELANE, TLR3, IL6R, SIGIRR, AZU1, HIF1A, HMOX1, IFNG, TICAM1, ADAM17, RIPK2, IL1B
	GO:0048255~mRNA stabilization	15	0.147565	0.000874743	DHX9, APOBEC1, PAIP1, IGF2BP1, ELAVL1, SYNCRIP, MAPKAPK2, GDNF, YBX1, HNRNPU, YBX2, SLC11A1, VEGFA, HNRNPD, PABPC1
	GO:0043489~RNA stabilization	15	0.147565	0.000874743	DHX9, APOBEC1, PAIP1, IGF2BP1, ELAVL1, SYNCRIP, MAPKAPK2, GDNF, YBX1, HNRNPU, YBX2, SLC11A1, VEGFA, HNRNPD, PABPC1
	GO:0046637~regulation of alpha-beta T cell differentiation	22	0.216429	0.000978929	GIMAP5, IKZF1, IL27, TGFBR2, ITPKB, PNP, ADA, SHH, GIMAP1, CD83, CD86, CD80, HLX, IL4R, ZAP70, RARA, BCL6, IL2RG, IRF4, SASH3, RC3H1, SYK
	GO:0043331~response to dsRNA	22	0.216429	0.000978929	EIF2C2, CARD9, RBM3, NFKBIA, SMAD3, TLR3, SMAD2, SMAD1, PMAIP1, LIN28A, STAT1, LIN28B, TARBP2, IRAK3, SRRT, NOD2, DGCR8, KCNJ8, TICAM1, PRKRA, RIPK2, IRF3
	GO:0010605~negative regulation of macromolecule metabolic process	426	4.19085	0.000986351	MASP1, ZNF639, REST, CTNNB1, FOXF2, PTPRK, RCOR2, NODAL, SKP2, SERPING1, PTPRU, EIF2AK1, ZNF238, IFNB1, JUN, BACE2, ZGLP1, TGIF1, RPS13, EIF2AK3, BCL2L1, VPS72, HEXIM1, TCF4, DNMT3B, DMBX1, DNMT3A, PHB, KLF10, KLF11, UPK3B, ATR, TRPS1, SMURF2, SPI1, ZNF675, TP63, DAXX, YBX2, STRA8, MYC, ZNF496, LAG3, ZNF281, ATF7IP, CDC6, CLN3, ELANE, TP53, TTF1, IL6R, MXD3, FLNA, INHBA, EIF4A3, EREG, NAB2, HSD3B…
	GO:0006917~induction of apoptosis	196	1.92818	0.0010069	NELL1, TUBB2C, ITSN1, ADORA1, SART1, BTK, BAK1, CUL2, HTRA2, APOE, FAS, FOXO3B, CUL1, CRTAM, CD3E, BCL2L11, CD38, UNC13D, IFNB1, ALOX15B, RYR2, PRODH, LALBA, SIVA1, GSDMA, STK17B, AKAP13, CD70, STK17A, CHEK2, PLAGL1, AHRR, RAC1, PLAGL2, HIP1, TP53BP2, KLF10, SMAD3, TRIO, SLAMF7, LOC442308, CIDEC, NOTCH2, EI24, RNF7, ETS1, SH3RF1, HTATIP2, TP63, DAXX, GPX1, NOD1, TICAM1, MYC, AIFM2, ARHGEF18, ARHG…
	GO:0032963~collagen metabolic process	24	0.236104	0.00102619	KLK6, TNXB, PEPD, ADAMTS14, MMP9, MMP19, MMP8, COL3A1, MMP7, MMP27, MMP3, SERPINH1, MMP13, MMP2, COL5A1, MMP1, MMP11, MMP10, P2RX7, TRAM2, HIF1A, COL1A1, ADAMTS3, ADAMTS2
	GO:0002260~lymphocyte homeostasis	24	0.236104	0.00102619	SIVA1, GIMAP5, IL2RA, TNFRSF13B, TNFRSF13C, TNFSF14, FOXP3, TGFB1, BCL2L11, GIMAP1, ZC3H8, AKT1, BAK1, CORO1A, CASP3, P2RX7, CCNB2, TNFSF13B, BAX, BCL2, IKBKG, SH2B2, FAS, IKBKB
	GO:0044259~multicellular organismal macromolecule metabolic process	26	0.25578	0.00103292	ADAMTS14, MMP9, COL3A1, MMP8, MMP7, MMP27, MMP3, SERPINH1, MMP2, MMP1, TRAM2, KLK6, PEPD, TNXB, MMP19, ACACA, MMP13, COL5A1, MMP11, MMP10, P2RX7, HIF1A, ACE2, COL1A1, ADAMTS3, ADAMTS2
	GO:0030183~B cell differentiation	37	0.363994	0.00105305	GPR183, LRRC8A, ONECUT1, RAG1, PRKDC, ITGB1, ADA, IL10, IL11, VCAM1, BAK1, CLCF1, BCL2, BCL3, BCL6, TCF3, BLNK, NKX2-3, KLF6, IKZF1, MSH2, CEBPG, TP53, MALT1, ITGA4, NFAM1, DCLRE1C, CD40LG, SP3, NTRK1, BAX, PLCG2, ADAM17, AICDA, CD79A, TSHR, NHEJ1
	GO:0006366~transcription from RNA polymerase II promoter	147	1.44614	0.00107097	SCAF1, CDX2, MED24, HOXD13, PTTG2, TBP, NR2E3, PTTG1, CBFB, TAF7L, GTF2E1, GTF2E2, TAF5L, ATOH1, GTF2H2C, GATA3, MED26, TARDBP, GATA4, SUPT5H, PHRF1, POU2AF1, TADA2A, RREB1, TAF4B, MED12, MED14, HNF4G, MED13, AHR, BTF3L1, ADRM1, HIF1A, PRDM4, ABT1, MED17, TGFB1I1, NFE2L2, NFE2L3, ELL, ARNT, STON1-GTF2A1L, TCERG1, PIR, NKX3-2, SKIL, RUNX3, KLF5, TAF2, MAFF, TAF4, TAF6, TAF5, KLF11, GTF2A1L, USF1, …
	GO:0051247~positive regulation of protein metabolic process	152	1.49533	0.00114056	IL6ST, TGFB3, EIF5A, TTK, TLR4, ADORA1, TGFB1, IL31RA, IL11, ZFP91, FNTA, PACSIN3, APOE, ATG7, IFNG, IL1B, CUL1, SAMD4A, RPS27A, EIF2B5, SYK, ADAM9, ANAPC1, BCL10, IL29, CD3E, BARHL2, BOLL, IL20, PSMA2, VEGFC, PSMA1, EP300, PSMA6, PSMA5, PIAS3, PSMA4, TRIM32, PSMA3, ANAPC7, LRRK2, UBA52, CAV1, GCLC, ITLN1, NFKBIA, ANAPC11, PSMA7, IL34, PSMB5, NR1H2, LIF, PSMB4, PSMB3, PSMB2, FBXO5, FBXO4, UBE2D1,…
	GO:0009595~detection of biotic stimulus	17	0.167241	0.00123223	CRTAM, LY96, TLR3, TLR4, NLRP3, TLR8, CD1D, NLRC4, NOD2, NOD1, PGLYRP4, PGLYRP2, PGLYRP3, PARG, SCARB1, LBP, CLEC7A
	GO:0012502~induction of programmed cell death	196	1.92818	0.00124907	NELL1, TUBB2C, ITSN1, ADORA1, SART1, BTK, BAK1, CUL2, HTRA2, APOE, FAS, FOXO3B, CUL1, CRTAM, CD3E, BCL2L11, CD38, UNC13D, IFNB1, ALOX15B, RYR2, PRODH, LALBA, SIVA1, GSDMA, STK17B, AKAP13, CD70, STK17A, CHEK2, PLAGL1, AHRR, RAC1, PLAGL2, HIP1, TP53BP2, KLF10, SMAD3, TRIO, SLAMF7, LOC442308, CIDEC, NOTCH2, EI24, RNF7, ETS1, SH3RF1, HTATIP2, TP63, DAXX, GPX1, NOD1, TICAM1, MYC, AIFM2, ARHGEF18, ARHG…
	GO:0032270~positive regulation of cellular protein metabolic process	146	1.4363	0.00129636	IL6ST, TGFB3, EIF5A, TTK, TLR4, ADORA1, TGFB1, IL31RA, IL11, ZFP91, FNTA, PACSIN3, APOE, ATG7, IFNG, IL1B, CUL1, SAMD4A, RPS27A, EIF2B5, SYK, ADAM9, ANAPC1, BCL10, IL29, CD3E, BARHL2, BOLL, IL20, PSMA2, VEGFC, PSMA1, EP300, PSMA6, PSMA5, PIAS3, PSMA4, PSMA3, ANAPC7, LRRK2, UBA52, CAV1, GCLC, ITLN1, NFKBIA, ANAPC11, PSMA7, IL34, PSMB5, NR1H2, LIF, PSMB4, PSMB3, PSMB2, FBXO5, FBXO4, UBE2D1, DNMT3B,…
	GO:0051130~positive regulation of cellular component organization	116	1.14117	0.00138579	BTC, EDN1, TGFB3, EIF5A, FGF10, TGFB1, TGFB2, WNT2, ZFP91, ROBO1, IL1B, RALA, ROBO2, IL1A, ADAM9, ACTN4, PTPRF, ROCK2, PLXNB2, MFGE8, ESPL1, AHR, NUMBL, TGFB1I1, CAV3, CAV2, CAV1, DRD3, HOXA13, TNFRSF12A, ASZ1, APOC2, ARF6, PPT1, CALR, SRF, SLC11A1, CDC42EP2, CDC42EP1, ARPC2, NPM1, NUMB, RAC1, SFTPD, CDC42EP4, EGF, DNMT3B, NKX2-5, ARHGDIA, CDC42EP5, HIP1, SMAD3, ITGA2, SMAD2, SMAD1, FOXP3, NTN1, …
	GO:0002263~cell activation during immune response	29	0.285293	0.00147065	ITGAL, GPR183, YWHAZ, SBNO2, TLR2, TLR3, TLR4, TLR6, TLR7, ADA, SLC11A1, TICAM1, BCL3, LBP, NKX2-3, ICAM1, LYN, RELB, TP53, EOMES, MYO1F, STXBP2, LAT, UNC13D, PSEN1, VAMP7, PLCG2, IL12B, LCP1
	GO:0002366~leukocyte activation during immune response	29	0.285293	0.00147065	ITGAL, GPR183, YWHAZ, SBNO2, TLR2, TLR3, TLR4, TLR6, TLR7, ADA, SLC11A1, TICAM1, BCL3, LBP, NKX2-3, ICAM1, LYN, RELB, TP53, EOMES, MYO1F, STXBP2, LAT, UNC13D, PSEN1, VAMP7, PLCG2, IL12B, LCP1
	GO:0046634~regulation of alpha-beta T cell activation	29	0.285293	0.00147065	BLM, ITPKB, PNP, SHH, ADA, HLX, IL4R, ZAP70, RARA, IL2RG, BCL6, EBI3, RC3H1, SYK, PTPRC, GIMAP5, IKZF1, CD3E, IL27, TGFBR2, GIMAP1, BTLA, CD83, CD86, CBLB, CD80, RIPK2, IRF4, SASH3
	GO:0002224~toll-like receptor signaling pathway	14	0.137727	0.00156994	IRAK2, IRAK1, BCL10, TLR2, NFKBIA, TLR3, TLR4, TLR6, TLR7, IRAK3, MYD88, TICAM1, RIPK2, HSPD1
	GO:0032663~regulation of interleukin-2 production	25	0.245942	0.0016133	TRAF2, MAP3K7, SFTPD, IL1B, CD4, TRAF6, LAG3, IL1A, CD28, CARD9, CD3E, CD276, MALT1, FOXP3, CD83, PRKCQ, CARD11, CD86, IL20RB, CD80, RIPK2, IRF4, VSIG4, SASH3, HDAC7
	GO:0051091~positive regulation of transcription factor activity	44	0.432858	0.00171108	TNF, MTDH, TMEM189-UBE2V1, TLR2, CYTL1, UBE2V1, TLR3, TLR4, TGFB1, SHH, IL10, IRAK3, NOD2, MYD88, KRAS, NLRC3, SMARCB1, TICAM1, NPM1, PYCARD, ABRA, IL1B, CAMK2A, RHEBL1, IRAK2, ICAM1, BCL10, IRAK1, IL6, SP100, RELA, CEBPG, MALT1, NFAM1, TMEM189, CARD11, PRKCQ, EP300, NCOA3, RIPK1, RIPK2, TSSK4, IKBKB, ERC1, MAP3K13, SMARCA4
	GO:0051099~positive regulation of binding	55	0.541072	0.00171759	TMEM189-UBE2V1, TLR2, TLR3, TLR4, SHH, TGFB1, IL10, NOD2, MYD88, NLRC3, TICAM1, ABRA, IL1B, BRD4, IRAK2, ICAM1, BCL10, IRAK1, SP100, RELA, NFAM1, TMEM189, CARD11, PRKCQ, NME2, EP300, NCOA3, NME1, RIPK1, RIPK2, ERC1, MAP3K13, EIF2AK3, ADD2, SMARCA4, TNF, MTDH, CYTL1, UBE2V1, FKBP1A, IRAK3, KRAS, SMARCB1, NPM1, PYCARD, DPH3B, CAMK2A, RHEBL1, ERCC2, IL6, EPB41, CEBPG, ITGA2, MALT1, SKI, NME1-NME2, I…
	GO:0006405~RNA export from nucleus	32	0.314806	0.00187143	NXT1, NCBP2, ZC3H3, NCBP1, NUP160, AGFG1, EIF5A, RAE1, DDX19B, NPM1, GLE1, XPOT, UPF2, UPF1, RAN, SMG5, SMG7, SFRS13A, SMG1, NXF3, NXF1, HNRNPA1, DDX39, HHEX, EIF5AL1, THOC6, LOC728643, THOC4, NUP107, THOC5, THOC2, THOC3, THOC1, BAT1
	GO:0051092~positive regulation of NF-kappaB transcription factor activity	32	0.314806	0.00187143	TNF, MTDH, TMEM189-UBE2V1, TLR2, UBE2V1, TLR3, TLR4, TGFB1, IRAK3, NOD2, MYD88, KRAS, NLRC3, TICAM1, NPM1, PYCARD, IL1B, CAMK2A, RHEBL1, IRAK2, ICAM1, IRAK1, BCL10, IL6, RELA, MALT1, TMEM189, CARD11, PRKCQ, RIPK1, RIPK2, ERC1, IKBKB, MAP3K13
	GO:0002700~regulation of production of molecular mediator of immune response	32	0.314806	0.00187143	TRAF2, TNF, IL27RA, TBX21, TNFSF13, TNFRSF4, IL10, TGFB1, MAP3K7, STAT6, IRAK3, NOD2, HMOX1, IFNG, FCER1G, BCL6, TRAF6, IL13RA1, PTPRC, BCL10, IL6, GIMAP5, DEFB103B, MALT1, CD40, IL21, FOXP3, GIMAP1, CD37, CD40LG, TNFSF12-TNFSF13, SASH3, IL2
	GO:0035239~tube morphogenesis	84	0.826365	0.00190063	GNA13, NRP1, PGF, WNT3A, EDN1, TBX20, FGF10, TP63, HOXD13, ZEB2, PAX3, GLI2, PAX2, CXCL12, GLI3, ZIC3, SHH, ZIC2, HOXD11, CTNNB1, EDNRA, MAP3K7, SPRY2, GPC3, CXCR4, CASP8, GATA4, IPMK, CYR61, TWIST1, ALX1, BCL10, LBX1, C2CD3, PDPN, NODAL, VANGL2, MGP, MMP14, VASP, BCL2L11, MYCN, PPP1CA, EYA1, TIMELESS, PSEN1, CFL1, VEGFA, TGIF1, TFAP2A, SHROOM3, HOXA11, PTK7, HOXB13, GREM1, SRF, SCRIB, T, TCF21, …
	GO:0043388~positive regulation of DNA binding	50	0.491884	0.00191431	TMEM189-UBE2V1, TLR2, TLR3, TLR4, SHH, TGFB1, IL10, NOD2, MYD88, NLRC3, TICAM1, ABRA, IL1B, BRD4, IRAK2, BCL10, IRAK1, ICAM1, SP100, RELA, NFAM1, TMEM189, CARD11, PRKCQ, NME2, EP300, NCOA3, NME1, RIPK1, RIPK2, ERC1, MAP3K13, SMARCA4, TNF, MTDH, CYTL1, UBE2V1, IRAK3, KRAS, SMARCB1, NPM1, PYCARD, CAMK2A, RHEBL1, ERCC2, IL6, CEBPG, ITGA2, MALT1, SKI, NME1-NME2, IRF4, TSSK4, IKBKB
	GO:0048704~embryonic skeletal system morphogenesis	42	0.413182	0.00194375	NOG, TGFB3, PRRX1, PRRX2, GLI3, HOXD10, MEN1, HOXA2, OSR2, HOXA3, HOXC9, HOXA4, HOXA5, HOXA6, HOXA7, CHST11, ALX4, COL11A1, ALX3, ALX1, SATB2, TBX15, GSC, NODAL, TGFBR2, HSPG2, SIX4, GAS1, HOXB3, DLX2, HOXB4, HOXB1, EYA1, TULP3, HOXB7, HOXB8, HOXB5, HOXD3, HOXB6, HOXD4, TFAP2A, WNT9A
	GO:0048872~homeostasis of number of cells	68	0.668962	0.00197262	GPR109B, GPR109A, TNFSF14, PRDX1, TGFB1, AKT1, MEN1, BAK1, CASP3, HMOX1, IFNG, FAS, ACIN1, FANCC, LYN, MECOM, BCL2L11, INHBA, G6PD, RPS19, IL20RB, TNFSF13B, RPS17, VEGFA, KLHL10, SIVA1, CSF1, SOX6, TRIM10, IL7R, TIMP1, ZC3H8, RPA1, BCL2, BCL6, TCEA1, SH2B2, NKX2-3, CD7, EPO, ERCC2, RPS24, BMP4, IL6, IL2RA, GIMAP5, IL7, HCLS1, CEBPG, TNFRSF13B, IREB2, TNFRSF13C, FOXP3, GIMAP1, DNASE2, CORO1A, P2RX…
	GO:0009314~response to radiation	126	1.23955	0.0021548	XRCC4, RP1, APOBEC1, XRCC2, ZAK, XRCC6, RCVRN, CNGB1, NR2E3, TGFB1, BAK1, GTF2H2C, ADAM2, H2AFX, EGFR, PTPRK, FECH, POLH, SOCS3, RELA, USP1, TOPBP1, XRRA1, RIC8A, SAG, DCLRE1C, PNKP, THBD, CCR4, ARRB1, KRT14, GJA10, DRD1, CAV1, CCL2, DRD3, BLM, DRD5, BCL2L1, OPN1SW, OBFC2A, ABCA4, PDE6C, KRAS, RNF168, IVL, DNMT3B, GNAT1, AIPL1, UNC119, BRCA2, WRN, USF1, RAD54L, BRCA1, GNAT2, OBFC2B, GNGT1, TULP1,…
	GO:0051222~positive regulation of protein transport	48	0.472209	0.00219409	PRKCZ, ACHE, TNF, PANX1, TNFSF15, TGFB3, TNFSF14, CDH1, TRIM16, PYDC1, TNFRSF4, GLI3, SHH, TGFB1, IL10, TGFB2, NOD2, SAA2, ANG, SAA1, IFNG, PYCARD, RHOA, IL1B, CASP1, LTB, IL1A, LTA, CD27, ADAM9, BMP4, CRTAM, IL6, SMAD3, IGF2, EDAR, NLRP3, NLRP2, FLNA, KCNN4, SMO, PRKCQ, VEGFC, P2RX7, GSK3B, NLRP12, TRIP6, IL2
	GO:0032496~response to lipopolysaccharide	54	0.531235	0.00231077	PTGS2, FASLG, RPS6KB1, TLR4, IL10, NOD2, MYD88, HSF1, TICAM1, IL1B, NOS3, LBP, AKIRIN2, LTA, IRAK1, ATP4B, LY96, SOCS3, RELA, SOCS1, IL6R, THBD, ADM, JUN, IL12A, RIPK2, ADAM17, PTAFR, TG, CCL2, ADH5, NFKBIA, BDKRB1, COMT, CCL5, IL12RB2, TNFRSF1A, IRAK3, SLC11A1, CYP27B1, NKX2-1, SCARB1, THPO, IDO1, STAT1, P2RX7, PLA2G4A, KCNJ8, MAPK14, PLCG2, IRF3, CD14, MGST1, F2R
	GO:0045582~positive regulation of T cell differentiation	26	0.25578	0.00237565	ITPKB, IL7R, PNP, HLA-DMA, ADA, CD74, SART1, HLX, IL4R, ZAP70, VNN1, RARA, IL2RG, SYK, PTPRC, IL2RA, GIMAP5, IKZF1, IL7, TGFBR2, GIMAP1, CD83, CD86, CD80, SASH3, IL2
	GO:0050830~defense response to Gram-positive bacterium	18	0.177078	0.00242782	IL6, SPACA3, CARD9, FGR, IL27RA, HCK, MYO1F, IL6R, NOD2, P2RX7, NOD1, PGLYRP4, PGLYRP2, PGLYRP3, IL12A, PLA2G2A, RIPK2, LBP
	GO:0002541~activation of plasma proteins involved in acute inflammatory response	33	0.324643	0.00247348	C7, C9, MASP1, C3, C6, CRP, C1R, C1S, C1QC, CFP, CFHR1, FCN3, FCN2, KRT1, CFH, CFI, C2, CFHR5, CFD, CR1, CR2, C4A, CFB, SERPING1, C4BPB, C4BPA, C1QA, C1QB, C8B, CD55, F3, C1RL, VSIG4
	GO:0010332~response to gamma radiation	20	0.196754	0.00256481	XRCC4, PTPRC, CAV1, CCL2, APOBEC1, XRCC2, SOCS3, TP53, PML, PRKDC, BRCA2, IL6R, SOD2, MEN1, BAK1, CASP6, GPX1, FANCD2, BAX, BCL2
	GO:0046635~positive regulation of alpha-beta T cell activation	22	0.216429	0.00257552	PTPRC, GIMAP5, IKZF1, BLM, CD3E, TGFBR2, ITPKB, PNP, ADA, GIMAP1, CD83, CD86, CD80, HLX, IL4R, ZAP70, RIPK2, RARA, IL2RG, SASH3, EBI3, SYK
	GO:0032101~regulation of response to external stimulus	102	1.00344	0.00265023	MYOD1, IL16, PTGS2, MASP1, IL6ST, OSMR, EDN2, SLC6A3, F2RL1, EDN1, FGF10, TSPAN8, TLR4, CXCL12, ADORA1, IL10, TGFB1, ZFP91, APOE, SERPINE1, CHRNA7, SPN, PDPN, SERPING1, IL20, NPC1, SERPINF1, CCR4, F3, VEGFA, PLA2G2A, DRD1, CAV1, DRD3, ADORA2B, CX3CL1, GREM1, CCL5, ADA, FCER1G, SPP1, FCER1A, TGFBR2, CD276, SMAD3, ITGA2, USF1, AGER, PLA2G4A, FABP4, MTOR, PLAU, PPARG, SCGB1A1, EDNRA, GPX1, SAA2, SAA…
	GO:0006909~phagocytosis	36	0.354156	0.00282288	GULP1, MYO7A, CRP, CDC42SE1, ABCA1, ADORA1, MEGF10, SLC11A1, FCGR1C, CD93, FCN2, ITGAV, FCGR1A, FCN1, FCER1G, SCARB1, LBP, PTX3, THBS1, CEBPE, ICAM5, HCK, ELANE, COLEC12, MFGE8, VAV1, CORO1C, CORO1A, P2RX7, LRP1, CD36, UNC13D, JMJD6, VAMP7, CLEC7A, MERTK, CD14
	GO:0043085~positive regulation of catalytic activity	304	2.99065	0.00305582	ADCY3, ALS2, XRCC4, ADORA3, ADCY7, ADCY8, EFNA1, EDN2, LHCGR, EDN1, LPAR3, LPAR2, LPAR1, ADORA1, S1PR2, MAP3K7, MAP3K6, BAK1, AGTR2, APOE, LTB4R, S1PR4, GAB1, IFNG, CHRNA7, CUL1, ADAM9, SYK, ANAPC1, DBNL, C5AR1, PIK3CB, KIAA1804, PIM1, THY1, CRHR1, IFNB1, HTR7, F3, ANAPC7, EIF2AK3, SIVA1, PFKFB2, ERBB2, FCER2, BDKRB1, CD74, SCRIB, HCRTR2, NR1H2, SLC11A1, ADRB3, SERINC2, SERINC5, KRAS, RAC1, FBXO5…
	GO:0007051~spindle organization	34	0.334481	0.0031829	HAUS4, KIF23, HAUS3, HAUS6, HAUS5, PRC1, HAUS2, HAUS1, TTK, AURKA, RCC1, AURKAPS1, SPC25, TUBB, SAC3D1, FBXO5, RANBP1, TUBG1, SNHG3-RCC1, KIF11, RAN, PCNT, SUN2, TREX2, NDC80, ESPL1, MYH9, UBE2C, TACC3, LOC442308, SMC3, SPAG5, ZWINT, CKS2, BUB1B, HAUS7, HAUS8, SMC1A
	GO:0001654~eye development	86	0.84604	0.00318801	CRYGS, MYO7A, MITF, FASLG, RORB, NR2E3, PAX2, NR2E1, GLI3, SHH, TGFB2, CTNNB1, BAK1, CASP6, POU4F2, RARB, CRYBB2, RARG, RAX, CRYAA, YY1, SIX3, PRKCI, SIX5, VAX2, RPGRIP1, VAX1, THY1, VEGFA, TGIF1, PYGO2, FOXC1, TGIF2, CRYBA1, MED1, TWSG1, SHROOM2, SOX2, NFYC, CABP4, NHS, EPHB1, WT1, EPHB2, ALDH1A2, PVRL1, BLOC1S3, MAP3K1, BCL11B, ALDH1A3, PVRL3, POU2F1, COL8A1, COL8A2, GNAT1, MAF, BMP4, FOXL2, BH…
	GO:0048736~appendage development	69	0.6788	0.00323151	NOG, EVX2, CRABP2, GDF5, HOXD12, PRRX1, TP63, HOXD13, FGF10, PRRX2, GJA5, GLI3, SHH, HOXD10, CTNNB1, HOXD11, BAK1, CHST11, RAB23, RARB, ASPH, NR2F2, ALX4, ALX3, TWIST1, ALX1, C2CD3, RARG, RAX, LEF1, MBNL1, MECOM, MMP13, HOXC10, HOXC11, PSEN1, WNT9A, MED1, SMARCA4, WNT5A, HOXA13, HOXA11, GREM1, MSX2, ALDH1A2, COMP, HOXA10, HOXA9, FBN2, PCSK5, TBX3, TBX5, TBX4, EN1, SKI, GAS1, NOTCH2, NOTCH1, SALL4…
	GO:0051329~interphase of mitotic cell cycle	69	0.6788	0.00323151	E2F1, E2F4, DBF4, LATS1, LATS2, GTSE1, AKT1, CUL2, CCNE1, GFI1B, CDKN2A, DDX11, CDKN2B, CDKN2C, MTBP, CDCA5, DNAJC2, SNHG3-RCC1, CUL1, EGFR, CDC7, KHDRBS1, CDC6, POLE, PIM1, SKP2, TBRG4, GPR132, CDK4, PPP1CB, CDK2, FOXN3, RBBP8, SPDYA, INHBA, PPM1D, CCND1, CDK2AP1, ADAM17, MDM2, KPNA2, MAP3K11, BCAT1, BLM, CAMK2G, POLA1, CHEK1, RCC1, ITGB1, BCL2, KATNA1, NPAT, HINFP, GFI1, TCF3, CAMK2A, NFATC1, T…
	GO:0060173~limb development	69	0.6788	0.00323151	NOG, EVX2, CRABP2, GDF5, HOXD12, PRRX1, TP63, HOXD13, FGF10, PRRX2, GJA5, GLI3, SHH, HOXD10, CTNNB1, HOXD11, BAK1, CHST11, RAB23, RARB, ASPH, NR2F2, ALX4, ALX3, TWIST1, ALX1, C2CD3, RARG, RAX, LEF1, MBNL1, MECOM, MMP13, HOXC10, HOXC11, PSEN1, WNT9A, MED1, SMARCA4, WNT5A, HOXA13, HOXA11, GREM1, MSX2, ALDH1A2, COMP, HOXA10, HOXA9, FBN2, PCSK5, TBX3, TBX5, TBX4, EN1, SKI, GAS1, NOTCH2, NOTCH1, SALL4…
	GO:0007389~pattern specification process	163	1.60354	0.0032981	GNA13, CDX1, NOG, CDX2, WNT3A, EDN1, HOXD12, FGF10, HOXD13, ZIC1, CXCL12, HOXD10, ZIC3, SHH, CTNNB1, HOXD11, HOXC6, WNT1, HOXC8, WNT3, HOXC9, HOXC4, SOSTDC1, HOXC5, GATA4, RAB23, ASPH, PITX2, SATB2, C2CD3, YY1, EFNB1, NODAL, EMX2, SIX3, CYP26A1, VAX2, GRHL3, DLL1, HES1, HHEX, EP300, HOXD3, VEGFA, FOXG1, HOXD4, TGIF1, DNAH11, MFNG, HOXA11, GREM1, T, HOXA1, HOXA2, HOXA3, HOXA4, HOXA5, LHX1, HOXA6, …
	GO:0045165~cell fate commitment	90	0.885391	0.00330118	MYOD1, WNT3A, POU6F2, MITF, PPARG, FGF10, PAX3, GLI2, PAX2, NR2E1, GDNF, GLI3, SHH, HOXD10, HOXD11, CTNNB1, TGFB2, MEN1, CDC42, WNT1, SPRY2, ATOH1, CASP3, WNT3, PAX7, OLIG1, OLIG2, NR2F2, FGF3, LBX1, NODAL, BARHL2, SIX3, TP53, DLL1, FOXN4, HES1, HOXC10, SMO, EYA1, HOXC11, EYA2, PSEN1, PRDM1, TGFB1I1, SMARCA4, ONECUT1, MCL1, HOXA11, SOX2, PRKDC, SOX6, TRIM15, TCF7L2, ITGB1, HOXA2, BCL2, TEAD4, POU…
	GO:0002573~myeloid leukocyte differentiation	27	0.265617	0.00332375	CALCR, CSF3, CSF2, TM7SF4, TNF, CSF1, MMP9, PPARG, KIT, TGFB1, IL31RA, CDC42, CASP8, TRAF6, NKX2-3, CEBPA, GIMAP5, CEBPE, RELB, TGFBR2, IFI16, MYH9, GIMAP1, TNFSF11, PSEN1, SP3, IRF4
	GO:0002708~positive regulation of lymphocyte mediated immunity	27	0.265617	0.00332375	FCER1A, PTPRC, TRAF2, CRTAM, GIMAP5, C3, FCER2, KLRK1, MALT1, IL21, B2M, GIMAP1, NCR3, MAP3K7, SH2D1A, NOD2, P2RX7, TAP2, IL12A, IL1B, FCER1G, IL12B, HSPD1, TRAF6, CD226, SASH3, LAG3
	GO:0002705~positive regulation of leukocyte mediated immunity	27	0.265617	0.00332375	FCER1A, PTPRC, TRAF2, CRTAM, GIMAP5, C3, FCER2, KLRK1, MALT1, IL21, B2M, GIMAP1, NCR3, MAP3K7, SH2D1A, NOD2, P2RX7, TAP2, IL12A, IL1B, FCER1G, IL12B, HSPD1, TRAF6, CD226, SASH3, LAG3
	GO:0009617~response to bacterium	121	1.19036	0.0033779	MICA, PTGS2, S100A7, TLR2, TLR3, RPS6KB1, TLR4, TLR6, IL10, TLR9, B2M, CFP, NLRC4, MYD88, HIST1H2BK, PGLYRP4, HIST1H2BI, PGLYRP2, RNASE7, IFNG, HIST1H2BJ, PGLYRP3, IL1B, AKIRIN2, SPN, BCL10, SOCS3, GNLY, RELA, SOCS1, MECOM, WFDC12, THBD, PPBP, CCR4, IFNB1, JUN, DEFA4, PLA2G2A, RIPK2, LALBA, CCL2, FGR, NFKBIA, DEFB126, BDKRB1, DEFB4A, CCL5, CHIT1, IL12RB2, IRAK3, SLC11A1, NKX2-1, SCARB1, DEFB1, CA…
	GO:0010638~positive regulation of organelle organization	57	0.560748	0.00354088	EDN1, BTC, WNT2, ACTR3, MEN1, RHOA, TGFA, IL1B, RANBP1, LTB, IL1A, LTA, ROCK2, NUSAP1, ESPL1, NCK2, PRKCQ, EREG, NCK1, CFL1, CAV3, CAV2, CAV1, TNF, DRD3, HOXA13, ASZ1, PML, ARF6, TPM1, CDC42EP2, ARPC2, MAP3K1, RAC1, NPM1, EGF, TINF2, DNMT3B, CDC42EP5, CD28, SYNPO, PLEK, DLGAP5, PSRC1, SMAD3, IGF1, IGF2, CENPE, RICTOR, FOXP3, PLA2G4A, P2RX7, PLK4, CDKN1B, EPGN, DNMT1, MTOR
	GO:0006956~complement activation	32	0.314806	0.00357783	C7, C9, MASP1, C3, C6, CRP, C1R, C1S, C1QC, CFP, CFHR1, FCN3, FCN2, KRT1, CFH, CFI, C2, CFHR5, CFD, CR1, CR2, C4A, CFB, SERPING1, C4BPB, C4BPA, C1QA, C1QB, C8B, CD55, C1RL, VSIG4
	GO:0048585~negative regulation of response to stimulus	67	0.659124	0.0037259	MICB, MASP1, IL27RA, SLC6A3, PPARG, ZNF675, SPINK5, ADORA1, IL10, TGFB1, RPS3, TGFB2, AKT1, MEN1, GPX1, SAA2, SAA1, APOE, AOAH, IL1B, CHRNA7, CALCRL, CHRFAM7A, NT5E, SPN, ZFP36, CLN3, PTPRF, FOXJ1, SOCS3, RELA, ELANE, SOCS1, SERPING1, ESR2, IRS1, PRKCD, TARBP2, NPC1, IL20RB, SERPINF1, GRB14, PRKCZ, DRD1, DRD3, COL3A1, GREM1, IL7R, ADA, STAT6, IRAK3, TNFRSF1B, BCL6, INPP5D, SPP1, PTPRC, KLK8, IL2R…
	GO:0010608~posttranscriptional regulation of gene expression	131	1.28874	0.00376008	NCBP2, NCBP1, EIF2C2, APOBEC1, RBM3, EIF5B, EIF5A, SYNCRIP, AURKA, GDNF, LUZP6, EIF4EBP3, EIF4EBP1, EIF4EBP2, CDKN2A, RBM8A, CLP1, EIF2B2, EIF2B3, SAMD4A, EIF2B4, EIF2B5, GTPBP4, MAGOH, BARHL2, BOLL, HNRNPU, PA2G4, EIF2AK1, SERBP1, EIF2S1, VEGFA, CELF1, EEFSEC, EIF2AK3, EIF2C3, EIF2C4, GATC, NAPG, IFI30, IGF2BP1, SOX4, GIPC1, IGF2BP2, IGF2BP3, MAPKAPK2, CALR, MTIF2, LIN28A, LIN28B, SLC11A1, MOV10…
	GO:0030888~regulation of B cell proliferation	23	0.226267	0.00385102	PTPRC, IL7, TNFRSF13B, TNFRSF13C, CD40, PAWR, TNFRSF4, ADA, IL10, BTLA, CARD11, CD38, CDKN1A, CASP3, CDKN2A, TNFSF13B, TICAM1, BCL6, INPP5D, IL13RA1, TCF3, SASH3, IL2
	GO:0000725~recombinational repair	17	0.167241	0.00399331	XRCC2, RAD51AP1, BLM, SHFM1, GIYD2, BRCA2, RAD52, OBFC2A, RAD54L, BRCA1, RAD51, RPA1, OBFC2B, H2AFX, RAD54B, ERCC4, BTBD12
	GO:0000724~double-strand break repair via homologous recombination	17	0.167241	0.00399331	XRCC2, RAD51AP1, BLM, SHFM1, GIYD2, BRCA2, RAD52, OBFC2A, RAD54L, BRCA1, RAD51, RPA1, OBFC2B, H2AFX, RAD54B, ERCC4, BTBD12
	GO:0060326~cell chemotaxis	30	0.29513	0.00400619	CCL2, IL16, CXCL3, EDN2, S100A9, PF4, ITGB2, CXCR2, CX3CL1, CCL5, IL10, ITGAM, TGFB2, AZU1, DOCK2, SAA2, SAA1, IFNG, CKLF, SFTPD, IL1B, SYK, IL6, IL8, ITGA1, NUP85, IL6R, CORO1A, PDGFRB, ENG
	GO:0031145~anaphase-promoting complex-dependent proteasomal ubiquitin-dependent protein catabolic process	46	0.452533	0.00405807	PSMB10, ANAPC11, PSMA7, PSMB5, PSMB4, PSMB3, PSMB2, PSMD2, PSMD3, PSMD4, UBE2D1, PSMD7, PSMD8, RPS27A, BUB3, PSMD9, ANAPC1, CDK1, CDC20, CDC26, UBE2C, CDC27, PSMB8, PSMB9, CCNB1, PSMA2, PSMA1, PSMC6, PSMD14, PSMD13, MAD2L1, PSMA6, PSMC4, PSMD12, PSMA5, PSMC3, PSMD11, PSME2, PSMC2, PSMA4, PSMA3, PSMC1, BUB1B, PSME3, ANAPC7, UBA52
	GO:0060485~mesenchyme development	38	0.373832	0.00431865	NRP2, S100A4, FGF19, NOG, EDN1, KITLG, ZEB2, PAX3, GDNF, TGFB1, SHH, TGFB2, CTNNB1, EDNRA, ALDH1A2, HOXA5, SEMA3F, BCL2, GBX2, SEMA3C, ALX1, HNRNPAB, NFATC1, EFNB1, TRIM28, EOMES, LEF1, CYP26A1, HGF, ISL1, SMO, NOTCH1, HIF1A, CYP26C1, LAMA5, CFL1, FOXC1, BMP7
	GO:0031401~positive regulation of protein modification process	117	1.15101	0.00435912	IL6ST, TGFB3, TTK, TLR4, ADORA1, TGFB1, IL31RA, IL11, ZFP91, FNTA, ATG7, IFNG, IL1B, CUL1, RPS27A, SYK, ANAPC1, BCL10, IL29, CD3E, IL20, PSMA2, PSMA1, VEGFC, PSMA6, PIAS3, PSMA5, PSMA4, PSMA3, ANAPC7, LRRK2, UBA52, CAV1, ITLN1, ANAPC11, PSMA7, IL34, PSMB5, LIF, PSMB4, PSMB3, PSMB2, FBXO5, FBXO4, UBE2D1, DNMT3B, AXIN1, BMP4, FCER1A, CDC20, FOXP3, CDC26, CDC27, PSMB8, BRCA1, PSMB9, GH1, P2RX7, PSMC…
	GO:0051248~negative regulation of protein metabolic process	117	1.15101	0.00435912	EIF2C2, MASP1, IDE, IL10, TGFB1, SHH, EIF4EBP3, BAK1, EIF4EBP1, EIF4EBP2, CDKN2A, RAB23, EIF2B3, EIF2B4, RPS27A, EIF2B5, ANAPC1, GTPBP4, RELA, SOCS1, SERPING1, PSMA2, PSMA1, EIF2AK1, MAD2L1, PSMA6, PSMA5, PSMA4, JUN, PSMA3, ANAPC7, EIF2AK3, EIF2C3, UBA52, EIF2C4, CAV1, GCLC, IGF2BP1, BDKRB1, IGF2BP2, GIPC1, ITGB3, IGF2BP3, ANAPC11, BDKRB2, CALR, PSMA7, TIMP3, TIMP1, PSMB5, PSMB4, IRAK3, PSMB3, EI…
	GO:0032269~negative regulation of cellular protein metabolic process	113	1.11166	0.0043718	EIF2C2, MASP1, IDE, IL10, TGFB1, SHH, EIF4EBP3, BAK1, EIF4EBP1, EIF4EBP2, CDKN2A, RAB23, EIF2B3, EIF2B4, RPS27A, EIF2B5, ANAPC1, GTPBP4, SOCS1, SERPING1, PSMA2, PSMA1, EIF2AK1, MAD2L1, PSMA6, PSMA5, PSMA4, JUN, PSMA3, ANAPC7, EIF2AK3, EIF2C3, UBA52, EIF2C4, CAV1, GCLC, IGF2BP1, BDKRB1, IGF2BP2, GIPC1, ITGB3, IGF2BP3, ANAPC11, BDKRB2, PSMA7, CALR, TIMP3, TIMP1, PSMB5, PSMB4, PSMB3, EIF3E, ITGAV, P…
	GO:0006302~double-strand break repair	44	0.432858	0.00467364	XRCC5, XRCC4, NBN, XRCC2, APLF, BLM, MRE11A, XRCC6, SHFM1, POLA1, PRKDC, OBFC2A, RPA1, RNF168, H2AFX, ERCC4, FEN1, TRIP13, CIB1, RECQL4, BRCC3, RAD51AP1, MSH2, TP53, PAPD7, BRIP1, GIYD2, BRCA2, RAD52, RAD54L, BRCA1, XRCC6BP1, RAD51, SOD2, EYA3, OBFC2B, DCLRE1C, RECQL, EYA1, VCP, TDP1, RAD54B, NHEJ1, BTBD12
	GO:0032268~regulation of cellular protein metabolic process	277	2.72504	0.00479452	EIF2C2, MASP1, IL6ST, EDN1, ADORA1, SHH, LUZP6, MAP3K6, BAK1, ZFP91, APOE, RBM8A, GAB1, IFNG, RAB23, RAPGEF3, EIF2B2, EIF2B3, EIF2B4, CUL1, EIF2B5, ADAM9, SYK, ANAPC1, DBNL, GTPBP4, CD3E, KIAA1804, BARHL2, SERPING1, BOLL, VEGFC, EIF2AK1, MAD2L1, PIAS3, EIF2S1, JUN, PDGFRB, ANAPC7, EEFSEC, EIF2AK3, EIF2C3, GATC, EIF2C4, IGF2BP1, NFKBIA, IGF2BP2, BDKRB1, IGF2BP3, BDKRB2, MTIF2, CALR, NR1H2, LIF, FB…
	GO:0050851~antigen receptor-mediated signaling pathway	26	0.25578	0.00494093	BCAR1, CD247, PTPN22, CACNB3, MAP3K7, ZAP70, SPG21, SH2B2, TRAF6, SYK, PTPRC, BCL10, LYN, THEMIS, CD3E, SLA2, MALT1, NFAM1, THY1, CD19, PSEN1, LAX1, PLCG2, IKBKG, RIPK2, CD79A
	GO:0050871~positive regulation of B cell activation	26	0.25578	0.00494093	TBX21, TNFSF13, TNFRSF4, ADA, TGFB1, STAT6, TICAM1, IFNG, IL2RG, BCL6, INPP5D, IL13RA1, TCF3, CD27, SYK, PTPRC, IL6, IL7, TNFRSF13C, CD40, CARD11, CD38, CDKN1A, TNFSF13B, TNFSF12-TNFSF13, SASH3, IL2
	GO:0006406~mRNA export from nucleus	26	0.25578	0.00494093	ZC3H3, NCBP1, AGFG1, NUP160, EIF5A, RAE1, DDX19B, GLE1, UPF2, UPF1, SMG5, SMG7, SFRS13A, NXF3, SMG1, NXF1, DDX39, HHEX, EIF5AL1, THOC6, THOC4, NUP107, THOC5, THOC2, THOC3, BAT1, THOC1
	GO:0050854~regulation of antigen receptor-mediated signaling pathway	12	0.118052	0.00498639	BCL10, PTPRC, ELF1, CBLB, LCK, MALT1, UBASH3A, NFAM1, PAWR, TRAT1, ADA, THY1
	GO:0051325~interphase	70	0.688637	0.0050867	E2F1, E2F4, DBF4, LATS1, LATS2, GTSE1, AKT1, CUL2, CCNE1, GFI1B, CDKN2A, DDX11, CDKN2B, CDKN2C, MTBP, CDCA5, DNAJC2, SNHG3-RCC1, CUL1, EGFR, CDC7, KHDRBS1, CDC6, POLE, PIM1, SKP2, TBRG4, GPR132, CDK4, PPP1CB, CDK2, FOXN3, RBBP8, SPDYA, INHBA, PPM1D, CCND1, CDK2AP1, ADAM17, MDM2, KPNA2, MAP3K11, BCAT1, BLM, CAMK2G, POLA1, CHEK1, RCC1, ITGB1, BCL2, KATNA1, KRT7, NPAT, HINFP, GFI1, TCF3, CAMK2A, NFA…
	GO:0050714~positive regulation of protein secretion	31	0.304968	0.00513818	ACHE, TNF, PANX1, TGFB3, TNFSF15, TRIM16, PYDC1, TNFRSF4, TGFB1, IL10, TGFB2, NOD2, SAA2, ANG, SAA1, IFNG, PYCARD, CASP1, IL1A, ADAM9, IL6, CRTAM, IGF2, NLRP3, NLRP2, KCNN4, VEGFC, PRKCQ, P2RX7, NLRP12, IL2
	GO:0001541~ovarian follicle development	31	0.304968	0.00513818	FGF7, LHCGR, BCL2L1, SOHLH1, CCNE1, STRA8, ANG, BCL2, NOBOX, ANGPT1, FANCG, PCYT1B, EIF2B2, FOXO3B, LFNG, EIF2B4, EIF2B5, BMP4, FOXL2, TAF4, MSH4, MMP14, FSHR, CENPI, INHBA, EREG, BAX, VEGFA, FOXC1, DMC1, BMPR1B
	GO:0034097~response to cytokine stimulus	54	0.531235	0.00537131	KYNU, PTGS2, OSMR, IL6ST, MMP3, CTNNB1, CCNE1, CASP6, CASP3, MYD88, FNTA, CDKN2B, CASP8, TMEM102, NOS3, XCR1, FOSL1, DDOST, ADAM9, IRAK2, CIITA, IRAK1, ADAM10, SP100, SOCS3, RELA, SOCS1, LIFR, IL6R, CD38, JUN, RIPK1, PDGFRA, RIPK2, IL1R1, MCL1, COL3A1, PML, ACP5, BCL2L1, CCL5, SRF, SRC, STAT6, IL12RB2, IRAK3, SLC11A1, ALDH1A2, CYP27B1, BCL2, STAT1, ADIPOQ, STAT3, CORO1A
	GO:0022618~ribonucleoprotein complex assembly	48	0.472209	0.00548883	NCBP2, EIF6, NCBP1, SNRPD3, SNRPD1, SNRPD2, EIF2A, SMNDC1, DDX23, CLP1, PRMT5, SFRS8, SFRS9, WDR77, DDX20, TGS1, PRPF31, NIP7, SNUPN, SF1, MBNL1, SFRS1, LOC100130932, PRPF6, TARBP2, SNRNP200, SNRPB, CELF1, SNRPC, SNRPF, SIP1, ZNHIT6, SNRPE, SNRPG, NUFIP1, BMS1, EIF3A, NPM1, USP39, SFRS2IP, GEMIN6, GEMIN4, TSR1, SFRS13A, RPL24, SF3A2, SF3A1, SF3A3, VCX
	GO:0007599~hemostasis	71	0.698475	0.00559954	F2RL2, GNA13, F2RL3, HPS5, F13A1, HPS4, F2RL1, MMRN1, SHH, IL11, GP9, GP5, FLI1, HMCN1, LPA, GP6, SAA2, SAA1, SERPINE1, TFPI2, KNG1, PIK3CB, SCUBE1, SERPING1, CD40, WAS, PLAUR, CD36, THBD, CD40LG, F3, TFPI, ANXA8L2, PROS1, GGCX, C9, PABPC4, COL3A1, PF4, ITGB3, LMAN1, DTNBP1, F13B, FGG, ANXA8, PROCR, FGA, BLOC1S3, P2RY1, GP1BA, ENTPD1, PAPSS2, PLAT, IL6, NFE2, PLEK, EFEMP2, ITGA2, C4BPB, ANXA5, PL…
	GO:0001818~negative regulation of cytokine production	29	0.285293	0.00579721	TNF, PPARG, NFKB1, SCGB1A1, IL10, SLC11A1, IRAK3, NOD2, HSF1, HMOX1, RARA, CHRNA7, BCL6, LBP, CHRFAM7A, THBS1, GIMAP5, IDO1, IL6R, FOXP3, ADIPOQ, GIMAP1, TIGIT, CD83, BPI, IL20RB, NLRP12, ADAM17, VSIG4, HDAC7
	GO:0003002~regionalization	122	1.2002	0.00583693	CDX1, NOG, WNT3A, EDN1, HOXD13, HOXD10, ZIC3, SHH, HOXD11, CTNNB1, HOXC6, WNT1, HOXC8, WNT3, HOXC9, HOXC4, GATA4, HOXC5, RAB23, NODAL, YY1, EMX2, SIX3, CYP26A1, VAX2, DLL1, HES1, HHEX, EP300, HOXD3, FOXG1, HOXD4, TGIF1, HOXA11, GREM1, T, HOXA1, HOXA2, HOXA3, HOXA4, LHX1, HOXA5, HOXA6, LHX2, HOXA7, HOXA10, NKX3-1, NKX2-1, HOXA9, LFNG, DVL2, BMP4, MDFI, GSX2, MAFB, SMAD6, EN1, SMAD2, GAS1, NKX6-1, …
	GO:0045428~regulation of nitric oxide biosynthetic process	22	0.216429	0.00587954	EGFR, ICAM1, CAV1, HSP90AA1, TNF, GIMAP5, EDN1, KLRK1, IGF2, IL10, SOD2, GIMAP1, AKT1, P2RX4, HRH1, AGTR2, GLA, TICAM1, IFNG, IL1B, PTX3, DDAH1
	GO:0042130~negative regulation of T cell proliferation	22	0.216429	0.00587954	IL2RA, FOXJ1, ERBB2, CD276, CTLA4, IDO1, PAWR, FOXP3, SCGB1A1, PDCD1LG2, IL10, SHH, TGFB1, BTLA, CASP3, CBLB, CDKN2A, IL20RB, CD274, SFTPD, VSIG4, SPN
	GO:0048762~mesenchymal cell differentiation	37	0.363994	0.00598438	NRP2, S100A4, FGF19, NOG, EDN1, KITLG, ZEB2, PAX3, GDNF, TGFB1, SHH, TGFB2, CTNNB1, EDNRA, ALDH1A2, SEMA3F, BCL2, GBX2, SEMA3C, ALX1, HNRNPAB, NFATC1, EFNB1, TRIM28, EOMES, LEF1, CYP26A1, HGF, ISL1, SMO, NOTCH1, HIF1A, CYP26C1, LAMA5, CFL1, FOXC1, BMP7
	GO:0014031~mesenchymal cell development	37	0.363994	0.00598438	NRP2, S100A4, FGF19, NOG, EDN1, KITLG, ZEB2, PAX3, GDNF, TGFB1, SHH, TGFB2, CTNNB1, EDNRA, ALDH1A2, SEMA3F, BCL2, GBX2, SEMA3C, ALX1, HNRNPAB, NFATC1, EFNB1, TRIM28, EOMES, LEF1, CYP26A1, HGF, ISL1, SMO, NOTCH1, HIF1A, CYP26C1, LAMA5, CFL1, FOXC1, BMP7
	GO:0001525~angiogenesis	94	0.924742	0.00599583	GNA13, FGF18, PGF, S100A7, IL18, EDN1, NAA15, FGF10, TNFSF13, CXCL12, SHH, TGFB2, CTNNB1, MAP3K7, ROBO1, CTGF, CCBE1, IL1B, MYH9, THY1, VEGFC, HIF1A, JUN, VEGFA, TNFAIP2, TNFRSF12A, ELK3, SRF, ANGPTL6, PTK2, ADRA2B, PLXND1, EGF, ANGPTL4, B4GALT1, BMP4, COL18A1, KLF5, TGFBR2, CXCL17, NOTCH1, LAMA5, ENG, PLAU, NRP2, HTATIP2, NRP1, ACVRL1, TBX20, WASF2, ANPEP, EDNRA, GPX1, ARHGAP22, CXCR4, ANG, HMOX…
	GO:0043370~regulation of CD4-positive, alpha beta T cell differentiation	14	0.137727	0.00608869	GIMAP5, IL27, GIMAP1, CD83, CD86, CD80, IL4R, HLX, RARA, BCL6, IL2RG, IRF4, RC3H1, SASH3
	GO:0042116~macrophage activation	14	0.137727	0.00608869	SBNO2, EDN2, TLR1, TLR2, TLR3, TLR4, TLR6, TLR7, AZU1, SLC11A1, CD93, JMJD6, TICAM1, LBP
	GO:0006412~translation	197	1.93802	0.00617198	RPL18, RPL17, EIF2C2, RPL19, TARS2, RPL14, RPLP2, SNORA67, IARS2, RPL22L1, RPLP0, RPLP1, MRPL36, RPL10, MRPL37, RPL12, EIF2B2, EIF2B3, EIF2B4, EIF2B5, MRPL51, SNORA7B, YARS, STAG3L3, AARS, EIF2S3, SARS2, RPS18, RPS19, RPS16, RPS17, RARS, EIF2S1, EIF2S2, MRPL49, RPS12, RPS13, PELO, MRPL47, RPS10, MRPL48, RPS11, EIF2AK2, MRPL45, EEFSEC, EIF2AK3, PABPC4, IGF2BP3, RPL13AP3, MTIF2, RPS25, RPS27, RPS28…
	GO:0048771~tissue remodeling	40	0.393507	0.00620218	CAV1, ELF3, ERBB3, ERBB2, MITF, TGFB3, ACP5, FGF10, ZNF675, TGFB1, CTNNB1, BSX, BAK1, AGTR2, HOXA3, IL23A, RAC2, TPP1, PTH, RAC1, TGM2, SEMA3C, NOS3, NOS2, SPP2, IL7, SLC34A1, ITGA4, DBH, MMP14, CSRP3, PLG, CTSK, BGN, HIF1A, TNFSF11, BAX, VEGFA, FOXC1, F2R
	GO:0050727~regulation of inflammatory response	52	0.511559	0.00620784	PTGS2, MASP1, OSMR, IL6ST, PPARG, TLR4, ADORA1, SCGB1A1, IL10, EDNRA, GPX1, SAA2, SAA1, APOE, AOAH, CHRNA7, CALCRL, LBP, CHRFAM7A, NT5E, SPN, ZFP36, ELANE, SERPING1, IL20, OSM, IL20RB, SERPINF1, PLA2G2A, SBNO2, ADORA2B, C3, CX3CL1, CCL5, ADA, TNFRSF1A, TNFRSF1B, TGM2, FCER1G, BCL6, FCER1A, IL6, IL2RA, CD276, ITGA2, IGF2, IDO1, ADIPOQ, PLA2G4A, ACE2, NLRP12, FABP4, IL2
	GO:0002889~regulation of immunoglobulin mediated immune response	20	0.196754	0.00626875	FCER1A, PTPRC, GIMAP5, IL27RA, FOXJ1, C3, FCER2, TBX21, TNFSF13, CD40, IL10, TGFB1, GIMAP1, STAT6, NOD2, IFNG, FCER1G, BCL6, TNFSF12-TNFSF13, CD226, IL2
	GO:0002712~regulation of B cell mediated immunity	20	0.196754	0.00626875	FCER1A, PTPRC, GIMAP5, IL27RA, FOXJ1, C3, FCER2, TBX21, TNFSF13, CD40, IL10, TGFB1, GIMAP1, STAT6, NOD2, IFNG, FCER1G, BCL6, TNFSF12-TNFSF13, CD226, IL2
	GO:0051439~regulation of ubiquitin-protein ligase activity during mitotic cell cycle	49	0.482046	0.00630105	PSMB10, ANAPC11, PSMA7, PSMB5, PSMB4, PSMB3, PSMB2, PSMD2, FBXO5, PSMD3, PSMD4, UBE2D1, PSMD7, CUL1, BUB3, RPS27A, PSMD8, PSMD9, ANAPC1, CDK1, CDC20, CDC26, UBE2C, CDC27, PSMB8, PSMB9, CCNB1, PSMA2, PSMA1, PSMD14, PSMC6, MAD2L1, PSMD13, PSMA6, PSMD12, PSMC4, PLK1, PSME2, PSMD11, PSMC3, PSMA5, PSMC2, PSMA4, PSMA3, PSMC1, BUB1B, PSME3, ANAPC7, UBA52
	GO:0006310~DNA recombination	69	0.6788	0.00644754	XRCC5, XRCC4, XRCC3, NBN, XRCC2, RBM4, XRCC6, NONO, IGHMBP2, STRA8, PSMC3IP, H2AFX, C5ORF51, LIG1, LIG3, GIYD2, MND1, RAD52, HMGA1, RAD51, DCLRE1C, RECQL, CD40LG, NCOA6, RUVBL2, AICDA, RUVBL1, DMC1, RAG1AP1, BLM, MRE11A, UNG, SHFM1, RAG1, PRKDC, CHEK1, OBFC2A, BANF1, SYCP1, RPA1, RAD51L1, BCL11B, MUS81, C14ORF115, RAD51L3, ERCC4, TRIP13, RECQL4, EXO1, MSH6, RAD51AP1, SWAP70, MSH2, MSH5, EME1, MSH…
	GO:0007492~endoderm development	16	0.157403	0.00651582	HNF1B, ONECUT1, NODAL, EOMES, MIXL1, TGFB1, CTNNB1, PTHLH, NOTCH1, HOXC11, PAX9, GATA6, LHX1, NKX2-1, LAMC1, EXT1
	GO:0002718~regulation of cytokine production during immune response	16	0.157403	0.00651582	BCL10, TRAF2, TNF, GIMAP5, MALT1, FOXP3, IL21, IL10, GIMAP1, MAP3K7, IRAK3, HMOX1, FCER1G, BCL6, TRAF6, SASH3
	GO:0050792~regulation of viral reproduction	18	0.177078	0.00651827	CCL3, HS3ST5, SP100, TNF, IL8, APOBEC3G, CCL5, APOBEC3F, TAF11, TARBP2, MDFIC, IFNB1, PPIA, BCL2, MAP3K1, TOP2A, TNIP1, CD28
	GO:0030101~natural killer cell activation	18	0.177078	0.00651827	IKZF1, ELF4, IL21R, KLRK1, KIR2DS4, SLAMF7, NCR1, UNC13D, ULBP3, IFNB1, ULBP1, SP3, ULBP2, CD2, IFNK, IL12B, KIR3DL1, IL2
	GO:0048705~skeletal system morphogenesis	73	0.718151	0.00671608	FGF18, NOG, PRRX1, TGFB3, PRRX2, MMP2, PAX1, GLI3, TGFB1, HOXD10, HOXD11, MEN1, HOXC8, OSR2, HOXC9, BARX2, CTGF, CHST11, ANKRD11, ALX4, COL11A2, COL11A1, ALX3, MYC, ALX1, SATB2, TBX15, GSC, NODAL, MGP, SIX4, PTHLH, EYA1, PSEN1, NAB2, HOXD3, HOXD4, PDGFRA, TFAP2A, PDGFRB, COL1A1, WNT9A, HOXA11, TIPARP, ACP5, HOXA2, HOXA3, HOXA4, HOXA5, HOXA6, PRKRA, HOXA7, NKX3-2, RUNX2, BMP1, COL13A1, RYK, TBX4, …
	GO:0030036~actin cytoskeleton organization	138	1.3576	0.0067941	PDLIM7, AIF1, CAPZA1, S100A9, PDLIM3, TTN, PRKG1, ACTG1, PACSIN2, RALA, PLS3, CRYAA, ACTN4, ROCK1, ROCK2, ACTN1, TMSB10, MYH9, ARPC1A, TNNT2, KRT19, ATP2C1, SDCBP, DBN1, ADD2, FGD2, ALDOA, FGD1, MYL2, SSH1, DIAPH1, DIAPH2, SSH2, ELN, DIAPH3, ARF6, ARPC4, MYO9B, ARPC5, CALR, DAAM2, ITGB1, CAPZB, LLGL1, CORO2B, PFN1, PRR5, DOCK2, CDC42EP2, KRAS, RAC2, RAC1, ADRA2A, FGD5, TMSL3, FGD6, FGD3, ARHGDIB,…
	GO:0019882~antigen processing and presentation	56	0.55091	0.00682773	MICB, MICA, CD8A, HLA-DMB, HLA-DMA, TAPBP, B2M, RAET1E, RAET1G, IFNG, RAET1L, ERAP2, ICAM1, HLA-H, HLA-J, HLA-L, RELB, HLA-A, HLA-C, HLA-B, HLA-E, HLA-DQA2, HLA-G, HLA-DQA1, HLA-F, CLEC4M, ULBP3, ULBP1, ULBP2, CTSE, HLA-DPA1, HLA-DRA, HLA-DQB1, HLA-DRB1, IFI30, HFE, FCGRT, CALR, CD74, SLC11A1, PROCR, TAP2, FCER1G, HLA-DRB5, MR1, HLA-DPB1, TRAF6, HLA-DOA, HLA-DOB, CD1C, CD1B, CD1A, PSMB8, CD1E, PS…
	GO:0009451~RNA modification	35	0.344319	0.00686976	APOBEC1, PUS1, PUSL1, APOBEC3G, CDKAL1, DIMT1L, APOBEC3F, PUS7, PARN, DKC1, DNAJB11, METTL3, METTL1, QTRTD1, CTU2, THG1L, TFB2M, TGS1, FTSJ1, CDK5RAP1, FTSJ2, NSUN2, FTSJ3, MOCS3, RPUSD4, GTPBP3, ADARB1, RPUSD3, RPUSD1, SSB, TRMT61A, NOP10, WDR4, TRUB2, ADAR
	GO:0009952~anterior/posterior pattern formation	89	0.875553	0.00728951	CDX1, HNF1B, WNT3A, HOXD13, ZEB2, PAX1, GLI3, ZIC3, HOXD10, SHH, HOXD11, CTNNB1, HOXC6, WNT1, BARX1, HOXC8, WNT3, HOXC9, HOXC4, GATA4, HOXC5, MSGN1, NR2F2, ALX4, ALX1, OTX1, NODAL, YY1, LDB1, EMX2, SIX3, LEF1, CYP26A1, DLL1, HOXC10, HES1, HHEX, CRKL, EP300, HOXC11, PSEN1, HOXC13, HOXD3, HOXD4, RIPPLY1, CER1, HOXA11, PRKDC, TCF7L1, T, ALDH1A2, SF3B1, HOXA1, HOXA2, HOXA3, HOXA4, LHX1, HOXA5, HOXA6,…
	GO:0007596~blood coagulation	67	0.659124	0.00742581	F2RL2, GNA13, F2RL3, HPS5, F13A1, F2RL1, MMRN1, SHH, IL11, GP9, GP5, HMCN1, LPA, GP6, SAA2, SAA1, SERPINE1, TFPI2, KNG1, PIK3CB, SCUBE1, SERPING1, CD40, WAS, PLAUR, CD36, THBD, CD40LG, F3, TFPI, ANXA8L2, PROS1, GGCX, C9, PABPC4, COL3A1, PF4, ITGB3, LMAN1, DTNBP1, F13B, FGG, ANXA8, PROCR, FGA, BLOC1S3, P2RY1, GP1BA, ENTPD1, PAPSS2, PLAT, IL6, PLEK, EFEMP2, ITGA2, C4BPB, ANXA5, PLG, P2RY12, PLSCR1,…
	GO:0050817~coagulation	67	0.659124	0.00742581	F2RL2, GNA13, F2RL3, HPS5, F13A1, F2RL1, MMRN1, SHH, IL11, GP9, GP5, HMCN1, LPA, GP6, SAA2, SAA1, SERPINE1, TFPI2, KNG1, PIK3CB, SCUBE1, SERPING1, CD40, WAS, PLAUR, CD36, THBD, CD40LG, F3, TFPI, ANXA8L2, PROS1, GGCX, C9, PABPC4, COL3A1, PF4, ITGB3, LMAN1, DTNBP1, F13B, FGG, ANXA8, PROCR, FGA, BLOC1S3, P2RY1, GP1BA, ENTPD1, PAPSS2, PLAT, IL6, PLEK, EFEMP2, ITGA2, C4BPB, ANXA5, PLG, P2RY12, PLSCR1,…
	GO:0051050~positive regulation of transport	136	1.33792	0.00764309	NCBP2, FGF19, EDN2, BTC, LHCGR, EDN1, TGFB3, TNFSF15, TNFSF14, FGF10, LPAR3, GDNF, ADORA1, TGFB1, IL10, SHH, TGFB2, BAK1, ZFP91, GRIN2B, APOE, IFNG, MS4A2, IL1B, IL1A, SYK, ADAM9, CRTAM, ACTN4, MFGE8, FGF21, IRS1, THY1, CD38, VEGFC, UNC13D, ORAI1, ACHE, DRD1, CAV1, PANX1, ADORA2B, ERBB3, ITLN1, PFKFB2, NFKBIA, PPT1, ADRBK1, BDKRB1, CALR, PYDC1, NR1H2, SLC11A1, P2RY1, SFTPD, NKX2-5, NR1H3, HIP1, B…
	GO:0030029~actin filament-based process	146	1.4363	0.00796067	PDLIM7, AIF1, CAPZA1, S100A9, PDLIM3, TTN, PRKG1, ACTG1, PACSIN2, RALA, PLS3, MYO6, CRYAA, ACTN4, ROCK1, ROCK2, MYH3, MYH2, ACTN1, TMSB10, MYH9, ARPC1A, TNNT2, KRT19, ATP2C1, SDCBP, DBN1, ADD2, FGD2, ALDOA, MYL6, MYL7, FGD1, MYL2, SSH1, DIAPH1, DIAPH2, SSH2, ELN, DIAPH3, ARF6, ARPC4, MYO9B, ARPC5, CALR, DAAM2, ITGB1, CAPZB, LLGL1, CORO2B, PFN1, PRR5, DOCK2, CDC42EP2, KRAS, RAC2, RAC1, ADRA2A, FGD…
	GO:0006281~DNA repair	170	1.67241	0.0080769	MMS19, XRCC5, XRCC4, XRCC3, XRCC2, XRCC6, MORF4, RBM4, PTTG2, PTTG1, NONO, IGHMBP2, MUTYH, GTF2H2C, H2AFX, CIB1, NUDT1, POLH, POLG, C11ORF30, NEIL3, USP1, LIG1, POLE, LIG3, RAD9B, TOPBP1, RAD9A, EEPD1, ESCO2, DCLRE1C, RAD1, RFC5, PNKP, UHRF1, RFC3, RFC4, DCLRE1B, RFC2, RAD18, TNFRSF6B, RAD23B, HMGB2, BLM, RAD23A, MRE11A, CHEK1, OBFC2A, XAB2, POLE2, RAD51L1, FBXO6, POLN, RNF168, RAD51L3, POLQ, ATR…
	GO:0044236~multicellular organismal metabolic process	28	0.275455	0.00832313	ADAMTS14, MMP9, COL3A1, MMP8, TIPARP, MMP7, MMP27, MMP3, SERPINH1, MMP2, MMP1, TRAM2, KLK6, PEPD, TNXB, MMP19, ACACA, MMP13, COL5A1, MMP11, CEL, MMP10, P2RX7, HIF1A, ACE2, COL1A1, ADAMTS3, ADAMTS2
	GO:0030595~leukocyte chemotaxis	28	0.275455	0.00832313	CCL2, IL16, CXCL3, EDN2, S100A9, PF4, ITGB2, CXCR2, CX3CL1, CCL5, IL10, ITGAM, TGFB2, AZU1, DOCK2, SAA2, SAA1, CKLF, IFNG, SFTPD, IL1B, SYK, IL6, IL8, ITGA1, NUP85, IL6R, CORO1A
	GO:0007010~cytoskeleton organization	254	2.49877	0.00840109	PDLIM7, AIF1, CROCC, S100A9, PDLIM3, AURKA, PRKG1, CTNNB1, ACTG1, APOE, PLS3, PLD2, ROCK1, CRYAA, RAN, ROCK2, ESPL1, MYH9, THY1, KRT19, SPAG5, KRT16, ATP2C1, ZWINT, KRT14, CNTROB, DBN1, ADD2, ALDOA, CCDC99, NEK2, ELN, ASZ1, ARF6, MYO9B, KRT20, RCC1, CALR, DAAM2, CAPZB, PFN1, CDC42EP2, KRAS, MACF1, RAC2, SAC3D1, RAC1, FBXO5, PCNT, TREX2, NDC80, LOC442308, GAS7, SEMA6A, CDC42BPG, EPS8, LAMA5, LIMA1…
	GO:0048754~branching morphogenesis of a tube	45	0.442696	0.00843033	GNA13, NRP1, PGF, HOXA11, TBX20, EDN1, HOXB13, HOXD13, FGF10, PAX2, GREM1, GLI2, GLI3, CXCL12, SHH, CTNNB1, HOXD11, EDNRA, TCF21, SPRY2, GPC3, CXCR4, HOXA5, BCL2, GBX2, NKX3-1, EGF, PLXND1, CYR61, B4GALT1, BMP4, TBX3, TGFBR2, MGP, IGF1, MMP14, MYCN, EYA1, PPP1CA, NOTCH1, TIMELESS, LAMA5, VEGFA, BMP7, ENG
	GO:0051436~negative regulation of ubiquitin-protein ligase activity during mitotic cell cycle	45	0.442696	0.00843033	PSMB10, ANAPC11, PSMA7, PSMB5, PSMB4, PSMB3, PSMB2, PSMD2, PSMD3, FBXO5, PSMD4, UBE2D1, PSMD7, PSMD8, BUB3, RPS27A, PSMD9, ANAPC1, CDC20, UBE2C, CDC26, CDC27, PSMB8, PSMB9, PSMA2, PSMA1, PSMC6, PSMD14, PSMD13, MAD2L1, PSMA6, PSMC4, PSMD12, PSMA5, PSMC3, PSMD11, PSME2, PSMC2, PSMA4, PSMA3, PSMC1, BUB1B, PSME3, ANAPC7, UBA52
	GO:0010212~response to ionizing radiation	42	0.413182	0.00847721	XRCC4, CAV1, CCL2, XRCC2, APOBEC1, BLM, XRCC6, PML, PRKDC, OBFC2A, MEN1, GPX1, CASP6, BAK1, BCL2, RNF168, H2AFX, DNMT3B, PTPRC, NES, BRCC3, MSH2, SOCS3, TP53, BRCA2, TOPBP1, IL6R, XRRA1, RAD54L, BRCA1, SOD2, EYA3, OBFC2B, DCLRE1C, EYA1, CCND1, THBD, FANCD2, BAX, KRT14, RAD54B, NHEJ1
	GO:0035113~embryonic appendage morphogenesis	58	0.570585	0.00848889	NOG, CRABP2, GDF5, PRRX1, HOXD12, HOXD13, TP63, PRRX2, GJA5, GLI3, SHH, HOXD10, CTNNB1, HOXD11, CHST11, RAB23, RARB, ALX4, ALX3, TWIST1, ALX1, C2CD3, RARG, LEF1, MBNL1, MECOM, MMP13, HOXC10, HOXC11, PSEN1, WNT9A, MED1, SMARCA4, WNT5A, HOXA13, HOXA11, GREM1, MSX2, ALDH1A2, HOXA10, HOXA9, FBN2, TBX3, TBX5, TBX4, SKI, EN1, GAS1, NOTCH2, NOTCH1, SALL4, TULP3, DKK1, DLX6, DLX5, SP8, WNT7A, LRP5
	GO:0043193~positive regulation of gene-specific transcription	58	0.570585	0.00848889	XRCC6, PPARG, SPI1, TGFB3, RHOQ, RORB, GDNF, IL10, CTNNB1, GATA6, GATA4, NR2F2, TP53, ESR2, HES1, HHEX, HIF1A, SMARCA4, HMGB2, TNF, TFE3, PRKDC, NFKBIA, TRIM16, SRF, TCF7L2, ARNT, NR1H2, HAND1, SMARCB1, MAP3K1, NKX2-5, TCF3, EPO, NR1H3, HNRNPAB, CEBPA, TAF2, IL6, IKZF2, TBX5, CREB1, TRIM28, PSRC1, SMAD3, IGF1, SMAD2, FOXP3, USF1, ATF6, NOTCH1, HDAC2, HDAC1, ETS1, IRF4, NR5A2, RBM15, ENG
	GO:0030326~embryonic limb morphogenesis	58	0.570585	0.00848889	NOG, CRABP2, GDF5, PRRX1, HOXD12, HOXD13, TP63, PRRX2, GJA5, GLI3, SHH, HOXD10, CTNNB1, HOXD11, CHST11, RAB23, RARB, ALX4, ALX3, TWIST1, ALX1, C2CD3, RARG, LEF1, MBNL1, MECOM, MMP13, HOXC10, HOXC11, PSEN1, WNT9A, MED1, SMARCA4, WNT5A, HOXA13, HOXA11, GREM1, MSX2, ALDH1A2, HOXA10, HOXA9, FBN2, TBX3, TBX5, TBX4, SKI, EN1, GAS1, NOTCH2, NOTCH1, SALL4, TULP3, DKK1, DLX6, DLX5, SP8, WNT7A, LRP5
	GO:0035107~appendage morphogenesis	65	0.639449	0.00855474	NOG, EVX2, CRABP2, GDF5, HOXD12, PRRX1, HOXD13, TP63, FGF10, PRRX2, GJA5, GLI3, SHH, HOXD10, CTNNB1, HOXD11, BAK1, CHST11, RAB23, RARB, ASPH, ALX4, ALX3, TWIST1, ALX1, C2CD3, RARG, LEF1, MBNL1, MECOM, MMP13, HOXC10, HOXC11, PSEN1, WNT9A, MED1, SMARCA4, WNT5A, HOXA13, HOXA11, GREM1, MSX2, ALDH1A2, HOXA10, HOXA9, FBN2, PCSK5, TBX3, TBX5, TBX4, SKI, EN1, GAS1, NOTCH2, NOTCH1, SALL4, TULP3, DKK1, DLX…
	GO:0035108~limb morphogenesis	65	0.639449	0.00855474	NOG, EVX2, CRABP2, GDF5, HOXD12, PRRX1, HOXD13, TP63, FGF10, PRRX2, GJA5, GLI3, SHH, HOXD10, CTNNB1, HOXD11, BAK1, CHST11, RAB23, RARB, ASPH, ALX4, ALX3, TWIST1, ALX1, C2CD3, RARG, LEF1, MBNL1, MECOM, MMP13, HOXC10, HOXC11, PSEN1, WNT9A, MED1, SMARCA4, WNT5A, HOXA13, HOXA11, GREM1, MSX2, ALDH1A2, HOXA10, HOXA9, FBN2, PCSK5, TBX3, TBX5, TBX4, SKI, EN1, GAS1, NOTCH2, NOTCH1, SALL4, TULP3, DKK1, DLX…
	GO:0002478~antigen processing and presentation of exogenous peptide antigen	11	0.108214	0.00881169	TAP2, CTSE, IFI30, FCER1G, TRAF6, HLA-DOA, HLA-DMA, CD74, TAPBP, HLA-DRA, B2M
	GO:0001782~B cell homeostasis	11	0.108214	0.00881169	BAK1, CASP3, TNFSF13B, BCL2, BAX, TNFRSF13B, IKBKG, TNFRSF13C, SH2B2, IKBKB, BCL2L11
	GO:0032653~regulation of interleukin-10 production	11	0.108214	0.00881169	TIGIT, CD83, IL20RB, FCER1G, BCL3, IRF4, IDO1, HSPD1, FOXP3, IL21, SASH3
	GO:0045078~positive regulation of interferon-gamma biosynthetic process	11	0.108214	0.00881169	IL27, CEBPG, CD276, TNFRSF13C, TLR3, IL12B, IL21, TLR7, TLR8, EBI3, TLR9
	GO:0046651~lymphocyte proliferation	31	0.304968	0.00903904	ZBTB32, ELF4, TNFSF14, FKBP1A, IL7R, TNFRSF4, CXCL12, IL10, ITGAM, SLC11A1, DOCK2, IL23A, CXCR4, BCL2, IMPDH1, IMPDH2, HELLS, PTPRC, CRTAM, TP53, MALT1, CD40, PRKCD, P2RX7, CD86, IFNB1, CD40LG, BAX, RIPK2, CD79A, HSPD1
	GO:0040007~growth	113	1.11166	0.00905684	PTGS2, GDF5, TGFB3, FGF10, INTS1, TGFB1, SHH, HOXD11, TGFB2, LUZP6, ZFP91, SERPINE1, CHRNA1, FOXO3B, FGF20, PLAUR, PYGO2, EMP3, XRN2, EMP1, SMARCA4, FGFR2, CAV3, FGFR3, HOXA11, NINJ2, NINJ1, BCL2L1, TIMP3, RRAGC, LAMB2, FGA, HOXA5, NPM1, GINS1, BMP4, DMBX1, ST6GAL2, ZNF830, TAF8, BRCA2, ALMS1, SMAD2, GAS1, CSRP2, FOXP2, NOTCH3, NOTCH2, NOTCH1, CYFIP1, CHRND, MTOR, ODF3B, BMP7, PLAU, BMP8B, BMP5, …
	GO:0001701~in utero embryonic development	109	1.07231	0.00919364	GNA13, ALS2, XRCC4, XRCC2, CDX2, WNT3A, EDN1, TGFB3, INTS1, KDM1A, G2E3, DAB2, GRIN2B, GATA6, CSDAP1, GATA4, MLL2, C2CD3, NODAL, PTPRR, EOMES, MECOM, CSDA, MYH9, BCL2L11, RIC8A, ASCL2, HES1, BTF3L1, HIF1A, PDGFRA, NLE1, PDGFRB, PYGO2, PRDM1, SMARCA4, SYVN1, ELL, BCL2L1, SRF, XAB2, ITGB1, ADA, ARNT, TEAD4, DNMT3L, MAFG, GINS1, MAFF, OOEP, ZNF830, TAF8, MYO1E, BRCA2, SMAD2, NMT1, PLK4, TULP3, SALL4…
	GO:0042325~regulation of phosphorylation	270	2.65617	0.00953027	ALS2, ADCY3, ADCY7, IL6ST, ADCY8, EFNA1, EDN2, EDN1, LPAR3, LPAR2, LPAR1, ADORA1, S1PR2, MAP3K7, MAP3K6, BAK1, ZFP91, ZGPAT, APOE, GAB1, IFNG, CHRNA7, RAPGEF3, ADAM9, SYK, DBNL, GTPBP4, C5AR1, CD3E, PIK3CB, KIAA1804, PIM1, THY1, VEGFC, JUN, PDGFRB, PFKFB2, ERBB2, BDKRB1, CHEK1, BDKRB2, CD74, CDC37, LIF, SLC11A1, KRAS, HEXIM1, RAC1, DUSP16, FCER1A, MDFI, BMP4, MAP2K1, SMAD6, MAP2K3, TGFBR2, SPHK1,…
	GO:0051444~negative regulation of ubiquitin-protein ligase activity	46	0.452533	0.00961442	PSMB10, ANAPC11, PSMA7, PSMB5, PSMB4, CDKN2A, PSMB3, PSMB2, PSMD2, PSMD3, FBXO5, PSMD4, UBE2D1, PSMD7, PSMD8, BUB3, RPS27A, PSMD9, ANAPC1, CDC20, CDC26, UBE2C, CDC27, PSMB8, PSMB9, PSMA2, PSMA1, PSMC6, PSMD14, PSMD13, MAD2L1, PSMA6, PSMC4, PSMD12, PSMA5, PSMC3, PSMD11, PSME2, PSMC2, PSMA4, PSMA3, PSMC1, BUB1B, PSME3, ANAPC7, UBA52
	GO:0051352~negative regulation of ligase activity	46	0.452533	0.00961442	PSMB10, ANAPC11, PSMA7, PSMB5, PSMB4, CDKN2A, PSMB3, PSMB2, PSMD2, PSMD3, FBXO5, PSMD4, UBE2D1, PSMD7, PSMD8, BUB3, RPS27A, PSMD9, ANAPC1, CDC20, CDC26, UBE2C, CDC27, PSMB8, PSMB9, PSMA2, PSMA1, PSMC6, PSMD14, PSMD13, MAD2L1, PSMA6, PSMC4, PSMD12, PSMA5, PSMC3, PSMD11, PSME2, PSMC2, PSMA4, PSMA3, PSMC1, BUB1B, PSME3, ANAPC7, UBA52
	GO:0050715~positive regulation of cytokine secretion	19	0.186916	0.00965304	CRTAM, TNF, PANX1, TNFSF15, IGF2, TRIM16, NLRP3, PYDC1, NLRP2, IL10, NOD2, P2RX7, SAA2, SAA1, IFNG, PYCARD, NLRP12, CASP1, IL1A
	GO:0045787~positive regulation of cell cycle	40	0.393507	0.00980935	TNF, HOXA13, DRD3, EDN1, BTC, HCFC1, RPS15A, CALR, TGFB2, AKT1, FNTA, TGFA, IL1B, EGF, FOSL1, LTB, TCF3, IL1A, LTA, CD28, EGFR, TBX3, SMAD6, DLGAP5, SPHK1, PIM1, IGF1, NUSAP1, BRCA2, IGF2, BIRC5, CENPE, ESPL1, PPP1CB, SPDYA, CCND1, EREG, EPGN, FOXG1, MDM2, ADAM17
	GO:0050716~positive regulation of interleukin-1 secretion	13	0.12789	0.0102159	PANX1, TRIM16, NLRP3, PYDC1, NLRP2, NOD2, P2RX7, SAA2, SAA1, IFNG, NLRP12, PYCARD, CASP1
	GO:0046638~positive regulation of alpha-beta T cell differentiation	17	0.167241	0.0102552	GIMAP5, IKZF1, TGFBR2, ITPKB, PNP, ADA, GIMAP1, CD83, CD86, CD80, HLX, IL4R, ZAP70, RARA, IL2RG, SASH3, SYK
	GO:0001763~morphogenesis of a branching structure	50	0.491884	0.0105622	GNA13, NRP1, PGF, EDN1, TBX20, HOXD13, FGF10, GLI2, PAX2, GLI3, CXCL12, SHH, TGFB1, CTNNB1, HOXD11, EDNRA, SPRY2, GPC3, CXCR4, CYR61, ERMN, MGP, SPINT1, MMP14, MYCN, EYA1, PPP1CA, TIMELESS, VEGFA, HOXA11, HOXB13, GREM1, TCF21, HOXA5, BCL2, GBX2, NKX3-1, PLXND1, EGF, BMP4, B4GALT1, TBX3, COL13A1, TGFBR2, IGF1, DLX2, NOTCH1, LAMA5, BMP7, ENG
	GO:0009581~detection of external stimulus	50	0.491884	0.0105622	RP1, LXN, RRH, TLR3, TLR4, RCVRN, NR2E3, CNGB1, TLR8, NOD2, NLRC4, NOD1, PGLYRP4, GRIN2B, CHRNA9, PGLYRP2, PGLYRP3, PARG, MYC, COL11A1, FECH, TRPA1, SAG, ARRB1, GJA10, SOX2, CABP4, OPN1SW, ABCA4, PDE6C, OTOP1, GUCA1B, GNAT1, GUCA1A, AIPL1, UNC119, SLC12A2, ITGA2, GNAT2, CD1D, TULP1, GNGT1, GNGT2, PDC, CLEC7A, CACNA1F, CHRNA10, OPN3, GRK1, RHO
	GO:0019220~regulation of phosphate metabolic process	280	2.75455	0.010577	ALS2, ADCY3, ADCY7, IL6ST, ADCY8, EFNA1, EDN2, EDN1, LPAR3, LPAR2, LPAR1, ADORA1, S1PR2, MAP3K7, MAP3K6, BAK1, ZFP91, ZGPAT, AGTR2, APOE, GAB1, IFNG, CHRNA7, RAPGEF3, ADAM9, SYK, DBNL, GTPBP4, C5AR1, CD3E, PIK3CB, KIAA1804, PIM1, THY1, VEGFC, JUN, PDGFRB, PFKFB2, ERBB2, BDKRB1, CHEK1, BDKRB2, CD74, CDC37, LIF, SLC11A1, KRAS, HEXIM1, RAC1, DUSP16, FCER1A, MDFI, BMP4, MAP2K1, SMAD6, MAP2K3, SPHK1, …
	GO:0051174~regulation of phosphorus metabolic process	280	2.75455	0.010577	ALS2, ADCY3, ADCY7, IL6ST, ADCY8, EFNA1, EDN2, EDN1, LPAR3, LPAR2, LPAR1, ADORA1, S1PR2, MAP3K7, MAP3K6, BAK1, ZFP91, ZGPAT, AGTR2, APOE, GAB1, IFNG, CHRNA7, RAPGEF3, ADAM9, SYK, DBNL, GTPBP4, C5AR1, CD3E, PIK3CB, KIAA1804, PIM1, THY1, VEGFC, JUN, PDGFRB, PFKFB2, ERBB2, BDKRB1, CHEK1, BDKRB2, CD74, CDC37, LIF, SLC11A1, KRAS, HEXIM1, RAC1, DUSP16, FCER1A, MDFI, BMP4, MAP2K1, SMAD6, MAP2K3, SPHK1, …
	GO:0008637~apoptotic mitochondrial changes	24	0.236104	0.0106513	BID, GGCT, AIFM2, TP53, SMAD3, BCL2L1, PIM2, SFN, PMAIP1, TP73, SOD2, AKT1, BAK1, GPX1, CASP3, CDKN2A, JUN, BAX, CASP7, BCL2, MAP3K1, ATP2A1, MYC, DAP3
	GO:0007346~regulation of mitotic cell cycle	95	0.934579	0.0107846	NBN, BTC, EDN1, KNTC1, PKMYT1, TTK, GTSE1, TGFB1, CDT1, CDC42, TRIAP1, CDKN2A, CDKN2B, PRMT5, MTBP, TGFA, IL1B, RANBP1, TPR, LTB, MYC, SNHG3-RCC1, CCNA2, IL1A, LTA, ZW10, DLG1, CDK13, EGFR, CDC6, CDK1, TP53, NUSAP1, PIM3, ESPL1, UBE2C, PKIA, CDK2, PRKCQ, CHMP1A, CCND1, MAD2L1BP, MAD2L1, EREG, ZWINT, BTG4, BTG3, FOXG1, BUB1B, MDM2, FOXC1, RBM38, MAD2L2, CHFR, NEK6, SMARCA4, CAV2, TNF, HOXA13, DRD3…
	GO:0031099~regeneration	47	0.462371	0.0108813	CCL2, PPARG, NINJ2, FGF10, NINJ1, TIMP3, TGFB1, LUZP6, LIF, IGSF10, CCNE1, GPX1, LAMB2, FGA, ATIC, GSN, BCL2, PAX7, SERPINE1, SOX15, ENO3, ANGPT1, CCNA2, KLK6, MYF6, SOCS3, SOCS1, LIFR, AXL, IGF1, CHST3, PTPRU, PLG, GAS6, PLAUR, NOTCH3, CCNB1, NOTCH2, SMO, PRKCQ, CDKN1A, CCND1, NOTCH1, ADM, VCAN, HTR2C, PLAU
	GO:0070661~leukocyte proliferation	32	0.314806	0.010938	ZBTB32, ELF4, TNFSF14, FKBP1A, IL7R, TNFRSF4, CXCL12, TGFB1, IL10, ITGAM, SLC11A1, DOCK2, IL23A, CXCR4, BCL2, IMPDH1, IMPDH2, HELLS, PTPRC, CRTAM, TP53, MALT1, CD40, PRKCD, P2RX7, CD86, IFNB1, CD40LG, BAX, RIPK2, CD79A, HSPD1
	GO:0032943~mononuclear cell proliferation	32	0.314806	0.010938	ZBTB32, ELF4, TNFSF14, FKBP1A, IL7R, TNFRSF4, CXCL12, TGFB1, IL10, ITGAM, SLC11A1, DOCK2, IL23A, CXCR4, BCL2, IMPDH1, IMPDH2, HELLS, PTPRC, CRTAM, TP53, MALT1, CD40, PRKCD, P2RX7, CD86, IFNB1, CD40LG, BAX, RIPK2, CD79A, HSPD1
	GO:0045596~negative regulation of cell differentiation	131	1.28874	0.0113488	PLXNA3, NOG, CDX2, FGF10, TLR3, TLR4, REST, C1QC, NR2E1, TGFB1, SHH, CTNNB1, ZFP91, ASPM, TWIST2, RC3H1, TWIST1, LBX1, PRAME, NODAL, FGF23, DLL1, VAX1, THY1, HES1, PTHLH, NME2, NME1, PRDM6, FOXG1, PLA2G2A, TGFB1I1, IQCB1, TWSG1, HIST1H4L, CAV1, HIST1H4K, HMGB3, DRD3, SOX2, NFKBIA, TCL1A, ITGB3, ABCA1, CALR, LIN28A, ITGB1, CD74, ZC3H8, EPHB2, LIF, NR1H2, NPHP3, PTK2, HOXA2, HIST1H4A, ITGAV, HOXA7,…
	GO:0000079~regulation of cyclin-dependent protein kinase activity	38	0.373832	0.0113577	CKS1B, BLM, C13ORF15, CCNT1, PKMYT1, CHEK1, BCCIP, SFN, LATS1, CDC37, LATS2, MEN1, CCNE2, AKT1, CASP3, CDKN2A, CDKN2B, HEXIM1, CDKN2C, CDK5RAP1, SERTAD1, EGFR, CDC6, GTPBP4, CCNK, PIM1, HERC5, CDKN3, CDC25C, PPP1CB, CDC25A, GTF2H1, CDKN1C, SPDYA, CDKN1A, CCND1, CDKN1B, CKS2, ADAM17
	GO:0048608~reproductive structure development	80	0.787014	0.0115946	INSL3, NOG, FGF7, EDN2, LHCGR, ZFP42, TP63, HOXD13, SOHLH1, SHH, PRKACG, BAK1, CCNE1, STRA8, OSR1, CSDAP1, ANG, SOX15, NOBOX, ANGPT1, NOS3, FANCG, SRD5A2, FOXO3B, EIF2B2, FANCA, EIF2B4, EIF2B5, AR, RXFP2, DMRT1, SF1, DMRT2, CSDA, MMP14, FSHR, BCL2L11, INHBA, SDC1, CCND1, EREG, ALOX15B, VEGFA, FOXC1, KLHL10, DMC1, HMGB2, TSPY1, HOXA13, HOXB13, BCL2L1, WT1, TCF21, BCL2, CSDE1, NKX3-1, NKX2-1, PCYT1…
	GO:0031348~negative regulation of defense response	27	0.265617	0.0118509	MICB, PPARG, ADORA1, IL10, ADA, IRAK3, GPX1, TNFRSF1B, SAA2, APOE, SAA1, AOAH, CHRNA7, CALCRL, CHRFAM7A, NT5E, SPN, ZFP36, IL2RA, ELANE, CD276, SERPING1, IGF2, ADIPOQ, TARBP2, IL20RB, SERPINF1, IL2
	GO:0051223~regulation of protein transport	73	0.718151	0.0122439	TNFSF15, TGFB3, TNFSF14, PRDX1, GLI3, IL10, TGFB1, SHH, TGFB2, NOD2, SAA2, ANG, WWP2, SAA1, IFNG, RHOA, IL1B, CASP1, LTB, IL1A, LTA, ADAM9, CRTAM, EDAR, CD40, NLRP3, TACC3, PKIA, NLRP2, FLNA, SMO, VEGFC, PRKCQ, GAPVD1, CD40LG, LCP1, PRKCZ, ACHE, TNF, PANX1, DRD3, NFKBIE, NFKBIB, NFKBIA, TRIM16, CDH1, KRT20, PYDC1, TNFRSF4, UHMK1, PYCARD, BCL3, DPH3B, EGF, TRAF6, CD27, SRGN, BMP4, MDFI, IL6, YWHAB…
	GO:0048732~gland development	85	0.836203	0.0124094	NOG, ELF3, WNT3A, SLC6A3, TGFB3, FGF10, TP63, HOXD13, GLI2, PAX1, GLI3, SHH, TGFB1, GLI1, TGFB2, WNT2, BSX, KDM1A, PAX8, PRL, APLN, EGFR, AR, RXFP1, PMCH, LEF1, EDAR, IRS1, BCL2L11, PTHLH, HES1, DDR1, HHEX, EYA1, NME2, CRKL, ALOX15B, NME1, HOXD3, FOXC1, CAV2, CAV1, HOXA13, ERBB3, TFCP2L1, ERBB2, SOX2, HK2, ASZ1, HOXB13, CDH1, MDK, SCRIB, TCF21, ALDH1A2, IGF1R, HOXA3, LY6E, HOXA5, BCL2, ALDH1A3, N…
	GO:0042471~ear morphogenesis	45	0.442696	0.0126081	NOG, HMX2, USH1G, WNT3A, MYO7A, SOX2, EDN1, PRRX1, FGF10, PRRX2, ZIC1, PAX2, SPRY2, WNT1, HOXA1, HOXA2, KCNQ4, ATOH1, CHRNA9, PRKRA, NKX3-2, POU4F3, GBX2, GFI1, COL11A1, MYC, OTOP1, CDH23, MYO6, MAFB, OTX1, SIX4, GJB6, GAS1, PTPRQ, FZD6, EYA1, DLX6, ITGA8, DLX5, CLIC5, FOXG1, FOXI1, CHRNA10, HMX3
	GO:0033273~response to vitamin	45	0.442696	0.0126081	ALPL, CYP24A1, KYNU, MICB, CCL2, PTGS2, HSD17B2, OXT, SOX2, PPARG, TRIM16, TIMP3, AQP3, TGFB1, SHH, CCNE1, VDR, ALDH1A2, CYP27B1, BCHE, GSN, BCL2, IL1B, RARA, ANGPT1, TIE1, MEST, SPP1, MUC1, BMP4, SCAMP3, RARG, SP100, FADS1, RELA, SI, ITGA2, SLC10A3, CD38, PLA2G4A, CCND1, TFRC, IGFBP2, BMP7, KLF4
	GO:0030323~respiratory tube development	66	0.649287	0.0127743	FGF18, FGF7, C8ORF85, TGFB3, FGF10, GLI2, GLI3, SHH, GLI1, CTNNB1, WNT2, SPRY2, CTGF, GATA6, NOS3, HHIP, LOX, PDPN, NODAL, MGP, CFTR, CYP1A2, MMP14, MYCN, HES1, PTHLH, TNS3, PPP1CA, EP300, TIMELESS, VEGFA, PDGFRA, HSD11B1, ZFPM2, ADAMTS2, WNT5A, CAV2, CLCN2, ASZ1, HECA, ADA, TCF21, ALDH1A2, CRISPLD2, HOXA5, DHCR7, SFTPD, NKX2-1, HS6ST1, PCSK5, TRAF4, SIM2, CEBPA, BMP4, TBX5, TMBIM6, TBX4, TGFBR2,…
	GO:0007626~locomotory behavior	163	1.60354	0.012865	ALS2, SNCG, PLXNA3, IL16, SLC6A3, EDN2, S100A9, FGF10, STRN, CNP, CXCL11, GDNF, CXCL12, HOXD10, IL10, TGFB2, CXCL10, BSX, HTRA2, ROBO1, GRIN2D, IFNG, RALA, IL1B, ROBO2, ROBO3, CHAT, SPN, CDH23, SYK, C5AR1, MYO6, PIK3CB, CCL4L2, NTSR1, PLAUR, CCR9, CCR8, CCR7, CCR6, PPBP, CCR5, CCR4, CCR3, CCR2, CX3CR1, CSTB, PDGFRB, CCL1, C3AR1, DRD1, CCL3, SCN1A, CCL2, CYSLTR1, DRD3, NTAN1, CCL8, ITGB2, CX3CL1, …
	GO:0043408~regulation of MAPKKK cascade	70	0.688637	0.0130209	FGF19, SH3RF1, ZAK, EDN1, TLR3, ZNF675, LPAR3, LPAR2, ZEB2, TLR4, LPAR1, TLR6, DAXX, PRDX1, IL11, CTNNB1, TGFB2, AKT1, MAP3K7, MEN1, MAP3K6, ZFP91, NOD2, NOD1, GRIN2B, MDFIC, GAB1, IL1B, PAK1, SYK, AKT2, DBNL, KIAA1804, MYLK2, PKN1, FGF21, IL6R, OSM, MAP4K5, RIPK1, SEMA4C, RIPK2, MAP3K11, CAV3, CAV1, TNF, ERBB2, MAP4K1, TIMP2, LIF, ADRB3, MAP3K2, REN, MAP3K1, TRAF7, CD27, AXIN1, FCER1A, ZFP91-CNT…
	GO:0032768~regulation of monooxygenase activity	20	0.196754	0.0133431	EGFR, CAV3, TNF, FCER2, IGF2, NFKB1, GDNF, AKT1, VDR, AGTR2, KRAS, HIF1A, CYP27B1, GLA, APOE, IFNG, IL1B, SCARB1, GFI1, ENG
	GO:0045840~positive regulation of mitosis	20	0.196754	0.0133431	TNF, DRD3, HOXA13, DLGAP5, BTC, EDN1, NUSAP1, IGF1, IGF2, ESPL1, CENPE, EREG, EPGN, IL1B, TGFA, EGF, LTB, LTA, IL1A, CD28
	GO:0050777~negative regulation of immune response	20	0.196754	0.0133431	PTPRC, MASP1, IL27RA, FOXJ1, COL3A1, CTLA4, IGF2, SERPING1, IL7R, FOXP3, SPINK5, TGFB1, TGFB2, STAT6, GPX1, IRAK3, IL20RB, BCL6, INPP5D, SPN
	GO:0051785~positive regulation of nuclear division	20	0.196754	0.0133431	TNF, DRD3, HOXA13, DLGAP5, BTC, EDN1, NUSAP1, IGF1, IGF2, ESPL1, CENPE, EREG, EPGN, IL1B, TGFA, EGF, LTB, LTA, IL1A, CD28
	GO:0042327~positive regulation of phosphorylation	63	0.619774	0.0135306	IL6ST, TGFB3, TTK, TLR4, TGFB1, IL11, IL31RA, EDNRA, ZFP91, NOD2, ANG, CLCF1, IFNG, IL1B, FAM129A, SYK, EGFR, BCL10, LYN, IL29, CD3E, IL6R, IL20, OSM, VEGFC, CARD14, CCND1, PSEN1, CD80, EREG, CD81, IL12A, ADAM17, CSF2, CAV1, TNF, ITLN1, KITLG, IL34, LIF, BCL2, RB1CC1, CD4, EGF, THBS1, AXIN1, EPO, FCER1A, BMP4, ZFP91-CNTF, IL6, HCLS1, IGF1, IGF2, RICTOR, ADIPOQ, GH1, P2RX7, MAPK15, MTOR, BMP7, ENG…
	GO:0031047~gene silencing by RNA	25	0.245942	0.0135385	RNASEN, EIF2C2, HSD3B7, XPO5, RBM3, MAEL, SMAD3, ERI1, SMAD2, SMAD1, LIN28A, LIN28B, TARBP2, SRRT, MOV10, DGCR8, CLP1, PRKRA, PIWIL1, PIWIL2, CELF1, PIWIL3, EIF2C3, TDRD1, EIF2C4, ADAR
	GO:0051351~positive regulation of ligase activity	49	0.482046	0.0136576	XRCC4, PSMD2, PSMD3, PSMD4, PSMD7, PSMD8, RPS27A, CUL1, PSMD9, ANAPC1, CDK1, UBE2C, PSMA2, PSMA1, PSMA6, PSMA5, PSME2, PSMA4, PSMA3, PSME3, ANAPC7, NHEJ1, UBA52, PSMB10, ANAPC11, PSMA7, GCLM, PSMB5, PSMB4, PSMB3, PSMB2, FBXO5, UBE2D1, CDC20, CDC26, CDC27, PSMB8, PSMB9, CCNB1, PSMC6, PSMD14, PSMD13, PSMC4, PSMD12, PSMC3, PSMD11, PLK1, PSMC2, PSMC1
	GO:0051098~regulation of binding	95	0.934579	0.0137606	NOG, TMEM189-UBE2V1, STK36, TLR2, TLR3, TLR4, IL10, TGFB1, SHH, KDM1A, BAK1, MYD88, NLRC3, CDKN2A, ABRA, IL1B, BCL10, GTPBP4, RELA, PIM1, PTHLH, NME2, EP300, NME1, RIPK2, ERC1, EIF2AK3, ADD2, SMARCA4, SIVA1, BLM, CYTL1, UBE2V1, NFKBIA, PYDC1, ADRB3, IRAK3, KRAS, SMARCB1, NPM1, DPH3B, RHEBL1, MDFI, CREBZF, TAF6, EPB41, ITGA2, SMAD3, MALT1, SKI, SMAD2, ATR, FOXP3, HDAC2, IKBKB, YBX2, RPS3, MEN1, NO…
	GO:0051437~positive regulation of ubiquitin-protein ligase activity during mitotic cell cycle	46	0.452533	0.0141694	PSMB10, ANAPC11, PSMA7, PSMB5, PSMB4, PSMB3, PSMB2, PSMD2, PSMD3, FBXO5, PSMD4, UBE2D1, PSMD7, PSMD8, RPS27A, CUL1, PSMD9, ANAPC1, CDK1, CDC20, CDC26, UBE2C, CDC27, PSMB8, PSMB9, CCNB1, PSMA2, PSMA1, PSMC6, PSMD14, PSMD13, PSMA6, PSMC4, PSMD12, PSMA5, PSMC3, PSMD11, PSME2, PLK1, PSMC2, PSMA4, PSMA3, PSMC1, PSME3, ANAPC7, UBA52
	GO:0046824~positive regulation of nucleocytoplasmic transport	18	0.177078	0.0147209	NCBP2, TNF, SMAD3, TNFSF14, CDH1, EDAR, GLI3, FLNA, SHH, SMO, PRKCQ, NEDD4, GSK3B, RHOA, NLRP12, IL1B, TRIP6, CD27
	GO:0050878~regulation of body fluid levels	88	0.865716	0.0149299	F2RL2, GNA13, F2RL3, COPA, HPS5, F13A1, HPS4, EDN1, F2RL1, MMRN1, SHH, IL11, GP9, AQP2, SCT, GP5, FLI1, GP6, HMCN1, LPA, SAA2, SAA1, SERPINE1, TFPI2, KNG1, AVP, PTGER3, PIK3CB, SCUBE1, SERPING1, CD40, ANXA2P1, WAS, ANXA2P3, PLAUR, ANXA2P2, CD36, THBD, CD40LG, F3, TFPI, HSD11B2, ANXA8L2, PROS1, GGCX, C9, OXT, PABPC4, COL3A1, PF4, ITGB3, LMAN1, DTNBP1, F13B, APLNR, ANXA8, FGG, FGA, PROCR, BLOC1S3, …
	GO:0050708~regulation of protein secretion	40	0.393507	0.0149787	ACHE, TNF, PANX1, DRD3, TNFSF15, TGFB3, TRIM16, KRT20, PYDC1, TNFRSF4, TGFB1, IL10, TGFB2, NOD2, SAA2, ANG, SAA1, IFNG, PYCARD, DPH3B, CASP1, EGF, TRAF6, SRGN, IL1A, ADAM9, CRTAM, IL6, IGF2, CD40, FOXP3, NLRP3, NLRP2, KCNN4, PRKCQ, VEGFC, P2RX7, CD40LG, NLRP12, IL2
	GO:0048729~tissue morphogenesis	110	1.08214	0.0151791	CRYGS, PGF, TNNC1, WNT3A, PDX1, TTN, SHH, HOXD11, TGFB2, CTNNB1, ZIC2, MAP3K7, WNT3, TWIST1, BCL10, C2CD3, NODAL, VANGL2, EOMES, MYLK2, TNNT2, VEGFC, TIMELESS, COL1A2, TGIF1, TFAP2A, COL1A1, TGFB1I1, EXT2, SMARCA4, FRAS1, TWSG1, MYL2, MYL3, HOXA11, PTK7, HOXB13, GREM1, SCRIB, T, TCF21, PFN1, FOXQ1, KRT27, MACF1, HOXA5, TRAF6, NKX2-5, RUNX3, NKX2-3, BMP4, DVL2, SMAD3, SMAD2, CELSR1, SMAD1, HOXB4, …
	GO:0043410~positive regulation of MAPKKK cascade	34	0.334481	0.0152572	FGF19, TNF, ERBB2, LPAR3, TLR3, TLR4, LPAR2, LPAR1, IL11, TGFB2, CTNNB1, LIF, MAP3K7, ZFP91, ADRB3, NOD2, NOD1, IL1B, TRAF7, CD27, AXIN1, ZFP91-CNTF, PTPRC, IL6, CARD9, DUSP22, IGF2, FGF21, IL6R, LEP, OSM, P2RX7, SEMA4C, RIPK2, F2R
	GO:0050856~regulation of T cell receptor signaling pathway	10	0.0983768	0.0154641	BCL10, ELF1, CBLB, LCK, MALT1, UBASH3A, PAWR, TRAT1, ADA, THY1
	GO:0042088~T-helper 1 type immune response	10	0.0983768	0.0154641	IL18BP, IL18, RELB, VEGFA, BCL3, TLR4, IL12B, TRAF6, TLR6, EBI3
	GO:0002720~positive regulation of cytokine production during immune response	10	0.0983768	0.0154641	MAP3K7, TRAF2, BCL10, GIMAP5, FCER1G, MALT1, TRAF6, IL21, SASH3, GIMAP1
	GO:0002886~regulation of myeloid leukocyte mediated immunity	10	0.0983768	0.0154641	FCER1A, UNC13D, ADORA2B, C3, HMOX1, PRAM1, FCER1G, STXBP2, MS4A2, SYK
	GO:0045073~regulation of chemokine biosynthetic process	10	0.0983768	0.0154641	AZU1, IL6, TNF, HMOX1, TICAM1, IFNG, ELANE, TLR3, IL1B, SIGIRR
	GO:0045058~T cell selection	16	0.157403	0.0159753	PTPRC, CD3D, THEMIS, CD3E, ITPKB, HLA-DMA, CD74, CD1D, CARD11, DOCK2, BCL2, ZAP70, CD4, FAS, SPN, SYK
	GO:0006692~prostanoid metabolic process	16	0.157403	0.0159753	PTGES3, TBXAS1, PTGS2, PDPN, EDN2, EDN1, PTGS1, CD74, AKR1C3, AKR1C2, CYP4F8, TNFRSF1A, PTGIS, PTGDS, PTGES, HPGD, HPGDS
	GO:0006693~prostaglandin metabolic process	16	0.157403	0.0159753	PTGES3, TBXAS1, PTGS2, PDPN, EDN2, EDN1, PTGS1, CD74, AKR1C3, AKR1C2, CYP4F8, TNFRSF1A, PTGIS, PTGDS, PTGES, HPGD, HPGDS
	GO:0009890~negative regulation of biosynthetic process	326	3.20708	0.0167905	EIF2C2, CDX2, EDN1, ZNF639, REST, CTNNB1, ZGPAT, SIN3B, HTR1B, APOE, CSDAP1, WWP1, FOXF2, RARB, SUPT5H, BCL7A, EIF2B3, EIF2B4, TWIST2, EIF2B5, TWIST1, PTPRK, GTPBP4, RARG, RCOR2, NODAL, RAD9A, PTPRU, HES1, EIF2AK1, ZNF238, IFNB1, PRDM6, BACE2, HES2, ZGLP1, TGIF1, PRDM1, EIF2AK3, SUDS3, EIF2C3, EIF2C4, ENPP7, TFCP2L1, IGF2BP1, IGF2BP2, IGF2BP3, CALR, VPS72, NR1H2, TCF21, HEXIM1, NKX2-1, TCF4, NKX2…
	GO:0002698~negative regulation of immune effector process	14	0.137727	0.0168748	PTPRC, MICB, MASP1, FOXJ1, SERPING1, IGF2, FOXP3, IL7R, IRAK3, TARBP2, IL20RB, HMOX1, BCL6, SPN
	GO:0046579~positive regulation of Ras protein signal transduction	14	0.137727	0.0168748	ALS2, CSF1, ERBB2, IGF1, ITPKB, LPAR2, LPAR1, NOTCH2, NRAS, KRAS, RASGRP4, RAC1, ABRA, EPO
	GO:0022612~gland morphogenesis	14	0.137727	0.0168748	EGFR, CAV1, ELF3, ERBB3, ERBB2, TGFB3, SHH, SCRIB, TGFB1, TGFB2, BSX, BCL2, BMP7, NKX2-3
	GO:0006468~protein amino acid phosphorylation	377	3.7088	0.0168804	EFNA1, LPAR3, AURKA, LPAR2, AURKB, LPAR1, PRKG2, PRKG1, ADORA1, PRKX, BTK, S1PR2, PRKY, MAP3K7, MAP3K6, CLK2, GAB1, MAP3K8, PIK3C3, IFNG, MOS, PIK3CA, CHRNA7, TLK2, ANKK1, ROS1, SYK, ADAM9, PIK3CG, DBNL, TYRO3, C5AR1, BCR, ROCK1, ROCK2, PIK3CB, MYLK3, KIAA1804, PIK3CD, PIM1, WNK1, MYLK2, PIM3, PIM2, MARK2, EIF2AK1, BAZ1B, MAPK6, CAMK4, SCYL2, EIF2S1, NEK8, ROR1, PDGFRA, PDGFRB, MST1R, MAPK7, EIF2…
	GO:0045072~regulation of interferon-gamma biosynthetic process	12	0.118052	0.0169836	INHBA, IL27, CEBPG, CD276, TNFRSF13C, TLR3, IL12B, IL21, TLR7, TLR8, EBI3, TLR9
	GO:0007250~activation of NF-kappaB-inducing kinase activity	12	0.118052	0.0169836	MAP3K7, TNFRSF10A, TRAF2, IRAK1, CARD14, TNFRSF10B, IKBKG, TNFSF15, TLR3, MALT1, TRAF6, TLR6
	GO:0032770~positive regulation of monooxygenase activity	12	0.118052	0.0169836	AKT1, AGTR2, HIF1A, TNF, KRAS, APOE, FCER2, IFNG, IL1B, IGF2, SCARB1, GDNF
	GO:0007076~mitotic chromosome condensation	12	0.118052	0.0169836	NCAPH, CHMP1A, NCAPG, PAPD7, NUSAP1, AKAP8, TTN, CDCA5, SMC2, NCAPD3, NCAPD2, SMC4
	GO:0051276~chromosome organization	278	2.73487	0.017041	XRCC5, KIFC1, HIST2H2AA3, XRCC6, MORF4, PTTG2, PTTG1, HIST1H2BO, HIST1H2BM, TAF5L, CDCA8, BRPF1, HIST1H2BN, HIST1H2BK, DDX11, BRPF3, HIST1H2BL, HIST1H2BI, HIST1H2BJ, H2AFZ, STAG3, H2AFX, TLK2, SUPT5H, CDCA5, H1F0, TADA2A, C11ORF30, ESPL1, HMG20B, H2BFWT, NCAPD3, NCAPD2, CHRAC1, DCLRE1C, PRDM9, MAD2L1, HUWE1, BAZ1B, PRDM6, ZWINT, PRDM5, PELO, SUDS3, TNFRSF6B, CCDC99, NEK2, MRE11A, VPS72, NCAPG2, P…
	GO:0051090~regulation of transcription factor activity	66	0.649287	0.0171464	TMEM189-UBE2V1, STK36, TLR2, TLR3, TLR4, SHH, TGFB1, IL10, RPS3, MEN1, KDM1A, NOD2, CDKN2A, NLRC3, MYD88, HMOX1, TICAM1, ABRA, IL1B, NR2F2, IRAK2, ICAM1, BCL10, IRAK1, SP100, FOXJ1, RELA, PIM1, NFAM1, TMEM189, NLRP3, FLNA, SIGIRR, PTHLH, CARD11, PRKCQ, EP300, NCOA3, RIPK1, RIPK2, ERC1, MAP3K13, SMARCA4, SIVA1, MTDH, TNF, CYTL1, UBE2V1, NFKBIA, PYDC1, TNFRSF4, IRAK3, KRAS, SMARCB1, NPM1, PYCARD, C…
	GO:0007243~protein kinase cascade	215	2.1151	0.0172424	IL6ST, EFNA1, THOP1, SNIP1, EDN1, LPAR3, LPAR2, LPAR1, ADORA1, BTK, S1PR2, MAP3K7, MAP3K6, AGTR2, IFNG, GAB1, PIK3CA, CHRNA7, ADAM9, SYK, DBNL, C5AR1, PIK3CB, KIAA1804, WNK1, MARK2, CCR2, MAPK7, ERBB3, NFKBIB, ERBB2, DUSP10, STK17B, NFKBIA, STK17A, CD74, DUSP16, ZAP70, CDC42EP5, MDFI, FCER1A, MAP2K1, MAP2K3, DUSP22, SMAD1, HGF, AGER, GH1, RGS3, SLC9A1, ZNF675, DAXX, LATS2, CAMKK2, TICAM1, TGFA, N…
	GO:0002526~acute inflammatory response	63	0.619774	0.0182592	MASP1, TRPV1, CRP, TLR4, C1QC, CFHR1, CFP, CASP6, SAA2, SAA1, SERPINA3, CFH, VNN1, IL1B, CFI, LBP, CFD, CFHR5, IL1A, PTGER3, LYN, C4A, SAA4, SERPING1, IL6R, SIGIRR, CD163, C1QA, C8B, C1QB, F3, VSIG4, C7, YWHAZ, C9, C3, C6, C1R, C1S, FCN3, FCN2, KRT1, C2, FN1, B4GALT1, CR1, IL6, CEBPB, CR2, CFB, C4BPB, IGF2, C4BPA, IDO1, STAT3, APOL2, ORM1, CD55, P2RX1, TFRC, NUPR1, C1RL, ORM2
	GO:0031400~negative regulation of protein modification process	75	0.737826	0.0184874	PAX5, TGFB1, MEN1, BAK1, CDKN2A, PSMD2, PSMD3, PSMD4, FAM129A, PSMD7, PSMD8, RPS27A, PSMD9, ANAPC1, GTPBP4, SOCS1, UBE2C, PRKCD, PSMA2, PSMA1, G6PD, MAD2L1, PSMA6, PSEN1, PSME2, PSMA5, PSMA4, JUN, PSMA3, BUB1B, PSME3, ANAPC7, UBA52, PSMB10, PRKCZ, CAV1, GCLC, FKBP1A, BDKRB1, ANAPC11, BDKRB2, PSMA7, PSMB5, PSMB4, SET, PSMB3, PSMB2, FBXO5, UBE2D1, DNMT3B, TINF2, BUB3, PTPRC, SMAD6, YWHAB, CDC20, CD…
	GO:0031327~negative regulation of cellular biosynthetic process	319	3.13822	0.01858	EIF2C2, CDX2, EDN1, ZNF639, REST, CTNNB1, ZGPAT, SIN3B, HTR1B, CSDAP1, WWP1, FOXF2, RARB, SUPT5H, BCL7A, EIF2B3, EIF2B4, TWIST2, EIF2B5, TWIST1, PTPRK, GTPBP4, RARG, RCOR2, NODAL, RAD9A, PTPRU, HES1, EIF2AK1, ZNF238, IFNB1, PRDM6, BACE2, HES2, ZGLP1, TGIF1, PRDM1, EIF2AK3, SUDS3, EIF2C3, EIF2C4, ENPP7, TFCP2L1, IGF2BP1, IGF2BP2, IGF2BP3, CALR, VPS72, NR1H2, TCF21, HEXIM1, NKX2-1, TCF4, NKX2-5, DN…
	GO:0001944~vasculature development	149	1.46581	0.0189651	GNA13, FGF18, CDX2, S100A7, PGF, IL18, EDN1, NAA15, FGF10, FOXO1, TNFSF13, CXCL12, MMP2, SHH, TGFB2, CTNNB1, MAP3K7, BAK1, AGTR2, ROBO1, CTGF, APOE, CCBE1, IL1B, LOX, PDPN, NODAL, EFNB2, MYH9, THY1, VEGFC, HIF1A, JUN, VEGFA, COL1A2, COL1A1, TNFAIP2, SMARCA4, CAV1, TNFRSF12A, ELK3, SRF, WT1, T, TCF21, ANGPTL6, PTK2, HOXA3, ITGAV, ADRA2B, EGF, PLXND1, NKX2-5, ANGPTL4, KLF5, B4GALT1, BMP4, PLAT, COL…
	GO:0051297~centrosome organization	24	0.236104	0.0192522	HAUS4, HAUS3, HAUS6, HAUS5, CROCC, NEK2, HAUS2, HAUS1, CETN1, CTNNB1, NDE1, CEP250, SAC3D1, NPM1, KIF11, CKAP5, CEP135, TREX2, BRCA2, CENPJ, BRCA1, SASS6, CNTROB, HAUS7, HAUS8
	GO:0042246~tissue regeneration	24	0.236104	0.0192522	MYF6, KLK6, NINJ2, NINJ1, FGF10, IGF1, TIMP3, PLG, PLAUR, LUZP6, IGSF10, NOTCH3, CCNB1, NOTCH2, GPX1, PRKCQ, NOTCH1, FGA, GSN, PAX7, SERPINE1, ENO3, SOX15, PLAU
	GO:0010562~positive regulation of phosphorus metabolic process	64	0.629611	0.0196781	IL6ST, TGFB3, TTK, TLR4, ADORA1, TGFB1, IL11, IL31RA, EDNRA, ZFP91, NOD2, ANG, CLCF1, IFNG, IL1B, FAM129A, SYK, EGFR, BCL10, LYN, IL29, CD3E, IL6R, IL20, OSM, VEGFC, CARD14, CCND1, PSEN1, CD80, EREG, CD81, IL12A, ADAM17, CSF2, CAV1, TNF, ITLN1, KITLG, IL34, LIF, BCL2, RB1CC1, CD4, EGF, THBS1, AXIN1, EPO, FCER1A, BMP4, ZFP91-CNTF, IL6, HCLS1, IGF1, IGF2, RICTOR, ADIPOQ, GH1, P2RX7, MAPK15, MTOR, B…
	GO:0045937~positive regulation of phosphate metabolic process	64	0.629611	0.0196781	IL6ST, TGFB3, TTK, TLR4, ADORA1, TGFB1, IL11, IL31RA, EDNRA, ZFP91, NOD2, ANG, CLCF1, IFNG, IL1B, FAM129A, SYK, EGFR, BCL10, LYN, IL29, CD3E, IL6R, IL20, OSM, VEGFC, CARD14, CCND1, PSEN1, CD80, EREG, CD81, IL12A, ADAM17, CSF2, CAV1, TNF, ITLN1, KITLG, IL34, LIF, BCL2, RB1CC1, CD4, EGF, THBS1, AXIN1, EPO, FCER1A, BMP4, ZFP91-CNTF, IL6, HCLS1, IGF1, IGF2, RICTOR, ADIPOQ, GH1, P2RX7, MAPK15, MTOR, B…
	GO:0051101~regulation of DNA binding	76	0.747664	0.0196957	TMEM189-UBE2V1, STK36, TLR2, TLR3, TLR4, SHH, TGFB1, IL10, RPS3, MEN1, KDM1A, NOD2, CDKN2A, NLRC3, MYD88, HMOX1, TICAM1, ABRA, IL1B, BRD4, NR2F2, IRAK2, ICAM1, IRAK1, BCL10, SP100, FOXJ1, RELA, PIM1, NFAM1, TMEM189, NLRP3, FLNA, SIGIRR, PTHLH, CARD11, SMO, PRKCQ, NME2, EP300, NCOA3, NME1, RIPK1, RIPK2, ERC1, MAP3K13, SMARCA4, SIVA1, MTDH, TNF, CYTL1, UBE2V1, NFKBIA, PYDC1, TNFRSF4, IRAK3, KRAS, S…
	GO:0070201~regulation of establishment of protein localization	76	0.747664	0.0196957	TGFB3, TNFSF15, TNFSF14, RHOQ, PRDX1, GLI3, IL10, TGFB1, SHH, TGFB2, AKT1, NOD2, SAA2, ANG, WWP2, SAA1, IFNG, RHOA, IL1B, CASP1, LTB, IL1A, LTA, ADAM9, CRTAM, PRKCI, EDAR, CD40, NLRP3, TACC3, PKIA, NLRP2, FLNA, SMO, VEGFC, PRKCQ, GAPVD1, CD40LG, LCP1, PRKCZ, ACHE, TNF, PANX1, DRD3, NFKBIE, NFKBIB, NFKBIA, TRIM16, CDH1, KRT20, PYDC1, TNFRSF4, UHMK1, PYCARD, BCL3, DPH3B, EGF, TRAF6, CD27, SRGN, BMP…
	GO:0043010~camera-type eye development	68	0.668962	0.019791	CRYGS, MITF, NR2E3, PAX2, NR2E1, GLI3, SHH, CTNNB1, BAK1, CASP6, POU4F2, CRYBB2, RAX, CRYAA, YY1, SIX3, SIX5, VAX2, VAX1, THY1, VEGFA, TGIF1, PYGO2, FOXC1, TGIF2, CRYBA1, MED1, TWSG1, SHROOM2, SOX2, NFYC, CABP4, NHS, EPHB1, WT1, EPHB2, ALDH1A2, PVRL1, ALDH1A3, BCL11B, MAP3K1, PVRL3, POU2F1, COL8A1, COL8A2, BMP4, MAF, FOXL2, BHLHE22, IKZF1, RPL24, GAS1, VSX2, FOXP2, GNAT2, TULP3, PKNOX1, SP1, JMJD…
	GO:0051340~regulation of ligase activity	53	0.521397	0.0201291	XRCC4, CDKN2A, PSMD2, PSMD3, PSMD4, PSMD7, PSMD8, RPS27A, CUL1, PSMD9, ANAPC1, CDK1, UBE2C, PSMA2, PSMA1, MAD2L1, PSMA6, PSMA5, PSME2, PSMA4, PSMA3, BUB1B, PSME3, ANAPC7, NHEJ1, UBA52, PSMB10, ANAPC11, PSMA7, GCLM, PSMB5, PSMB4, PSMB3, PSMB2, FBXO5, UBE2D1, BUB3, CDC20, CDC26, CDC27, PSMB8, PSMB9, CCNB1, PSMC6, PSMD14, PSMD13, PSMD12, PSMC4, PSMC3, PSMD11, PLK1, PSMC2, PSMC1
	GO:0070302~regulation of stress-activated protein kinase signaling pathway	46	0.452533	0.0203347	FGF19, SH3RF1, TNF, ZAK, EDN1, TLR3, MAP4K1, ZNF675, TLR4, ZEB2, TLR6, DAXX, PRDX1, TGFB2, MAP3K7, MEN1, AKT1, MAP3K6, NOD2, NOD1, MAP3K2, MDFIC, MAP3K1, GAB1, IL1B, PAK1, CD27, AXIN1, SYK, AKT2, MDFI, FCER1A, DBNL, CARD9, LYN, KIAA1804, BIRC7, DUSP22, PKN1, TP73, MAP4K5, RIPK1, SEMA4C, RIPK2, MAP3K11, CBS
	GO:0048592~eye morphogenesis	46	0.452533	0.0203347	SHROOM2, MYO7A, SOX2, FASLG, RORB, CABP4, GLI3, EPHB1, EPHB2, CTNNB1, BAK1, PVRL1, PVRL3, ALDH1A3, POU2F1, RARB, COL8A1, COL8A2, GNAT1, BMP4, FOXL2, RARG, BHLHE23, CRYAA, BHLHE22, FSCN2, YY1, SIX3, PRKCI, ALMS1, VAX2, RPGRIP1, GAS1, VSX2, COL5A2, COL5A1, STAT3, GNAT2, THY1, GNGT1, SP1, SP3, BAX, VEGFA, BMP7, GRK1
	GO:0050731~positive regulation of peptidyl-tyrosine phosphorylation	33	0.324643	0.0205283	CSF2, IL6ST, KITLG, TLR4, IL11, IL31RA, LIF, ZFP91, NOD2, CLCF1, IFNG, CD4, EPO, SYK, ZFP91-CNTF, FCER1A, IL6, IL29, LYN, CD3E, HCLS1, IGF1, IGF2, IL6R, RICTOR, ADIPOQ, IL20, OSM, GH1, CD80, CD81, IL12A, MTOR, IL2
	GO:0048663~neuron fate commitment	30	0.29513	0.0205597	SOX2, PAX3, GLI2, GLI3, HOXD10, SHH, TGFB2, CDC42, WNT1, ATOH1, PAX7, NKX2-1, OLIG1, LHX6, OLIG2, TLX3, NKX2-2, BMP4, LBX1, GSX2, ISL1, NKX6-1, FOXN4, HOXC10, NOTCH3, HES1, DLX2, DLX1, NOTCH1, ISL2
	GO:0031399~regulation of protein modification process	173	1.70192	0.0209872	ZAK, IL6ST, EDN1, TGFB3, TTK, TLR4, TLR6, ADORA1, TGFB1, IL31RA, IL11, BAK1, ZFP91, MAP3K6, CDKN2A, FNTA, MDFIC, ATG7, IFNG, GAB1, IL1B, PDGFC, RAPGEF3, CUL1, RPS27A, SYK, EGFR, ANAPC1, DBNL, BCL10, GTPBP4, IL29, CD3E, SOCS3, KIAA1804, SOCS1, IL20, PSMA2, VEGFC, PSMA1, MAP4K5, MAD2L1, PSMA6, PSMA5, PIAS3, JUN, PSMA4, PSMA3, PDGFRB, ANAPC7, LRRK2, UBA52, CAV1, GCLC, ITLN1, MAP4K1, BDKRB1, ITGB2, B…
	GO:0043280~positive regulation of caspase activity	40	0.393507	0.0221393	SIVA1, C9, TNF, C6, TNFSF15, PML, PMAIP1, RPS3, MEN1, BAK1, NLRC4, NOD1, CDKN2A, CASP8AP2, PYCARD, HSPE1, MYC, HIP1, COL4A3, FOXL2, TP53, SMAD3, NLRP3, STAT1, NLRP2, NLRP1, TNFRSF10A, TNFRSF10B, P2RX1, GSPT1, VCP, IFNB1, IFT57, BAX, F3, LCK, NLRP12, HSPD1, EIF2AK3, F2R
	GO:0009411~response to UV	40	0.393507	0.0221393	PML, SPRR2G, MEN1, AKT1, GPX1, CASP3, GTF2H2C, SPRR2C, CASP7, BCL2, BCL3, SERPINB13, ERCC3, ERCC4, IVL, TUBB3, FEN1, ERCC2, EGFR, MSH6, PTPRK, FECH, POLH, MSH2, USP1, RELA, ELANE, UBE4B, TP53, BRCA2, WRN, USF1, CDKN1A, CCND1, NEDD4, POLD1, BAX, IL12A, DDB2, SCARA3, IL12B
	GO:0010952~positive regulation of peptidase activity	40	0.393507	0.0221393	SIVA1, C9, TNF, C6, TNFSF15, PML, PMAIP1, RPS3, MEN1, BAK1, NLRC4, NOD1, CDKN2A, CASP8AP2, PYCARD, HSPE1, MYC, HIP1, COL4A3, FOXL2, TP53, SMAD3, NLRP3, STAT1, NLRP2, NLRP1, TNFRSF10A, TNFRSF10B, P2RX1, GSPT1, VCP, IFNB1, IFT57, BAX, F3, LCK, NLRP12, HSPD1, EIF2AK3, F2R
	GO:0043029~T cell homeostasis	17	0.167241	0.0222136	SIVA1, IL2RA, GIMAP5, TNFSF14, FOXP3, BCL2L11, TGFB1, ZC3H8, GIMAP1, AKT1, CORO1A, CASP3, P2RX7, CCNB2, BAX, BCL2, FAS
	GO:0045933~positive regulation of muscle contraction	17	0.167241	0.0222136	PTGS2, EDN2, OXT, EDN1, PTGS1, SPHK1, ITGA2, MYLK2, ATP1A1, SRF, ADA, PROK2, CHRM3, ATP2A1, TBXA2R, NMU, F2R
	GO:0002709~regulation of T cell mediated immunity	17	0.167241	0.0222136	PTPRC, TRAF2, MALT1, FOXP3, IL7R, B2M, MAP3K7, P2RX7, IL20RB, TAP2, IL12A, IL1B, HSPD1, TRAF6, SPN, SASH3, DPP4
	GO:0001836~release of cytochrome c from mitochondria	17	0.167241	0.0222136	BID, GGCT, TP53, SMAD3, BCL2L1, PMAIP1, SFN, TP73, SOD2, GPX1, BAK1, CASP3, JUN, BAX, CASP7, BCL2, MYC
	GO:0045429~positive regulation of nitric oxide biosynthetic process	17	0.167241	0.0222136	EGFR, ICAM1, HSP90AA1, TNF, EDN1, KLRK1, IGF2, SOD2, AKT1, P2RX4, HRH1, AGTR2, TICAM1, IFNG, IL1B, PTX3, DDAH1
	GO:0048284~organelle fusion	17	0.167241	0.0222136	STX6, CLN3, CAV2, RAB8A, GNAI3, VAV3, OPA1, MYO7A, BAK1, MFN1, CORO1A, P2RX7, CYP26C1, BAX, VAMP7, LRMP, VCPIP1
	GO:0006399~tRNA metabolic process	74	0.727988	0.0224609	RPP38, TARS2, VARS2, ZNFX1, LSM6, TRMT2B, RG9MTD1, TRMT1, IARS2, FDXACB1, WARS, CLP1, TRMT6, CTU2, RPP30, POLG2, CDK5RAP1, TPR, DUS1L, TSEN15, RPP25, CARS, YARS, GTPBP3, DARS, RPP21, AARS, DARS2, TRMT61A, SARS2, C4ORF23, TARS, RARS, FARSB, YARS2, FARSA, TRUB2, AARS2, DUS2L, ELAC2, PUS1, PUSL1, PUS10, VARS, PUS7, KARS, IARS, ADAT1, PARS2, TRDMT1, ADAT3, METTL1, ADAT2, QTRTD1, THG1L, MARS2, KIAA039…
	GO:0008360~regulation of cell shape	37	0.363994	0.0229095	RHOJ, GNA13, ALDOA, FGD2, FGD1, LST1, SHROOM3, FERMT2, ATP10A, RHOQ, CDC42SE1, ITGB2, CDC42EP2, CDC42EP1, EZR, CDC42EP4, FGD5, FGD6, CDC42EP3, FGD3, CDC42EP5, FN1, PALM2-AKAP2, PDPN, ERMN, FBLIM1, MYH9, GAS7, CORO1A, SLC26A5, VEGFA, CYFIP1, MYH14, SPTA1, ARAP3, AKAP2, ARAP1, MYH10
	GO:0006919~activation of caspase activity	37	0.363994	0.0229095	SIVA1, TNF, C9, C6, TNFSF15, PML, PMAIP1, RPS3, BAK1, NLRC4, NOD1, CDKN2A, CASP8AP2, PYCARD, HSPE1, MYC, HIP1, COL4A3, TP53, SMAD3, STAT1, NLRP3, NLRP1, TNFRSF10A, TNFRSF10B, P2RX1, GSPT1, VCP, IFNB1, IFT57, BAX, F3, LCK, NLRP12, HSPD1, EIF2AK3, F2R
	GO:0001568~blood vessel development	145	1.42646	0.0233792	GNA13, FGF18, CDX2, S100A7, PGF, IL18, EDN1, NAA15, FGF10, FOXO1, TNFSF13, CXCL12, MMP2, SHH, TGFB2, CTNNB1, MAP3K7, BAK1, AGTR2, ROBO1, CTGF, APOE, CCBE1, IL1B, LOX, MYH9, THY1, VEGFC, HIF1A, JUN, VEGFA, COL1A2, COL1A1, TNFAIP2, SMARCA4, CAV1, TNFRSF12A, ELK3, SRF, WT1, T, ANGPTL6, PTK2, HOXA3, ITGAV, ADRA2B, EGF, PLXND1, NKX2-5, ANGPTL4, KLF5, B4GALT1, BMP4, PLAT, COL18A1, CCM2, MYO1E, TGFBR2, …
	GO:0007163~establishment or maintenance of cell polarity	34	0.334481	0.0235192	CCDC99, PARD3, LIMS1, PKHD1, PTK7, CCL4, SCRIB, LLGL1, CDC42, WNT1, IGF1R, DOCK2, NDE1, EZR, MACF1, CENPA, CLASP1, CAP1, SPN, ZW10, DLG1, PARD6B, CAP2, CD3G, OOEP, FOXJ1, PRKCI, NDC80, CCL4L2, MYH9, MARK2, LAMA1, ERBB2IP, CFL1
	GO:0000902~cell morphogenesis	206	2.02656	0.0242393	ALS2, S100A4, NOG, S100A6, SHH, CTNNB1, CDH23, CD3G, CRYAA, PDPN, EFNB1, NODAL, VANGL2, EOMES, LIFR, MYH9, TBR1, MARK2, HES1, FOXG1, EFNA5, LAMC1, CCDC99, ERBB3, TFCP2L1, ERBB2, EPHB3, EPHB1, SCRIB, EPHB2, ARX, ALCAM, LAMB2, PVRL1, MACF1, LHX2, RAC1, LHX4, NKX2-1, LAMB1, HNRNPAB, COL18A1, KLF7, MAP2K1, PCNT, ALMS1, NDC80, HGF, GAS1, GAS7, DVL1, EPHA4, SEMA6A, LAMA1, NOTCH1, LAMA5, DLX5, BMP7, GRK…
	GO:0030324~lung development	63	0.619774	0.0242435	FGF18, FGF7, C8ORF85, TGFB3, FGF10, GLI2, GLI3, SHH, GLI1, CTNNB1, WNT2, SPRY2, CTGF, GATA6, NOS3, HHIP, LOX, PDPN, NODAL, MGP, CFTR, CYP1A2, MMP14, MYCN, HES1, PTHLH, TNS3, PPP1CA, EP300, TIMELESS, VEGFA, PDGFRA, HSD11B1, ZFPM2, ADAMTS2, WNT5A, CAV2, CLCN2, ASZ1, ADA, TCF21, ALDH1A2, CRISPLD2, HOXA5, DHCR7, SFTPD, NKX2-1, HS6ST1, SIM2, CEBPA, BMP4, TBX5, TMBIM6, TBX4, TGFBR2, SMAD2, FOXP2, NOTCH…
	GO:0002285~lymphocyte activation during immune response	15	0.147565	0.0246148	GPR183, ICAM1, ITGAL, RELB, TP53, EOMES, ADA, SLC11A1, UNC13D, PSEN1, PLCG2, BCL3, IL12B, LCP1, NKX2-3
	GO:0032392~DNA geometric change	15	0.147565	0.0246148	RECQL4, HMGB2, TOP1MT, MCM2, HMGA1, MCM4, C10ORF2, RAD51, MCM6, TOP1, MCM7, TOP3A, SUPV3L1, ERCC3, TOP3B
	GO:0046631~alpha-beta T cell activation	15	0.147565	0.0246148	DOCK2, BLM, ELF4, BCL11B, BCL2, RELB, IRF1, ZAP70, EOMES, BCL3, IGF2, IL12B, PAX1, NKX2-3, SYK
	GO:0042345~regulation of NF-kappaB import into nucleus	15	0.147565	0.0246148	TNF, NFKBIB, NFKBIA, TNFSF14, EDAR, NLRP3, PRDX1, IL10, PRKCQ, RHOA, NLRP12, BCL3, FAF1, TRIP6, CD27
	GO:0030593~neutrophil chemotaxis	15	0.147565	0.0246148	CCL2, SAA2, IL8, SAA1, CXCL3, EDN2, IFNG, CKLF, ITGA1, IL1B, ITGB2, CXCR2, ITGAM, TGFB2, SYK
	GO:0032508~DNA duplex unwinding	15	0.147565	0.0246148	RECQL4, HMGB2, TOP1MT, MCM2, HMGA1, MCM4, C10ORF2, RAD51, MCM6, TOP1, MCM7, TOP3A, SUPV3L1, ERCC3, TOP3B
	GO:0010558~negative regulation of macromolecule biosynthetic process	310	3.04968	0.0248676	EIF2C2, CDX2, EDN1, ZNF639, REST, CTNNB1, ZGPAT, SIN3B, CSDAP1, WWP1, FOXF2, RARB, SUPT5H, BCL7A, EIF2B3, EIF2B4, TWIST2, EIF2B5, TWIST1, PTPRK, GTPBP4, RARG, RCOR2, NODAL, RAD9A, PTPRU, HES1, EIF2AK1, ZNF238, IFNB1, PRDM6, BACE2, HES2, ZGLP1, TGIF1, PRDM1, EIF2AK3, SUDS3, EIF2C3, EIF2C4, ENPP7, TFCP2L1, IGF2BP1, IGF2BP2, IGF2BP3, CALR, VPS72, NR1H2, TCF21, HEXIM1, NKX2-1, TCF4, NKX2-5, DNMT3B, H…
	GO:0046427~positive regulation of JAK-STAT cascade	20	0.196754	0.0254061	ZFP91-CNTF, CSF2, IL6, IL29, LYN, IL6ST, HCLS1, IGF1, IL6R, IL31RA, IL20, LIF, ZFP91, GH1, CLCF1, IFNG, IL12A, PRL, F2R, IL2, EPO
	GO:0016458~gene silencing	38	0.373832	0.0257361	UTP3, RNASEN, EIF2C2, XPO5, HSD3B7, RBM3, MAEL, HAT1, ERI1, SOX6, LIN28A, LIN28B, SRRT, MOV10, DGCR8, CLP1, PRKRA, PIWIL1, PIWIL2, PIWIL3, KCNQ1, DNMT3B, HELLS, TDRD1, DNMT3A, SMAD3, SIRT6, SMAD2, SMAD1, SIRT7, SIRT2, TARBP2, CHMP1A, HDAC2, CELF1, EIF2C3, EIF2C4, SMARCA4, ADAR
	GO:0051345~positive regulation of hydrolase activity	108	1.06247	0.0257873	ALS2, GNA13, F2RL3, GNA15, LHCGR, EDN1, TNFSF15, LPAR3, LPAR2, LPAR1, PMAIP1, BAK1, NLRC4, AGTR2, FNTA, CDKN2A, CASP8AP2, LTB4R, S1PR4, IFNG, MS4A2, EGFR, C5AR1, THY1, TNNT2, RASGRF1, IFNB1, F3, EIF2AK3, SIVA1, MYL4, DRD1, MYL3, DRD5, APOC2, SCRIB, NR1H2, HCRTR2, P2RY6, P2RY4, P2RY2, P2RY1, HSPE1, NR1H3, HIP1, MAP2K1, SMAD3, ITGA2, WRN, VCP, P2RX1, HSPD1, GM2A, MYBPC3, CXCR2, RPS3, EDNRA, MEN1, N…
	GO:0060541~respiratory system development	68	0.668962	0.0258385	FGF18, FGF7, C8ORF85, ANO1, TGFB3, FGF10, GLI2, GLI3, SHH, GLI1, CTNNB1, WNT2, SPRY2, CTGF, GATA6, NOS3, HHIP, LOX, PDPN, NODAL, MGP, CFTR, CYP1A2, MMP14, MYCN, HES1, PTHLH, TNS3, PPP1CA, EP300, TIMELESS, VEGFA, PDGFRA, HSD11B1, ZFPM2, ADAMTS2, WNT5A, CAV2, CLCN2, SOX2, ASZ1, ADA, TCF21, ALDH1A2, CRISPLD2, HOXA5, ALDH1A3, DHCR7, SFTPD, POU2F1, NKX2-1, HS6ST1, SIM2, BMP4, CEBPA, TBX5, TMBIM6, TBX4…
	GO:0021915~neural tube development	45	0.442696	0.025972	SHROOM3, PTK7, ZEB2, PAX3, GLI2, GLI3, TCF7L2, SHH, ZIC2, MAP3K7, T, WNT1, ALDH1A2, RGMA, PFN1, PAX7, CASP8, GBX2, TRAF6, IPMK, ALX1, TWIST1, DVL2, BMP4, BCL10, GSC, C2CD3, NODAL, VANGL2, EN1, GAS1, CELSR1, VASP, DVL1, FZD6, HES1, SMO, TULP3, PSEN1, ZIC5, CFL1, PHGDH, TGIF1, TFAP2A, CHRD
	GO:0055074~calcium ion homeostasis	113	1.11166	0.0259996	GNA13, GNA15, IL6ST, EDN2, F2RL1, EDN1, LPAR3, LPAR2, CD52, LPAR1, CXCL12, TGFB1, S1PR3, BAK1, APOE, S1PR4, GALR2, IL1B, CHRNA7, C5AR1, PMCH, PIK3CB, CCR9, CCR8, CD38, CCR7, CCR6, CCR5, CCR4, ATP2C1, CCR3, RYR3, CCR2, RYR1, RYR2, STC1, CCL1, CAV3, C3AR1, DRD1, CCL3, CAV1, CCL2, CYSLTR1, DRD3, DRD5, BDKRB1, BDKRB2, CCL5, CALR, CCL7, VDR, P2RY4, CSRP3, CD55, P2RX7, GCM2, ATP2A2, CXCL13, PLCG2, ATP2…
	GO:0006974~response to DNA damage stimulus	215	2.1151	0.0261794	XRCC5, XRCC4, XRCC3, XRCC2, XRCC6, MORF4, PTTG2, PTTG1, NONO, GTF2H2C, H2AFX, TLK2, FOXO3B, CCNA2, POLH, POLG, C11ORF30, LIG1, POLE, LIG3, RAD9B, RAD9A, EEPD1, ESCO2, RFC5, DCLRE1C, RAD1, PNKP, UHRF1, RFC3, RFC4, DCLRE1B, BAZ1B, RFC2, UBR5, TNFRSF6B, RAD23B, MRE11A, RAD23A, CHEK1, CHEK2, OBFC2A, XAB2, FBXO6, POLN, POLQ, RECQL4, EME1, TREX2, ATR, RAD54L, C1ORF124, OBFC2B, SUPT16H, PCNA, RAD54B, PA…
	GO:0001708~cell fate specification	35	0.344319	0.0266636	HOXA11, SOX2, FGF10, GLI2, ITGB1, GLI3, GDNF, HOXD10, SHH, HOXD11, CTNNB1, WNT1, ATOH1, WNT3, TEAD4, POU2F1, NKX2-1, OLIG2, TLX3, FGF3, NKX2-2, BMP4, TBX6, LBX1, GSX2, SIX3, NKX6-1, HOXC10, SMO, NOTCH1, EYA2, HOXC11, PSEN1, CDON, SALL1
	GO:0032479~regulation of type I interferon production	13	0.12789	0.0267247	POLR3G, TLR3, POLR3A, POLR3C, TLR7, POLR3B, TLR8, IL10, POLR3D, TLR9, DDX58, TICAM1, HSPD1
	GO:0050704~regulation of interleukin-1 secretion	13	0.12789	0.0267247	PANX1, TRIM16, NLRP3, PYDC1, NLRP2, NOD2, P2RX7, SAA2, SAA1, IFNG, NLRP12, PYCARD, CASP1
	GO:0043368~positive T cell selection	9	0.0885391	0.0269166	PTPRC, DOCK2, CD3D, THEMIS, BCL2, ZAP70, ITPKB, HLA-DMA, CD74
	GO:0010574~regulation of vascular endothelial growth factor production	9	0.0885391	0.0269166	IL6, HIF1A, ADORA2B, IL6ST, GATA4, NOX1, IL1B, IL1A, ARNT
	GO:0050728~negative regulation of inflammatory response	23	0.226267	0.0271105	ZFP36, IL2RA, PPARG, ELANE, CD276, IGF2, ADORA1, ADIPOQ, ADA, IL10, GPX1, TNFRSF1B, IL20RB, SAA2, SERPINF1, SAA1, APOE, AOAH, CHRNA7, CALCRL, CHRFAM7A, NT5E, SPN, IL2
	GO:0002455~humoral immune response mediated by circulating immunoglobulin	23	0.226267	0.0271105	EXO1, C7, CR1, C9, CR2, C4A, C3, C6, CRP, C4BPB, SERPING1, C1R, C4BPA, C1S, C1QC, C1QA, C8B, C1QB, CD55, C1RL, BCL3, C2, CFI
	GO:0043900~regulation of multi-organism process	23	0.226267	0.0271105	MICB, HS3ST5, CD8B, AP2S1, IL27, FCER2, OXT, DEFB103B, PML, APOBEC3G, APOBEC3F, ADA, SHH, DDX58, TARBP2, NOD2, P2RX7, IFNB1, IFNG, NOS2, SPN, AP2M1, CD28
	GO:0007565~female pregnancy	69	0.6788	0.0274936	CSH1, PPARD, INSL4, PZP, CSH2, PTGS2, PGF, TGFB3, SCGB1A1, TGFB1, MEN1, HSF1, PAPPA, IL1B, SULT1E1, PRL, FOSL1, STS, NODAL, BYSL, PSG2, ADIPOR2, PSG3, PSG1, PTHLH, CRHR1, DDR1, CD38, PSG9, PSG8, THBD, ADM, PSG6, CLIC5, GRN, PSG5, PSG4, HSD11B2, EPYC, HMX3, OXT, TFCP2L1, ENDOU, HFE, FCGRT, COMT, LIF, VDR, CYP27B1, BCL2, TEAD4, LAMB1, PCSK5, SPP1, EPO, MUC1, OOEP, TGFBR2, IDO1, TEAD3, COL16A1, RPL2…
	GO:0080135~regulation of cellular response to stress	65	0.639449	0.0277114	FGF19, SH3RF1, TMEM189-UBE2V1, ZAK, EDN1, TLR3, ZNF675, ZEB2, TLR4, TLR6, DAXX, PRDX1, RPS3, TGFB2, AKT1, MAP3K7, MEN1, MAP3K6, ZFP91, NOD2, NOD1, MDFIC, GAB1, IL1B, H2AFX, PAK1, AKT2, SYK, DBNL, CLN3, BRCC3, LYN, POLH, KIAA1804, USP1, PKN1, TMEM189, EYA3, MAP4K5, NPC1, EYA1, RIPK1, SEMA4C, RIPK2, MAP3K11, TNFRSF6B, TNF, UBE2V1, MAP4K1, MAP3K2, MAP3K1, NPM1, RNF168, CD27, AXIN1, SPP1, FCER1A, ZFP…
	GO:0043549~regulation of kinase activity	206	2.02656	0.0278116	ALS2, ADCY3, ADCY7, EFNA1, ADCY8, EDN2, EDN1, LPAR3, LPAR2, LPAR1, ADORA1, S1PR2, MAP3K7, MAP3K6, ZGPAT, APOE, GAB1, CHRNA7, ADAM9, SYK, DBNL, GTPBP4, C5AR1, PIK3CB, KIAA1804, PIM1, THY1, ERBB2, PFKFB2, CHEK1, BDKRB1, CDC37, CD74, SLC11A1, KRAS, HEXIM1, DUSP16, RAC1, MDFI, FCER1A, MAP2K1, MAP2K3, TGFBR2, SPHK1, DUSP22, HGF, DVL1, CBLC, GH1, NUP62, RGS3, CCNT1, ZNF675, ZEB2, DAXX, LATS1, LATS2, CA…
	GO:0050718~positive regulation of interleukin-1 beta secretion	11	0.108214	0.0279382	P2RX7, NOD2, PANX1, IFNG, PYCARD, NLRP12, TRIM16, CASP1, PYDC1, NLRP3, NLRP2
	GO:0030838~positive regulation of actin filament polymerization	11	0.108214	0.0279382	ACTR3, NCK2, CDC42EP2, ARPC2, MAP3K1, NCK1, RAC1, ARF6, MTOR, RICTOR, CDC42EP5
	GO:0070228~regulation of lymphocyte apoptosis	11	0.108214	0.0279382	BCL10, BAX, RAG1, BCL6, IDO1, PTCRA, MYC, ADA, IL10, IL2, ZC3H8
	GO:0006874~cellular calcium ion homeostasis	110	1.08214	0.027969	GNA13, GNA15, IL6ST, EDN2, F2RL1, EDN1, LPAR3, LPAR2, CD52, LPAR1, CXCL12, TGFB1, S1PR3, BAK1, APOE, S1PR4, GALR2, IL1B, CHRNA7, C5AR1, PMCH, PIK3CB, CCR9, CD38, CCR8, CCR7, CCR6, CCR5, CCR4, ATP2C1, CCR3, RYR3, CCR2, RYR1, RYR2, STC1, CAV3, CCL1, C3AR1, DRD1, CCL3, CAV1, CCL2, CYSLTR1, DRD3, DRD5, BDKRB1, BDKRB2, CCL5, CALR, CCL7, VDR, P2RY4, CSRP3, CD55, P2RX7, GCM2, ATP2A2, CXCL13, PLCG2, ATP2…
	GO:0051443~positive regulation of ubiquitin-protein ligase activity	46	0.452533	0.0284628	PSMB10, ANAPC11, PSMA7, PSMB5, PSMB4, PSMB3, PSMB2, PSMD2, PSMD3, FBXO5, PSMD4, UBE2D1, PSMD7, PSMD8, RPS27A, CUL1, PSMD9, ANAPC1, CDK1, CDC20, CDC26, UBE2C, CDC27, PSMB8, PSMB9, CCNB1, PSMA2, PSMA1, PSMC6, PSMD14, PSMD13, PSMA6, PSMC4, PSMD12, PSMA5, PSMC3, PSMD11, PSME2, PLK1, PSMC2, PSMA4, PSMA3, PSMC1, PSME3, ANAPC7, UBA52
	GO:0046822~regulation of nucleocytoplasmic transport	39	0.383669	0.0286853	NCBP2, ZC3H3, TNF, NFKBIE, NFKBIB, TGFB3, NFKBIA, TNFSF14, CDH1, GLI3, PRDX1, UHMK1, SHH, TGFB1, IL10, CDKN2A, RHOA, IL1B, BCL3, CD27, KHDRBS1, MDFI, BMP4, SMAD3, EDAR, TACC3, NLRP3, PKIA, FLNA, SMO, PRKCQ, NFKBIL2, AAAS, NEDD4, GSK3B, NLRP12, FAF1, TRIP6, BARD1
	GO:0009954~proximal/distal pattern formation	18	0.177078	0.0290799	HOXA11, TP63, EN1, GREM1, GLI2, GLI3, HOXD10, GLI1, CTNNB1, HOXD11, HOXC10, ALDH1A2, DLX2, DLX1, HOXC11, HOXA10, HOXA9, SP8
	GO:0042531~positive regulation of tyrosine phosphorylation of STAT protein	18	0.177078	0.0290799	ZFP91-CNTF, CSF2, IL6, IL29, LYN, IL6ST, HCLS1, IGF1, IL6R, IL31RA, IL20, LIF, ZFP91, GH1, CLCF1, IFNG, IL12A, IL2, EPO
	GO:0045727~positive regulation of translation	18	0.177078	0.0290799	DAZ3, DAZ1, IL6, TNF, HSD3B7, BARHL2, EIF5A, ITGA2, CDK4, RPS4X, BOLL, EIF5AL1, PIWIL2, BCL3, DAZL, MTOR, FAM129A, THBS1, SAMD4A, EIF2B5, CD28
	GO:0031398~positive regulation of protein ubiquitination	54	0.531235	0.0295982	PSMD2, PSMD3, PSMD4, PSMD7, PSMD8, RPS27A, CUL1, PSMD9, ANAPC1, BCL10, CDK1, UBE2C, PSMA2, PSMA1, PSMA6, PSMA5, PSME2, PSMA4, PSMA3, PSME3, ANAPC7, LRRK2, UBA52, PSMB10, FKBP1A, ANAPC11, PSMA7, PSMB5, PSMB4, PSMB3, PSMB2, FBXO5, FBXO4, UBE2D1, AXIN1, CDC20, CDC26, CDC27, BRCA1, PSMB8, PSMB9, CCNB1, PSMC6, PSMD14, PSMD13, PSMD12, PSMC4, PSMC3, PSMD11, PLK1, PSMC2, PSMC1, MAPK15, SMURF1
	GO:0031589~cell-substrate adhesion	62	0.609936	0.0297176	JUB, PPARD, LYPD3, C22ORF28, CUZD1, CTNNB1, CTGF, RHOA, ADAM9, PARVG, PTPRK, TRPM7, ACTN1, ACTN3, BCL2L11, THY1, SIGLEC1, ITGB1BP1, CNTN2, LAMC1, ADAM15, ITGA2B, PPFIA2, LIMS1, TNFRSF12A, COL3A1, PPFIA1, ITGB4, ITGA11, ITGB5, ITGB2, ITGB3, ITGB1, COL17A1, ITGB8, BCL2, ITGB7, ITGAV, ITGB6, LAMB1, THBS3, FN1, COL13A1, ITGA1, ITGA2, NID1, ITGA3, NID2, RAPH1, MUC4, VWF, CORO1A, LYVE1, SNED1, ITGA6, L…
	GO:0051052~regulation of DNA metabolic process	71	0.698475	0.0309329	NBN, TMEM189-UBE2V1, IL27RA, TBX21, TGFB3, TNFSF13, GLI2, IL10, TGFB1, RPS3, GLI1, CDT1, CDC45, STRA8, IFNG, H2AFX, SHC1, PDGFC, MYC, CDC6, GTPBP4, BRCC3, POLH, USP1, TP53, TTF1, RAD9A, CD40, TMEM189, CDK2, RAD51, EYA3, EYA1, EREG, JUN, PDGFRA, TNFSF12-TNFSF13, KPNA2, KPNA1, TNFRSF6B, CSF2, ENPP7, BLM, MRE11A, TIPIN, UBE2V1, KITLG, CALR, IL7R, STAT6, IGF1R, RNF168, BCL6, ERCC4, TINF2, EPO, MSH6, …
	GO:0045859~regulation of protein kinase activity	199	1.9577	0.0309646	ALS2, ADCY3, ADCY7, EFNA1, ADCY8, EDN2, EDN1, LPAR3, LPAR2, LPAR1, ADORA1, S1PR2, MAP3K7, MAP3K6, ZGPAT, APOE, GAB1, CHRNA7, ADAM9, SYK, DBNL, GTPBP4, C5AR1, PIK3CB, KIAA1804, PIM1, THY1, ERBB2, CHEK1, BDKRB1, CDC37, CD74, SLC11A1, KRAS, HEXIM1, DUSP16, MDFI, FCER1A, MAP2K1, MAP2K3, TGFBR2, SPHK1, DUSP22, HGF, DVL1, CBLC, GH1, NUP62, RGS3, CCNT1, ZNF675, ZEB2, DAXX, LATS1, LATS2, CAMKK2, EDNRA, C…
	GO:0042493~response to drug	128	1.25922	0.0312395	APOBEC1, SLC22A18, PTGS2, CTPS, PGF, SLC22A12, SLC6A3, SRP68, LHCGR, TLR2, RPS6KB1, PNP, TGFB1, WNT2, TOP1, CPOX, IL1B, LOX, SOCS3, RELA, TRPA1, EMX2, SOCS1, UGT1A10, NME2, EP300, NME1, JUN, RYR2, HSD11B2, SRP72, MVP, CAV2, DRD1, CAV1, CCL2, DRD3, ERBB3, ERBB2, HMGCS1, ASZ1, CCL5, GCLM, BCHE, BLOC1S3, RAB6C, DNMT3B, COL18A1, NAT8B, GABRE, CARD9, TGFBR2, GGH, ACACA, ITGA2, SMAD1, RAD54L, SREBF2, C…
	GO:0031341~regulation of cell killing	21	0.206591	0.0314259	PTPRC, ICAM1, CRTAM, GIMAP5, FCER2, KLRK1, IL21, IL7R, NCR1, B2M, NCR3, GIMAP1, SH2D1A, P2RX7, TAP2, IFNG, IL12A, IL12B, NOS2, CD226, LAG3
	GO:0007173~epidermal growth factor receptor signaling pathway	21	0.206591	0.0314259	EGFR, GRB2, BCAR1, CBL, SRC, TGFB1, RPS6KA5, NCK2, ERBB2IP, EREG, EPS8, DGKD, GAB1, ARF4, HBEGF, ADAM17, SHC1, AREG, SHC3, EGF, GRB7
	GO:0007159~leukocyte adhesion	21	0.206591	0.0314259	PTPRC, ICAM1, ITGAL, TNF, ROCK1, OLR1, ITGB2, ITGA4, CERCAM, ITGB1, ITGAM, CLEC4M, VCAM1, EZR, CD40LG, ITGA5, CD209, MSN, TSTA3, SELPLG, SYK
	GO:0019748~secondary metabolic process	51	0.501722	0.0315947	SCPEP1, ALDH8A1, LDHB, NAMPT, KYNU, RARRES2, PGD, CRABP2, PNP, AFMID, TDO2, TP53I3, TYR, IDH3G, OCA2, NAPRT1, NMNAT3, NADSYN1, DHRS9, CYP26A1, CYP1A2, DHRS3, PGLS, LRAT, G6PD, H6PD, MDH2, TYRP1, TALDO1, CYP1B1, RBP1, ADH5, ADH7, KMO, ALDH1A2, TPI1, BCHE, BCL2, ALDH1A3, ADH4, RPIA, DLST, SILV, NOX1, NADK, IDO1, CYP26C1, QPRT, ASIP, BCO2, RETSAT
	GO:0007093~mitotic cell cycle checkpoint	30	0.29513	0.0319556	NBN, KNTC1, PML, TTK, TRRAP, TGFB1, GTSE1, TRIAP1, CDKN2B, BUB1, ZWILCH, TPR, GML, CCNA2, BUB3, ZW10, DLG1, CDK1, TP53, CENPF, CENPE, RPL24, CCND1, MAD2L1BP, MAD2L1, ZWINT, BUB1B, RBM38, CHFR, MAD2L2
	GO:0051241~negative regulation of multicellular organismal process	99	0.97393	0.0321477	NOG, PTGS2, LGMN, EDN1, TSPAN8, ADORA1, IL10, ZFP91, HTR1B, AGTR2, APOE, SERPINE1, IFNG, RARA, CHRNA7, CIITA, PMCH, FGF23, MEPE, CD38, TNNT1, VEGFA, VSIG4, CXADRP2, EIF2AK3, CAV3, ACHE, DRD1, CAV1, GNAI3, ADORA2B, DRD5, APOC1, APOC2, ADRBK1, ADA, ADRB3, IRAK3, SLC11A1, BCHE, SRGN, TGFBR2, FOXP3, TIGIT, P2RX4, P2RX7, NOTCH1, ATP2A2, ATP2A1, UTS2R, PLAU, HDAC7, ADRA1D, PPARG, NFKB1, CXADR, SCGB1A1,…
	GO:0007602~phototransduction	24	0.236104	0.0323938	GUCA1B, GNAT1, GUCA1A, AIPL1, UNC119, RP1, RRH, RCVRN, CABP4, CNGB1, NR2E3, OPN1SW, ABCA4, GNAT2, SAG, GNGT1, TULP1, GNGT2, PDE6C, ARRB1, PDC, OPN3, GRK1, RHO
	GO:0034622~cellular macromolecular complex assembly	184	1.81013	0.0327026	HIST2H2AA3, OXA1L, TUBB2C, HIST1H2BO, HIST1H2BM, PICALM, HIST1H2BN, HIST1H2BK, HIST1H2BL, HIST1H2BI, SFRS8, SFRS9, HIST1H2BJ, WDR77, H2AFZ, H2AFX, H1F0, CD3E, SFRS1, H2BFWT, TUBA4B, ZNHIT6, SIP1, ASZ1, AHCTF1, CALR, TUBB4Q, MUSK, RAC1, FBXO5, AGRN, HIP1, RANBP17, MSTO1, SMAD3, SMAD2, SMAD1, LOC442308, GAS7, DVL1, H3F3C, CHAF1A, CHAF1B, AP2S1, NAP1L1, EIF2A, NAP1L4, HIST2H2AB, HIST2H2AC, TUBB6, TU…
	GO:0002685~regulation of leukocyte migration	16	0.157403	0.0331353	ICAM1, IL6, ADAM10, EDN2, F2RL1, ITGA2, BDKRB1, IL6R, GREM1, ADORA1, CXCL12, ADA, HMOX1, VEGFA, ADAM17, THBS1
	GO:0030574~collagen catabolic process	16	0.157403	0.0331353	KLK6, PEPD, ADAMTS14, MMP9, MMP8, MMP19, MMP7, MMP27, MMP3, MMP2, MMP13, MMP1, MMP11, MMP10, ADAMTS3, ADAMTS2
	GO:0051607~defense response to virus	16	0.157403	0.0331353	PTPRC, IL6, MICA, APOBEC1, CARD9, IL29, RELA, SAMHD1, RSAD2, NLRP3, TLR7, TLR8, UNC13D, KCNJ8, BCL2, TICAM1
	GO:0030890~positive regulation of B cell proliferation	16	0.157403	0.0331353	PTPRC, IL7, TNFRSF13C, CD40, TNFRSF4, ADA, CD38, CARD11, CDKN1A, TNFSF13B, TICAM1, BCL6, IL13RA1, TCF3, SASH3, IL2
	GO:0016052~carbohydrate catabolic process	68	0.668962	0.0332686	LDHB, LDHA, CHIA, GNPDA1, GM2A, PGD, PGLYRP4, PGAM4, PGLYRP2, MIOX, PGLYRP3, PDHA2, PDHA1, EDARADD, HYAL2, SPACA3, LDHAL6B, PFKL, HKDC1, FUT10, NUDT5, PFKP, HYAL4, GNS, PGLS, G6PD, H6PD, PKM2, MGAM, PGM1, MDH2, ALDOA, FUT9, TALDO1, FUT8, ADPGK, FUT7, FUT6, PFKFB2, FUT5, HK2, HK1, CHIT1, UEVLD, TPI1, TROVE2, AKR1A1, HK3, FUT3, FUT4, ENO3, GALE, RPIA, FUT2, GAPDH, ENO1, GUSB, CHI3L1, CHI3L2, GBA3, …
	GO:0031397~negative regulation of protein ubiquitination	48	0.472209	0.0336952	PSMB10, GCLC, ANAPC11, PSMA7, PSMB5, PSMB4, CDKN2A, PSMB3, PSMB2, PSMD2, PSMD3, FBXO5, PSMD4, UBE2D1, PSMD7, PSMD8, BUB3, RPS27A, PSMD9, ANAPC1, GTPBP4, CDC20, CDC26, UBE2C, CDC27, PSMB8, PSMB9, PSMA2, PSMA1, PSMC6, PSMD14, PSMD13, MAD2L1, PSMA6, PSMC4, PSMD12, PSMA5, PSMC3, PSMD11, PSME2, PSMC2, PSMA4, PSMA3, PSMC1, BUB1B, PSME3, ANAPC7, UBA52
	GO:0043406~positive regulation of MAP kinase activity	64	0.629611	0.0337163	ZAK, EFNA1, EDN1, TGFB3, LPAR3, ZEB2, LPAR2, LPAR1, TLR6, DAXX, TGFB1, S1PR2, MAP3K6, MDFIC, CXCR4, GAB1, TGFA, IL1B, SHC1, CHRNA7, PAK1, CHRFAM7A, SYK, EGFR, DBNL, C5AR1, PIK3CB, KIAA1804, ELANE, PKN1, PROK2, MAP4K5, PSEN1, RIPK1, CD81, MAP3K11, TNF, ADORA2B, ERBB2, FPR1, MAP4K1, KITLG, KIT, CD74, KRAS, MAP3K2, MAP3K1, ADRA2A, PRKAA1, ADRA2B, EGF, THBS1, FCER1A, MDFI, PTPRC, MAP2K1, MAP2K3, MET,…
	GO:0043161~proteasomal ubiquitin-dependent protein catabolic process	64	0.629611	0.0337163	UBE2G2, CD2AP, PSMD2, PSMD3, PSMD4, PSMD7, PSMD8, RPS27A, PSMD9, ANAPC1, TBL1XR1, CDK1, ERLIN2, ERLIN1, UBE2C, PSMA2, PSMA1, MAD2L1, PSMA6, PSMA5, PSME2, PSMA4, PSMA3, BUB1B, PSME3, ANAPC7, UBA52, PSMB10, RAD23B, DERL1, SYVN1, RAD23A, ANAPC11, PSMA7, DERL3, EDEM1, PSMB5, PSMB4, PSMB3, PSMB2, FBXO6, UBE2D1, BUB3, NPLOC4, FOXRED2, CDC20, CDC26, CDC27, PSMB8, PSMB9, CCNB1, HSP90B1, PSMC6, PSMD14, PS…
	GO:0010498~proteasomal protein catabolic process	64	0.629611	0.0337163	UBE2G2, CD2AP, PSMD2, PSMD3, PSMD4, PSMD7, PSMD8, RPS27A, PSMD9, ANAPC1, TBL1XR1, CDK1, ERLIN2, ERLIN1, UBE2C, PSMA2, PSMA1, MAD2L1, PSMA6, PSMA5, PSME2, PSMA4, PSMA3, BUB1B, PSME3, ANAPC7, UBA52, PSMB10, RAD23B, DERL1, SYVN1, RAD23A, ANAPC11, PSMA7, DERL3, EDEM1, PSMB5, PSMB4, PSMB3, PSMB2, FBXO6, UBE2D1, BUB3, NPLOC4, FOXRED2, CDC20, CDC26, CDC27, PSMB8, PSMB9, CCNB1, HSP90B1, PSMC6, PSMD14, PS…
	GO:0048015~phosphoinositide-mediated signaling	56	0.55091	0.0341613	F2RL3, GNA15, EDN2, LHCGR, EDN1, NCS1, LPAR3, CXCR2, AURKA, EDNRA, GSN, LTB4R, NMUR1, PIK3C3, PIK3CA, TOP2A, PIK3CG, PTGER3, PIK3CB, PIK3C2B, RXFP3, PIK3CD, UBE2C, GRM5, RFC4, CHRM2, SPAG5, ZWINT, CHRM1, BUB1B, PTAFR, HMGB2, DRD1, HIST1H4L, HIST1H4K, ERBB2, DRD5, GNG13, AURKAPS1, HCRTR2, IGF1R, TYMS, P2RY6, HRH1, P2RY4, HIST1H4A, P2RY2, P2RY1, TGM2, HIST1H4F, HIST1H4C, HIST1H4J, FEN1, HIST1H4H, I…
	GO:0051606~detection of stimulus	73	0.718151	0.0345357	RP1, LXN, TRPV1, RRH, TGFB3, TLR3, RCVRN, TAS1R3, TLR4, NR2E3, CNGB1, TAS1R2, TLR8, NLRC4, NOD2, NOD1, CHRNA9, PGLYRP4, GRIN2B, PGLYRP2, PGLYRP3, PARG, LBP, COL11A1, PLCB2, MYC, CRTAM, FECH, LY96, TRPA1, NLRP3, SAG, PNKP, TAS2R14, TIMELESS, PPEF1, ARRB1, RYR2, GJA10, RTP3, KCNMB3, KCNMB4, SOX2, CABP4, OPN1SW, ABCA4, PDE6C, UGT2A1, TAS2R43, SCARB1, OTOP1, GUCA1B, GNAT1, GUCA1A, AIPL1, UNC119, SLC1…
	GO:0045137~development of primary sexual characteristics	78	0.767339	0.0355366	INSL3, FGF7, EDN2, LHCGR, ZFP42, TP63, HOXD13, SOHLH1, SHH, PRKACG, CCNE1, STRA8, OSR1, CSDAP1, ANG, SOX15, NOBOX, ANGPT1, NOS3, FANCG, SRD5A2, FOXO3B, EIF2B2, FANCA, EIF2B4, EIF2B5, DHCR24, AR, RXFP2, DMRT1, SF1, DMRT2, CSDA, MMP14, FSHR, BCL2L11, INHBA, SDC1, CCND1, EREG, VEGFA, PDGFRA, FOXC1, KLHL10, DMC1, HMGB2, TSPY1, HOXA13, SOX2, BCL2L1, WT1, BCL2, CSDE1, NKX2-1, PCYT1B, LHX8, LHX9, LFNG, …
	GO:0030198~extracellular matrix organization	65	0.639449	0.0357876	MPZL3, ELF3, MMP9, POSTN, NFKB2, SPINK5, TGFB2, C4ORF31, P4HA1, FOXF2, TGFBI, COL12A1, LOX, COL11A2, COL11A1, CYR61, RXFP1, ADAMTS20, ANXA2P1, ANXA2P3, ANXA2P2, COL1A2, PDGFRA, FOXC1, COL1A1, LAMC1, ADAMTS3, ADAMTS2, SMARCA4, IBSP, ADAMTS14, LUM, ADAMTSL4, ELN, COL3A1, FKBP1A, DCN, SERPINH1, APLP2, PTK2, CRISPLD2, COL6A2, BCL3, COL8A2, ERCC2, DPT, COL18A1, B4GALT1, COL4A2, TNXB, LGALS3, VHL, C6OR…
	GO:0030261~chromosome condensation	19	0.186916	0.0364247	AIFM2, DFFB, PAPD7, NUSAP1, TTN, SMC2, NCAPD3, SMC4, NCAPD2, NCAPH, CHMP1A, STRA8, NCAPG, NCAPG2, ACIN1, AKAP8, NCAPH2, CDCA5, TOP2A
	GO:0001910~regulation of leukocyte mediated cytotoxicity	19	0.186916	0.0364247	PTPRC, ICAM1, CRTAM, GIMAP5, KLRK1, IL21, IL7R, NCR1, B2M, NCR3, GIMAP1, SH2D1A, P2RX7, TAP2, IL12A, NOS2, IL12B, CD226, LAG3
	GO:0010552~positive regulation of specific transcription from RNA polymerase II promoter	38	0.373832	0.0368935	HMGB2, TFE3, PPARG, XRCC6, NFKBIA, PRKDC, RHOQ, SRF, TCF7L2, GDNF, CTNNB1, NR1H2, HAND1, GATA6, SMARCB1, MAP3K1, NKX2-5, TCF3, NR1H3, CEBPA, TAF2, IKZF2, TBX5, CREB1, TP53, SMAD3, FOXP3, USF1, HES1, HHEX, NOTCH1, HDAC2, HDAC1, ETS1, IRF4, ENG, RBM15, SMARCA4
	GO:0051057~positive regulation of small GTPase mediated signal transduction	14	0.137727	0.0374699	ALS2, CSF1, ERBB2, IGF1, ITPKB, LPAR2, LPAR1, NOTCH2, NRAS, KRAS, RASGRP4, RAC1, ABRA, EPO
	GO:0002474~antigen processing and presentation of peptide antigen via MHC class I	14	0.137727	0.0374699	HLA-H, MICA, HLA-A, HFE, HLA-C, HLA-B, HLA-E, CALR, HLA-G, HLA-F, TAPBP, B2M, TAP2, ERAP2, MR1
	GO:0032732~positive regulation of interleukin-1 production	14	0.137727	0.0374699	PANX1, SMAD3, TRIM16, NLRP3, PYDC1, NLRP2, NOD2, P2RX7, SAA2, SAA1, IFNG, NLRP12, PYCARD, CASP1
	GO:0008589~regulation of smoothened signaling pathway	14	0.137727	0.0374699	C2CD3, CD3E, OTX2, PRRX1, GAS1, PRRX2, ZIC1, GLI1, TULP3, RAB23, HHIP, WNT9A, RUNX2, CHRD
	GO:0006297~nucleotide-excision repair, DNA gap filling	14	0.137727	0.0374699	LIG1, POLE, RPA3, RFC5, POLD3, RPA1, POLD4, RFC3, RFC4, POLE2, RFC2, POLD1, POLD2, PCNA
	GO:0042307~positive regulation of protein import into nucleus	14	0.137727	0.0374699	TNF, SMAD3, TNFSF14, CDH1, EDAR, GLI3, FLNA, SHH, PRKCQ, SMO, NLRP12, RHOA, TRIP6, CD27
	GO:0042990~regulation of transcription factor import into nucleus	22	0.216429	0.0377811	MDFI, TNF, NFKBIE, NFKBIB, NFKBIA, SMAD3, TNFSF14, CDH1, EDAR, TACC3, NLRP3, PRDX1, IL10, FLNA, PRKCQ, NFKBIL2, RHOA, NLRP12, BCL3, FAF1, TRIP6, CD27
	GO:0050707~regulation of cytokine secretion	22	0.216429	0.0377811	CRTAM, TNF, PANX1, TNFSF15, IGF2, TRIM16, NLRP3, FOXP3, PYDC1, TNFRSF4, NLRP2, IL10, NOD2, P2RX7, SAA2, SAA1, IFNG, PYCARD, NLRP12, CASP1, IL1A, SRGN
	GO:0031023~microtubule organizing center organization	25	0.245942	0.037933	HAUS4, CEP72, HAUS3, HAUS6, HAUS5, NEK2, CROCC, HAUS2, HAUS1, CETN1, CTNNB1, NDE1, CEP250, SAC3D1, NPM1, KIF11, CKAP5, CEP135, TREX2, BRCA2, CENPJ, BRCA1, SASS6, CNTROB, HAUS7, HAUS8
	GO:0046365~monosaccharide catabolic process	46	0.452533	0.038915	ALDOA, LDHB, LDHA, FUT9, TALDO1, GNPDA1, FUT8, FUT7, ADPGK, FUT6, PFKFB2, FUT5, PGD, HK2, HK1, UEVLD, TROVE2, TPI1, PGAM4, HK3, FUT3, FUT4, ENO3, GALE, PDHA2, PDHA1, RPIA, FUT2, GAPDH, EDARADD, ENO1, LDHAL6B, PFKL, HKDC1, NUDT5, FUT10, PFKP, GPI, PGLS, G6PD, H6PD, PKM2, PGM1, PGK1, MDH2, PGK2
	GO:0051259~protein oligomerization	104	1.02312	0.0391261	IDE, LNX2, CTNNB1, IGHMBP2, ZFP91, FAS, DCTPP1, BCL10, KCND2, SCUBE3, CRYAA, SCUBE1, DPAGT1, COLEC12, FADD, IRS1, C10ORF2, JUP, TRIM34, ADSL, EIF2AK3, SEPT9, CAV2, CAV1, BLM, GRB2, TRIM72, PDSS1, UPK1A, NPM1, CDA, SKIL, ANGPTL4, MAP2K1, GABRA6, MALT1, SKI, SEPT11, UQCRHL, P2RX4, P2RX7, TNFSF11, VCP, P2RX1, QPRT, ATG16L1, SCARA5, ATL2, ATL3, GJA1, TP63, TRIM5, NOD2, LONP1, NOD1, TRIM6, CASP8, TRPV…
	GO:0022604~regulation of cell morphogenesis	80	0.787014	0.0391319	RHOJ, GNA13, PLXNA3, NRP1, EFNA1, FERMT2, ATP10A, TGFB3, RHOQ, TGFB1, TTL, TGFB2, ACTR3, ZFP91, APOE, ROBO1, SEMA3F, RHOA, ROBO2, SEMA3A, ARHGEF1, PTPRF, LIMK1, PDPN, PLXNB2, BARHL2, ERMN, FBLIM1, MYH9, SLIT2, THY1, NUMBL, SLC26A5, PSEN1, VEGFA, TGFB1I1, SEMA4D, AKAP2, FGD2, ALDOA, FGD1, SHROOM3, LST1, TNFRSF12A, CDC42SE1, ITGB2, EPHB2, PTK2, CDC42EP2, EZR, CDC42EP1, NUMB, POU3F2, FGD5, CDC42EP4,…
	GO:0051438~regulation of ubiquitin-protein ligase activity	50	0.491884	0.0392293	CDKN2A, PSMD2, PSMD3, PSMD4, PSMD7, PSMD8, RPS27A, CUL1, PSMD9, ANAPC1, CDK1, UBE2C, PSMA2, PSMA1, MAD2L1, PSMA6, PSMA5, PSME2, PSMA4, PSMA3, BUB1B, PSME3, ANAPC7, UBA52, PSMB10, ANAPC11, PSMA7, PSMB5, PSMB4, PSMB3, PSMB2, FBXO5, UBE2D1, BUB3, CDC20, CDC26, CDC27, PSMB8, PSMB9, CCNB1, PSMC6, PSMD14, PSMD13, PSMD12, PSMC4, PSMC3, PSMD11, PLK1, PSMC2, PSMC1
	GO:0006690~icosanoid metabolic process	32	0.314806	0.040704	PTGES3, CYP2J2, PTGS2, EDN2, RNPEPL1, EDN1, PTGS1, CD74, AKR1C3, AKR1C2, TNFRSF1A, JMJD7-PLA2G4B, PTGIS, PTGES, ALOX5AP, HPGDS, SYK, FCER1A, PTGR1, TBXAS1, PLA2G10, PDPN, FADS1, CYP4F8, GGT5, ALOX15, PLA2G4A, PTGDS, ALOX15B, LTA4H, ALOX5, HPGD, RNPEP
	GO:0016055~Wnt receptor signaling pathway	81	0.796852	0.0409785	ZBTB33, LZTS2, WNT3A, MITF, STRN, CTNNB1, WNT2, WNT1, RSPO4, WNT3, WISP1, CSNK2A1, RSPO1, RSPO3, SOSTDC1, RSPO2, BRD7, FRAT2, TBL1XR1, WNT10A, WNT10B, RARG, CSNK1G1, CCDC88C, CSNK1G2, LDB1, TLE3, LEF1, TLE4, PTPRU, SLC9A3R1, SENP2, HHEX, CCND1, DACT1, PYGO1, PYGO2, RNF138, WNT11, WNT9A, TGFB1I1, WNT5A, WNT16, NKD1, NKD2, WNT5B, NDP, CTNND1, SOX4, TCF7L2, TCF7L1, CPZ, CHD8, MACF1, HMGXB4, AXIN1, W…
	GO:0006875~cellular metal ion homeostasis	116	1.14117	0.0416905	GNA13, GNA15, IL6ST, EDN2, F2RL1, EDN1, LPAR3, LPAR2, CD52, LPAR1, CXCL12, TGFB1, BAK1, S1PR3, APOE, S1PR4, GALR2, IL1B, CHRNA7, C5AR1, PMCH, PIK3CB, CCR9, CCR8, CD38, CCR7, CCR6, CCR5, CCR4, ATP2C1, CCR3, RYR3, CCR2, RYR1, RYR2, STC1, CCL1, CAV3, C3AR1, DRD1, CCL3, CAV1, CCL2, CYSLTR1, DRD3, DRD5, BDKRB1, BDKRB2, CCL5, CALR, CCL7, VDR, SLC11A1, P2RY4, CSRP3, CD55, P2RX7, GCM2, ATP2A2, CXCL13, PL…
	GO:0006268~DNA unwinding during replication	12	0.118052	0.0417986	TOP1, HMGB2, MCM7, TOP3A, TOP1MT, MCM2, MCM4, HMGA1, C10ORF2, MCM6, RAD51, TOP3B
	GO:0033135~regulation of peptidyl-serine phosphorylation	12	0.118052	0.0417986	OSM, LIF, BAK1, CAV1, IL6, BCL2, BAX, IFNG, BDKRB2, TGFB1, IL11, AXIN1
	GO:0045069~regulation of viral genome replication	12	0.118052	0.0417986	TARBP2, CCL3, TNF, IL8, PPIA, BCL2, APOBEC3G, CCL5, TNIP1, APOBEC3F, TOP2A, CD28
	GO:0000726~non-recombinational repair	12	0.118052	0.0417986	RECQL4, XRCC5, XRCC4, RECQL, MRE11A, XRCC6, POLA1, PRKDC, GIYD2, NHEJ1, XRCC6BP1, BTBD12
	GO:0032731~positive regulation of interleukin-1 beta production	12	0.118052	0.0417986	P2RX7, NOD2, PANX1, IFNG, PYCARD, NLRP12, SMAD3, TRIM16, CASP1, PYDC1, NLRP3, NLRP2
	GO:0046632~alpha-beta T cell differentiation	12	0.118052	0.0417986	BLM, BCL11B, BCL2, RELB, ZAP70, EOMES, IRF1, BCL3, IL12B, PAX1, NKX2-3, SYK
	GO:0046112~nucleobase biosynthetic process	12	0.118052	0.0417986	SHMT1, UMPS, DHODH, CAD, DPYD, PRPS1L1, PAICS, GMPS, ADA, PPAT, APRT, GART
	GO:0032330~regulation of chondrocyte differentiation	12	0.118052	0.0417986	MAF, PTHLH, BMP4, THRB, RELA, HOXA11, GDF5, GLI2, RUNX2, GLI3, CTNNB1, HOXD11
	GO:0045604~regulation of epidermal cell differentiation	12	0.118052	0.0417986	MAFG, MAFF, NME2, NOTCH1, CYP27B1, KRT36, NME1-NME2, NME1, HOXA7, TP63, TRIM16, AQP3, KRT84, IL20
	GO:0007548~sex differentiation	91	0.895229	0.0418691	INSL3, HNF1B, FGF7, EDN2, LHCGR, ZFP42, IDE, DMRTA2, TP63, HOXD13, SOHLH1, SHH, DMRTA1, PRKACG, CCNE1, STRA8, OSR1, CSDAP1, ANG, SOX15, NOBOX, NOS3, ANGPT1, SRD5A2, FANCG, EIF2B2, FOXO3B, FANCA, EIF2B4, EIF2B5, DHCR24, AR, DMRT3, RXFP2, SF1, DMRT1, DMRT2, CSDA, MMP14, DMRTB1, FSHR, BCL2L11, INHBA, CCND1, SDC1, EREG, VEGFA, PDGFRA, FOXC1, KLHL10, DMC1, HMGB2, TSPY1, HOXA13, SOX2, BCL2L1, TCF7L2, W…
	GO:0045682~regulation of epidermis development	17	0.167241	0.042194	MAFG, MAFF, TNF, TP63, TRIM16, AQP3, TGFB2, TRADD, IL20, INHBA, NME2, NOTCH1, KRT36, CYP27B1, NME1-NME2, NME1, NAB2, HOXA7, KRT84
	GO:0048709~oligodendrocyte differentiation	17	0.167241	0.042194	ZNF488, LYN, SOX11, EIF2B1, NKX6-1, SHH, NOTCH1, CDKN2C, GSN, NKX2-1, OLIG2, EIF2B2, EIF2B3, NKX2-2, EIF2B4, EIF2B5, ERCC2
	GO:0008633~activation of pro-apoptotic gene products	17	0.167241	0.042194	BID, TRAF2, YWHAB, PPP3R1, SMAD3, FASLG, FADD, BCL2L11, TRADD, AKT1, TNFSF10, TNFRSF10B, BCL2, RIPK1, CASP8, FAS, MYC
	GO:0019059~initiation of viral infection	17	0.167241	0.042194	XRCC5, XRCC4, ICAM1, XRCC6, BANF1, HMGA1, CLEC4M, PVRL1, CCR5, CXCR4, WWP2, PPIA, WWP1, CD209, CD81, ACE2, CD4
	GO:0007204~elevation of cytosolic calcium ion concentration	68	0.668962	0.0422669	GNA13, MCHR1, GNA15, JPH2, EDN2, F2RL1, EDN1, LPAR3, CD52, LPAR2, CXCR3, LPAR1, EDNRA, S1PR3, SAA2, SAA1, CXCR4, S1PR4, GALR2, TRPV4, IL1B, XCR1, JPH1, KNG1, AVP, PTGER3, C5AR1, PMCH, RXFP3, CCR9, CCR8, CD38, PROK2, CCR7, CCR6, CCR5, ADM, CCR4, CCR3, LCK, CCR2, RYR1, RYR2, CALCR, CAV3, C3AR1, DRD1, CYSLTR1, OXT, CCR1, FKBP1A, BDKRB1, BDKRB2, CCL28, P2RY4, TGM2, PTPRC, OPRL1, FZD2, ITPR3, CD55, P2…
	GO:0010629~negative regulation of gene expression	284	2.7939	0.0426407	EIF2C2, CDX2, ZNF639, REST, CTNNB1, ZGPAT, SIN3B, CSDAP1, WWP2, WWP1, FOXF2, RARB, SUPT5H, BCL7A, TWIST2, TWIST1, PTPRK, RARG, RCOR2, NODAL, SKP2, PTPRU, HES1, ZNF238, IFNB1, PRDM6, HES2, ZGLP1, TGIF1, PRDM1, SUDS3, EIF2C3, EIF2C4, TFCP2L1, BCL2L1, CALR, VPS72, NR1H2, TCF21, MOV10, HEXIM1, NKX2-1, TCF4, NKX2-5, DNMT3B, TDRD1, HNRNPAB, DMBX1, MDFI, BMP4, DNMT3A, IKZF1, PHB, KLF10, KLF11, SMAD3, UP…
	GO:0030005~cellular di-, tri-valent inorganic cation homeostasis	133	1.30841	0.0430796	GNA13, GNA15, IL6ST, EDN2, F2RL1, EDN1, LPAR3, LPAR2, CD52, LPAR1, CXCL12, TGFB1, BAK1, S1PR3, APOE, S1PR4, GALR2, IL1B, CHRNA7, FTL, C5AR1, TTC7A, PMCH, PIK3CB, MFI2, CCR9, CCR8, CD38, CCR7, CCR6, CCR5, CCR4, ATP2C1, CCR3, RYR3, CCR2, RYR1, RYR2, STC1, CCL1, CAV3, C3AR1, DRD1, CCL3, CAV1, CCL2, CYSLTR1, DRD3, DRD5, HFE, BDKRB1, BDKRB2, CALR, CCL5, FTH1, CCL7, SLC11A1, VDR, P2RY4, IREB2, ABCB7, C…
	GO:0051172~negative regulation of nitrogen compound metabolic process	292	2.8726	0.0435758	CDX2, EDN1, ZNF639, REST, CTNNB1, ZGPAT, SIN3B, HTR1B, CSDAP1, WWP1, FOXF2, RARB, SUPT5H, BCL7A, TWIST2, TWIST1, PTPRK, GTPBP4, RARG, RCOR2, NODAL, RAD9A, PTPRU, HES1, ZNF238, IFNB1, PRDM6, HES2, ZGLP1, TGIF1, RPS13, PRDM1, SUDS3, ENPP7, TFCP2L1, CALR, VPS72, NR1H2, TCF21, HEXIM1, CDA, NKX2-1, TCF4, NKX2-5, DNMT3B, HNRNPAB, DMBX1, MDFI, DNMT3A, IKZF1, PHB, KLF10, KLF11, S100A11, SMAD3, SKI, SMAD2…
	GO:0043507~positive regulation of JUN kinase activity	23	0.226267	0.0443987	MDFI, FCER1A, DBNL, ZAK, KIAA1804, EDN1, BIRC7, PKN1, MAP4K1, ZEB2, TLR6, DAXX, MAP3K6, MAP4K5, MDFIC, MAP3K2, MAP3K1, RIPK1, GAB1, IL1B, PAK1, SYK, MAP3K11
	GO:0030168~platelet activation	23	0.226267	0.0443987	GNA13, IL6, PLEK, PIK3CB, COL3A1, PF4, CD40, IL11, P2RY12, PLSCR1, VWF, FGG, GP6, P2RX1, FGA, SAA2, CD40LG, SAA1, BLOC1S3, GP1BA, ENTPD1, TREML1, F2R
	GO:0006970~response to osmotic stress	23	0.226267	0.0443987	EGFR, AVP, TNF, APOBEC1, AQP9, SLC12A2, OXT, TP53, PKN1, TLR3, ITGA2, KMO, MBIP, BDKRB2, AQP2, TSC22D4, BAX, MAP3K1, SLC2A1, RAC1, NKX2-1, TRPV4, ICOSLG
	GO:0008406~gonad development	69	0.6788	0.0445088	INSL3, FGF7, EDN2, LHCGR, ZFP42, SOHLH1, PRKACG, CCNE1, STRA8, OSR1, CSDAP1, ANG, SOX15, ANGPT1, NOS3, NOBOX, FANCG, SRD5A2, FOXO3B, EIF2B2, FANCA, EIF2B4, EIF2B5, AR, RXFP2, DMRT1, SF1, DMRT2, CSDA, MMP14, FSHR, BCL2L11, INHBA, SDC1, CCND1, EREG, VEGFA, FOXC1, KLHL10, DMC1, HMGB2, TSPY1, BCL2L1, WT1, BCL2, CSDE1, NKX2-1, PCYT1B, LHX8, LHX9, LFNG, BMP4, TAF4, FOXL2, UTF1, MSH2, MEA1, MSH4, BRCA2,…
	GO:0001934~positive regulation of protein amino acid phosphorylation	56	0.55091	0.0446004	IL6ST, TGFB3, TTK, TLR4, TGFB1, IL11, IL31RA, EDNRA, ZFP91, NOD2, CLCF1, IFNG, IL1B, FAM129A, SYK, LYN, IL29, CD3E, IL6R, IL20, OSM, VEGFC, CCND1, CARD14, PSEN1, CD80, CD81, IL12A, ADAM17, CSF2, CAV1, TNF, ITLN1, KITLG, IL34, LIF, BCL2, RB1CC1, CD4, AXIN1, EPO, FCER1A, BMP4, ZFP91-CNTF, IL6, HCLS1, IGF1, IGF2, RICTOR, ADIPOQ, GH1, P2RX7, MAPK15, MTOR, BMP7, ENG, IL2
	GO:0034621~cellular macromolecular complex subunit organization	204	2.00689	0.0447383	HIST2H2AA3, OXA1L, TUBB2C, HIST1H2BO, HIST1H2BM, HIST1H2BN, PICALM, HIST1H2BK, HIST1H2BL, SFRS8, HIST1H2BI, WDR77, HIST1H2BJ, SFRS9, H2AFZ, H2AFX, H1F0, CD3E, SFRS1, H2BFWT, PTRF, TUBA4B, SIP1, ZNHIT6, ASZ1, AHCTF1, CALR, TUBB4Q, MUSK, RAC1, FBXO5, AGRN, HIP1, RANBP17, MSTO1, SMAD3, SMAD2, SMAD1, LOC442308, GAS7, DVL1, SUPT16H, H3F3C, CHAF1A, CHAF1B, AP2S1, NAP1L1, EIF2A, NAP1L4, HIST2H2AB, SEH1L…
	GO:0050730~regulation of peptidyl-tyrosine phosphorylation	44	0.432858	0.0449634	CSF2, PRKCZ, CAV1, IL6ST, KITLG, TLR4, ITGB2, IL11, IL31RA, LIF, ZFP91, NOD2, CLCF1, IFNG, CD4, PDGFC, EGF, EPO, SYK, ZFP91-CNTF, FCER1A, EGFR, PTPRC, IL6, LYN, IL29, CD3E, HCLS1, SOCS1, IGF1, IGF2, IL6R, RICTOR, PRKCD, ADIPOQ, IL20, OSM, GH1, CD80, CD81, IL12A, PDGFRB, MTOR, IL2, IL22RA2
	GO:0051258~protein polymerization	33	0.324643	0.0452843	CAV2, CAV1, DIAPH1, PREX1, TUBB2C, ASZ1, SPRR2G, ARPC4, TUBB4Q, WNT2, FGG, TUBB, FGA, SPRR2C, ANG, GSN, RAC1, TUBA3C, TUBB6, TUBA3D, FBXO5, TUBA3E, TUBB8, TUBG1, TUBA1B, TUBA1C, TUBB3, MSTO1, LOC442308, CENPJ, GAS7, WAS, TUBBP5, TUBAL3, TUBD1, TUBA4B
	GO:0032370~positive regulation of lipid transport	10	0.0983768	0.0454	NR1H2, P2RX4, P2RX7, PLA2G10, APOE, OXT, LIPG, NFKBIA, ADIPOQ, NR1H3
	GO:0031663~lipopolysaccharide-mediated signaling pathway	10	0.0983768	0.0454	IRAK2, IRAK1, MAPK14, TICAM1, NFKBIA, RIPK2, IRF3, NOS3, LBP, STAT1
	GO:0045616~regulation of keratinocyte differentiation	10	0.0983768	0.0454	NME2, NOTCH1, CYP27B1, KRT36, NME1-NME2, NME1, HOXA7, TP63, TRIM16, AQP3, KRT84, IL20
	GO:0032729~positive regulation of interferon-gamma production	10	0.0983768	0.0454	SLC11A1, IL27RA, IL18, IL12A, KLRK1, BCL3, RIPK2, IL12B, HSPD1, SASH3
	GO:0043330~response to exogenous dsRNA	10	0.0983768	0.0454	IRAK3, NOD2, CARD9, KCNJ8, TICAM1, NFKBIA, TLR3, RIPK2, IRF3, STAT1
	GO:0043586~tongue development	10	0.0983768	0.0454	EGFR, BMP4, HOXC13, ERBB3, NKX2-6, ERBB2, SOX2, KRT13, NKX2-5, SHH
	GO:0043372~positive regulation of CD4-positive, alpha beta T cell differentiation	10	0.0983768	0.0454	CD83, CD86, GIMAP5, CD80, HLX, IL4R, RARA, IL2RG, SASH3, GIMAP1
	GO:0048514~blood vessel morphogenesis	124	1.21987	0.0454288	GNA13, FGF18, PGF, S100A7, IL18, EDN1, NAA15, FGF10, TNFSF13, CXCL12, SHH, TGFB2, CTNNB1, MAP3K7, BAK1, AGTR2, ROBO1, CTGF, APOE, CCBE1, IL1B, MYH9, THY1, VEGFC, HIF1A, JUN, VEGFA, TNFAIP2, SMARCA4, CAV1, TNFRSF12A, ELK3, SRF, WT1, T, ANGPTL6, PTK2, HOXA3, ADRA2B, EGF, PLXND1, NKX2-5, ANGPTL4, KLF5, BMP4, PLAT, B4GALT1, COL18A1, CCM2, MYO1E, TGFBR2, ITGA4, CSRP3, CXCL17, NOTCH1, LAMA5, ENG, PLAU,…
	GO:0051270~regulation of cell motion	114	1.1215	0.0463129	GNA13, JUB, PLXNA3, IL6ST, MMP9, EDN2, F2RL1, EDN1, RPS6KB1, CXCL12, ADORA1, TGFB1, SHH, TGFB2, CXCL10, VCL, AGTR2, APOE, GAB1, RRAS, UNC5C, ADAM9, EGFR, PTPRK, GTPBP4, ACTN4, PDPN, ACTN1, MYLK2, PTPRU, IRS1, VASH1, THY1, VEGFC, RPS19, HIF1A, ALOX15B, F3, VEGFA, PDGFRA, PDGFRB, DRD1, ONECUT1, PKHD1, DRD5, BDKRB1, ITGB3, GREM1, ADA, PRR5, RAC1, SCARB1, LAMB1, B4GALT1, COL18A1, MUC2, PARD6B, MAP2K1…
	GO:0043300~regulation of leukocyte degranulation	8	0.0787014	0.0463879	FCER1A, UNC13D, ADORA2B, HMOX1, PRAM1, STXBP2, MS4A2, SYK
	GO:0045075~regulation of interleukin-12 biosynthetic process	8	0.0787014	0.0463879	MAST2, REL, RELA, IFNG, IRF1, TLR4, TRAF6, LTB
	GO:0002495~antigen processing and presentation of peptide antigen via MHC class II	8	0.0787014	0.0463879	CTSE, IFI30, FCER1G, TRAF6, HLA-DOA, HLA-DMA, CD74, HLA-DRA
	GO:0030225~macrophage differentiation	8	0.0787014	0.0463879	CEBPA, CDC42, CEBPE, MMP9, CSF1, CASP8, IL31RA, NKX2-3
	GO:0010575~positive regulation vascular endothelial growth factor production	8	0.0787014	0.0463879	HIF1A, ADORA2B, IL6ST, GATA4, NOX1, IL1B, IL1A, ARNT
	GO:0035313~wound healing, spreading of epidermal cells	8	0.0787014	0.0463879	JUB, ACVRL1, ITGA5, ADAM17, HBEGF, SCNN1G, SCNN1B, COL5A1
	GO:0002281~macrophage activation during immune response	8	0.0787014	0.0463879	SBNO2, TICAM1, TLR2, TLR3, TLR4, LBP, TLR6, TLR7
	GO:0019886~antigen processing and presentation of exogenous peptide antigen via MHC class II	8	0.0787014	0.0463879	CTSE, IFI30, FCER1G, TRAF6, HLA-DOA, HLA-DMA, CD74, HLA-DRA
	GO:0051338~regulation of transferase activity	212	2.08559	0.0464044	ALS2, ADCY3, ADCY7, ADCY8, EFNA1, EDN2, EDN1, LPAR3, LPAR2, LPAR1, ADORA1, S1PR2, MAP3K7, MAP3K6, ZGPAT, APOE, GAB1, CHRNA7, ADAM9, SYK, DBNL, GTPBP4, C5AR1, PIK3CB, KIAA1804, PIM1, THY1, ERBB2, PFKFB2, CHEK1, BDKRB1, CDC37, CD74, SLC11A1, SERINC2, SERINC5, KRAS, HEXIM1, RAC1, DUSP16, MDFI, FCER1A, MAP2K1, MAP2K3, TGFBR2, SPHK1, DUSP22, HGF, DVL1, CBLC, GH1, NUP62, RGS3, PPARG, CCNT1, ZNF675, ZEB…
	GO:0033554~cellular response to stress	317	3.11854	0.046776	XRCC5, XRCC4, XRCC3, XRCC2, MORF4, XRCC6, PTTG2, PTTG1, AQP2, NONO, MAP3K6, GTF2H2C, INSIG2, GAB1, IFNG, INSIG1, H2AFX, TLK2, FOXO3B, CCNA2, EIF2B3, EIF2B4, EIF2B5, SYK, DBNL, PTPRK, POLH, POLG, C11ORF30, LIG1, KIAA1804, AARS, POLE, LIG3, RAD9B, RAD9A, EEPD1, ESCO2, RAD1, RFC5, DCLRE1C, PNKP, RFC3, UHRF1, RFC4, DCLRE1B, BAZ1B, RFC2, EIF2S1, JUN, UBR5, EIF2AK2, EIF2AK3, TNFRSF6B, RAD23B, RAD23A, M…
	GO:0042472~inner ear morphogenesis	37	0.363994	0.0470903	HMX2, USH1G, WNT3A, MYO7A, SOX2, PRRX1, FGF10, PRRX2, ZIC1, PAX2, SPRY2, WNT1, HOXA1, ATOH1, KCNQ4, CHRNA9, POU4F3, GBX2, GFI1, COL11A1, CDH23, OTOP1, MYO6, MAFB, OTX1, SIX4, PTPRQ, FZD6, EYA1, DLX6, ITGA8, DLX5, CLIC5, FOXG1, FOXI1, CHRNA10, HMX3
	GO:0051783~regulation of nuclear division	37	0.363994	0.0470903	CAV2, TNF, HOXA13, DRD3, NEK2, EDN1, BTC, TTK, PKMYT1, RCC1, CDC42, PRMT5, BUB1, HECTD3, TGFA, IL1B, TPR, EGF, SNHG3-RCC1, LTB, IL1A, LTA, CDK13, CD28, DLGAP5, CENPF, IGF1, NUSAP1, IGF2, CENPE, ESPL1, CDC25C, MAD2L1, EREG, EPGN, KIF20B, MAD2L2, NEK6
	GO:0000082~G1/S transition of mitotic cell cycle	37	0.363994	0.0470903	BCAT1, E2F4, CAMK2G, DBF4, RCC1, ITGB1, LATS2, AKT1, CCNE1, CUL2, CDKN2A, CDKN2C, BCL2, NPAT, HINFP, GFI1, SNHG3-RCC1, CDCA5, CAMK2A, CUL1, NFATC1, CDC7, EGFR, POLE, PIM1, SKP2, GPR132, CDKN3, CDK4, PPP1CB, CDC25A, RBBP8, SPDYA, INHBA, CDKN1A, CCND1, CDKN1B, GSPT1, ADAM17
	GO:0007088~regulation of mitosis	37	0.363994	0.0470903	CAV2, TNF, HOXA13, DRD3, NEK2, EDN1, BTC, TTK, PKMYT1, RCC1, CDC42, PRMT5, BUB1, HECTD3, TGFA, IL1B, TPR, EGF, SNHG3-RCC1, LTB, IL1A, LTA, CDK13, CD28, DLGAP5, CENPF, IGF1, NUSAP1, IGF2, CENPE, ESPL1, CDC25C, MAD2L1, EREG, EPGN, KIF20B, MAD2L2, NEK6
	GO:0007411~axon guidance	66	0.649287	0.0480157	NRP2, PLXNA3, NRP1, GLI2, CXCL12, SHH, ATOH1, UNC5B, ROBO1, CXCR4, POU4F3, POU4F2, ROBO2, SEMA3B, ROBO3, UNC5C, SEMA3A, SPON2, RPS27A, EGR2, EFNB1, OTX2, VAX1, TBR1, VASP, SLIT2, FOXG1, EFNA5, SIAH1, C1ORF187, UBA52, DCC, ERBB2, EPHB3, EPHB1, EPHB2, ARX, ALCAM, HOXA1, HOXA2, PVRL1, LHX2, RAC1, LHX4, GBX2, NKX2-1, B3GNT2, RUNX3, KLF7, PLA2G10, RPL24, NEUROG2, GAS1, ISL1, NTN1, NTN3, FEZF1, SEMA6A,…
	GO:0035272~exocrine system development	15	0.147565	0.0488055	EGFR, TFCP2L1, TGFB3, SOX4, FGF10, EDAR, PDX1, SHH, TGFB1, TGFB2, LAMA5, NKX3-1, FOXC1, TRAF7, BMP7
	GO:0048536~spleen development	15	0.147565	0.0488055	ONECUT1, JARID2, FGF10, NFKB2, BCL2L11, HOXB4, BARX1, BCL2, NKX3-2, BCL3, ADAM17, FAS, NKX2-5, TLX1, NKX2-3
	GO:0045076~regulation of interleukin-2 biosynthetic process	15	0.147565	0.0488055	CARD9, CD3E, CD276, FOXP3, CARD11, PRKCQ, CD86, CD80, SFTPD, IL1B, CD4, IRF4, IL1A, LAG3, CD28
	GO:0021545~cranial nerve development	15	0.147565	0.0488055	EGR2, ERBB3, RPL24, GLI3, EPHB1, EPHB2, HOXB3, HES1, SMO, HOXA1, HOXB1, SLC1A3, HOXA3, HOXD3, POU4F3
	GO:0009583~detection of light stimulus	27	0.265617	0.0495997	GJA10, RP1, RRH, RCVRN, CABP4, CNGB1, NR2E3, OPN1SW, ABCA4, PDE6C, GUCA1B, GNAT1, GUCA1A, UNC119, AIPL1, FECH, SAG, GNAT2, GNGT1, TULP1, GNGT2, ARRB1, PDC, CACNA1F, OPN3, RHO, GRK1
	GO:0033559~unsaturated fatty acid metabolic process	34	0.334481	0.0499769	PTGES3, CYP2J2, PTGS2, EDN2, RNPEPL1, EDN1, PTGS1, CD74, AKR1C3, AKR1C2, TNFRSF1A, JMJD7-PLA2G4B, PTGIS, PTGES, ALOX5AP, HPGDS, SYK, FCER1A, PTGR1, TBXAS1, PLA2G10, PDPN, FADS1, FADS3, FADS2, CYP4F8, GGT5, ALOX15, PLA2G4A, PTGDS, ALOX15B, LTA4H, ALOX5, HPGD, RNPEP
	GO:0030099~myeloid cell differentiation	58	0.570585	0.0501888	TM7SF4, MMP9, PPARG, CBFB, TGFB1, IL11, IL31RA, CDC42, CASP8, ACIN1, LYN, RELB, IFI16, MYH9, INHBA, RPS19, G6PD, PSEN1, VEGFA, NCOA6, CSF3, CALCR, CSF2, TNF, CSF1, PML, SOX6, KIT, TRIM10, TIMP1, RASGRP4, TCEA1, BCL6, TRAF6, RUNX1, NKX2-3, EPO, THPO, ERCC2, CEBPA, BMP4, GIMAP5, CEBPE, HCLS1, CEBPG, TGFBR2, GIMAP1, DNASE2, PKNOX1, TNFSF11, HOXB7, SP1, JMJD6, SP3, IRF8, HEPH, IRF4, KLF1
	GO:0052547~regulation of peptidase activity	54	0.531235	0.0510549	TNFSF15, INTS1, PMAIP1, RPS3, MEN1, GPX1, BAK1, NLRC4, CDKN2A, NOD1, CASP8AP2, MYC, DHCR24, TP53, NLRP3, NLRP2, NLRP1, TNFRSF10A, TNFRSF10B, IFNB1, F3, LCK, CSTB, CSTA, EIF2AK3, SIVA1, CAV1, TNF, C9, C6, PML, RAG1, CDH1, SFN, PYCARD, HSPE1, HSPA5, HIP1, COL4A3, FOXL2, SMAD6, SMAD3, BIRC5, STAT1, A2ML1, P2RX1, GSPT1, VCP, IFT57, BAX, NLRP12, HSPD1, DNAJB6, F2R
	GO:0001101~response to acid	18	0.177078	0.0516024	CHIA, CCL2, LYN, MSH2, RELA, AARS, RPS6KB1, MMP3, TIMP3, SRC, BCHE, GSN, BAX, BCL2, CFL1, NOS3, MTOR, SLC9A1
	GO:0031343~positive regulation of cell killing	18	0.177078	0.0516024	PTPRC, CRTAM, GIMAP5, FCER2, KLRK1, IL21, B2M, NCR3, GIMAP1, SH2D1A, P2RX7, TAP2, IFNG, IL12A, NOS2, IL12B, CD226, LAG3
	GO:0043281~regulation of caspase activity	50	0.491884	0.0516992	SIVA1, C9, TNF, C6, TNFSF15, RAG1, PML, INTS1, CDH1, PMAIP1, SFN, RPS3, MEN1, GPX1, BAK1, NLRC4, CDKN2A, NOD1, CASP8AP2, PYCARD, HSPE1, HSPA5, MYC, HIP1, DHCR24, COL4A3, FOXL2, SMAD6, TP53, SMAD3, BIRC5, NLRP3, STAT1, NLRP2, NLRP1, TNFRSF10A, TNFRSF10B, P2RX1, GSPT1, VCP, IFNB1, IFT57, BAX, F3, LCK, NLRP12, HSPD1, EIF2AK3, DNAJB6, F2R
	GO:0046546~development of primary male sexual characteristics	42	0.413182	0.0519763	INSL3, HMGB2, HOXA13, SOX2, LHCGR, ZFP42, HOXD13, BCL2L1, SHH, WT1, PRKACG, CSDAP1, BCL2, CSDE1, SOX15, NKX2-1, SRD5A2, LHX9, FANCA, DHCR24, UTF1, AR, TBX3, MSH2, RXFP2, MEA1, SF1, DMRT1, DMRT2, CSDA, BCL2L11, GJB2, RBMY1B, CCND1, SDC1, BAX, PDGFRA, BIK, KLHL10, LHB, MGST1, TEX11, NR5A1
	GO:0046328~regulation of JNK cascade	42	0.413182	0.0519763	FGF19, SH3RF1, TNF, ZAK, EDN1, TLR3, MAP4K1, ZNF675, TLR4, ZEB2, TLR6, DAXX, MAP3K7, MEN1, AKT1, MAP3K6, NOD2, NOD1, MAP3K2, MDFIC, MAP3K1, GAB1, IL1B, PAK1, CD27, AXIN1, SYK, AKT2, MDFI, FCER1A, DBNL, CARD9, KIAA1804, BIRC7, DUSP22, PKN1, TP73, MAP4K5, RIPK1, RIPK2, MAP3K11, CBS
	GO:0007015~actin filament organization	46	0.452533	0.052042	ALDOA, LIMA1, SHROOM4, AIF1, DIAPH1, PREX1, BCAR1, ELN, PDLIM3, ARPC4, TTN, ESPN, CDC42EP2, EZR, PAK2, ANG, GSN, BCL2, RAC1, RHOA, WIPF1, RHOF, PLS3, DLG1, CRYAA, ACTN4, FSCN2, FSCN1, ERMN, PRKCI, ACTN1, GAS7, WAS, FLNA, PPP1R9B, NCK2, CORO1A, NCK1, CFL1, SCIN, SPTA1, ABL2, DBN1, ADD2, ARAP1, LCP1
	GO:0030199~collagen fibril organization	21	0.206591	0.0520721	ADAMTS14, LUM, COL3A1, ANXA2P1, SERPINH1, COL5A2, COL5A1, ANXA2P3, ANXA2P2, ANXA2, TGFB2, COL14A1, P4HA1, COL1A2, COL12A1, FOXC1, COL1A1, LOX, ADAMTS3, COL11A2, COL11A1, ADAMTS2, DPT
	GO:0006958~complement activation, classical pathway	21	0.206591	0.0520721	C7, CR1, C9, CR2, C4A, C3, C6, CRP, C4BPB, SERPING1, C1R, C4BPA, C1S, C1QC, C1QA, C8B, C1QB, CD55, C1RL, C2, CFI
	GO:0032880~regulation of protein localization	83	0.816527	0.0546477	TGFB3, TNFSF15, TNFSF14, RHOQ, PRDX1, GLI3, IL10, TGFB1, SHH, TGFB2, AKT1, NOD2, SAA2, ANG, WWP2, SAA1, IFNG, RHOA, IL1B, CASP1, LTB, IL1A, LTA, ADAM9, CRTAM, PRKCI, EDAR, CD40, NLRP3, TACC3, PKIA, NLRP2, FLNA, RSL1D1, SLC26A4, SMO, VEGFC, PRKCQ, GAPVD1, CD40LG, LCP1, PRKCZ, ACHE, TNF, PANX1, DRD3, NFKBIE, NFKBIB, NFKBIA, TRIM16, CDH1, KRT20, PYDC1, SYCP1, TNFRSF4, UHMK1, BCL2, PYCARD, BCL3, DPH3…
	GO:0045786~negative regulation of cell cycle	51	0.501722	0.0550431	TTK, MOV10L1, LATS1, LATS2, TGFB1, MEN1, CASP3, CDKN2A, TPR, CDK5RAP1, DLG1, EGFR, PTPRK, TP53, INHBA, CHMP1A, MAD2L1, PRDM4, ALOX15B, BTG4, BTG3, FOXC1, MAD2L2, SMARCA4, SIPA1, PML, ZBTB17, SCRIB, HEXIM1, BCL2, FAM5C, BUB1, BCL6, RUNX3, BMP4, PLA2G16, TAF6, TP53BP2, GMNN, SMAD3, CENPF, CENPE, GAS1, CDKN1A, HDAC2, CDKN1B, HDAC1, ETS1, PPP1R13B, BMP7, HPGD
	GO:0046164~alcohol catabolic process	51	0.501722	0.0550431	LDHB, LDHA, GNPDA1, SLC6A3, PGD, PGAM4, MIOX, PDHA2, PDHA1, EDARADD, LDHAL6B, PFKL, HKDC1, FUT10, NUDT5, PFKP, PGLS, G6PD, H6PD, PKM2, PGM1, MDH2, ALDOA, TALDO1, FUT9, FUT8, FUT7, ADPGK, PFKFB2, FUT6, FUT5, HK2, HK1, COMT, TPI1, TROVE2, UEVLD, ADH4, HK3, FUT3, ENO3, FUT4, GALE, RPIA, FUT2, GAPDH, ENO1, DBH, GPI, PGK1, PGK2
	GO:0055065~metal ion homeostasis	120	1.18052	0.0555791	GNA13, GNA15, IL6ST, EDN2, F2RL1, EDN1, LPAR3, LPAR2, CD52, LPAR1, CXCL12, TGFB1, BAK1, S1PR3, APOE, S1PR4, GALR2, IL1B, CHRNA7, C5AR1, PMCH, PIK3CB, CCR9, CCR8, CD38, CCR7, CCR6, CCR5, CCR4, ATP2C1, CCR3, RYR3, CCR2, RYR1, RYR2, STC1, CCL1, CAV3, C3AR1, DRD1, CCL3, CAV1, CCL2, CYSLTR1, DRD3, DRD5, BDKRB1, BDKRB2, CCL5, ATP12A, CALR, CCL7, VDR, SLC11A1, P2RY4, CSRP3, CD55, GCM2, P2RX7, ATP2A2, CX…
	GO:0001890~placenta development	39	0.383669	0.0557002	PPARD, CDX2, PTGS2, NDP, PPARG, ADA, ARNT, LIF, AKT1, VDR, CYP27B1, HAND1, HSF1, ANG, PLCD3, PBRM1, PLCD1, HS6ST1, FOXD3, SPP1, CEBPA, CEBPB, PLAC1, NODAL, CCNF, GJB3, EOMES, LEF1, SPINT1, ESX1, DLX3, VWF, PLK4, PLA2G4A, HIF1A, SP1, SP3, PRDM1, MED1
	GO:0050764~regulation of phagocytosis	13	0.12789	0.0562746	AZU1, SLC11A1, SPACA3, C3, SFTPD, ITGA2, MFGE8, SCARB1, CLEC7A, CALR, PTX3, ADIPOQ, TGFB1
	GO:0006270~DNA replication initiation	13	0.12789	0.0562746	CCNE2, CDC45, ORC2L, MCM7, POLA1, ORC5L, MCM2, MCM3, MCM4, ORC1L, MCM5, RPA4, MCM6
	GO:0046425~regulation of JAK-STAT cascade	25	0.245942	0.058182	ZFP91-CNTF, CSF2, IL6, CAV1, LYN, IL29, IL6ST, HCLS1, SOCS1, PIGU, IGF1, IL6R, IL20, IL31RA, LIF, ZFP91, GH1, CLCF1, IFNG, IL12A, HGS, PRL, EPO, IL2, F2R, IL22RA2
	GO:0050906~detection of stimulus involved in sensory perception	25	0.245942	0.058182	RTP3, GJA10, LXN, TRPV1, SOX2, TAS1R3, TAS1R2, GRIN2B, CHRNA9, TAS2R43, MYC, PLCB2, COL11A1, GNAT1, SLC12A2, TRPA1, ITGA2, SAG, GNAT2, TAS2R14, PPEF1, CACNA1F, CHRNA10, RHO, GRK1
	GO:0046660~female sex differentiation	44	0.432858	0.0599631	FGF7, EDN2, LHCGR, ZFP42, TP63, BCL2L1, SOHLH1, CCNE1, STRA8, ANG, BCL2, NKX2-1, NOS3, ANGPT1, NOBOX, PCYT1B, FANCG, LHX8, EIF2B2, FOXO3B, LHX9, LFNG, FANCA, EIF2B4, EIF2B5, BMP4, FOXL2, TAF4, TBX3, MSH4, BRCA2, MMP14, FSHR, CENPI, LEP, INHBA, PLA2G4A, EREG, BAX, VEGFA, FOXC1, BMPR1B, DMC1, NR5A1
	GO:0010720~positive regulation of cell development	44	0.432858	0.0599631	XRCC5, ZNF488, XRCC4, XRCC2, TNFRSF12A, HOXA11, SOX2, XRCC6, PPARG, TGFB3, KIT, TGFB1, SHH, EPHB2, TGFB2, HOXD11, ACTR3, ZFP91, ROBO1, BCL2, NUMB, RHOA, ROBO2, ARHGDIA, ZFP91-CNTF, ARHGEF1, LYN, PTPRF, LIMK1, RELA, PLXNB2, SMAD3, SMAD2, SMAD1, NTN1, SLIT2, NKX6-1, NUMBL, SMO, VEGFC, NOTCH1, SERPINF1, FOXG1, SEMA4D, TGFB1I1
	GO:0046545~development of primary female sexual characteristics	44	0.432858	0.0599631	FGF7, EDN2, LHCGR, ZFP42, TP63, BCL2L1, SOHLH1, CCNE1, STRA8, ANG, BCL2, NKX2-1, NOS3, ANGPT1, NOBOX, PCYT1B, FANCG, LHX8, EIF2B2, FOXO3B, LHX9, LFNG, FANCA, EIF2B4, EIF2B5, BMP4, FOXL2, TAF4, TBX3, MSH4, BRCA2, MMP14, FSHR, CENPI, LEP, INHBA, PLA2G4A, EREG, BAX, VEGFA, FOXC1, BMPR1B, DMC1, NR5A1
	GO:0019320~hexose catabolic process	44	0.432858	0.0599631	ALDOA, LDHB, LDHA, FUT9, TALDO1, FUT8, ADPGK, FUT7, FUT6, PFKFB2, FUT5, PGD, HK2, HK1, UEVLD, TROVE2, TPI1, PGAM4, HK3, FUT3, FUT4, ENO3, GALE, PDHA2, PDHA1, RPIA, FUT2, GAPDH, EDARADD, ENO1, LDHAL6B, PFKL, HKDC1, FUT10, PFKP, GPI, PGLS, G6PD, H6PD, PKM2, PGM1, PGK1, MDH2, PGK2
	GO:0022602~ovulation cycle process	40	0.393507	0.0601133	FGF7, ERBB2, EDN2, LHCGR, TGFB3, BCL2L1, SOHLH1, TGFB2, CCNE1, STRA8, ANG, BCL2, NKX2-1, NOS3, NOBOX, ANGPT1, PCYT1B, FANCG, EIF2B2, FOXO3B, LFNG, EIF2B4, EIF2B5, BMP4, FOXL2, TAF4, MSH4, MMP14, FSHR, CENPI, LEP, INHBA, PLA2G4A, EREG, BAX, VEGFA, FOXC1, BMPR1B, DMC1, NR5A1
	GO:0050920~regulation of chemotaxis	22	0.216429	0.0601894	IL6, ADAM10, IL16, IL8, EDN2, ELANE, F2RL1, SMAD3, ITGA2, FGF10, IL6R, GREM1, CXCL12, AGER, SLIT2, TGFB1, AZU1, CCR4, F3, VEGFA, ADAM17, THBS1
	GO:0016441~posttranscriptional gene silencing	16	0.157403	0.0604395	EIF2C2, RBM3, SMAD3, SMAD2, SMAD1, LIN28A, LIN28B, SRRT, TARBP2, MOV10, DGCR8, CLP1, PRKRA, CELF1, EIF2C3, EIF2C4
	GO:0070304~positive regulation of stress-activated protein kinase signaling pathway	16	0.157403	0.0604395	FGF19, CARD9, TNF, LYN, TLR3, DUSP22, TLR4, TGFB2, MAP3K7, NOD2, NOD1, SEMA4C, RIPK2, IL1B, CD27, AXIN1
	GO:0019835~cytolysis	16	0.157403	0.0604395	PRF1, C7, MICB, MICA, C9, GZMA, C6, LYZ, MMD, GZMB, GZMH, GZMM, C8B, P2RX7, APOL1, TSTA3
	GO:0002673~regulation of acute inflammatory response	16	0.157403	0.0604395	FCER1A, IL6, MASP1, OSMR, C3, IL6ST, PPARG, IGF2, SERPING1, CCL5, OSM, PLA2G4A, IL20RB, FCER1G, LBP, SPN
	GO:0001912~positive regulation of leukocyte mediated cytotoxicity	16	0.157403	0.0604395	PTPRC, CRTAM, GIMAP5, KLRK1, IL21, B2M, NCR3, GIMAP1, P2RX7, SH2D1A, TAP2, IL12A, NOS2, IL12B, CD226, LAG3
	GO:0006706~steroid catabolic process	16	0.157403	0.0604395	HSD17B11, CYP24A1, STS, FGF23, TRERF1, SCARF1, CEL, YWHAH, CYP27B1, APOE, CYP7A1, HSD17B6, UGT2B4, SCARB1, SRD5A2, AKR1D1
	GO:0035194~posttranscriptional gene silencing by RNA	16	0.157403	0.0604395	EIF2C2, RBM3, SMAD3, SMAD2, SMAD1, LIN28A, LIN28B, SRRT, TARBP2, MOV10, DGCR8, CLP1, PRKRA, CELF1, EIF2C3, EIF2C4
	GO:0006323~DNA packaging	71	0.698475	0.0607672	HIST2H2AA3, NAP1L1, CTCF, TTN, NAP1L4, HIST1H2BO, HIST2H2AB, HIST1H2BM, HIST1H2BN, STRA8, HIST1H2BK, HIST1H2BL, HIST2H2AC, HIST1H2BI, NAA10, HIST1H2BJ, H2AFZ, H2AFX, ACIN1, HIST3H3, TOP2A, CDCA5, H1F0, HIST1H1E, HIST1H1D, AIFM2, HIST1H1C, HIST1H1B, DFFB, PAPD7, NUSAP1, H2BFM, MCM2, H2BFWT, NCAPD3, NCAPD2, CHMP1A, HIST1H1T, SYCP3, HIST2H2BF, NCAPH2, AKAP8, HIST1H2AB, HIST1H4L, HMGB2, TSPY1, HIST1H…
	GO:0000018~regulation of DNA recombination	19	0.186916	0.0612164	TNFRSF6B, MSH6, PTPRC, BLM, IL27RA, MSH2, TBX21, MRE11A, TNFSF13, CD40, IL7R, IL10, TGFB1, STAT6, IFNG, BCL6, TNFSF12-TNFSF13, KPNA2, KPNA1, IL2
	GO:0044243~multicellular organismal catabolic process	19	0.186916	0.0612164	KLK6, PEPD, ADAMTS14, MMP9, MMP8, MMP19, MMP7, MMP27, MMP3, MMP13, MMP2, MMP1, MMP11, CEL, MMP10, P2RX7, ACE2, ADAMTS3, ADAMTS2
	GO:0002637~regulation of immunoglobulin production	19	0.186916	0.0612164	PTPRC, IL6, TNF, IL27RA, TBX21, TNFSF13, CD40, TNFRSF4, TGFB1, IL10, STAT6, CD37, CD40LG, IFNG, BCL6, TNFSF12-TNFSF13, TRAF6, IL13RA1, SASH3, IL2
	GO:0006402~mRNA catabolic process	29	0.285293	0.0618054	NCBP2, NCBP1, C17ORF71, PNPT1, RNH1, HSPA1A, HSPA1B, ZFP36L1, EXOSC10, DCPS, ZFP36L2, PARN, RBM8A, EIF3E, HNRNPD, C19ORF61, ZFP36, UPF2, UPF1, SMG5, MAGOH, SMG7, SMG1, CASC3, EIF4A3, UPF3B, GSPT1, DCP2, EIF2C3, EIF2C4
	GO:0042303~molting cycle	29	0.285293	0.0618054	MPZL3, PPARD, FGF7, PTGS2, TRPV1, TP63, MREG, SPINK5, SHH, TGFB2, AKT1, FOXQ1, BARX2, KRT27, BCL2, TGM3, RUNX3, ERCC2, NSDHL, EDARADD, RELA, AARS, EDAR, SNAI1, NOTCH1, PSEN1, LAMA5, HOXC13, FOXE1
	GO:0042633~hair cycle	29	0.285293	0.0618054	MPZL3, PPARD, FGF7, PTGS2, TRPV1, TP63, MREG, SPINK5, SHH, TGFB2, AKT1, FOXQ1, BARX2, KRT27, BCL2, TGM3, RUNX3, ERCC2, NSDHL, EDARADD, RELA, AARS, EDAR, SNAI1, NOTCH1, PSEN1, LAMA5, HOXC13, FOXE1
	GO:0001824~blastocyst development	29	0.285293	0.0618054	HNF1B, NBN, CDX2, INTS1, CDH1, SRF, XAB2, ADA, G2E3, HAND1, TEAD4, DAD1, FOXD3, GINS1, NASP, NODAL, TAF8, ZNF830, EOMES, BRCA2, RBBP8, TJP1, SP1, PSMC4, PSMC3, SP3, GRN, NLE1, SMARCA4
	GO:0001932~regulation of protein amino acid phosphorylation	102	1.00344	0.0620167	ZAK, IL6ST, EDN1, TGFB3, TTK, TLR4, TLR6, TGFB1, IL31RA, IL11, MAP3K6, ZFP91, BAK1, MDFIC, IFNG, GAB1, IL1B, PDGFC, RAPGEF3, SYK, EGFR, DBNL, IL29, CD3E, SOCS3, KIAA1804, SOCS1, IL20, VEGFC, MAP4K5, JUN, PDGFRB, CAV1, ITLN1, MAP4K1, ITGB2, BDKRB1, BDKRB2, IL34, LIF, EGF, AXIN1, BMP4, FCER1A, MDFI, SMAD6, GH1, P2RX7, MTOR, BMP7, ENG, IL22RA2, ZEB2, DAXX, EDNRA, MEN1, NOD2, CLCF1, PAK1, FAM129A, LY…
	GO:0030278~regulation of ossification	49	0.482046	0.0630972	THRB, PDLIM7, IL6ST, NELL1, TGFB3, ZNF675, TGFB1, CTNNB1, TGFB2, HEMGN, MEN1, TWIST2, EGR2, PTGER4, FGF23, MGP, IL6R, MEPE, BMP2K, CALCR, TWSG1, OXT, CSF1, SOX2, RSAD2, CYP27B1, BCL2, RUNX2, SRGN, BMP4, ESRRA, IL6, FZD1, CD276, SMAD3, SKI, SMAD1, P2RX7, WNT7B, PLA2G4A, SOST, DLX5, SMURF1, BMP7, BMPR1B, CHRD, HDAC7, TOB2, BMP6
	GO:0043413~biopolymer glycosylation	77	0.757501	0.0636762	GYPC, LDLR, ALG1, ALG3, ALG6, TSPAN8, ALG8, ST3GAL1, POMT2, ST3GAL5, ST3GAL4, ST3GAL6, B3GALNT2, RPN1, RPN2, OGT, DDOST, FUT11, FUT10, DPAGT1, MOGS, PMM2, ST6GALNAC2, ST6GALNAC1, MGAT1, MGAT2, CD37, PSEN1, DOLPP1, MGAT5, UGGT2, UGGT1, SERP1, GALNT3, GALNT2, OSTC, GALNT1, GCNT3, FUT9, GALNT7, FUT8, GALNT6, FUT7, FUT6, KEL, FUT5, ST8SIA1, ST8SIA2, STT3B, LOC151162, IL17A, STT3A, GALNT10, B3GNT5, B3…
	GO:0006486~protein amino acid glycosylation	77	0.757501	0.0636762	GYPC, LDLR, ALG1, ALG3, ALG6, TSPAN8, ALG8, ST3GAL1, POMT2, ST3GAL5, ST3GAL4, ST3GAL6, B3GALNT2, RPN1, RPN2, OGT, DDOST, FUT11, FUT10, DPAGT1, MOGS, PMM2, ST6GALNAC2, ST6GALNAC1, MGAT1, MGAT2, CD37, PSEN1, DOLPP1, MGAT5, UGGT2, UGGT1, SERP1, GALNT3, GALNT2, OSTC, GALNT1, GCNT3, FUT9, GALNT7, FUT8, GALNT6, FUT7, FUT6, KEL, FUT5, ST8SIA1, ST8SIA2, STT3B, LOC151162, IL17A, STT3A, GALNT10, B3GNT5, B3…
	GO:0070085~glycosylation	77	0.757501	0.0636762	GYPC, LDLR, ALG1, ALG3, ALG6, TSPAN8, ALG8, ST3GAL1, POMT2, ST3GAL5, ST3GAL4, ST3GAL6, B3GALNT2, RPN1, RPN2, OGT, DDOST, FUT11, FUT10, DPAGT1, MOGS, PMM2, ST6GALNAC2, ST6GALNAC1, MGAT1, MGAT2, CD37, PSEN1, DOLPP1, MGAT5, UGGT2, UGGT1, SERP1, GALNT3, GALNT2, OSTC, GALNT1, GCNT3, FUT9, GALNT7, FUT8, GALNT6, FUT7, FUT6, KEL, FUT5, ST8SIA1, ST8SIA2, STT3B, LOC151162, IL17A, STT3A, GALNT10, B3GNT5, B3…
	GO:0032102~negative regulation of response to external stimulus	33	0.324643	0.0637597	DRD1, DRD3, SLC6A3, PPARG, GREM1, ADORA1, IL10, ADA, GPX1, TNFRSF1B, SAA2, APOE, SAA1, AOAH, CHRNA7, CALCRL, CHRFAM7A, NT5E, SPN, SPP1, ZFP36, CLN3, KLK8, IL2RA, ELANE, CD276, IGF2, ADIPOQ, LEP, NPC1, IL20RB, SERPINF1, MTOR, IL2
	GO:0032386~regulation of intracellular transport	45	0.442696	0.0640395	NCBP2, ZC3H3, TNF, NFKBIE, TNNC1, NFKBIB, MYBPC3, TGFB3, NFKBIA, TNFSF14, CDH1, GLI3, PRDX1, UHMK1, SHH, TGFB1, IL10, CDKN2A, RHOA, BCL3, IL1B, CD27, KHDRBS1, MDFI, BMP4, CRYAA, SMAD3, MYLK2, EDAR, NLRP3, TACC3, PKIA, FLNA, SMO, PRKCQ, NFKBIL2, AAAS, NEDD4, GSK3B, NLRP12, RYR2, FAF1, TRIP6, LCP1, BARD1
	GO:0045191~regulation of isotype switching	11	0.108214	0.0644535	STAT6, PTPRC, IL27RA, TBX21, IFNG, BCL6, TNFSF13, TNFSF12-TNFSF13, CD40, IL10, TGFB1, IL2
	GO:0045061~thymic T cell selection	11	0.108214	0.0644535	CARD11, PTPRC, DOCK2, CD3D, CD3E, ZAP70, ITPKB, FAS, HLA-DMA, CD74, SPN
	GO:0031050~dsRNA fragmentation	11	0.108214	0.0644535	SRRT, TARBP2, EIF2C2, DGCR8, RBM3, PRKRA, SMAD3, SMAD2, SMAD1, LIN28A, LIN28B
	GO:0034605~cellular response to heat	11	0.108214	0.0644535	DHX9, HDAC2, LYN, C20ORF54, CLPB, TFEC, ST8SIA1, CETN1, THBS1, MYOF, SCARA5
	GO:0042993~positive regulation of transcription factor import into nucleus	11	0.108214	0.0644535	PRKCQ, TNF, RHOA, NLRP12, SMAD3, TNFSF14, CDH1, EDAR, TRIP6, CD27, FLNA
	GO:0050706~regulation of interleukin-1 beta secretion	11	0.108214	0.0644535	P2RX7, NOD2, PANX1, IFNG, PYCARD, NLRP12, TRIM16, CASP1, PYDC1, NLRP3, NLRP2
	GO:0042100~B cell proliferation	11	0.108214	0.0644535	PTPRC, IFNB1, CD40LG, BCL2, BAX, CD79A, HSPD1, CD40, IL7R, PRKCD, IL10
	GO:0032648~regulation of interferon-beta production	11	0.108214	0.0644535	DDX58, POLR3G, TICAM1, TLR3, POLR3A, POLR3C, POLR3B, TLR7, TLR8, TLR9, POLR3D
	GO:0045947~negative regulation of translational initiation	11	0.108214	0.0644535	EIF4EBP3, EIF2C2, EIF4EBP1, EIF2AK1, EIF4EBP2, EIF3E, ANKHD1, EIF2B3, EIF2AK3, EIF2B1, EIF2B4, EIF2B5
	GO:0048820~hair follicle maturation	11	0.108214	0.0644535	AKT1, PPARD, NOTCH1, BARX2, PTGS2, PSEN1, TRPV1, MREG, SPINK5, ERCC2, TGFB2
	GO:0034330~cell junction organization	37	0.363994	0.0645705	JUB, SHROOM2, TLN1, CLDN19, TLN2, TGFB3, STRN, GJA1, ITGB3, CXADR, GJA5, TGFB1, VCL, TGFB2, CDC42, BCL2, NUMB, FN1, PARD6B, PTPRK, GJD3, PRKCI, SMAD3, ACTN1, ACTN3, CTNNA1, LIM2, NUMBL, THY1, TJP1, TNS1, ITGA6, LAMA5, ITGA5, DSG1, LAMC1, TRIP6, CXADRP2
	GO:0032103~positive regulation of response to external stimulus	41	0.403345	0.0645852	ADORA2B, IL16, OSMR, IL6ST, C3, EDN2, F2RL1, FGF10, TLR4, CX3CL1, CCL5, CXCL12, TGFB1, EDNRA, AZU1, ZFP91, TNFRSF1A, CYP27B1, TGM2, FCER1G, LBP, THBS1, ZFP91-CNTF, FCER1A, IL6, ADAM10, IL8, SMAD3, ITGA2, IDO1, IL6R, AGER, SLIT2, OSM, PLA2G4A, CCR4, F3, VEGFA, NLRP12, PLA2G2A, FABP4, ADAM17
	GO:0008585~female gonad development	41	0.403345	0.0645852	FGF7, EDN2, LHCGR, ZFP42, BCL2L1, SOHLH1, CCNE1, STRA8, ANG, BCL2, NOS3, NOBOX, ANGPT1, PCYT1B, FANCG, LHX8, EIF2B2, FOXO3B, LFNG, FANCA, LHX9, EIF2B4, EIF2B5, BMP4, FOXL2, TAF4, MSH4, BRCA2, MMP14, FSHR, CENPI, LEP, INHBA, PLA2G4A, EREG, BAX, VEGFA, FOXC1, BMPR1B, DMC1, NR5A1
	GO:0055066~di-, tri-valent inorganic cation homeostasis	138	1.3576	0.0661304	GNA13, GNA15, IL6ST, EDN2, F2RL1, EDN1, LPAR3, LPAR2, CD52, LPAR1, CXCL12, TGFB1, BAK1, S1PR3, APOE, S1PR4, GALR2, IL1B, CHRNA7, FTL, C5AR1, TTC7A, PMCH, PIK3CB, MFI2, CCR9, CCR8, CD38, CCR7, CCR6, CCR5, CCR4, ATP2C1, CCR3, RYR3, CCR2, RYR1, RYR2, STC1, CCL1, CAV3, C3AR1, DRD1, CCL3, CAV1, CCL2, CYSLTR1, DRD3, DRD5, HFE, BDKRB1, BDKRB2, CALR, CCL5, FTH1, CCL7, SLC11A1, VDR, P2RY4, IREB2, ABCB7, C…
	GO:0043405~regulation of MAP kinase activity	84	0.826365	0.0684937	ZAK, EFNA1, EDN1, TGFB3, LPAR3, LPAR2, ZEB2, LPAR1, MBIP, TLR6, DAXX, TGFB1, S1PR2, MAP3K6, SPRY2, MDFIC, APOE, CXCR4, GAB1, TGFA, IL1B, CHRNA7, SHC1, PAK1, SPRED1, CHRFAM7A, SYK, EGFR, DBNL, C5AR1, PIK3CB, KIAA1804, ELANE, PKN1, PROK2, MAP4K5, PSEN1, LAX1, RIPK1, CD81, MAP3K11, CAV3, CAV1, TNF, ADORA2B, ERBB2, FPR1, MAP4K1, TRIB3, KITLG, KIT, TRIB2, CD74, IRAK3, KRAS, MAP3K2, MAP3K1, DUSP16, ADR…
	GO:0031570~DNA integrity checkpoint	34	0.334481	0.0693108	NBN, ZAK, BLM, PML, TIPIN, CHEK1, CHEK2, GTSE1, CDT1, TRIAP1, CDC45, STRA8, MDC1, HINFP, FBXO6, H2AFX, GML, CCNA2, ATRIP, CDC6, CDK1, BRCC3, MSH2, TP53, BRIP1, RAD9A, ATR, BRCA1, NEK11, FOXN3, RAD1, CCND1, MAPK14, RBM38
	GO:0008584~male gonad development	34	0.334481	0.0693108	INSL3, HMGB2, LHCGR, ZFP42, BCL2L1, WT1, PRKACG, CSDAP1, BCL2, CSDE1, SOX15, NKX2-1, SRD5A2, FANCA, LHX9, UTF1, AR, MSH2, MEA1, RXFP2, SF1, DMRT1, DMRT2, CSDA, BCL2L11, RBMY1B, CCND1, SDC1, BAX, BIK, KLHL10, LHB, MGST1, NR5A1, TEX11
	GO:0052548~regulation of endopeptidase activity	51	0.501722	0.0706926	TNFSF15, INTS1, PMAIP1, RPS3, MEN1, GPX1, BAK1, NLRC4, CDKN2A, NOD1, CASP8AP2, MYC, DHCR24, TP53, NLRP3, NLRP2, NLRP1, TNFRSF10A, TNFRSF10B, IFNB1, F3, LCK, EIF2AK3, SIVA1, TNF, C9, C6, PML, RAG1, CDH1, SFN, PYCARD, HSPE1, HSPA5, HIP1, COL4A3, FOXL2, SMAD6, SMAD3, BIRC5, STAT1, A2ML1, GSPT1, VCP, P2RX1, IFT57, BAX, NLRP12, HSPD1, DNAJB6, F2R
	GO:0051960~regulation of nervous system development	112	1.10182	0.0708121	XRCC5, XRCC4, PLXNA3, NOG, XRCC2, EFNA1, XRCC6, REST, NR2E1, TTL, TGFB1, SHH, ZFP91, ATOH1, ROBO1, APOE, IFNG, S1PR5, ROBO2, ASPM, RPS27A, LBX1, PTPRF, RELA, PLXNB2, BARHL2, DLL1, VAX1, THY1, NUMBL, HES1, VEGFC, SERPINF1, HOXD3, FOXG1, TGIF1, TGIF2, EIF2AK3, DBN1, UBA52, DRD3, TNFRSF12A, SOX2, CALR, TIMP2, EPHB2, MUSK, PTK2, HOXA2, PVRL1, LHX1, NUMB, LHX5, AGRN, EGF, DNMT3B, NKX2-5, NKX2-2, ARHGD…
	GO:0045987~positive regulation of smooth muscle contraction	14	0.137727	0.070893	PROK2, CHRM3, PTGS2, OXT, EDN2, EDN1, SPHK1, PTGS1, TBXA2R, ITGA2, SRF, ADA, NMU, F2R
	GO:0010469~regulation of receptor activity	14	0.137727	0.070893	SNX6, PRKCD, APLP2, ZGPAT, CBLC, NCK2, PSEN1, EREG, EPGN, TGFA, PCSK9, ADAM17, SHC1, EGF
	GO:0050869~negative regulation of B cell activation	14	0.137727	0.070893	HMGB3, FLT3, FOXJ1, SLA2, TNFRSF13B, PAWR, IL10, BTLA, INHBA, CASP3, CDKN2A, BCL6, INPP5D, FAS
	GO:0060491~regulation of cell projection assembly	14	0.137727	0.070893	ACTR3, CDC42, PRKCQ, CDC42EP2, CDC42EP1, RAC1, TGFB3, RALA, RHOQ, MTOR, KIT, CDC42EP4, ARAP1, CDC42EP5
	GO:0001837~epithelial to mesenchymal transition	14	0.137727	0.070893	S100A4, NOG, NOTCH1, HIF1A, TRIM28, EOMES, LEF1, HGF, BMP7, TGFB1, CTNNB1, HNRNPAB, NFATC1, TGFB2
	GO:0006611~protein export from nucleus	14	0.137727	0.070893	NXT1, XPO1, XPO6, RAN, XPO5, EIF5A, STRADB, CALR, TGFB1, CCHCR1, NUP214, GSK3B, EIF5AL1, DUSP16, SMURF1
	GO:0050654~chondroitin sulfate proteoglycan metabolic process	14	0.137727	0.070893	SPOCK3, MAMDC2, CYTL1, CHST3, IGF1, DCN, DSE, C4ORF31, BGN, CHST7, CHST11, CSGALNACT2, CHST14, CHST13
	GO:0002275~myeloid cell activation during immune response	14	0.137727	0.070893	LAT, SBNO2, YWHAZ, LYN, VAMP7, TICAM1, TLR2, TLR3, STXBP2, MYO1F, TLR4, LBP, TLR6, TLR7
	GO:0000387~spliceosomal snRNP biogenesis	20	0.196754	0.0709274	NCBP2, NCBP1, PRPF31, SNUPN, SNRPD3, SNRPD1, SFRS13A, SNRPD2, LOC100130932, PRMT5, WDR77, SNRPB, DDX20, SNRPC, TGS1, SNRPF, SIP1, GEMIN6, SNRPE, GEMIN4, SNRPG
	GO:0032652~regulation of interleukin-1 production	17	0.167241	0.072169	PANX1, SMAD3, TRIM16, NLRP3, PYDC1, NLRP2, AZU1, S1PR3, NOD2, P2RX7, SAA2, SAA1, IFNG, PYCARD, NLRP12, CASP1, F2R
	GO:0001523~retinoid metabolic process	17	0.167241	0.072169	ALDH8A1, SCPEP1, RARRES2, RBP1, CRABP2, ADH5, DHRS9, CYP26A1, ADH7, ALDH1A2, DHRS3, LRAT, CYP26C1, ADH4, ALDH1A3, BCO2, RETSAT
	GO:0050852~T cell receptor signaling pathway	17	0.167241	0.072169	PTPRC, BCL10, THEMIS, CD3E, BCAR1, CD247, PTPN22, MALT1, CACNB3, THY1, MAP3K7, PSEN1, PLCG2, IKBKG, ZAP70, RIPK2, TRAF6
	GO:0016101~diterpenoid metabolic process	17	0.167241	0.072169	ALDH8A1, SCPEP1, RARRES2, RBP1, CRABP2, ADH5, DHRS9, CYP26A1, ADH7, ALDH1A2, DHRS3, LRAT, CYP26C1, ADH4, ALDH1A3, BCO2, RETSAT
	GO:0009156~ribonucleoside monophosphate biosynthetic process	17	0.167241	0.072169	ADSS, GMPS, ADA, PFAS, PPAT, GART, AMPD1, UMPS, ATIC, DHODH, ADSL, DPYD, PRPS1L1, PAICS, IMPDH1, PRPS2, IMPDH2
	GO:0042058~regulation of epidermal growth factor receptor signaling pathway	17	0.167241	0.072169	SNX6, PTPRF, AFAP1L2, PDE6G, APLP2, ZGPAT, NCK2, CBLC, PSEN1, NUP62, EREG, EPGN, SOS1, TGFA, ADAM17, SHC1, EGF
	GO:0030522~intracellular receptor-mediated signaling pathway	47	0.462371	0.0723244	DCBLD2, CYP24A1, RBM4, PML, FHL2, EGLN2, MED24, CALR, DAXX, CTNNB1, NR1H2, CCNE1, ALDH1A2, VDR, RARA, KDM3A, NOS2, AR, RARG, SP100, RAN, SLA2, ESR1, MED12, CYP26A1, ARID1A, MED14, ESR2, MED13, BRCA1, PPARGC1B, MED30, NCOA2, YWHAH, NCOA3, RNF4, NEDD4, MED17, UBR5, THRAP3, NCOA6, PIAS2, TGFB1I1, DDX54, RBM14, CARM1, PMEPA1, MED1
	GO:0048535~lymph node development	9	0.0885391	0.0727265	TNFRSF11A, CXCR5, IKZF1, CXCL13, IL7R, LTB, LTA, TGFB1, NKX2-3
	GO:0033138~positive regulation of peptidyl-serine phosphorylation	9	0.0885391	0.0727265	OSM, LIF, CAV1, IL6, BCL2, IFNG, TGFB1, IL11, AXIN1
	GO:0042355~L-fucose catabolic process	9	0.0885391	0.0727265	FUT9, FUT8, FUT7, FUT6, FUT5, FUT10, FUT3, FUT4, FUT2
	GO:0050673~epithelial cell proliferation	9	0.0885391	0.0727265	BMP4, HNF1B, PSEN1, FOXN1, ALMS1, FGF10, KIT, COL8A1, COL8A2
	GO:0050829~defense response to Gram-negative bacterium	9	0.0885391	0.0727265	AZU1, SLC11A1, IL6, S100A7, CAMP, TLR4, NOS2, IL6R, LBP
	GO:0019317~fucose catabolic process	9	0.0885391	0.0727265	FUT9, FUT8, FUT7, FUT6, FUT5, FUT10, FUT3, FUT4, FUT2
	GO:0032872~regulation of stress-activated MAPK cascade	9	0.0885391	0.0727265	NOD2, NOD1, CARD9, SEMA4C, IL1B, RIPK2, TLR4, PRDX1, TGFB2
	GO:0043403~skeletal muscle regeneration	9	0.0885391	0.0727265	MYF6, GPX1, PAX7, SOX15, IGF1, ENO3, PLAU, LUZP6, PLAUR
	GO:0070227~lymphocyte apoptosis	9	0.0885391	0.0727265	TRAF3IP2, SIVA1, AKT1, BAK1, IL2RA, BAX, FAS, MYC, BCL2L11
	GO:0051085~chaperone mediated protein folding requiring cofactor	9	0.0885391	0.0727265	TOR2A, TOR3A, TOR1B, ERO1L, DNAJB1, C9ORF167, HLA-DMA, CD74, HSPA8
	GO:0045622~regulation of T-helper cell differentiation	9	0.0885391	0.0727265	CD86, CD80, IL27, HLX, IL4R, RARA, BCL6, IRF4, RC3H1
	GO:0031346~positive regulation of cell projection organization	31	0.304968	0.07432	TNFRSF12A, TGFB3, RHOQ, KIT, ACTR3, CDC42, ZFP91, CDC42EP2, CDC42EP1, ROBO1, RAC1, NUMB, RHOA, RALA, ROBO2, CDC42EP4, ARHGDIA, CDC42EP5, ZFP91-CNTF, ARHGEF1, PTPRF, LIMK1, PLXNB2, ITGA2, SMAD1, NTN1, SLIT2, NUMBL, PRKCQ, SEMA4D, MTOR, ARAP1
	GO:0051480~cytosolic calcium ion homeostasis	71	0.698475	0.0743452	GNA13, MCHR1, GNA15, JPH2, IL6ST, EDN2, F2RL1, EDN1, LPAR3, CD52, LPAR2, CXCR3, LPAR1, EDNRA, S1PR3, SAA2, SAA1, CXCR4, S1PR4, GALR2, TRPV4, IL1B, XCR1, JPH1, KNG1, CLN3, AVP, PTGER3, C5AR1, PMCH, RXFP3, CCR9, CCR8, CD38, PROK2, CCR7, CCR6, CCR5, ADM, CCR4, CCR3, LCK, CCR2, RYR1, RYR2, CALCR, CAV3, C3AR1, CAV1, DRD1, CYSLTR1, OXT, CCR1, FKBP1A, BDKRB1, BDKRB2, CCL28, P2RY4, TGM2, PTPRC, OPRL1, FZ…
	GO:0042476~odontogenesis	35	0.344319	0.0749091	ODAM, AMTN, ERBB3, TUFT1, CSF1, TGFB3, TP63, GLI2, GLI3, TGFB1, SHH, TGFB2, CTNNB1, DSPP, SOSTDC1, LAMB1, LHX8, TRAF6, EDARADD, BMP4, LEF1, EDAR, BCL2L11, DLX2, SMO, DLX1, SDC1, ITGA6, LAMA5, BAX, COL1A2, PDGFRA, FOXC1, COL1A1, BMP7
	GO:0040029~regulation of gene expression, epigenetic	48	0.472209	0.0765207	EIF2C2, RBM3, MAEL, CTCF, GPX1, DGCR8, CLP1, SMARCD1, PIWIL2, MLL4, KCNQ1, ATF7IP, ARID1A, ARID1B, HMGA1, TARBP2, CELF1, EIF2C3, SMARCA4, EIF2C4, RAG1AP1, HSD3B7, CTCFL, HAT1, LIN28A, LIN28B, SRRT, MOV10, TRDMT1, PRKRA, DNMT3L, GATAD2A, DNMT3B, HELLS, TDRD1, DNMT3A, CREBZF, ZFP57, TRIM27, SMAD3, SIRT6, SMAD2, IGF2, SIRT7, SMAD1, SIRT2, BRCA1, HDAC2, DNMT1
	GO:0055080~cation homeostasis	163	1.60354	0.0766067	GNA13, SLC9A9, GNA15, SLC9A7, SLC9A5, IL6ST, SLC9A4, EDN2, SLC9A2, EDN1, F2RL1, LPAR3, CD52, LPAR2, LPAR1, CXCL12, TGFB1, BAK1, S1PR3, APOE, S1PR4, GALR2, IL1B, CHRNA7, FTL, C5AR1, TTC7A, PMCH, PIK3CB, MFI2, CCR9, CCR8, CD38, CCR7, CCR6, CCR5, RHCG, CCR4, ATP2C1, CCR3, RYR3, CCR2, RYR1, RYR2, STC1, CCL1, CAV3, C3AR1, CAV1, DRD1, CCL3, CCL2, CYSLTR1, DRD3, DRD5, HFE, BDKRB1, PPT1, BDKRB2, CALR, CC…
	GO:0045934~negative regulation of nucleobase, nucleoside, nucleotide and nucleic acid metabolic process	285	2.80374	0.0778404	CDX2, EDN1, ZNF639, REST, CTNNB1, ZGPAT, SIN3B, HTR1B, CSDAP1, WWP1, FOXF2, RARB, SUPT5H, BCL7A, TWIST2, TWIST1, PTPRK, GTPBP4, RARG, RCOR2, NODAL, RAD9A, PTPRU, HES1, ZNF238, IFNB1, PRDM6, HES2, ZGLP1, TGIF1, RPS13, PRDM1, SUDS3, ENPP7, TFCP2L1, CALR, VPS72, NR1H2, TCF21, HEXIM1, CDA, NKX2-1, TCF4, NKX2-5, DNMT3B, HNRNPAB, DMBX1, MDFI, DNMT3A, IKZF1, PHB, KLF10, KLF11, S100A11, SMAD3, SKI, SMAD2…
	GO:0045637~regulation of myeloid cell differentiation	44	0.432858	0.0782678	MITF, SPI1, ZNF675, TLR3, TLR4, C1QC, CTNNB1, FAS, ACIN1, FOXO3B, ZFP36, LDB1, PURB, INHBA, NME2, HIF1A, NME1, JUN, SCIN, THOC5, HIST1H4L, TNF, HMGB3, HIST1H4K, CSF1, TFE3, NFKBIA, KITLG, PF4, CCL5, PRDM16, ARNT, LIF, HIST1H4A, HIST1H4F, HIST1H4C, INPP5D, RUNX1, HIST1H4J, HIST1H4H, ESRRA, IKZF1, MAFB, KLF10, ADIPOQ, LEP, TNFSF11, NME1-NME2, ETS1, MAPK14, RBM15, TOB2
	GO:0032989~cellular component morphogenesis	223	2.1938	0.0783925	S100A4, ALS2, NOG, S100A6, SHH, CTNNB1, ACTG1, BAK1, CDH23, OPA1, CD3G, CRYAA, PDPN, EFNB1, NODAL, VANGL2, EOMES, LIFR, MYH9, TBR1, MARK2, HES1, KRT19, FOXG1, EFNA5, LAMC1, PMP22, CCDC99, ERBB3, TFCP2L1, ERBB2, EPHB3, EPHB1, SCRIB, EPHB2, ARX, ALCAM, LAMB2, MACF1, PVRL1, LHX2, RAC1, LHX4, NKX2-1, LAMB1, HNRNPAB, COL18A1, KLF7, MAP2K1, PCNT, ALMS1, NDC80, HGF, GAS1, GAS7, DVL1, EPHA4, SEMA6A, LAMA…
	GO:0031579~membrane raft organization	7	0.0688637	0.0789732	CAV3, CAV2, CAV1, DOCK2, CD2, PPT1, MAL
	GO:0015858~nucleoside transport	7	0.0688637	0.0789732	SLC29A1, SLC29A3, SLC29A2, SLC35B2, SLC28A2, SP9, SLC28A1, SLC28A3
	GO:0060558~regulation of calcidiol 1-monooxygenase activity	7	0.0688637	0.0789732	VDR, CYP27B1, TNF, IFNG, IL1B, NFKB1, GFI1
	GO:0043304~regulation of mast cell degranulation	7	0.0688637	0.0789732	FCER1A, UNC13D, ADORA2B, HMOX1, STXBP2, MS4A2, SYK
	GO:0032722~positive regulation of chemokine production	7	0.0688637	0.0789732	IL6, HIF1A, TNF, ADORA2B, ADAM17, RIPK2, IL6R
	GO:0070229~negative regulation of lymphocyte apoptosis	7	0.0688637	0.0789732	BCL10, RAG1, BCL6, IDO1, PTCRA, ADA, IL2
	GO:0045080~positive regulation of chemokine biosynthetic process	7	0.0688637	0.0789732	AZU1, TNF, HMOX1, TICAM1, IFNG, TLR3, IL1B
	GO:0045084~positive regulation of interleukin-12 biosynthetic process	7	0.0688637	0.0789732	REL, RELA, IFNG, IRF1, TLR4, TRAF6, LTB
	GO:0048103~somatic stem cell division	7	0.0688637	0.0789732	HOXB4, NOTCH1, CDKN2A, WNT3A, KIT, ASPM, TGFB2
	GO:0032689~negative regulation of interferon-gamma production	7	0.0688637	0.0789732	NOD2, GIMAP5, IL20RB, RARA, FOXP3, SCGB1A1, GIMAP1
	GO:0032743~positive regulation of interleukin-2 production	7	0.0688637	0.0789732	MAP3K7, CD83, TRAF2, RIPK2, MALT1, TRAF6, SASH3
	GO:0032494~response to peptidoglycan	7	0.0688637	0.0789732	IRAK3, NOD2, IL6, CARD9, MAPK14, NFKBIA, RIPK2
	GO:0032733~positive regulation of interleukin-10 production	7	0.0688637	0.0789732	TIGIT, CD83, IL20RB, FCER1G, HSPD1, IL21, SASH3
	GO:0045059~positive thymic T cell selection	7	0.0688637	0.0789732	PTPRC, DOCK2, CD3D, ZAP70, ITPKB, HLA-DMA, CD74
	GO:0022404~molting cycle process	28	0.275455	0.0795603	PPARD, FGF7, PTGS2, TRPV1, TP63, MREG, SPINK5, SHH, TGFB2, AKT1, FOXQ1, BARX2, KRT27, BCL2, TGM3, RUNX3, ERCC2, NSDHL, EDARADD, RELA, AARS, EDAR, SNAI1, NOTCH1, PSEN1, LAMA5, HOXC13, FOXE1
	GO:0022405~hair cycle process	28	0.275455	0.0795603	PPARD, FGF7, PTGS2, TRPV1, TP63, MREG, SPINK5, SHH, TGFB2, AKT1, FOXQ1, BARX2, KRT27, BCL2, TGM3, RUNX3, ERCC2, NSDHL, EDARADD, RELA, AARS, EDAR, SNAI1, NOTCH1, PSEN1, LAMA5, HOXC13, FOXE1
	GO:0001649~osteoblast differentiation	28	0.275455	0.0795603	CYP24A1, ACHE, NOG, FHL2, ZNRD1, GLI2, SHH, CBFB, GLI1, MEN1, HOXA2, GPNMB, RUNX2, SPP1, BMP4, SATB2, SMAD3, IGF1, IGF2, SMAD1, WWTR1, PTHLH, SMO, SP7, COL1A1, CHRD, BMP6, IGFBP5
	GO:0001942~hair follicle development	28	0.275455	0.0795603	PPARD, FGF7, PTGS2, TRPV1, TP63, MREG, SPINK5, SHH, TGFB2, AKT1, FOXQ1, BARX2, KRT27, BCL2, TGM3, RUNX3, ERCC2, NSDHL, EDARADD, RELA, AARS, EDAR, SNAI1, NOTCH1, PSEN1, LAMA5, HOXC13, FOXE1
	GO:0043583~ear development	58	0.570585	0.0796006	NOG, HMX2, USH1G, WNT3A, MYO7A, EDN1, TGFB3, PRRX1, FGF10, PRRX2, PAX2, ZIC1, TGFB1, WNT1, SPRY2, KCNQ4, ATOH1, CHRNA9, POU4F3, COL11A1, MYC, CDH23, MYO6, GSC, OTX1, DLL1, SIX4, FGF20, BCL2L11, PTPRQ, HES1, DDR1, EYA1, CLIC5, FOXG1, PDGFRA, HMX3, SHROOM2, SOX2, HOXA1, HOXA2, BCL2, PRKRA, NKX3-2, GBX2, GFI1, OTOP1, DFNA5, MAFB, GAS1, GJB6, FZD6, CDKN1B, DLX6, ITGA8, DLX5, CHRNA10, FOXI1
	GO:0051253~negative regulation of RNA metabolic process	204	2.00689	0.0797604	CDX2, ZNF639, REST, CTNNB1, ZGPAT, SIN3B, CSDAP1, FOXF2, RARB, SUPT5H, TWIST2, TWIST1, RARG, NODAL, HES1, ZNF238, ZGLP1, TGIF1, RPS13, PRDM1, TFCP2L1, CALR, VPS72, TCF21, HEXIM1, NKX2-1, TCF4, DNMT3B, NKX2-5, HNRNPAB, MDFI, DMBX1, DNMT3A, IKZF1, KLF10, KLF11, SMAD3, SMAD2, SKI, DLX2, DLX1, TRPS1, RNF2, MLX, BCL6B, ENG, NCOR2, KLF4, ZBTB32, PPARD, HELT, PPARG, TBX20, SPI1, TP63, ZNF675, NFKB1, GLI…
	GO:0009408~response to heat	36	0.354156	0.0805411	MICB, MICA, CCL2, GCLC, C20ORF54, TRPV1, TRPV2, CLPB, ST8SIA1, RPS6KB1, CETN1, CRNN, AKT1, CASP6, HSF1, TFEC, BCL2, IL1B, NOS3, THBS1, EIF2B2, MYOF, EIF2B3, EIF2B4, EIF2B5, DHX9, CRYAA, LYN, SOCS3, EIF2B1, OSM, PRKCQ, PLA2G4A, HDAC2, HSPB8, SCARA5
	GO:0045638~negative regulation of myeloid cell differentiation	21	0.206591	0.0806539	HIST1H4L, HIST1H4K, HMGB3, NFKBIA, ZNF675, TLR3, PF4, TLR4, PRDM16, C1QC, CTNNB1, HIST1H4A, HIST1H4F, HIST1H4C, INPP5D, RUNX1, HIST1H4J, HIST1H4H, ZFP36, MAFB, LDB1, ADIPOQ, INHBA, NME2, NME1-NME2, NME1, THOC5, RBM15, TOB2
	GO:0050729~positive regulation of inflammatory response	21	0.206591	0.0806539	FCER1A, IL6, ADORA2B, OSMR, C3, IL6ST, ITGA2, TLR4, IDO1, CX3CL1, CCL5, EDNRA, OSM, TNFRSF1A, PLA2G4A, PLA2G2A, TGM2, NLRP12, FABP4, FCER1G, LBP
	GO:0032388~positive regulation of intracellular transport	21	0.206591	0.0806539	NCBP2, BMP4, TNF, TGFB3, SMAD3, TNFSF14, CDH1, EDAR, GLI3, TGFB1, FLNA, SHH, SMO, PRKCQ, NEDD4, GSK3B, RHOA, NLRP12, IL1B, TRIP6, CD27
	GO:0051170~nuclear import	54	0.531235	0.0823278	XPO1, HTATIP2, XPO6, TGFB3, FGF10, GLI3, TGFB1, TGFB2, AKT1, IFNG, ABRA, TPR, PRL, KPNB1, RAN, SNUPN, SIX3, TP53, IPO9, IPO7, JUN, NUP205, IPO4, IPO5, KPNA7, KPNA4, KPNA3, KPNA2, KPNA1, DRD1, NUP98, TNF, PML, NFKBIA, POLA2, SLC11A1, GCKR, CSE1L, BCL3, BCL6, FYB, RANBP17, IPO13, IPO11, HNRNPA1, CBLB, PPIH, RPL23, PRICKLE1, TRPS1, PTTG1IP, NOP58, NUTF2, LOC728643, F2R
	GO:0006937~regulation of muscle contraction	45	0.442696	0.0828926	CAV3, CAV1, ADORA2B, PTGS2, MYL2, TNNC2, MYL3, TNNC1, OXT, EDN2, MYBPC3, PTGS1, EDN1, ADRBK1, SDC4, SRF, TPM1, ADA, TPM3, MYL9, ANXA6, MYBPH, CNN1, CALCRL, NKX2-5, NMU, MAP2K1, SPHK1, ITGA2, MYLK2, ATP1A1, TNNI1, TNNT3, PROK2, P2RX4, TNNT1, P2RX1, CHRM3, CHRM2, ATP2A1, CACNA1G, TBXA2R, CHRNB4, RYR2, F2R
	GO:0050000~chromosome localization	12	0.118052	0.0832518	NDE1, CCDC99, SEH1L, DLGAP5, KIF18A, CENPF, RRS1, BIRC5, CENPE, CDCA5, ZW10, PINX1
	GO:0051303~establishment of chromosome localization	12	0.118052	0.0832518	NDE1, CCDC99, SEH1L, DLGAP5, KIF18A, CENPF, RRS1, BIRC5, CENPE, CDCA5, ZW10, PINX1
	GO:0007176~regulation of epidermal growth factor receptor activity	12	0.118052	0.0832518	CBLC, ZGPAT, NCK2, PSEN1, EREG, SNX6, EPGN, ADAM17, TGFA, SHC1, EGF, APLP2
	GO:0006957~complement activation, alternative pathway	12	0.118052	0.0832518	CFP, C8B, C7, C9, C4A, C3, CFB, CFH, C2, CFHR5, CFD, VSIG4
	GO:0002687~positive regulation of leukocyte migration	12	0.118052	0.0832518	ICAM1, IL6, ADAM10, EDN2, VEGFA, F2RL1, ADAM17, ITGA2, BDKRB1, IL6R, THBS1, CXCL12
	GO:0002702~positive regulation of production of molecular mediator of immune response	12	0.118052	0.0832518	MAP3K7, TRAF2, BCL10, CD37, GIMAP5, FCER1G, MALT1, TRAF6, IL21, IL13RA1, SASH3, GIMAP1
	GO:0014003~oligodendrocyte development	12	0.118052	0.0832518	ZNF488, LYN, GSN, SOX11, EIF2B2, EIF2B3, EIF2B1, NKX2-2, SHH, EIF2B4, EIF2B5, ERCC2
	GO:0002711~positive regulation of T cell mediated immunity	12	0.118052	0.0832518	MAP3K7, TRAF2, PTPRC, P2RX7, TAP2, IL12A, IL1B, MALT1, HSPD1, TRAF6, SASH3, B2M
	GO:0009161~ribonucleoside monophosphate metabolic process	18	0.177078	0.083855	ADSS, GMPS, ADA, PFAS, PPAT, GART, AMPD1, UMPS, ATIC, DHODH, ADSL, DPYD, PRPS1L1, PAICS, IMPDH1, NT5E, PRPS2, IMPDH2
	GO:0032273~positive regulation of protein polymerization	18	0.177078	0.083855	CAV3, CAV2, CAV1, PSRC1, ASZ1, ARF6, RICTOR, WNT2, ACTR3, NCK2, CDC42EP2, CDKN1B, ARPC2, MAP3K1, NCK1, RAC1, MTOR, CDC42EP5
	GO:0048730~epidermis morphogenesis	18	0.177078	0.083855	FGF7, TP63, SNAI1, SHH, TGFB2, FOXQ1, NOTCH1, KRT27, BCL2, COL1A2, FOXE1, TGM3, COL1A1, WNT7A, KLK14, RUNX3, KLF4, SMARCA4
	GO:0042063~gliogenesis	41	0.403345	0.0847595	ZNF488, FGF5, DRD1, ERBB3, ERBB2, C1S, NR2E1, SHH, TGFB2, CTNNB1, AZU1, ZFP91, GSN, CDKN2C, NKX2-1, POU3F2, POU3F1, OLIG2, EIF2B2, EIF2B3, EIF2B4, NKX2-2, EIF2B5, ERCC2, ZFP91-CNTF, EGFR, EGR2, LYN, SOX11, IGF1, MMP14, EIF2B1, SLIT2, NKX6-1, NOTCH1, GCM1, NAB2, PDGFRA, PHGDH, VCAN, NEUROD4, SMARCA4
	GO:0033043~regulation of organelle organization	125	1.22971	0.0848665	XPO1, CEP76, BTC, CAPZA1, EDN1, PKMYT1, TTK, CXCL12, CTNNB1, WNT2, IL1B, TLK2, IL1A, ROCK2, TMSB10, ESPL1, ARPC1A, ARPC1B, MAD2L1, AKAP5, MAD2L2, ADD2, NEK6, MAP6D1, CAV3, CAV2, CAV1, HOXA13, DRD3, NEK2, ELN, ASZ1, ARF6, ARPC5, RCC1, CAPZB, CDC42EP2, ARPC3, MACF1, ARPC2, RAC1, NPM1, HECTD3, SKA3, CLASP1, SKA1, EGF, TMSL3, DNMT3B, CDC42EP5, SPTBN5, PIF1, SMAD3, MYO1F, FOXP3, BRCA1, PLA2G4A, PLK4, …
	GO:0043506~regulation of JUN kinase activity	25	0.245942	0.0849515	MDFI, FCER1A, DBNL, ZAK, KIAA1804, EDN1, BIRC7, MAP4K1, PKN1, ZEB2, TLR6, DAXX, TP73, MAP3K6, MAP4K5, MAP3K2, MDFIC, RIPK1, MAP3K1, GAB1, IL1B, PAK1, SYK, MAP3K11, CBS
	GO:0032651~regulation of interleukin-1 beta production	15	0.147565	0.0853695	AZU1, S1PR3, P2RX7, NOD2, PANX1, IFNG, PYCARD, NLRP12, SMAD3, TRIM16, CASP1, PYDC1, NLRP3, NLRP2, F2R
	GO:0043254~regulation of protein complex assembly	55	0.541072	0.0862544	CAPZA1, LATS1, VILL, WNT2, ACTR3, CDC42, EIF4EBP1, TMSB15A, GSN, TMSB15B, MDN1, ATF7IP, TMSB10, AHR, ARPC1A, NCK2, ARPC1B, ARPC5L, NCK1, SCIN, CAND1, MAPRE1, ADD2, CAV3, PRKCZ, CAV2, TRIOBP, CAV1, ELN, ASZ1, HCFC1, ARF6, RDX, ARPC5, SRF, CAPZB, CDC42EP2, ARPC3, ARPC2, MAP3K1, RAC1, TMSL3, NKX2-5, CDC42EP5, PLEK, SPTBN5, SMAD6, PSRC1, RICTOR, CORO1A, CDKN1B, GSK3B, CAPG, MTOR, FAF1, SPTA1
	GO:0042306~regulation of protein import into nucleus	29	0.285293	0.0867445	TNF, NFKBIE, NFKBIB, TGFB3, NFKBIA, TNFSF14, CDH1, PRDX1, GLI3, IL10, TGFB1, SHH, RHOA, BCL3, CD27, MDFI, BMP4, SMAD3, EDAR, TACC3, NLRP3, PKIA, FLNA, SMO, NFKBIL2, PRKCQ, NLRP12, FAF1, TRIP6
	GO:0030003~cellular cation homeostasis	145	1.42646	0.0880076	GNA13, GNA15, IL6ST, EDN2, F2RL1, EDN1, LPAR3, LPAR2, CD52, LPAR1, CXCL12, TGFB1, BAK1, S1PR3, APOE, S1PR4, GALR2, IL1B, CHRNA7, FTL, C5AR1, TTC7A, PMCH, PIK3CB, MFI2, CCR9, CCR8, CD38, CCR7, CCR6, CCR5, CCR4, ATP2C1, CCR3, RYR3, CCR2, RYR1, RYR2, STC1, CCL1, CAV3, C3AR1, DRD1, CCL3, CAV1, CCL2, CYSLTR1, DRD3, DRD5, HFE, PPT1, BDKRB1, BDKRB2, CALR, CCL5, FTH1, CCL7, SLC11A1, VDR, P2RY4, MAFG, IRE…
	GO:0006417~regulation of translation	81	0.796852	0.0882798	NCBP2, NCBP1, EIF2C2, METAP1, EIF5B, EIF5A, EIF2A, LUZP6, YBX2, EIF4EBP3, AKT1, EIF4EBP1, EIF4EBP2, ANG, RBM8A, TRMT6, PIWIL1, PIWIL2, QKI, PIWIL3, FAM129A, EIF2B2, EIF2B3, SAMD4A, EIF2B4, EIF2B5, ACO1, MAGOH, BARHL2, CDK4, RPS4X, BOLL, EIF4G1, EIF4G2, NCK2, TARBP2, EIF4A3, TRNAU1AP, PA2G4, EIF2AK1, EIF5AL1, NCK1, EIF2S1, EEFSEC, PPP1R15B, EIF2AK3, PPP1R15A, EIF2C3, EIF2C4, GATC, TNF, HSD3B7, PML…
	GO:0009266~response to temperature stimulus	51	0.501722	0.0892625	MICB, MICA, C20ORF54, LXN, TRPV1, TRPV2, CLPB, RBM3, IL18, FGF16, PPARG, TRPV3, RPS6KB1, AKT1, CASP6, HSF1, CSDAP1, ACOT11, IL1B, NOS3, EIF2B2, EIF2B3, EIF2B4, EIF2B5, TRPM8, CRYAA, LYN, PMCH, SOCS3, TRPA1, CSDA, OSM, PRKCQ, ADRB1, ADM, HSPB8, CCL2, GCLC, ST8SIA1, CETN1, CRNN, ADRB3, BCL2, TFEC, ERO1L, THBS1, MYOF, DHX9, EIF2B1, PLA2G4A, HDAC2, SCARA5
	GO:0000245~spliceosome assembly	22	0.216429	0.0903354	SF1, SFRS13A, SNRPD1, SNRPD2, MBNL1, SFRS1, SF3A2, SF3A1, LOC100130932, PRPF6, SMNDC1, SF3A3, DDX23, SFRS8, SFRS9, SNRNP200, USP39, CELF1, SFRS2IP, SIP1, GEMIN6, SNRPE, SNRPG
	GO:0002009~morphogenesis of an epithelium	61	0.600098	0.0905406	CRYGS, PGF, TP63, ZEB2, PDX1, PAX3, GLI2, PAX2, GLI3, SHH, CTNNB1, HOXD11, ZIC2, MAP3K7, GPC3, CASP8, IPMK, TWIST1, ALX1, BCL10, C2CD3, NODAL, VANGL2, VASP, VEGFC, EYA1, CA9, TIMELESS, CFL1, TGIF1, TFAP2A, TGFB1I1, FRAS1, SHROOM3, HOXA11, PTK7, HOXB13, GREM1, SCRIB, T, TCF21, ALDH1A2, PFN1, RGMA, HOXA5, ALDH1A3, BCL2, TRAF6, NKX2-3, BMP4, DVL2, TBX5, TBX4, CELSR1, FZD6, LAMA1, HOXB4, NOTCH2, FREM…
	GO:0008033~tRNA processing	47	0.462371	0.0922003	RPP38, ELAC2, PUS1, PUSL1, LSM6, TRMT2B, PUS10, RG9MTD1, TRMT1, FDXACB1, PUS7, ADAT1, TRDMT1, CLP1, TRMT6, ADAT3, METTL1, QTRTD1, CTU2, ADAT2, THG1L, RPP30, KIAA0391, CDK5RAP1, DUS1L, NSUN2, TSEN15, DUS3L, RPP25, MOCS3, TSEN54, GTPBP3, RPP21, AARS, SSB, TRMT61A, FBL, CCDC76, C4ORF23, WDR4, POP1, POP4, TRUB2, RPP40, DUS2L, POP7, TRIT1
	GO:0045892~negative regulation of transcription, DNA-dependent	200	1.96754	0.0925509	CDX2, ZNF639, REST, CTNNB1, ZGPAT, SIN3B, CSDAP1, FOXF2, RARB, SUPT5H, TWIST2, TWIST1, RARG, NODAL, HES1, ZNF238, ZGLP1, TGIF1, PRDM1, TFCP2L1, CALR, VPS72, TCF21, HEXIM1, NKX2-1, TCF4, DNMT3B, NKX2-5, HNRNPAB, MDFI, DMBX1, DNMT3A, IKZF1, KLF10, KLF11, SMAD3, SMAD2, SKI, DLX2, DLX1, TRPS1, RNF2, MLX, BCL6B, ENG, NCOR2, KLF4, ZBTB32, PPARD, HELT, PPARG, TBX20, SPI1, TP63, ZNF675, NFKB1, GLI2, DAXX…
	GO:0010001~glial cell differentiation	34	0.334481	0.0933108	ZNF488, FGF5, DRD1, ERBB3, ERBB2, C1S, SHH, CTNNB1, ZFP91, GSN, CDKN2C, NKX2-1, POU3F2, POU3F1, OLIG2, EIF2B2, EIF2B3, NKX2-2, EIF2B4, EIF2B5, ERCC2, ZFP91-CNTF, EGFR, EGR2, LYN, SOX11, IGF1, EIF2B1, NKX6-1, NOTCH1, GCM1, NAB2, PHGDH, NEUROD4, SMARCA4
	GO:0033157~regulation of intracellular protein transport	34	0.334481	0.0933108	TNF, NFKBIE, NFKBIB, TGFB3, NFKBIA, TNFSF14, CDH1, GLI3, PRDX1, TGFB1, SHH, IL10, UHMK1, RHOA, IL1B, BCL3, CD27, MDFI, BMP4, SMAD3, EDAR, TACC3, NLRP3, PKIA, FLNA, SMO, NFKBIL2, PRKCQ, GSK3B, NLRP12, FAF1, TRIP6, LCP1, BARD1
	GO:0046777~protein amino acid autophosphorylation	52	0.511559	0.0935455	CAD, CAMKK2, WNT2, AKT1, CSNK2A1, PAK2, CDK12, PAK1, SYK, EGFR, IRAK1, MYO3A, TRPM7, CSNK1G2, KIAA1804, PIM1, STK4, EIF2AK1, EIF2S1, RIPK1, PDGFRA, PDGFRB, MAPK7, EIF2AK2, LRRK2, EIF2AK3, MAP3K13, MAP3K11, CAV2, NEK2, CAMK2G, ERBB2, ASZ1, KIT, UHMK1, IGF1R, PTK2, VRK1, VRK2, MAP3K3, MAP3K1, ZAP70, YES1, CAMK2A, FLT3, MET, TRIM28, SMG1, TRIM24, CSNK2A1P, MAPK15, MTOR, GRK1
	GO:0048660~regulation of smooth muscle cell proliferation	30	0.29513	0.0939193	TNF, PTGS2, EDN1, RPS6KB1, COMT, ANG, IFNG, TGM2, NOS3, CALCRL, FKBPL, EGFR, IL6, TGFBR2, NOX1, ELANE, SF1, ITGA2, IGF1, IL6R, STAT1, AGER, EREG, JUN, VEGFA, IL12A, HBEGF, IL12B, KLF4, IGFBP5
	GO:0060284~regulation of cell development	118	1.16085	0.0951426	XRCC5, XRCC4, PLXNA3, NOG, XRCC2, EFNA1, EDN1, XRCC6, TGFB3, REST, NR2E1, TTL, TGFB1, SHH, HOXD11, TGFB2, ZFP91, ATOH1, ROBO1, APOE, S1PR5, ROBO2, ASPM, RPS27A, LBX1, PTPRF, RELA, PLXNB2, BARHL2, DLL1, VAX1, NUMBL, THY1, HES1, VEGFC, SERPINF1, HOXD3, FOXG1, TGIF1, TGIF2, TGFB1I1, DBN1, UBA52, CAV3, DRD3, TNFRSF12A, HOXA11, SOX2, CALR, TIMP2, EPHB2, MUSK, PTK2, HOXA2, NUMB, AGRN, MBNL3, DNMT3B, NK…
	GO:0042098~T cell proliferation	19	0.186916	0.0954037	PTPRC, ZBTB32, CRTAM, ELF4, TP53, TNFSF14, MALT1, FKBP1A, TNFRSF4, CXCL12, ITGAM, SLC11A1, DOCK2, CD86, P2RX7, IL23A, CXCR4, BAX, RIPK2
	GO:0033077~T cell differentiation in the thymus	19	0.186916	0.0954037	XRCC4, PTPRC, CD3D, CD3E, RAG1, TP53, PRKDC, ITPKB, HLA-DMA, CD74, CTNNB1, CARD11, DOCK2, JMJD6, BCL2, ZAP70, ADAM17, FAS, SPN
	GO:0022415~viral reproductive process	39	0.383669	0.0975282	XRCC5, XRCC4, CCL2, DERL1, XRCC6, HCFC1, DEK, BANF1, CCL4, TGFB1, PVRL1, CXCR4, WWP2, SMARCB1, WWP1, CXCR6, CD4, SUPT5H, PCSK5, ICAM1, SMAD3, CCL4L2, USF1, HMGA1, CLEC4M, CCR5, NEDD4, PPIA, IRF7, CD209, CD81, THOC6, ACE2, THOC4, THOC5, THOC2, THOC3, THOC1, BAT1
	GO:0006275~regulation of DNA replication	39	0.383669	0.0975282	CSF2, ENPP7, NBN, BLM, TIPIN, TGFB3, KITLG, CALR, GLI2, TGFB1, CDT1, GLI1, IGF1R, CDC45, STRA8, PDGFC, SHC1, TINF2, EPO, CDC6, GTPBP4, GMNN, S100A11, TP53, IGF1, TTF1, BRCA2, IGF2, RAD9A, ATR, CDK2, DNA2, EREG, JUN, MAPK15, PDGFRA, PCNA, ID3, AREG
	GO:0006906~vesicle fusion	10	0.0983768	0.0977855	STX6, CAV2, CORO1A, P2RX7, RAB8A, GNAI3, VAV3, VAMP7, MYO7A, LRMP
	GO:0002920~regulation of humoral immune response	10	0.0983768	0.0977855	PTPRC, NOD2, CD37, GIMAP5, MASP1, FOXJ1, FCER2, DEFB103B, SERPING1, GIMAP1
	GO:0042573~retinoic acid metabolic process	10	0.0983768	0.0977855	SCPEP1, ALDH8A1, ALDH1A2, CYP26C1, RBP1, ALDH1A3, CRABP2, DHRS9, CYP26A1, BCO2
	GO:0042354~L-fucose metabolic process	10	0.0983768	0.0977855	FUT9, FUT8, FUT7, FUT6, FUT5, FUT10, FUT3, FUT4, TSTA3, FUT2
	GO:0002675~positive regulation of acute inflammatory response	10	0.0983768	0.0977855	FCER1A, OSM, PLA2G4A, IL6, C3, OSMR, IL6ST, FCER1G, LBP, CCL5
	GO:0035050~embryonic heart tube development	10	0.0983768	0.0977855	HHEX, HAND1, NKX2-6, NODAL, TBX20, GATA4, FOXC1, GJA5, NKX2-5, MED1
	GO:0035196~gene silencing by miRNA, production of miRNAs	10	0.0983768	0.0977855	SRRT, TARBP2, EIF2C2, DGCR8, RBM3, SMAD3, SMAD2, SMAD1, LIN28A, LIN28B
	GO:0007431~salivary gland development	10	0.0983768	0.0977855	EGFR, LAMA5, TFCP2L1, TGFB3, NKX3-1, EDAR, BMP7, SHH, TGFB1, TGFB2
	GO:0050766~positive regulation of phagocytosis	10	0.0983768	0.0977855	AZU1, SLC11A1, SPACA3, C3, SFTPD, ITGA2, MFGE8, CLEC7A, CALR, PTX3
	GO:0007265~Ras protein signal transduction	63	0.619774	0.0979129	RHOJ, GNA13, WASF2, RFXANK, ARHGAP4, APOE, RHOA, RALB, RRAS, RALA, SHC1, RHOD, SHC3, RHOG, DHCR24, DBNL, RSU1, ARHGEF1, ROCK1, LIMK1, RREB1, G3BP1, ARHGAP29, DOK1, DOK2, CRKL, DOK3, RRAS2, CFL1, COL1A2, SDCBP, KSR1, GRAP2, GRAP, GRB2, MAPKAPK3, MYO9B, MAPKAPK2, ABCA1, SRC, KRAS, CDC42EP1, RASGRP3, RASGRP1, SOS1, PTH, RASGRP2, ADRA2A, CDC42EP4, ARHGDIA, CDC42EP5, ARHGDIB, CNKSR1, MAP2K1, YWHAB, RA…
	GO:0035136~forelimb morphogenesis	16	0.157403	0.0995372	HOXA13, TBX3, TBX5, CRABP2, GDF5, EN1, MECOM, HOXD10, CTNNB1, ALDH1A2, HOXA9, WNT9A, ALX4, ALX3, WNT7A, TWIST1
	GO:0006289~nucleotide-excision repair	35	0.344319	0.0996396	MMS19, RAD23B, RAD23A, XAB2, RPA3, RPA1, GTF2H2C, POLE2, SLK, ERCC3, ERCC4, FANCC, ERCC2, DDB1, LIG1, NEIL3, POLE, GTF2H4, TP53, GTF2H3, BRCA2, GTF2H1, POLD3, RFC5, PNKP, POLD4, RFC3, ATXN3, RFC4, RFC2, POLD1, POLD2, PCNA, DDB2, BTBD12
Class A: up vs. others (class A-E)	GO:0006119~oxidative phosphorylation	68	1.0086	6.36127e-14	ATP5D, UQCRC2, ATP6V0E1, UQCRC1, COX10, ATP6AP1, ATP5B, SNCA, NDUFAB1, NDUFAF1, NDUFS7, NDUFS5, UQCR10, UQCR11, NDUFS4, FXN, NDUFS8, ATP5L, ATP5O, NDUFS3, ATP6V0D1, ATP5I, ATP5H, NDUFS1, COX15, ATP5J, NDUFB10, NDUFC2, ATP6V1H, NDUFC1, NDUFA10, ATP6V1D, ATP6V1C1, ATP6V1A, DLD, ATP5C1, UQCRB, NDUFB3, NDUFB4, NDUFB5, NDUFB6, NDUFB7, NDUFB8, ATP5G2, ATP6V1B2, SDHAF2, NDUFB1, ATP6V0B, NDUFB2, ATP6V0C,…	4264	98	13528	2.2014	3.21514e-10	3.21514e-10	1.21203e-10
	GO:0007268~synaptic transmission	153	2.26936	1.27058e-12	SEPT5, SYT1, KCNC4, SLC6A1, SYT4, GABRB3, GRIK1, SYT5, GRIK2, GRIK4, SNCA, GRIK5, VIPR1, CTTNBP2, APP, GALR3, GRID2, CHRNA4, HTR1F, CHRNA3, GJD2, BAIAP3, KIF5A, GRIN2A, LRTOMT, BSN, PDYN, PCLO, CTNNA2, GABRR1, COLQ, HTR6, RAB14, ABAT, CARTPT, UNC13C, UNC13B, SCN1B, ADORA2A, DRD2, DRD4, CACNB2, PAH, CACNB4, GAD2, DMD, NOVA1, HAP1, GABRA2, GRIN1, GABRA5, LIN7B, LIN7C, KCNK3, NPY5R, VDAC1, PDE7B, NP…	4264	298	13528	1.62889	6.42131e-09	3.21065e-09	2.42064e-09
	GO:0006091~generation of precursor metabolites and energy	158	2.34352	3.10155e-12	ATP6AP1, SNCA, NDUFAB1, PGAM2, AQP7, PDHB, UQCR10, ERO1LB, UQCR11, PPP1R1A, SLC25A27, MDH1B, SUCLG2, SUCLG1, PPP1R3A, PPARGC1A, COX6C, DLD, ATP5C1, FDX1L, ATPIF1, SURF1, CROT, ACAA1, MDH1, PHKA2, ME3, ENPP1, TXN2, ALDOC, TMX4, PFKFB1, COX7C, ATP6V1B2, POMC, SDHAF2, ATP6V0B, PPP1R3E, ATP6V0C, THTPA, PPP1R3C, IDH1, C16ORF7, EPM2A, COX8A, BPGM, CRAT, CYB561, IDH3A, SLC25A12, NDUFV3, SLC25A14, GBE1, …	4264	313	13528	1.60151	1.56751e-08	5.22503e-09	5.90904e-09
	GO:0019226~transmission of nerve impulse	170	2.52151	2.59081e-11	SEPT5, SYT1, KCNC4, SLC6A1, SYT4, GABRB3, GRIK1, SYT5, GRIK2, SNCA, GRIK4, GRIK5, VIPR1, CTTNBP2, APP, S1PR1, GALR3, GRID2, CHRNA4, LGI4, HTR1F, CHRNA3, GJD2, BAIAP3, KIF5A, GRIN2A, LRTOMT, BSN, PDYN, PCLO, CTNNA2, GABRR1, COLQ, HTR6, RAB14, ABAT, CARTPT, UNC13C, UNC13B, SCN1B, ADORA2A, DRD2, DRD4, CACNB2, PAH, CACNB4, ACSBG1, KCNMB2, GAD2, DMD, GAL3ST1, HAP1, NOVA1, GABRA2, SPTBN4, GRIN1, GABRA5…	4264	350	13528	1.54098	1.30939e-07	3.27348e-08	4.93603e-08
	GO:0007156~homophilic cell adhesion	77	1.14209	2.96543e-10	PCDHA6, PCDHA7, PCDHA8, PCDHA9, PCDHA2, CADM1, CLSTN3, PCDHA3, PCDHA4, CLSTN1, PCDHA5, PCDHGA9, PCDHGA8, PCDHGA7, L1CAM, PCDHGA6, PCDHA1, PCDHGA5, PCDHGA4, PCDHGA3, PCDHGA2, PCDHGA1, CDH22, PCDHGB1, PCDHGA12, PCDHB9, RET, PCDHB7, PCDHGA11, PTPRM, PCDHB5, PCDH11Y, PCDHB6, PCDH11X, PCDHB3, PCDHB4, CDHR2, PCDHGB7, PCDHB1, CDHR3, PCDHGB6, CDHR5, PTPRT, PCDH8, PCDHGB3, PCDHGB2, PCDHGB5, PCDHGB4, AMIGO…	4264	131	13528	1.86482	1.49873e-06	2.99746e-07	5.64977e-07
	GO:0045333~cellular respiration	60	0.889944	2.3603e-09	UQCRC2, UQCRC1, COX10, SNCA, NDUFAB1, NDUFAF1, PDHB, NDUFS7, NDUFS5, UQCR10, UQCR11, NDUFS4, FXN, NDUFS8, CAT, NDUFS3, SUCLA2, NDUFS1, COX15, MDH1B, NDUFB10, ALDH5A1, SUCLG2, SUCLG1, CYCS, COX4I2, NDUFC2, NDUFC1, NDUFA10, PPARGC1A, DLD, SURF1, MDH1, UQCRB, NDUFB3, NDUFB4, ME3, NDUFB5, NDUFB6, NDUFB7, NDUFB8, SDHAF2, NDUFB1, NDUFB2, IDH1, NDUFA5, NDUFA2, NDUFA3, NDUFA8, NDUFA9, NDUFA6, NDUFA7, NDU…	4264	97	13528	1.96244	1.19289e-05	1.98816e-06	4.49687e-06
	GO:0008104~protein localization	356	5.28033	8.88484e-09	RAB3GAP2, SEC31B, CHMP5, CHMP6, VPS54, CHMP7, VPS52, VPS53, TOMM20L, MXI1, VPS33B, VPS33A, RAB1A, HOOK1, CRY2, TRAK2, VPS13C, KIFAP3, WNK4, TRAK1, AAGAB, DYNC2H1, CEP290, VPS4A, RAB24, TLK1, VPS13A, RAB26, NUP35, RAB21, KIF13B, VPS45, GRIN2A, VTI1B, VPS41, OPTN, RAB18, COLQ, RAB19, F2, RAB17, RAB14, BIN3, RAB12, PALM, MTX2, CACNB1, CCDC91, CHCHD4, ARF5, RIMS2, RAB40B, RAB40A, ACD, STX12, GORASP1,…	4264	882	13528	1.28055	4.4903e-05	6.41484e-06	1.69275e-05
	GO:0015980~energy derivation by oxidation of organic compounds	79	1.17176	1.29691e-08	UQCRC2, UQCRC1, PHKB, COX10, LEPR, PRKAG2, SNCA, NDUFAB1, NDUFAF1, PDHB, NDUFS7, NDUFS5, UQCR10, UQCR11, NDUFS4, FXN, PPP1R1A, NDUFS8, CAT, NDUFS3, SUCLA2, NDUFS1, COX15, MDH1B, NDUFB10, ALDH5A1, SUCLG2, SUCLG1, CYCS, COX4I2, NDUFC2, NDUFC1, PPP1R3A, NDUFA10, PPARGC1A, ACADVL, G6PC, DLD, GNAS, SURF1, MDH1, UQCRB, NDUFB3, PHKA2, NDUFB4, NDUFB5, ME3, NDUFB6, NDUFB7, NDUFB8, SDHAF2, NDUFB1, NDUFB2, …	4264	144	13528	1.74053	6.55438e-05	8.1932e-06	2.47089e-05
	GO:0022900~electron transport chain	66	0.978938	1.46538e-08	UQCRC2, UQCRC1, COX10, SNCA, NDUFAB1, UQCRQ, NDUFAF1, NDUFS7, NDUFS5, UQCR10, ERO1LB, UQCR11, NDUFS4, NDUFS8, NDUFS3, NDUFS1, COX15, NDUFB11, NDUFB10, AIFM3, ALDH5A1, CYCS, NDUFC2, NDUFA13, NDUFC1, NDUFA10, PPARGC1A, NDUFA12, NDUFA11, DLD, FDX1L, STEAP2, UQCRB, ENOX1, NDUFB3, NDUFB4, NDUFB5, NDUFB6, NDUFB7, NDUFB8, TXN2, TMX4, SDHAF2, NDUFB1, NDUFB2, GLRX2, CYB561D2, CYB561D1, ETFDH, ETFB, NDUFA5…	4264	114	13528	1.83677	7.40578e-05	8.22891e-06	2.79186e-05
	GO:0022904~respiratory electron transport chain	43	0.637793	2.01211e-08	NDUFB3, NDUFB4, NDUFB5, NDUFB6, UQCRC1, NDUFB7, COX10, NDUFB8, SNCA, NDUFAB1, SDHAF2, NDUFAF1, NDUFB1, NDUFB2, NDUFS7, NDUFS5, UQCR10, NDUFS4, UQCR11, NDUFS8, NDUFS3, NDUFS1, COX15, NDUFA5, NDUFA2, NDUFA3, NDUFB10, NDUFA8, ALDH5A1, NDUFA9, NDUFA6, NDUFA7, NDUFC2, NDUFC1, NDUFA10, NDUFA1, PPARGC1A, SLC25A12, NDUFV3, SDHB, NDUFV2, DLD, UQCRB	4264	64	13528	2.1316	0.000101687	1.01692e-05	3.8335e-05
	GO:0042775~mitochondrial ATP synthesis coupled electron transport	39	0.578463	2.40635e-08	NDUFB3, NDUFB4, NDUFB5, NDUFB6, UQCRC1, NDUFB7, COX10, NDUFB8, SNCA, NDUFAB1, SDHAF2, NDUFAF1, NDUFB1, NDUFB2, NDUFS7, NDUFS5, UQCR10, NDUFS4, UQCR11, NDUFS8, NDUFS3, NDUFS1, COX15, NDUFA5, NDUFA2, NDUFA3, NDUFB10, NDUFA8, NDUFA9, NDUFA6, NDUFA7, NDUFC2, NDUFC1, NDUFA10, NDUFA1, NDUFV3, NDUFV2, DLD, UQCRB	4264	56	13528	2.20949	0.00012161	1.1056e-05	4.5846e-05
	GO:0042773~ATP synthesis coupled electron transport	39	0.578463	2.40635e-08	NDUFB3, NDUFB4, NDUFB5, NDUFB6, UQCRC1, NDUFB7, COX10, NDUFB8, SNCA, NDUFAB1, SDHAF2, NDUFAF1, NDUFB1, NDUFB2, NDUFS7, NDUFS5, UQCR10, NDUFS4, UQCR11, NDUFS8, NDUFS3, NDUFS1, COX15, NDUFA5, NDUFA2, NDUFA3, NDUFB10, NDUFA8, NDUFA9, NDUFA6, NDUFA7, NDUFC2, NDUFC1, NDUFA10, NDUFA1, NDUFV3, NDUFV2, DLD, UQCRB	4264	56	13528	2.20949	0.00012161	1.1056e-05	4.5846e-05
	GO:0045184~establishment of protein localization	313	4.64254	2.94872e-08	RAB3GAP2, SEC31B, CHMP5, CHMP6, VPS54, CHMP7, VPS52, VPS53, TOMM20L, VPS33B, VPS33A, RAB1A, HOOK1, CRY2, TRAK2, TRAK1, AAGAB, CEP290, VPS4A, RAB24, TLK1, VPS13A, RAB26, NUP35, RAB21, KIF13B, VPS45, VTI1B, VPS41, OPTN, RAB18, RAB19, F2, RAB17, RAB14, RAB12, MTX2, CACNB1, CCDC91, CHCHD4, ARF5, RIMS2, RAB40B, RAB40A, ACD, STX12, GORASP1, STX18, STX17, STX16, TMED10, TNKS, RGPD6, TAOK2, RASEF, ARFIP1…	4264	769	13528	1.29132	0.000149017	1.24189e-05	5.61793e-05
	GO:0015031~protein transport	310	4.59804	3.69257e-08	RAB3GAP2, SEC31B, CHMP5, CHMP6, VPS54, CHMP7, VPS52, VPS53, TOMM20L, VPS33B, VPS33A, RAB1A, HOOK1, CRY2, TRAK2, TRAK1, AAGAB, CEP290, VPS4A, RAB24, TLK1, VPS13A, RAB26, NUP35, RAB21, KIF13B, VPS45, VTI1B, VPS41, OPTN, RAB18, RAB19, F2, RAB17, RAB14, RAB12, MTX2, CACNB1, CCDC91, CHCHD4, ARF5, RIMS2, RAB40B, RAB40A, ACD, STX12, GORASP1, STX18, STX17, STX16, TMED10, TNKS, RGPD6, TAOK2, RASEF, ARFIP1…	4264	762	13528	1.29069	0.000186605	1.43555e-05	7.03512e-05
	GO:0006120~mitochondrial electron transport, NADH to ubiquinone	31	0.459804	1.22506e-07	NDUFB3, NDUFB4, NDUFB5, NDUFB6, NDUFB7, NDUFB8, NDUFAB1, NDUFAF1, NDUFB1, NDUFB2, NDUFS7, NDUFS5, NDUFS4, NDUFS8, NDUFS3, NDUFS1, NDUFA5, NDUFA2, NDUFA3, NDUFB10, NDUFA8, NDUFA9, NDUFA6, NDUFA7, NDUFC2, NDUFC1, NDUFA10, NDUFA1, NDUFV3, NDUFV2, DLD	4264	42	13528	2.34169	0.000618952	4.42236e-05	0.000233399
	GO:0006811~ion transport	303	4.49422	1.43878e-06	CALHM1, ATP1B1, SLC9A6, SCN3A, ATP1B2, SCN3B, AQP6, SLC26A11, ATP2B1, ATP2B2, CTTNBP2, KCNK9, AQP11, WNK4, GRID2, CHRNA4, CHRNA3, CHRNA2, GRID1, IBTK, SCN2A, GRIN2A, CATSPER2, CATSPER3, F2, ATP5C1, CLCN3, SCN1B, ENPP1, CHKB, CACNB1, CACNB2, CACNB4, KCNJ3, ATP6V0B, SFXN5, KCNMB2, ATP6V0C, C16ORF7, TRPC1, TRPC4, CLCC1, TRPC5, TRPC7, CELSR3, KCNK3, VDAC1, KCNK4, ATP6V0E2, KCNJ6, NPY, KCNJ9, ATP2A3, …	4264	768	13528	1.25169	0.00724523	0.000484656	0.00274114
	GO:0015672~monovalent inorganic cation transport	140	2.07654	2.55952e-06	KCNC2, SLC8A3, KCNC1, ATP1B1, KCNC4, KCNC3, SLC9A6, SCN3A, SCN3B, ATP1B2, ATP6AP1, KCNK9, NALCN, KCND3, SCN2A, SLC34A3, CATSPER3, ATP5C1, SLC38A1, SLC38A4, FXYD2, SCN1B, KCNA2, KCNA4, SLC38A10, SLC38A11, KCNA6, ATP6V1B2, KCNA5, KCNJ3, ATP6V0B, KCNMB2, ATP6V0C, KCNS3, KCNS2, C16ORF7, HCN4, HCN3, HCN1, HCN2, ATP5J2, KCNB2, KCNB1, KCTD3, KCTD2, KCTD4, KCNK3, KCTD7, KCTD6, KCNK4, KCTD8, KCTD9, KCNJ6,…	4264	318	13528	1.39675	0.0128525	0.000808163	0.00487631
	GO:0016192~vesicle-mediated transport	233	3.45595	3.47092e-06	HRAS, SEC31B, CHMP5, VPS54, SNCA, CHMP7, TRAPPC2L, SYT6, VPS33B, VPS33A, RAB1A, HOOK1, SYP, APP, GBF1, VPS4A, RAPGEF4, VPS13A, TRAPPC2P1, SH3GL3, VPS45, VTI1B, VPS41, OPTN, PCLO, GTF2H2B, RAB18, RAB14, TRAPPC5, TRAPPC4, BIN1, UNC13C, TRAPPC1, UNC13B, UNC13A, SH3GL2, TRAPPC2, CALY, CNIH, ARF5, ARFGEF2, ARFGEF1, RIMS4, AHSG, STX12, STX18, KIAA1012, STX17, STX16, TMED10, RABEP2, RABEP1, ARF3, GRK4, …	4264	576	13528	1.28336	0.0173891	0.00103135	0.00661262
	GO:0006812~cation transport	224	3.32246	4.86977e-06	CALHM1, ATP1B1, SLC9A6, SCN3A, ATP1B2, SCN3B, ATP2B1, ATP2B2, KCNK9, CHRNA4, IBTK, SCN2A, GRIN2A, CATSPER2, CATSPER3, F2, ATP5C1, SCN1B, CHKB, CACNB1, CACNB2, CACNB4, KCNJ3, ATP6V0B, SFXN5, KCNMB2, ATP6V0C, C16ORF7, TRPC1, TRPC4, TRPC5, TRPC7, KCNK3, KCNK4, KCNJ6, ATP6V0E2, NPY, KCNJ9, ATP2A3, CHRNB2, CHRNB1, PDZK1, STEAP3, KCNJ16, ATP5D, KCNH1, KCNK16, JPH4, JPH3, ATP6V0E1, KCNAB2, KCNAB1, ATP5B…	4264	553	13528	1.28511	0.0243115	0.00136639	0.00927752
	GO:0007031~peroxisome organization	19	0.281815	5.29377e-06	PEX6, PEX5, PEX3, AGXT, PEX11G, PEX7, PEX11A, FIS1, PEX11B, ACOT8, PEX1, PEX19, PEX2, PEX16, ABCD3, PEX14, PEX12, PEX10, SCP2	4264	23	13528	2.62085	0.0264	0.00140715	0.0100853
	GO:0030534~adult behavior	48	0.711955	7.03202e-06	BBS4, GRIK1, GLRA1, DRD2, HEXA, DRD4, SNCA, UCHL1, CACNB4, TRH, KLHL1, C19ORF20, SLC1A2, APP, FXN, CHRNA4, PAFAH1B1, AGRP, CHRNA3, KCNMA1, GABRG2, GLRB, C1ORF25, EFNB3, SPTBN4, GRIN1, ATP1A3, NR4A2, BRS3, ATP1A2, NR4A3, PARK2, CDK5, PARK7, BBS1, BBS2, NPY, HIPK2, ADRA1B, ABAT, CARTPT, CHRNB2, CHRNB1, PBX3, GHSR, CACNA1C, CACNA1A, OPRD1	4264	86	13528	1.77076	0.0349158	0.00177542	0.0133966
	GO:0015986~ATP synthesis coupled proton transport	27	0.400475	1.33678e-05	ATP5D, ATP6V0E1, ATP5B, ATP6AP1, ATP5G2, ATP6V1B2, ATP6V0B, ATP6V0C, ATP5L, ATP5O, C16ORF7, ATP5I, ATP6V0D1, ATP5H, ATP5J, ATP5F1, ATP6V1H, ATP6V1D, MON2, ATP6V1C1, ATP6V1A, ATP6V0E2, ATP6V1E1, ATP5C1, ATP6V0A1, ATP5A1, ATP6AP1L	4264	40	13528	2.14151	0.0653296	0.00321204	0.0254654
	GO:0015985~energy coupled proton transport, down electrochemical gradient	27	0.400475	1.33678e-05	ATP5D, ATP6V0E1, ATP5B, ATP6AP1, ATP5G2, ATP6V1B2, ATP6V0B, ATP6V0C, ATP5L, ATP5O, C16ORF7, ATP5I, ATP6V0D1, ATP5H, ATP5J, ATP5F1, ATP6V1H, ATP6V1D, MON2, ATP6V1C1, ATP6V1A, ATP6V0E2, ATP6V1E1, ATP5C1, ATP6V0A1, ATP5A1, ATP6AP1L	4264	40	13528	2.14151	0.0653296	0.00321204	0.0254654
	GO:0006836~neurotransmitter transport	46	0.68229	1.44246e-05	SEPT5, PPFIA3, SYT1, RAB3A, CPLX3, PLDN, CPLX2, CPLX1, SLC6A1, SYT4, ADORA2A, RIMS4, SLC32A1, SYN1, HRH3, SYN3, SYN2, SNPH, SV2A, SNAP25, SV2C, ARL2, STX1A, GABRA2, ICA1, SLC25A4, BAIAP3, SLC6A12, SLC6A13, LIN7B, NLGN1, LIN7C, SLC6A16, ATP1A2, SLC6A17, PARK2, PCLO, STX1B, PARK7, GRM4, SLC6A5, RAB14, SLC18A2, SLC18A1, UNC13B, CACNA1A	4264	83	13528	1.75831	0.0703084	0.00330826	0.0274783
	GO:0046903~secretion	130	1.92821	1.54288e-05	SEPT5, SYT1, EDN3, CGA, SYT4, SRCIN1, AQP7, SYT6, AQP6, VPS33B, TPD52, VPS33A, AGXT, GHRHR, SCTR, ANK1, PLA2G1B, RAPGEF4, GUCA2B, CHRNA3, SCAMP5, SCAMP1, BAIAP3, VPS45, ERP29, VTI1B, PCLO, LAT2, TRIM36, RAB14, VAMP3, UNC13C, UNC13B, UNC13A, AKAP3, ARFGAP3, PPY, ADORA2A, DRD2, DRD4, CACNB4, ARFGEF2, ARFGEF1, RIMS4, LLGL2, MIA3, ACE, TMED10, SLC30A8, SDF4, SEC61A2, NPHP1, TRPC1, UCN, LIN7B, LIN7C, …	4264	300	13528	1.3748	0.0750148	0.00338459	0.0293909
	GO:0006163~purine nucleotide metabolic process	87	1.29042	1.66057e-05	ATP5D, ATP1B1, ATP6V0E1, ADCY1, ADCY2, ATP1B2, ATP5B, ATP6AP1, ADCY5, ADCY6, PRKAG2, PDE3B, ATP10D, RORA, ATP2B1, ATP2B2, ATP5S, ATP5L, ATP8B2, ATP5O, PDE8B, PDE8A, ATP6V0D1, GUCA2B, ATP5I, ATP5H, NDUFS1, ATP5J, CECR1, ATP6V1H, PDE4D, MYH7, DGUOK, ATP6V1D, NME7, ATP6V1C1, NME5, ATP6V1A, NME3, ATP9B, ATP9A, TXNDC6, ATP5C1, MGEA5, GUCY1B3, NPPA, PRPS1, ENPP1, ADORA2A, ATP5G2, CACNB4, ATP6V1B2, HPRT…	4264	186	13528	1.48396	0.0805007	0.00349081	0.0316326
	GO:0001505~regulation of neurotransmitter levels	39	0.578463	1.68494e-05	SEPT5, CPLX3, RAB3A, SYT1, PPFIA3, PLDN, SYT4, AGTPBP1, TH, PAH, GAD2, SYN1, HRH3, SYN3, SNPH, SYN2, SNAP25, GABRA2, STX1A, NOS1, SLC25A4, BAIAP3, ALDH5A1, LIN7B, NLGN1, LRTOMT, LIN7C, ATP1A2, PARK2, PCLO, PARK7, GRM4, COLQ, RAB14, ABAT, PEBP1, UNC13B, ALDH9A1, CACNA1A	4264	67	13528	1.84674	0.0816327	0.00340052	0.0320969
	GO:0032940~secretion by cell	95	1.40908	1.70072e-05	SEPT5, SYT1, EDN3, CGA, CYB5R4, HNF1A, GLRA1, SRCIN1, SYT4, SYT6, VPS33B, VGF, CANX, VPS33A, GHRHR, STXBP5L, ANK1, NISCH, SNPH, RAPGEF4, SCAMP5, SCAMP1, STX1A, STX2, BAIAP3, VPS45, ERP29, STXBP1, RPH3AL, VTI1B, STXBP3, PCLO, CDK5, GRM4, LAT2, TRIM36, GHRH, STXBP5, RAB14, GNAS, VAMP3, UNC13C, STEAP2, UNC13B, AKAP3, PKDREJ, UNC13A, MON1A, CPLX3, RAB3A, PPFIA3, PLDN, ARFGAP3, PPY, CPLX2, CPLX1, LMF1…	4264	207	13528	1.45603	0.0823646	0.00330051	0.0323973
	GO:0006887~exocytosis	59	0.875111	1.73932e-05	SEPT5, SRCIN1, GLRA1, SYT6, VPS33B, VPS33A, STXBP5L, ANK1, SNPH, RAPGEF4, SCAMP5, SCAMP1, STX1A, STX2, VPS45, STXBP1, RPH3AL, VTI1B, STXBP3, CDK5, PCLO, LAT2, TRIM36, STXBP5, VAMP3, UNC13C, STEAP2, UNC13B, AKAP3, UNC13A, PKDREJ, RAB3A, CPLX3, PLDN, CPLX2, CPLX1, ARFGEF2, GCGR, ARFGEF1, RIMS4, LLGL2, MIA3, ROPN1B, EXOC4, TMED10, EXOC6, SDF4, SNAP25, PCSK4, GLRB, NLGN1, SCRN1, LIN7B, EXOC3L, LIN7C,…	4264	115	13528	1.62769	0.084153	0.00325048	0.0331325
	GO:0055114~oxidation reduction	251	3.72293	1.79663e-05	HCCS, CYP3A4, CYP3A5, CYP3A7, ALOXE3, LDHD, SNCA, GFER, HIBADH, ERO1LB, WWOX, MDH1B, F8, CYP2E1, DHRS7B, PPARGC1A, DHRS7C, DHDH, F5, ASPHD2, DLD, ASPHD1, FDX1L, RFESD, SURF1, MDH1, HSD17B10, ACADSB, TXN2, CYP51A1, HSD17B14, TMX4, DHFRL1, HSD17B12, MOSC2, SDHAF2, HADHA, GPD1L, ALDH4A1, IDH1, GPD1, PTGR2, CYP46A1, CYP2C8, MAOB, HGD, CRYZ, PRODH2, CYP2R1, ACAD11, ACAD10, STEAP3, TM7SF2, ASPDH, KCNAB…	4264	639	13528	1.2462	0.0868019	0.00323769	0.034224
	GO:0044271~nitrogen compound biosynthetic process	138	2.04687	2.81243e-05	ATP1B1, ADCY1, ALAD, ADCY2, ATP1B2, ADCY5, ATP6AP1, ADCY6, SNCA, RORA, AGXT, TPK1, GOT2, ATP2B1, ATP2B2, ASMTL, SPR, ENOPH1, GUCA2B, TBPL1, NMNAT2, PCBD2, PCBD1, QDPR, CECR1, CDO1, NME7, NME5, NME3, RFK, ATP9B, ATP9A, TXNDC6, SLC25A38, ATP5C1, NFE2L1, NMNAT1, PRPS1, ADORA2A, GLUD1, DHFRL1, ASNSD1, PAH, ATP6V1B2, RRM2B, ASL, C9ORF95, ATP6V0B, ATP6V0C, THTPA, OAZ1, ARG2, SRR, ALDH4A1, AANAT, C16ORF…	4264	325	13528	1.34714	0.132502	0.00488947	0.0535691
	GO:0043632~modification-dependent macromolecule catabolic process	227	3.36695	2.82529e-05	DZIP3, PPP2R5C, MYLIP, CDC16, ZNRF1, USP51, ERLEC1, ZNRF2, CUL3, BTBD1, PAN2, ANAPC2, UBE2MP1, ANAPC4, UBR3, MAP1LC3B2, UBR1, SKP1, UBE2J2, BRAP, PIAS4, FBXL8, FBXL5, FBXL4, AMFR, PIAS1, FBXL3, FBXL2, DNAH12, SUMO1P3, WDR5B, UBA5, ASB13, ASB16, ASB15, RAB40B, RAB40A, ARIH2, FBXO3, FBXO9, FBXO8, SPOP, FBXO7, UFSP2, UBE2CBP, FBXO2, CDC23, PCNP, MARCH11, TULP4, RNF6, KIAA0368, TSG101, UFC1, SENP8, S…	4264	574	13528	1.25467	0.133066	0.00474844	0.0538141
	GO:0019941~modification-dependent protein catabolic process	227	3.36695	2.82529e-05	DZIP3, PPP2R5C, MYLIP, CDC16, ZNRF1, USP51, ERLEC1, ZNRF2, CUL3, BTBD1, PAN2, ANAPC2, UBE2MP1, ANAPC4, UBR3, MAP1LC3B2, UBR1, SKP1, UBE2J2, BRAP, PIAS4, FBXL8, FBXL5, FBXL4, AMFR, PIAS1, FBXL3, FBXL2, DNAH12, SUMO1P3, WDR5B, UBA5, ASB13, ASB16, ASB15, RAB40B, RAB40A, ARIH2, FBXO3, FBXO9, FBXO8, SPOP, FBXO7, UFSP2, UBE2CBP, FBXO2, CDC23, PCNP, MARCH11, TULP4, RNF6, KIAA0368, TSG101, UFC1, SENP8, S…	4264	574	13528	1.25467	0.133066	0.00474844	0.0538141
	GO:0046907~intracellular transport	255	3.78226	4.05952e-05	RAB3GAP2, CHMP5, VPS54, CHMP7, TRAPPC2L, TOMM20L, HOOK1, APP, CRY2, TRAK2, GBF1, TRAK1, VPS4A, VPS13A, TLK1, TRAPPC2P1, KIF13B, KIF5B, VPS45, VTI1B, MYH7, VPS41, OPTN, F2, TBRG1, RAB14, TRAPPC4, CAMK1, TRAPPC1, SH3GL2, TRAPPC2, CHKB, MTX2, CACNB1, RIMS2, STX12, ACD, STX18, KIAA1012, STX17, STX16, TMED10, HAP1, RGPD6, KIF3B, TAOK2, NXF2, ARFIP1, ABCG1, KIAA1279, GOSR1, CLTCL1, ATP5D, SPG7, FGF9, T…	4264	657	13528	1.23138	0.185493	0.00659661	0.0773141
	GO:0034613~cellular protein localization	168	2.49184	4.60571e-05	GNPTG, RAB3GAP2, SRP14, AP1G2, GRIK2, ATP6AP1, TOMM20L, SRP19, AGXT, KLHL2, AIP, CRY2, TRAK2, TRAK1, VIPAR, TLK1, SAR1B, KIF13B, VPS45, PICK1, ERP29, VTI1B, SIX2, VPS41, OPTN, ARNTL, RPH3A, TNKS2, RPAIN, SEC61B, F2, USO1, AKAP6, BBS4, DERL2, ARFGAP3, STX7, STAM2, MTX2, COPZ1, CACNB1, KATNB1, NAPA, NAPB, RIMS2, STX12, TOMM7, ACD, TOMM5, STX18, STX17, STX16, SUPT7L, TNKS, SEC61A2, TAOK2, LIN7B, ARF…	4264	411	13528	1.29683	0.207671	0.00724792	0.087712
	GO:0070727~cellular macromolecule localization	169	2.50667	4.75252e-05	GNPTG, RAB3GAP2, SRP14, AP1G2, GRIK2, ATP6AP1, TOMM20L, SRP19, AGXT, KLHL2, AIP, CRY2, TRAK2, TRAK1, VIPAR, TLK1, SAR1B, KIF13B, VPS45, PICK1, ERP29, VTI1B, SIX2, VPS41, OPTN, ARNTL, RPH3A, BICD1, TNKS2, RPAIN, SEC61B, F2, USO1, AKAP6, BBS4, DERL2, ARFGAP3, STX7, STAM2, MTX2, COPZ1, CACNB1, KATNB1, NAPA, NAPB, RIMS2, STX12, TOMM7, ACD, TOMM5, STX18, STX17, STX16, SUPT7L, TNKS, SEC61A2, TAOK2, LIN…	4264	414	13528	1.2951	0.213528	0.0072523	0.0905066
	GO:0006886~intracellular protein transport	154	2.28419	6.33749e-05	GNPTG, RAB3GAP2, SRP14, AP1G2, GRIK2, ATP6AP1, TOMM20L, SRP19, AGXT, KLHL2, AIP, CRY2, TRAK2, TRAK1, VIPAR, TLK1, SAR1B, KIF13B, VPS45, PICK1, ERP29, VTI1B, SIX2, VPS41, OPTN, ARNTL, RPH3A, RPAIN, SEC61B, F2, USO1, AKAP6, DERL2, ARFGAP3, STX7, STAM2, MTX2, COPZ1, KATNB1, CACNB1, NAPA, NAPB, RIMS2, STX12, TOMM7, ACD, TOMM5, STX18, STX17, STX16, SEC61A2, TAOK2, LIN7B, ARFIP1, SPTBN1, GOSR1, CLTCL1,…	4264	374	13528	1.30637	0.274074	0.00937656	0.120674
	GO:0007269~neurotransmitter secretion	23	0.341145	6.89232e-05	SEPT5, CPLX3, SYT1, PPFIA3, RAB3A, STX1A, PLDN, SYT4, BAIAP3, LIN7B, NLGN1, LIN7C, PCLO, GRM4, SYN1, HRH3, SYN3, SNPH, SYN2, RAB14, UNC13B, SNAP25, CACNA1A	4264	34	13528	2.14618	0.294148	0.00990349	0.131232
	GO:0051603~proteolysis involved in cellular protein catabolic process	232	3.44112	0.000122454	DZIP3, PPP2R5C, MYLIP, CDC16, ZNRF1, USP51, ERLEC1, ZNRF2, CUL3, BTBD1, PAN2, ANAPC2, UBE2MP1, ANAPC4, UBR3, MAP1LC3B2, UBR1, SKP1, UBE2J2, BRAP, PIAS4, FBXL8, BACE1, FBXL5, FBXL4, AMFR, PIAS1, FBXL3, FBXL2, DNAH12, SUMO1P3, WDR5B, UBA5, ASB13, ASB16, ASB15, RAB40B, RAB40A, ARIH2, FBXO3, FBXO9, FBXO8, SPOP, FBXO7, UFSP2, UBE2CBP, FBXO2, CDC23, PCNP, MARCH11, TULP4, RNF6, KIAA0368, TSG101, UFC1, S…	4264	600	13528	1.22674	0.461476	0.0170454	0.233044
	GO:0048489~synaptic vesicle transport	22	0.326313	0.000143743	SEPT5, CPLX3, RAB3A, STX1A, PLDN, SYNJ1, SNCA, NLGN1, STXBP1, EEA1, CDK5, PCLO, AMPH, ZDHHC15, SYP, SNPH, DLG4, CD24, BIN1, UNC13B, SNAP25, SH3GL2	4264	33	13528	2.11507	0.516414	0.0194443	0.273505
	GO:0044257~cellular protein catabolic process	232	3.44112	0.000173867	DZIP3, PPP2R5C, MYLIP, CDC16, ZNRF1, USP51, ERLEC1, ZNRF2, CUL3, BTBD1, PAN2, ANAPC2, UBE2MP1, ANAPC4, UBR3, MAP1LC3B2, UBR1, SKP1, UBE2J2, BRAP, PIAS4, FBXL8, BACE1, FBXL5, FBXL4, AMFR, PIAS1, FBXL3, FBXL2, DNAH12, SUMO1P3, WDR5B, UBA5, ASB13, ASB16, ASB15, RAB40B, RAB40A, ARIH2, FBXO3, FBXO9, FBXO8, SPOP, FBXO7, UFSP2, UBE2CBP, FBXO2, CDC23, PCNP, MARCH11, TULP4, RNF6, KIAA0368, TSG101, UFC1, S…	4264	603	13528	1.22064	0.584718	0.0228609	0.330733
	GO:0006818~hydrogen transport	35	0.519134	0.000176417	ATP5D, ATP6V0E1, ADHFE1, ATP5B, ATP6AP1, ATP5G2, ATP6V1G2, ATP6V1B2, ATP6V1G1, ATP6V0B, ATP6V0C, SLC23A2, ATP5S, ATP5L, ATP5O, C16ORF7, ATP6V0D1, ATP5I, ATP5H, ATP5J, ATP5J2, ATP5F1, ATP6V1H, ATP1A2, ATP6V1D, MON2, ATP6V1C1, ATP6V1A, ATP6V0E2, ATP6V1E1, ATP5C1, NHEDC2, ATP6V0A1, ATP5A1, ATP6AP1L	4264	63	13528	1.76256	0.590038	0.0226045	0.335577
	GO:0018130~heterocycle biosynthetic process	33	0.489469	0.000240275	ALAD, HNF1A, COX10, NFS1, UROS, PPOX, RSAD1, HPRT1, GCH1, TPK1, GPHN, FXN, ASMTL, AANAT, ALDH4A1, SPR, LIAS, SUCLA2, PTS, COX15, MOCS1, MTHFD2L, MOCS2, PRTFDC1, PCBD2, PCBD1, QDPR, MMAB, SLC25A38, NFE2L1, TPH1, UROD, C14ORF148	4264	59	13528	1.77451	0.70314	0.0299061	0.456782
	GO:0006164~purine nucleotide biosynthetic process	68	1.0086	0.000291059	ATP5D, ATP1B1, ATP6V0E1, ADCY1, ADCY2, ATP1B2, ADCY5, ATP6AP1, ATP5B, PRKAG2, ADCY6, ATP10D, ATP2B1, ATP2B2, ATP5S, ATP5L, ATP8B2, ATP5O, ATP6V0D1, GUCA2B, ATP5I, ATP5H, ATP5J, CECR1, ATP6V1H, ATP6V1D, NME7, ATP6V1C1, NME5, ATP6V1A, NME3, ATP9B, ATP9A, TXNDC6, ATP5C1, GUCY1B3, NPPA, PRPS1, ADORA2A, ATP5G2, ATP6V1B2, HPRT1, ATP6V0B, ATP6V0C, THTPA, C16ORF7, ATP5J2, ADSSL1, MTHFD2L, ADAL, ATP5F1, A…	4264	148	13528	1.45768	0.770357	0.0352474	0.553074
	GO:0007416~synaptogenesis	21	0.31148	0.000295175	PCDHB9, CADM1, PCDHB5, PCDHB6, DRD2, SPOCK2, PCDHB3, MAP1B, PCDHB4, GLRA2, NLGN1, PCDHB14, NLGN2, PCDHB13, NRXN1, CDH2, PCDHB10, NRCAM, APP, PCDHB16, DNER, CACNA1A	4264	32	13528	2.08202	0.775086	0.034901	0.560875
	GO:0051188~cofactor biosynthetic process	48	0.711955	0.000352466	ASPDH, ALAD, HNF1A, COX10, UROS, NFS1, PPOX, RSAD1, C9ORF95, PDSS2, SDHAF1, PDHB, GCH1, TPK1, MTHFS, GPHN, NUBP1, FXN, LIAS, SUCLA2, MOCS1, DCAKD, COX15, NMNAT2, MTHFD2L, MOCS2, COQ9, COQ7, MMAB, COQ6, ISCA1, PANK4, COQ4, HAGH, NFU1, DBT, ISCU, COQ2, GGT7, ISCA2, MLYCD, PANK1, DLD, SLC25A38, NARFL, NFE2L1, UROD, NMNAT1	4264	97	13528	1.56995	0.831644	0.0405877	0.669389
	GO:0006635~fatty acid beta-oxidation	19	0.281815	0.000359444	ACOX2, CPT1B, ACOX1, ACADM, CPT2, ACADS, CHKB, ECHS1, PEX5, CRAT, DCI, CPT1A, HADHA, PEX7, HADHB, ACADVL, ACOT8, ETFDH, BDH2, ACAA1	4264	28	13528	2.15284	0.83748	0.0404535	0.682599
	GO:0055085~transmembrane transport	218	3.23346	0.000361944	SLC9A6, SCN3A, AQP7, AQP6, SLC26A11, ABCB10, NUP35, SCN2A, CATSPER2, CATSPER3, RHCE, ATP5C1, GC, SLC2A13, CLCN3, SLC2A11, CHKB, CHCHD4, ATP6V0B, SFXN5, ATP6V0C, C16ORF7, TNKS, SNRNP35, RGPD6, TRPC1, GPR155, TRPC4, TRPC5, TRPC7, CELSR3, VDAC1, ATP6V0E2, CLCN6, SLC46A3, PDZK1, SLC46A1, CLCN4, CLCN5, ATP5D, KCNH1, ATP6V0E1, KCNAB2, KCNAB1, ZMAT3, ATP5B, SLC16A11, TIMM17B, SLC16A12, SLC26A1, SLC26A2,…	4264	569	13528	1.21552	0.839522	0.0398422	0.687331
	GO:0050804~regulation of synaptic transmission	63	0.934441	0.000381941	EDN3, HRAS, SLC6A1, GRIK1, GRIK2, GRIK3, SNCA, PINK1, CSPG5, SYNGR1, VGF, CALB1, SYP, ATP2B2, NISCH, DLG4, PRKACA, LGI1, CHRNA3, STX1A, GRIN2A, STXBP1, CDK5, GRM1, GRM3, GRM8, PSEN2, RAB5A, NPTN, PEBP1, CNTN4, UBB, PPFIA3, HCRT, RAB3A, CPLX3, ADORA2A, DRD2, DRD4, CTNND2, TAC1, OXTR, PXK, AGT, PPP3CB, RAB11A, PPP3CA, UCN, NCDN, MAP1B, GRIN1, NLGN1, NLGN2, NLGN3, GRIA4, PARK2, NFKBIL1, NPY5R, GRIA2…	4264	136	13528	1.46966	0.854953	0.0411031	0.725175
	GO:0048488~synaptic vesicle endocytosis	12	0.177989	0.000397043	ZDHHC15, SYP, RAB3A, SYNJ1, SNCA, STXBP1, DLG4, EEA1, CD24, BIN1, CDK5, AMPH	4264	14	13528	2.71938	0.865616	0.0418044	0.753746
	GO:0006813~potassium ion transport	72	1.06793	0.000402373	KCNC2, KCNH1, KCNJ16, KCNK16, KCNC1, ATP1B1, KCNC4, KCNC3, KCNAB2, KCNAB1, ATP1B2, KCNIP2, KCNJ11, KCNK12, KCNIP4, KCNIP3, KCNK10, KCNK9, KCNG4, NSF, KCNMA1, KCND3, SLC24A5, TMEM38B, KCNH6, KCNH7, KCNH8, KCNH2, KCNH3, FXYD2, KCNA2, KCNA4, KCNA6, KCNA5, KCNJ3, KCNMB2, KCNS3, KCNS2, KCNE1, KCNE2, HCN4, HCN3, KCNE4, HCN1, HCN2, SLC12A1, KCNB2, KCNB1, SLC12A5, ATP1A3, KCTD3, ATP1A2, KCTD2, KCTD4, KCT…	4264	160	13528	1.42767	0.869189	0.0414898	0.763828
	GO:0006796~phosphate metabolic process	355	5.2655	0.000437278	GDF7, SNCA, AURKC, PTPN21, CLK1, CTTNBP2, MAP3K5, APP, PSKH1, CLK3, COL4A3BP, WNK4, CLK4, PLA2G1B, TLK1, GNG3, MAP2K5, PTPRJ, IKBKAP, PTPRM, MAPKSP1, PTPRG, PTPRH, MYLK4, WNK3, PTPRT, WNK2, PTPRN, MARK4, PTPRO, PTPDC1, MARK1, MAPK4, MAPK3, F2, DLD, ATP5C1, CAMK1, NEK9, MAPK9, NEK4, CDK5R1, PPP2R3B, ENPP1, NEK3, ENPP2, NEK1, PTPLAD1, PFKFB1, ADRBK2, PXK, ACP1, SDHAF2, ATP6V0B, GPD1L, ATP6V0C, LOC4…	4264	973	13528	1.15753	0.890353	0.0441095	0.829826
	GO:0006793~phosphorus metabolic process	355	5.2655	0.000437278	GDF7, SNCA, AURKC, PTPN21, CLK1, CTTNBP2, MAP3K5, APP, PSKH1, CLK3, COL4A3BP, WNK4, CLK4, PLA2G1B, TLK1, GNG3, MAP2K5, PTPRJ, IKBKAP, PTPRM, MAPKSP1, PTPRG, PTPRH, MYLK4, WNK3, PTPRT, WNK2, PTPRN, MARK4, PTPRO, PTPDC1, MARK1, MAPK4, MAPK3, F2, DLD, ATP5C1, CAMK1, NEK9, MAPK9, NEK4, CDK5R1, PPP2R3B, ENPP1, NEK3, ENPP2, NEK1, PTPLAD1, PFKFB1, ADRBK2, PXK, ACP1, SDHAF2, ATP6V0B, GPD1L, ATP6V0C, LOC4…	4264	973	13528	1.15753	0.890353	0.0441095	0.829826
	GO:0019438~aromatic compound biosynthetic process	14	0.207654	0.000458872	MOCS2, PCBD2, PCBD1, NFS1, QDPR, UROS, PAH, GCH1, TPK1, GPHN, SPR, SUCLA2, PTS, MOCS1	4264	18	13528	2.46758	0.901694	0.0453337	0.870637
	GO:0042551~neuron maturation	14	0.207654	0.000458872	RET, IRX5, PICK1, NR4A2, KCNIP2, VSX1, FARP2, NRCAM, APP, RND1, GNAQ, MTCH1, LGI4, CLN5	4264	18	13528	2.46758	0.901694	0.0453337	0.870637
	GO:0031644~regulation of neurological system process	69	1.02344	0.000499957	EDN3, HRAS, SLC6A1, GLRA1, GRIK1, GRIK2, GRIK3, SNCA, PINK1, CSPG5, SYNGR1, VGF, CALB1, SYP, EDNRB, ATP2B2, NISCH, DLG4, PRKACA, LGI1, CHRNA3, STX1A, GRIN2A, STXBP1, CDK5, GRM1, GRM3, ADRB2, GRM8, PSEN2, RAB5A, NPTN, CARTPT, PEBP1, CNTN4, UBB, PPFIA3, HCRT, RAB3A, CPLX3, CCK, ADORA2A, DRD2, DRD4, CTNND2, TAC1, OXTR, PXK, CDH2, AGT, PPP3CB, RAB11A, PPP3CA, UCN, NCDN, MAP1B, GRIN1, NLGN1, NLGN2, NL…	4264	153	13528	1.43078	0.920135	0.0483492	0.948237
	GO:0034220~ion transmembrane transport	28	0.415307	0.000518237	ATP5D, ATP6V0E1, ATP5B, ATP6AP1, ATP5G2, ATP6V1B2, ATP6V0B, ATP6V0C, ATP5L, ATP5O, C16ORF7, ATP5I, ATP6V0D1, ATP5H, ATP5J, ATP5F1, ATP6V1H, ATP1A2, ATP6V1D, MON2, ATP6V1C1, ATP6V1A, ATP6V0E2, ATP6V1E1, ATP5C1, ATP6V0A1, ATP5A1, ATP6AP1L	4264	49	13528	1.81292	0.927186	0.0491336	0.982745
	GO:0015992~proton transport	33	0.489469	0.00053105	ATP5D, ATP6V0E1, ATP5B, ATP6AP1, ATP5G2, ATP6V1G2, ATP6V1B2, ATP6V1G1, ATP6V0B, ATP6V0C, ATP5S, ATP5L, ATP5O, C16ORF7, ATP6V0D1, ATP5I, ATP5H, ATP5J, ATP5J2, ATP5F1, ATP6V1H, ATP1A2, ATP6V1D, MON2, ATP6V1C1, ATP6V1A, ATP6V0E2, ATP6V1E1, ATP5C1, ATP6V0A1, NHEDC2, ATP5A1, ATP6AP1L	4264	61	13528	1.71633	0.931754	0.0493921	1.00693
	GO:0030163~protein catabolic process	235	3.48561	0.000536601	DZIP3, PPP2R5C, MYLIP, CDC16, ZNRF1, USP51, ERLEC1, ZNRF2, CUL3, BTBD1, PAN2, ANAPC2, UBE2MP1, ANAPC4, UBR3, MAP1LC3B2, UBR1, SKP1, UBE2J2, BRAP, PIAS4, FBXL8, BACE1, FBXL5, FBXL4, AMFR, PIAS1, FBXL3, FBXL2, DNAH12, SUMO1P3, WDR5B, UBA5, ASB13, ASB16, ASB15, RAB40B, RAB40A, ACE, ARIH2, FBXO3, FBXO9, FBXO8, SPOP, FBXO7, UFSP2, UBE2CBP, FBXO2, CDC23, PCNP, MARCH11, TULP4, RNF6, SPG7, KIAA0368, TSG1…	4264	622	13528	1.19865	0.933643	0.0489945	1.0174
	GO:0030001~metal ion transport	180	2.66983	0.000689401	KCNC2, CALHM1, SLC8A3, KCNC1, ATP1B1, KCNC4, KCNC3, SLC9A6, SCN3A, ATOX1, SCN3B, ATP1B2, ATP2B1, ATP2B2, KCNK9, SLC25A28, CHRNA4, NALCN, CUTC, IBTK, KCND3, SCN2A, STIM2, GRIN2A, STIM1, SLC34A3, CATSPER2, CATSPER3, F2, SLC38A1, SLC38A4, FXYD2, SCN1B, DRD2, KCNA2, CACNB1, KCNA4, SLC38A10, CACNB2, SLC38A11, KCNA6, CACNB4, KCNA5, KCNJ3, SFXN5, KCNMB2, KCNS3, MRS2, KCNS2, SLC30A1, TTYH1, SLC30A4, SLC3…	4264	465	13528	1.22811	0.96936	0.0614053	1.30531
	GO:0009141~nucleoside triphosphate metabolic process	60	0.889944	0.000761483	ATP5D, ATP6V0E1, ATP1B1, ATP1B2, ATP6AP1, ATP5B, PRKAG2, ATP10D, ATP2B1, ATP2B2, ATP5S, ATP5L, ATP8B2, ATP5O, ATP6V0D1, ATP5I, ATP5H, NDUFS1, TBPL1, ATP5J, ATP6V1H, MYH7, DGUOK, ATP6V1D, NME7, ATP6V1C1, NME5, ATP6V1A, NME3, ATP9B, ATP9A, TXNDC6, MGEA5, ATP5C1, ENPP1, ATP5G2, RRM2B, ATP6V1B2, ATP6V0B, GCH1, ATP6V0C, RAB11A, C16ORF7, ATP5J2, AK1, ATP5F1, ATP1A3, AK5, ATP1A2, MON2, ATP6V0E2, ATP2A3,…	4264	131	13528	1.4531	0.97872	0.06644	1.44086
	GO:0051969~regulation of transmission of nerve impulse	66	0.978938	0.000775312	EDN3, HRAS, SLC6A1, GRIK1, GLRA1, GRIK2, GRIK3, SNCA, PINK1, CSPG5, SYNGR1, VGF, CALB1, SYP, ATP2B2, NISCH, DLG4, PRKACA, LGI1, CHRNA3, STX1A, GRIN2A, STXBP1, CDK5, GRM1, GRM3, GRM8, PSEN2, RAB5A, NPTN, CARTPT, PEBP1, CNTN4, UBB, PPFIA3, HCRT, RAB3A, CPLX3, ADORA2A, DRD2, DRD4, CTNND2, TAC1, OXTR, PXK, CDH2, AGT, PPP3CB, RAB11A, PPP3CA, UCN, NCDN, MAP1B, GRIN1, NLGN1, NLGN2, NLGN3, GRIA4, PARK2, …	4264	147	13528	1.42444	0.980158	0.0664596	1.46684
	GO:0009062~fatty acid catabolic process	22	0.326313	0.000787808	ACOX2, CPT1B, HACL1, ACOX1, ACADM, CPT2, ACADS, CHKB, ECHS1, PEX5, CRAT, DCI, HADHA, CPT1A, PEX7, HADHB, ACADVL, HAO1, ACOT8, FAAH, ETFDH, BDH2, ACAA1	4264	36	13528	1.93882	0.981373	0.0663699	1.49031
	GO:0007215~glutamate signaling pathway	17	0.252151	0.000825682	CDK5R1, GRIK1, GRIK2, GRIK3, GRIN1, GRIK4, GRIN2A, ATP1A3, GRIA3, GRIA4, HOMER2, GRM4, APP, GNAQ, SSTR1, GRM6, GRID2	4264	25	13528	2.15737	0.98462	0.0683126	1.56143
	GO:0060078~regulation of postsynaptic membrane potential	16	0.237318	0.000903642	HCRT, GLRA1, GRIK1, ADORA2A, GRIK2, DRD4, SNCA, GRIN1, GRIN2A, NLGN3, CDK5, GRID2, PPP3CB, CHRNA4, PPP3CA, CHRNA3	4264	23	13528	2.20703	0.989632	0.0733239	1.70766
	GO:0009206~purine ribonucleoside triphosphate biosynthetic process	47	0.697123	0.000966806	ATP5D, ATP6V0E1, ATP1B1, ATP1B2, ATP5B, ATP6AP1, PRKAG2, ATP5G2, ATP10D, ATP6V1B2, ATP6V0B, ATP2B1, ATP6V0C, ATP2B2, ATP5S, ATP8B2, ATP5L, ATP5O, C16ORF7, ATP6V0D1, ATP5I, ATP5H, ATP5J, ATP5J2, ATP5F1, ATP1A3, ATP6V1H, ATP1A2, ATP6V1D, MON2, NME7, ATP6V1C1, ATP6V1A, NME5, NME3, ATP6V0E2, ATP2A3, ATP9B, ATP9A, ATP6V1E1, TXNDC6, ATP5C1, ATP8A2, ATP6V0A1, ATP5A1, ATP6AP1L, ATP8A1	4264	98	13528	1.52156	0.992468	0.0770138	1.82598
	GO:0009144~purine nucleoside triphosphate metabolic process	56	0.830614	0.00109727	ATP5D, ATP6V0E1, ATP1B1, ATP1B2, ATP6AP1, ATP5B, PRKAG2, ATP10D, ATP2B1, ATP2B2, ATP5S, ATP5L, ATP8B2, ATP5O, ATP6V0D1, ATP5I, ATP5H, NDUFS1, ATP5J, ATP6V1H, MYH7, DGUOK, ATP6V1D, NME7, ATP6V1C1, ATP6V1A, NME5, NME3, ATP9B, ATP9A, TXNDC6, MGEA5, ATP5C1, ATP5G2, ATP6V1B2, ATP6V0B, GCH1, ATP6V0C, RAB11A, C16ORF7, ATP5J2, AK1, ATP5F1, ATP1A3, AK5, ATP1A2, MON2, ATP6V0E2, ATP2A3, ATP6V1E1, ATP8A2, AB…	4264	122	13528	1.45628	0.996107	0.0856066	2.06996
	GO:0019395~fatty acid oxidation	23	0.341145	0.00110622	ACOX2, CPT1B, HACL1, ACOX1, ACADM, CPT2, ACADS, CHKB, ADIPOR1, ECHS1, PEX5, CRAT, PPARGC1A, DCI, HADHA, CPT1A, PEX7, HADHB, ACADVL, HAO1, ACOT8, ETFDH, BDH2, ACAA1	4264	39	13528	1.87103	0.99628	0.0849645	2.08667
	GO:0034440~lipid oxidation	23	0.341145	0.00110622	ACOX2, CPT1B, HACL1, ACOX1, ACADM, CPT2, ACADS, CHKB, ADIPOR1, ECHS1, PEX5, CRAT, PPARGC1A, DCI, HADHA, CPT1A, PEX7, HADHB, ACADVL, HAO1, ACOT8, ETFDH, BDH2, ACAA1	4264	39	13528	1.87103	0.99628	0.0849645	2.08667
	GO:0044057~regulation of system process	124	1.83922	0.00111011	EDN3, BMP10, HRAS, THRA, SLC6A1, GRIK1, GRIK2, GRIK3, SNCA, CSPG5, CALB1, SYP, ATP2B2, AGTR1, APOA2, APOA1, PRKACA, LGI1, S100A1, CHRNA3, GRIN2A, MYH7, SSTR2, PLCE1, HSPB7, NPTN, CARTPT, ADORA2A, DRD2, DRD4, BMPR2, PXK, KCNMB2, ACE, INS, ARG2, HCN4, UCN, KCNB2, GRIN1, EPHX2, MSTN, TNNI3, NPY5R, NFKBIL1, PTPN11, ABCG8, HDAC4, ABCG5, P2RX3, AVPR1B, ADRA1B, CACNA1H, CHRNB2, CACNA1C, GHSR, CACNA1A, G…	4264	309	13528	1.27315	0.996352	0.0839759	2.09393
	GO:0009150~purine ribonucleotide metabolic process	62	0.919608	0.00111724	ATP5D, ATP1B1, ATP6V0E1, ATP1B2, ATP6AP1, ATP5B, PRKAG2, ATP10D, ATP2B1, ATP2B2, ATP5S, ATP5L, ATP8B2, ATP5O, ATP6V0D1, ATP5I, ATP5H, NDUFS1, ATP5J, CECR1, ATP6V1H, MYH7, ATP6V1D, NME7, ATP6V1C1, NME5, ATP6V1A, NME3, ATP9B, ATP9A, TXNDC6, ATP5C1, PRPS1, ATP5G2, ATP6V1B2, ATP6V0B, GCH1, ATP6V0C, NUDT9, RAB11A, C16ORF7, ENTPD2, ATP5J2, ADSSL1, ADAL, AK1, ATP5F1, ATP1A3, AK5, ATP1A2, AMPD2, AMPD3, M…	4264	138	13528	1.42537	0.996481	0.0832481	2.10725
	GO:0051186~cofactor metabolic process	83	1.23109	0.00115243	ASPDH, ALAD, HNF1A, COX10, HMGCR, ACOT2, PPOX, PDHB, HIBADH, TPK1, ACOT8, FXN, NUBP1, GPX4, MCEE, GPX3, ACOT12, VKORC1, SUCLA2, HMGCL, COX15, NMNAT2, MDH1B, ALDH5A1, SUCLG2, SUCLG1, GIF, COQ9, COQ7, COQ6, COQ4, AMBP, HAGH, PANK4, ISCA1, NFU1, ISCU, COQ2, ISCA2, HNF4A, PANK1, DLD, SLC25A38, NFE2L1, UROD, NMNAT1, MDH1, UROS, NFS1, RSAD1, C9ORF95, SDHAF1, PDSS2, GLRX2, GCH1, MTHFS, CBR1, GPHN, GSTK1…	4264	195	13528	1.35039	0.997055	0.0845132	2.17294
	GO:0009152~purine ribonucleotide biosynthetic process	54	0.800949	0.00117008	ATP5D, ATP6V0E1, ATP1B1, ATP1B2, ATP6AP1, ATP5B, PRKAG2, ATP10D, ATP2B1, ATP2B2, ATP5S, ATP5L, ATP8B2, ATP5O, ATP6V0D1, ATP5I, ATP5H, ATP5J, CECR1, ATP6V1H, ATP6V1D, NME7, ATP6V1C1, ATP6V1A, NME5, NME3, ATP9B, ATP9A, TXNDC6, ATP5C1, PRPS1, ATP5G2, ATP6V1B2, ATP6V0B, ATP6V0C, C16ORF7, ATP5J2, ADSSL1, ADAL, ATP5F1, ATP1A3, AK5, ATP1A2, AMPD2, AMPD3, MON2, ATP6V0E2, ATP2A3, ATP6V1E1, ATP8A2, ATP6V0A…	4264	117	13528	1.46428	0.997307	0.0845271	2.20587
	GO:0009205~purine ribonucleoside triphosphate metabolic process	54	0.800949	0.00117008	ATP5D, ATP6V0E1, ATP1B1, ATP1B2, ATP6AP1, ATP5B, PRKAG2, ATP10D, ATP2B1, ATP2B2, ATP5S, ATP5L, ATP8B2, ATP5O, ATP6V0D1, ATP5I, ATP5H, NDUFS1, ATP5J, ATP6V1H, MYH7, ATP6V1D, NME7, ATP6V1C1, ATP6V1A, NME5, NME3, ATP9B, ATP9A, TXNDC6, ATP5C1, ATP5G2, ATP6V1B2, ATP6V0B, GCH1, ATP6V0C, RAB11A, C16ORF7, ATP5J2, AK1, ATP5F1, ATP1A3, AK5, ATP1A2, MON2, ATP6V0E2, ATP2A3, ATP6V1E1, ATP8A2, ABCC6P2, ATP6V0A…	4264	117	13528	1.46428	0.997307	0.0845271	2.20587
	GO:0032870~cellular response to hormone stimulus	60	0.889944	0.00120157	CGA, ADCY1, DNAJC25-GNG10, THRA, ADCY2, IGFBP7, ADCY5, STAT5B, ADCY6, PDE3B, AP3S1, RPE65, FOXO4, GHRHR, SLC2A8, PRKAR2B, PDPK1, PLA2G1B, PRKACA, GNG3, PRKACB, GNG4, SIK2, INSR, GNG7, IRS2, SOCS2, BAIAP2, ADIPOR1, STXBP4, UBE2B, CAPN10, GNB2, CCND2, GNB1, DNAJC25, GNAS, GNB3, ENPP1, GNG11, TRH, GCGR, AHSG, PHIP, SORBS1, INS, AGRP, PIK3R1, KAT2B, PTPRA, APPL1, PTPN11, HDAC5, PRKAR1B, GNG10, PRKAR1…	4264	133	13528	1.43125	0.997704	0.0854826	2.26459
	GO:0009145~purine nucleoside triphosphate biosynthetic process	47	0.697123	0.00126111	ATP5D, ATP6V0E1, ATP1B1, ATP1B2, ATP5B, ATP6AP1, PRKAG2, ATP5G2, ATP10D, ATP6V1B2, ATP6V0B, ATP2B1, ATP6V0C, ATP2B2, ATP5S, ATP8B2, ATP5L, ATP5O, C16ORF7, ATP6V0D1, ATP5I, ATP5H, ATP5J, ATP5J2, ATP5F1, ATP1A3, ATP6V1H, ATP1A2, ATP6V1D, MON2, NME7, ATP6V1C1, ATP6V1A, NME5, NME3, ATP6V0E2, ATP2A3, ATP9B, ATP9A, ATP6V1E1, TXNDC6, ATP5C1, ATP8A2, ATP6V0A1, ATP5A1, ATP6AP1L, ATP8A1	4264	99	13528	1.50619	0.998301	0.0882871	2.37553
	GO:0009201~ribonucleoside triphosphate biosynthetic process	47	0.697123	0.00126111	ATP5D, ATP6V0E1, ATP1B1, ATP1B2, ATP5B, ATP6AP1, PRKAG2, ATP5G2, ATP10D, ATP6V1B2, ATP6V0B, ATP2B1, ATP6V0C, ATP2B2, ATP5S, ATP8B2, ATP5L, ATP5O, C16ORF7, ATP6V0D1, ATP5I, ATP5H, ATP5J, ATP5J2, ATP5F1, ATP1A3, ATP6V1H, ATP1A2, ATP6V1D, MON2, NME7, ATP6V1C1, ATP6V1A, NME5, NME3, ATP6V0E2, ATP2A3, ATP9B, ATP9A, ATP6V1E1, TXNDC6, ATP5C1, ATP8A2, ATP6V0A1, ATP5A1, ATP6AP1L, ATP8A1	4264	99	13528	1.50619	0.998301	0.0882871	2.37553
	GO:0050808~synapse organization	32	0.474637	0.00128797	CADM1, SPOCK2, DRD2, GLRA2, PCDHB14, CACNB2, PCDHB13, CDH2, CACNB4, PCDHB10, NRCAM, ATP2B2, GPHN, APP, ANK3, PCDHB16, DNER, PCDHB9, PCDHB5, PCDHB6, PCDHB3, MAP1B, PCDHB4, NLGN1, NFASC, NLGN2, NLGN3, CACNG2, NRXN1, TSC1, NLGN4X, CACNA1A, SNTA1	4264	61	13528	1.66432	0.998517	0.0888534	2.42554
	GO:0044242~cellular lipid catabolic process	38	0.563631	0.00128805	ACOX2, HACL1, ACOX1, CPT2, CHKB, HEXA, HEXB, PEX5, ECHS1, DCI, HADHA, PEX7, HADHB, APOA2, ACOT8, SMPDL3A, APOC3, GALC, ETFDH, BDH2, ANGPTL3, CPT1B, LPL, SGPL1, ACADM, ACADS, CRAT, CPT1A, ACADVL, HAO1, GBA2, NAPEPLD, FAAH, SMPD1, PLA2G4C, LIPC, SMPD3, LIPE, ACAA1	4264	76	13528	1.5863	0.998517	0.0876633	2.42568
	GO:0006754~ATP biosynthetic process	43	0.637793	0.00138098	ATP5D, ATP6V0E1, ATP1B1, ATP1B2, ATP5B, ATP6AP1, PRKAG2, ATP5G2, ATP10D, ATP6V1B2, ATP6V0B, ATP2B1, ATP6V0C, ATP2B2, ATP5S, ATP8B2, ATP5L, ATP5O, C16ORF7, ATP6V0D1, ATP5I, ATP5H, ATP5J, ATP5J2, ATP5F1, ATP1A3, ATP6V1H, ATP1A2, ATP6V1D, MON2, ATP6V1C1, ATP6V1A, ATP6V0E2, ATP2A3, ATP9B, ATP9A, ATP6V1E1, ATP5C1, ATP8A2, ATP6V0A1, ATP5A1, ATP6AP1L, ATP8A1	4264	89	13528	1.53283	0.999074	0.0924476	2.59851
	GO:0009142~nucleoside triphosphate biosynthetic process	48	0.711955	0.00139763	ATP5D, ATP6V0E1, ATP1B1, ATP1B2, ATP5B, ATP6AP1, PRKAG2, ATP5G2, ATP10D, ATP6V1B2, ATP6V0B, ATP2B1, ATP6V0C, ATP2B2, ATP5S, ATP8B2, ATP5L, ATP5O, C16ORF7, ATP6V0D1, ATP5I, ATP5H, TBPL1, ATP5J, ATP5J2, ATP5F1, ATP1A3, ATP6V1H, ATP1A2, ATP6V1D, MON2, NME7, ATP6V1C1, ATP6V1A, NME5, NME3, ATP6V0E2, ATP2A3, ATP9B, ATP9A, ATP6V1E1, TXNDC6, ATP5C1, ATP8A2, ATP6V0A1, ATP5A1, ATP6AP1L, ATP8A1	4264	102	13528	1.49299	0.999149	0.0922892	2.62945
	GO:0009199~ribonucleoside triphosphate metabolic process	54	0.800949	0.00148174	ATP5D, ATP6V0E1, ATP1B1, ATP1B2, ATP6AP1, ATP5B, PRKAG2, ATP10D, ATP2B1, ATP2B2, ATP5S, ATP5L, ATP8B2, ATP5O, ATP6V0D1, ATP5I, ATP5H, NDUFS1, ATP5J, ATP6V1H, MYH7, ATP6V1D, NME7, ATP6V1C1, ATP6V1A, NME5, NME3, ATP9B, ATP9A, TXNDC6, ATP5C1, ATP5G2, ATP6V1B2, ATP6V0B, GCH1, ATP6V0C, RAB11A, C16ORF7, ATP5J2, AK1, ATP5F1, ATP1A3, AK5, ATP1A2, MON2, ATP6V0E2, ATP2A3, ATP6V1E1, ATP8A2, ABCC6P2, ATP6V0A…	4264	118	13528	1.45187	0.999444	0.0963143	2.78558
	GO:0046395~carboxylic acid catabolic process	51	0.756452	0.00184146	ACOX2, ACOX1, CPT2, AMT, PEX5, PEX7, AUH, GOT2, MCCC2, ASPA, CYP39A1, ACOT8, GSTZ1, ALDH6A1, ACADM, SULT2A1, ACADS, CDO1, TAT, DDO, ACADVL, HAO1, ACAA1, HACL1, CHKB, GLUD1, ECHS1, PAH, ASL, HADHA, DCI, HADHB, DTD1, GAD2, ETFDH, DMGDH, ALDH4A1, BDH2, BCKDHA, CPT1B, NOS1, BCKDHB, HGD, CRAT, C9ORF4, CPT1A, FAAH, PON1, PRODH2, C14ORF126, HIBCH, PON3	4264	111	13528	1.45768	0.99991	0.116801	3.45066
	GO:0016054~organic acid catabolic process	51	0.756452	0.00184146	ACOX2, ACOX1, CPT2, AMT, PEX5, PEX7, AUH, GOT2, MCCC2, ASPA, CYP39A1, ACOT8, GSTZ1, ALDH6A1, ACADM, SULT2A1, ACADS, CDO1, TAT, DDO, ACADVL, HAO1, ACAA1, HACL1, CHKB, GLUD1, ECHS1, PAH, ASL, HADHA, DCI, HADHB, DTD1, GAD2, ETFDH, DMGDH, ALDH4A1, BDH2, BCKDHA, CPT1B, NOS1, BCKDHB, HGD, CRAT, C9ORF4, CPT1A, FAAH, PON1, PRODH2, C14ORF126, HIBCH, PON3	4264	111	13528	1.45768	0.99991	0.116801	3.45066
	GO:0016337~cell-cell adhesion	111	1.6464	0.00187456	PVR, THRA, CADM1, L1CAM, CHAD, CDH22, NRCAM, DAB1, CD44, FNDC3A, PCDHGA12, RET, PCDHGA11, PTPRM, CDHR2, CDHR3, PTPRT, CDHR5, CTNNA3, CTNNA2, NCAM1, NPTN, CDK5R1, EMCN, ASTN1, DSCAML1, SOX9, PCDHAC2, PCDHAC1, TRO, PVRL2, PCDHA10, PCDHA11, PCDHA12, NPHP1, PCDH10, CELSR3, CELSR2, CYFIP2, PCDHA6, PCDHA7, PCDHA8, PCDHA9, CLDN9, PCDHA2, CLSTN3, PCDHA3, PCDHA4, PCDHA5, CLSTN1, PCDHGA9, PCDHGA8, PCDHGA7,…	4264	276	13528	1.27594	0.999924	0.117304	3.51163
	GO:0007628~adult walking behavior	15	0.222486	0.00190652	KCNMA1, GLRB, GLRA1, EFNB3, DRD2, HEXA, UCHL1, SPTBN4, CACNB4, TRH, KLHL1, FXN, HIPK2, CACNA1C, CACNA1A	4264	22	13528	2.16314	0.999935	0.117729	3.57048
	GO:0007267~cell-cell signaling	223	3.30762	0.00198185	SYT1, EDN3, CGA, SYT4, SYT5, EFNA2, EFNA3, SNCA, CTTNBP2, APP, GRID2, CHRNA4, RAPGEF4, HTR1F, CHRNA3, GJD2, PTPRJ, EFNB3, KIF5A, GRIN2A, BSN, PDYN, PCLO, CTNNA2, SSTR2, SSTR3, COLQ, SSTR1, HTR6, RAB14, ABAT, UNC13C, UNC13B, SCN1B, CACNB2, CACNB4, POMC, ADCYAP1, SEMA5A, GAD2, INS, DMD, HAP1, MLN, BMP2, KCNK3, NPY5R, VDAC1, NPY, TMOD2, CHRNB3, CHRNB2, CHRNB1, PYY, GHSR, HNF1A, GLRA1, FGF9, TOLLIP, …	4264	600	13528	1.17915	0.999956	0.120622	3.70905
	GO:0007270~nerve-nerve synaptic transmission	19	0.281815	0.00199477	GLRB, GLRA1, GABRB3, ADORA2A, DLGAP2, DRD2, GRIN1, SNCA, TH, PARK2, CACNB4, CDK5, PARK7, VDAC1, KIF1B, GRM8, TMOD2, GRID2, CACNA1A	4264	31	13528	1.9445	0.999959	0.11992	3.73279
	GO:0009719~response to endogenous stimulus	156	2.31385	0.00200515	CGA, ADCY1, ADCY2, THRA, SLC6A1, PDGFB, PDGFA, ADCY5, ADCY6, ARNT2, STAT5B, PDE3B, RPE65, FOXO4, AGXT, GHRHR, CITED1, SLC2A8, PRKAR2B, CTTNBP2, GSTM3, APOA2, PLA2G1B, PRKACA, PRKACB, GNG3, GNG4, INSR, GNG7, MB, IRS2, BSG, SOCS2, GATM, STRN3, BAIAP2, GRIN2A, CDO1, PTPRN, NR0B1, TAT, WFDC1, ENPP1, ADORA2A, TXN2, DRD2, ALDOC, PFKFB1, DRD4, TIMP4, ABCA2, ASL, TRH, AHSG, INS, PEMT, TFF3, AANAT, IDH1, …	4264	405	13528	1.22204	0.999961	0.119092	3.75187
	GO:0031163~metallo-sulfur cluster assembly	9	0.133492	0.00226405	ISCA1, ISCU, NFU1, ISCA2, NUBP1, FXN, NARFL, NFS1, SDHAF1	4264	10	13528	2.85535	0.999989	0.13188	4.22646
	GO:0016226~iron-sulfur cluster assembly	9	0.133492	0.00226405	ISCA1, ISCU, NFU1, ISCA2, NUBP1, FXN, NARFL, NFS1, SDHAF1	4264	10	13528	2.85535	0.999989	0.13188	4.22646
	GO:0008088~axon cargo transport	13	0.192821	0.00228531	KIF3B, SPG7, UCHL1, KLC2, KIF1A, APP, KIF1B, KLC1, PAFAH1B1, NEFL, DST, APBA1, NEFM	4264	18	13528	2.29133	0.99999	0.131523	4.26534
	GO:0006625~protein targeting to peroxisome	11	0.163156	0.0025142	PEX1, PEX19, PEX16, PEX6, PEX14, PEX5, PEX3, PEX12, AGXT, PEX10, PEX7	4264	14	13528	2.49276	0.999997	0.142116	4.68291
	GO:0046034~ATP metabolic process	48	0.711955	0.00289476	ATP5D, ATP6V0E1, ATP1B1, ATP1B2, ATP5B, ATP6AP1, PRKAG2, ATP5G2, ATP10D, ATP6V1B2, ATP6V0B, ATP2B1, ATP6V0C, ATP2B2, ATP5S, ATP8B2, ATP5L, ATP5O, C16ORF7, ATP6V0D1, ATP5I, ATP5H, NDUFS1, ATP5J, ATP5J2, AK1, ATP5F1, ATP1A3, ATP6V1H, MYH7, AK5, ATP1A2, ATP6V1D, MON2, ATP6V1C1, ATP6V1A, ATP6V0E2, ATP2A3, ATP9B, ATP9A, ATP6V1E1, ATP5C1, ABCC6P2, ATP8A2, ATP6V0A1, ATP5A1, ATP6AP1L, ATP8A1	4264	105	13528	1.45034	1	0.160056	5.37336
	GO:0007611~learning or memory	50	0.74162	0.00337327	HRAS, ADCY1, SLC6A1, HMGCR, CRHBP, CALB1, PTEN, PRKAR2B, APP, SBDS, CHST10, GALR3, DLG4, PRKCA, GRIN2A, PRKCG, CDK5, GRM4, PSEN2, DRD2, TH, CTNND2, ABI2, TAC1, OXTR, AMPH, HRH3, PDE1B, SBDSP1, PTN, PAFAH1B1, SNAP25, IL1RAPL1, UCN, GRIN1, GABRA5, ATP1A3, NLGN3, ATP1A2, PARK2, VDAC1, GRIA1, PRKAR1B, CRH, TMOD2, ADRA1B, CHRNB2, CACNA1C, APBB1, PTENP1, VLDLR, HTR2A	4264	111	13528	1.4291	1	0.182014	6.23482
	GO:0034654~nucleobase, nucleoside, nucleotide and nucleic acid biosynthetic process	80	1.18659	0.00338262	ATP5D, ASPDH, ATP1B1, ATP6V0E1, ADCY1, ADCY2, ATP1B2, ATP6AP1, ADCY5, ATP5B, PRKAG2, ADCY6, ATP10D, ATP2B1, ATP2B2, ATP5S, ATP5L, ATP8B2, ATP5O, ATP6V0D1, GUCA2B, ATP5I, ATP5H, TBPL1, ATP5J, NMNAT2, PRTFDC1, CECR1, ATP6V1H, ATP6V1D, NME7, ATP6V1C1, NME5, ATP6V1A, NME3, ATP9B, ATP9A, TXNDC6, ATP5C1, GUCY1B3, NPPA, NMNAT1, PRPS1, ADORA2A, DHFRL1, ATP5G2, RRM2B, QTRT1, ATP6V1B2, HPRT1, C9ORF95, ATP6…	4264	193	13528	1.31507	1	0.180552	6.25156
	GO:0034404~nucleobase, nucleoside and nucleotide biosynthetic process	80	1.18659	0.00338262	ATP5D, ASPDH, ATP1B1, ATP6V0E1, ADCY1, ADCY2, ATP1B2, ATP6AP1, ADCY5, ATP5B, PRKAG2, ADCY6, ATP10D, ATP2B1, ATP2B2, ATP5S, ATP5L, ATP8B2, ATP5O, ATP6V0D1, GUCA2B, ATP5I, ATP5H, TBPL1, ATP5J, NMNAT2, PRTFDC1, CECR1, ATP6V1H, ATP6V1D, NME7, ATP6V1C1, NME5, ATP6V1A, NME3, ATP9B, ATP9A, TXNDC6, ATP5C1, GUCY1B3, NPPA, NMNAT1, PRPS1, ADORA2A, DHFRL1, ATP5G2, RRM2B, QTRT1, ATP6V1B2, HPRT1, C9ORF95, ATP6…	4264	193	13528	1.31507	1	0.180552	6.25156
	GO:0017156~calcium ion-dependent exocytosis	15	0.222486	0.00346654	GLRB, STX1A, GLRA1, STX2, SYT6, TRIM36, ROPN1B, RAPGEF4, VAMP3, CACNA1C, SDF4, AKAP3, CACNA1A, PKDREJ, PCSK4	4264	23	13528	2.06909	1	0.182683	6.40186
	GO:0016339~calcium-dependent cell-cell adhesion	15	0.222486	0.00346654	PCDHB9, PCDHGA12, PCDHB7, PCDHB5, PCDHB6, PCDHB3, PCDHB4, NLGN1, PCDHB14, PCDHGC4, CDHR5, PCDHB13, CDH2, PCDHGC3, PCDHB10, PCDHGB4, CDH17, PCDHB16	4264	23	13528	2.06909	1	0.182683	6.40186
	GO:0008344~adult locomotory behavior	28	0.415307	0.00347886	GLRA1, DRD2, HEXA, SNCA, UCHL1, DRD4, CACNB4, TRH, KLHL1, APP, FXN, PAFAH1B1, KCNMA1, GLRB, C1ORF25, EFNB3, GRIN1, SPTBN4, NR4A2, ATP1A3, ATP1A2, PARK2, PARK7, HIPK2, CACNA1C, PBX3, CACNA1A, OPRD1	4264	54	13528	1.64506	1	0.181388	6.4239
	GO:0003001~generation of a signal involved in cell-cell signaling	40	0.593296	0.00375277	SEPT5, CGA, RAB3A, EDN3, CYB5R4, CPLX3, SYT1, PPFIA3, PLDN, HNF1A, SYT4, CACNB4, VGF, FKBP1B, GHRHR, SYN1, HRH3, SYN3, SYN2, SNPH, RAPGEF4, SLC30A8, SNAP25, APBA1, STX1A, GPR119, BAIAP3, LIN7B, NLGN1, LIN7C, EXOC3L, PCLO, GRM4, GHRH, RAB14, GHSR, CACNA1C, UNC13B, SMPD3, CACNA1A	4264	85	13528	1.49299	1	0.192254	6.91271
	GO:0045017~glycerolipid biosynthetic process	38	0.563631	0.00397219	IMPA1, CHKB, ALG9, PEX7, PIGK, PIGL, APOA2, APOA1, PIGF, PIGH, AGPAT9, PEMT, PIGB, ETNK1, PIGC, ETNK2, PTDSS2, AGPAT1, PGAP3, CPT1B, LPL, MOGAT2, MOGAT1, PIGZ, PIGY, PGAP1, PIGV, PI4KA, PIGT, PIGQ, PIGP, PIGN, PCK1, PLCE1, SEMA6D, PLA2G6, DPM3, KGFLP2, KGFLP1	4264	80	13528	1.50699	1	0.200289	7.30255
	GO:0009165~nucleotide biosynthetic process	77	1.14209	0.00420859	ATP5D, ASPDH, ATP1B1, ATP6V0E1, ADCY1, ADCY2, ATP1B2, ATP6AP1, ADCY5, ATP5B, PRKAG2, ADCY6, ATP10D, ATP2B1, ATP2B2, ATP5S, ATP5L, ATP8B2, ATP5O, ATP6V0D1, GUCA2B, ATP5I, ATP5H, TBPL1, ATP5J, NMNAT2, CECR1, ATP6V1H, ATP6V1D, NME7, ATP6V1C1, NME5, ATP6V1A, NME3, ATP9B, ATP9A, TXNDC6, ATP5C1, GUCY1B3, NPPA, NMNAT1, PRPS1, ADORA2A, DHFRL1, ATP5G2, RRM2B, ATP6V1B2, HPRT1, C9ORF95, ATP6V0B, ATP6V0C, TH…	4264	186	13528	1.31339	1	0.208822	7.72082
	GO:0030182~neuron differentiation	165	2.44735	0.00425428	GPRIN1, EDN3, NRTN, SEPT2, TUBB2B, GDF7, EFNA2, JAG2, RPE65, L1CAM, JAG1, RORA, KLHL1, NRCAM, ATP2B2, GATA2, APP, S1PR1, MCOLN3, CD44, MC1R, ANK3, UNC5A, ATXN10, CEP290, LGI4, SS18L1, DSCAM, RET, PTPRM, STMN3, EMX1, EFNB3, MDGA1, BAIAP2, MDGA2, NKX2-8, KIF5C, PICK1, LRTOMT, FARP2, CTNNA2, SLITRK2, SLITRK1, LHFPL5, RND1, HES5, MNX1, TRAPPC4, RELN, SMARCA1, DST, KALRN, BBS4, FGFR1, CDK5R1, SOX1, AD…	4264	438	13528	1.19516	1	0.208802	7.80146
	GO:0008361~regulation of cell size	84	1.24592	0.00450492	RTN4, BMP10, ATP6V0E1, PDGFB, CCDC85B, SGMS1, N6AMT1, ATP2B2, APP, ARHGAP5, FXN, NUBP1, CDKN2D, MAPT, GDF9, NDUFS3, GNG4, NRG1, IP6K2, MAP2K5, SHBG, DEPDC6, PPP2R1A, CGRRF1, ACTA1, CDHR2, NDUFA13, ADIPOR1, RB1, SOCS5, VAT1, HNF4A, BTG1, NPPB, WFDC1, BIN3, DCUN1D3, C6ORF108, NPPA, FGFR1, EXTL3, DERL2, ENPP1, NDN, FHL1, TAF9B, CCNG1, CDH4, TP53TG5, TSPYL2, AKT1S1, NDRG3, NDRG4, INS, PTK2B, TRO, AGT…	4264	206	13528	1.29368	1	0.217584	8.2426
	GO:0016310~phosphorylation	287	4.2569	0.00468019	GDF7, SNCA, AURKC, CLK1, CTTNBP2, MAP3K5, APP, PSKH1, CLK3, WNK4, COL4A3BP, CLK4, PLA2G1B, TLK1, GNG3, MAP2K5, IKBKAP, MAPKSP1, MYLK4, WNK3, WNK2, MARK4, MARK1, MAPK4, MAPK3, F2, DLD, ATP5C1, CAMK1, NEK9, MAPK9, NEK4, CDK5R1, NEK3, NEK1, PTPLAD1, PFKFB1, ADRBK2, PXK, SDHAF2, ATP6V0B, LOC407835, ATP6V0C, TNKS, C16ORF7, BMP2, TAOK2, TAOK1, TGFBR1, TAOK3, MGC42105, MAP2K4, GUCY2C, ATM, GUCY2D, PTPN1…	4264	800	13528	1.13817	1	0.222931	8.54991
	GO:0007612~learning	30	0.444972	0.00471053	HRAS, SLC6A1, HMGCR, DRD2, TH, CTNND2, TAC1, AMPH, PRKAR2B, SBDS, APP, CHST10, PDE1B, HRH3, DLG4, SBDSP1, PTN, GRIN1, GABRA5, ATP1A3, GRIN2A, NLGN3, ATP1A2, PARK2, CDK5, VDAC1, GRM4, ADRA1B, CHRNB2, CACNA1C, APBB1	4264	60	13528	1.5863	1	0.222127	8.60301
	GO:0051350~negative regulation of lyase activity	28	0.415307	0.0048089	OPRM1, GNAZ, PALM, ADCY1, ADCY2, DRD2, GNAI1, ADCY5, ADCY6, DRD4, GABBR1, GABBR2, EDNRB, S1PR1, HRH3, GALR1, GALR3, GPR44, NPY1R, GRM4, SSTR5, SSTR2, CHRM5, GRM3, APITD1, GRM8, GRM6, CORT, OPRD1	4264	55	13528	1.61515	1	0.224137	8.77495
	GO:0007194~negative regulation of adenylate cyclase activity	28	0.415307	0.0048089	OPRM1, GNAZ, PALM, ADCY1, ADCY2, DRD2, GNAI1, ADCY5, ADCY6, DRD4, GABBR1, GABBR2, EDNRB, S1PR1, HRH3, GALR1, GALR3, GPR44, NPY1R, GRM4, SSTR5, SSTR2, CHRM5, GRM3, APITD1, GRM8, GRM6, CORT, OPRD1	4264	55	13528	1.61515	1	0.224137	8.77495
	GO:0031280~negative regulation of cyclase activity	28	0.415307	0.0048089	OPRM1, GNAZ, PALM, ADCY1, ADCY2, DRD2, GNAI1, ADCY5, ADCY6, DRD4, GABBR1, GABBR2, EDNRB, S1PR1, HRH3, GALR1, GALR3, GPR44, NPY1R, GRM4, SSTR5, SSTR2, CHRM5, GRM3, APITD1, GRM8, GRM6, CORT, OPRD1	4264	55	13528	1.61515	1	0.224137	8.77495
	GO:0008654~phospholipid biosynthetic process	46	0.68229	0.00489508	CDIPT, IMPA1, CHKB, HEXB, SGMS1, ALG9, CDS2, PIGK, ISYNA1, PIGL, APOA2, APOA1, AGPAT5, DGKE, PIGF, PIGH, SERINC1, AGPAT9, PEMT, PIGB, ETNK1, PIGC, ETNK2, AGPAT4, PTDSS2, AGPAT1, PGAP3, CPT1B, PIGZ, SPHK2, PIGY, PGAP1, PIGV, PI4KA, PIGT, PISD, PIGQ, PIGP, LPCAT4, PIGN, SAMD8, SEMA6D, LCLAT1, PLA2G6, DPM3, KGFLP2, KGFLP1	4264	102	13528	1.43078	1	0.225606	8.92534
	GO:0046486~glycerolipid metabolic process	68	1.0086	0.00495385	CDIPT, IMPA1, GPLD1, PTEN, ALG9, PEX7, PIGK, APOA2, PIGL, APOA1, PIGF, PIGH, AGPAT9, APOH, SLC22A4, PIGB, PLA2G1B, PIGC, PLA1A, CETP, CAT, IP6K1, PTDSS2, IP6K2, AGPAT1, PGAP3, PIGZ, PIGY, ALDH5A1, PGAP1, PIGV, PI4KA, PIGT, PIGQ, PIGP, PIGN, SACM1L, G6PC, PLCE1, PLA2G6, KGFLP2, KGFLP1, DRD2, CHKB, PI4KAP2, SERINC1, PIKFYVE, APOC3, PEMT, ETNK1, PAFAH1B1, ETNK2, PIK3R1, CPT1B, LPL, MOGAT2, GPD1, MOG…	4264	162	13528	1.33171	1	0.225945	9.02777
	GO:0043064~flagellum organization	7	0.103827	0.00499293	BBS1, C19ORF20, BBS2, NEURL, BBS5, MKKS, UBE2B	4264	7	13528	3.17261	1	0.225494	9.09581
	GO:0009296~flagellum assembly	7	0.103827	0.00499293	BBS1, C19ORF20, BBS2, NEURL, BBS5, MKKS, UBE2B	4264	7	13528	3.17261	1	0.225494	9.09581
	GO:0046146~tetrahydrobiopterin metabolic process	7	0.103827	0.00499293	PCBD2, PCBD1, QDPR, PAH, SPR, PTS, GCH1	4264	7	13528	3.17261	1	0.225494	9.09581
	GO:0060080~regulation of inhibitory postsynaptic membrane potential	7	0.103827	0.00499293	GLRA1, GRIK1, ADORA2A, GRIK2, DRD4, CHRNA4, NLGN3	4264	7	13528	3.17261	1	0.225494	9.09581
	GO:0009260~ribonucleotide biosynthetic process	54	0.800949	0.00534661	ATP5D, ATP6V0E1, ATP1B1, ATP1B2, ATP6AP1, ATP5B, PRKAG2, ATP10D, ATP2B1, ATP2B2, ATP5S, ATP5L, ATP8B2, ATP5O, ATP6V0D1, ATP5I, ATP5H, ATP5J, CECR1, ATP6V1H, ATP6V1D, NME7, ATP6V1C1, ATP6V1A, NME5, NME3, ATP9B, ATP9A, TXNDC6, ATP5C1, PRPS1, ATP5G2, ATP6V1B2, ATP6V0B, ATP6V0C, C16ORF7, ATP5J2, ADSSL1, ADAL, ATP5F1, ATP1A3, AK5, ATP1A2, AMPD2, AMPD3, MON2, ATP6V0E2, ATP2A3, ATP6V1E1, ATP8A2, ATP6V0A…	4264	124	13528	1.38162	1	0.23734	9.70946
	GO:0043574~peroxisomal transport	11	0.163156	0.00541592	PEX1, PEX19, PEX16, PEX6, PEX14, PEX5, PEX3, PEX12, AGXT, PEX10, PEX7	4264	15	13528	2.32658	1	0.237953	9.82925
	GO:0051046~regulation of secretion	82	1.21626	0.00574441	SEPT5, SYT1, EDN3, HNF1A, GRIK1, CADM1, SNCA, PDE3B, PINK1, DPH3, KCNJ11, GHRHR, ACVR1C, AGTR1, APOA2, APOA1, PLA2G1B, CHRNA4, RAPGEF4, PDE8B, RAB26, NRG1, CHRNA3, DNAJC1, NSF, SCAMP5, PRKCA, STX1A, STXBP1, RPH3AL, STXBP3, INHA, PFKM, PCLO, STX1B, CDK5, INHBB, SSTR5, CAPN10, GRM8, GHRH, LACRT, MGEA5, CARTPT, CPLX3, RAB3A, HCRT, RAB3B, RAB3C, ADORA2A, DRD2, GLUD1, DRD4, NNAT, OXTR, TAC1, TRH, PCSK…	4264	202	13528	1.28789	1	0.248324	10.395
	GO:0007632~visual behavior	18	0.266983	0.00591307	HRAS, HMGCR, DRD2, GRIN1, GRIN2A, ATP1A3, NLGN3, ATP1A2, CDK5, SLC1A2, APP, PDE1B, ADRA1B, CHRNB2, CACNA1C, APBB1, DYNLRB1, NPHP1	4264	31	13528	1.84216	1	0.252487	10.6841
	GO:0006904~vesicle docking during exocytosis	15	0.222486	0.00592572	CPLX2, STX1A, PLDN, VPS45, STXBP1, VTI1B, STXBP3, VPS33B, VPS33A, SCFD1, SNPH, EXOC4, VAMP3, EXOC6, SNAP25	4264	24	13528	1.98288	1	0.250856	10.7058
	GO:0007264~small GTPase mediated signal transduction	118	1.75022	0.00609151	HRAS, RAB9B, GNA12, RASGEF1B, RGL3, RGL1, RAB1A, RGL2, DIRAS1, DAB1, APOA1, DIRAS2, DIRAS3, RAB28, RAB24, RAPGEF4, ERAS, RAB26, RAPGEF2, RAB21, FARP2, RND2, PLCE1, RND1, RAB18, C1ORF89, RAB19, SGSM3, RAB17, REM2, MAPK3, REM1, RAB14, ARL8A, RAB12, ARL8B, ARHGDIG, RALGPS1, PTPLAD1, MRAS, ARFRP1, RUNDC3A, ARF5, RAB40B, RAB40A, LOC407835, DOCK1, RAC3, APOC3, ABR, RAB8B, RASEF, ARFIP2, RAB33B, RERG, A…	4264	305	13528	1.22744	1	0.254799	10.9891
	GO:0019637~organophosphate metabolic process	81	1.20142	0.00648072	ASPDH, CDIPT, IMPA1, SGPP1, HEXB, SNCA, GPLD1, SGMS1, PTEN, ALG9, CDS2, PIGK, PIGL, APOA2, APOA1, AGPAT5, PIGF, SMPDL3A, GPX4, PIGH, AGPAT9, PIGB, PLA2G1B, PLA1A, PIGC, CETP, IP6K1, AGPAT4, PTDSS2, IP6K2, AGPAT1, PGAP3, PIGZ, PIGY, ALDH5A1, PGAP1, PIGV, PI4KA, PIGT, PISD, PIGQ, PIGP, LPCAT4, PIGN, SACM1L, PLCE1, NAPEPLD, PLA2G6, LCLAT1, KGFLP2, KGFLP1, DRD2, CHKB, PI4KAP2, PLAA, GPD1L, ISYNA1, DG…	4264	200	13528	1.28491	1	0.266554	11.6508
	GO:0009259~ribonucleotide metabolic process	62	0.919608	0.00651202	ATP5D, ATP1B1, ATP6V0E1, ATP1B2, ATP6AP1, ATP5B, PRKAG2, ATP10D, ATP2B1, ATP2B2, ATP5S, ATP5L, ATP8B2, ATP5O, ATP6V0D1, ATP5I, ATP5H, NDUFS1, ATP5J, CECR1, ATP6V1H, MYH7, ATP6V1D, NME7, ATP6V1C1, NME5, ATP6V1A, NME3, ATP9B, ATP9A, TXNDC6, ATP5C1, PRPS1, ATP5G2, ATP6V1B2, ATP6V0B, GCH1, ATP6V0C, NUDT9, RAB11A, C16ORF7, ENTPD2, ATP5J2, ADSSL1, ADAL, AK1, ATP5F1, ATP1A3, AK5, ATP1A2, AMPD2, AMPD3, M…	4264	147	13528	1.33811	1	0.26552	11.7038
	GO:0007631~feeding behavior	33	0.489469	0.00674665	HCRT, CCKAR, CCK, PRLHR, ADORA2A, DRD2, LEPR, UCHL1, TH, OXTR, TRH, APP, HRH3, AGT, GALR3, AGRP, PRLH, UCN, CCKBR, GRIN1, UBR3, BRS3, NPY1R, CPT1A, NPY5R, NPY, NPW, CRH, PEBP1, CARTPT, CHRNB2, PYY, GHSR	4264	69	13528	1.51733	1	0.271515	12.1003
	GO:0010970~microtubule-based transport	17	0.252151	0.00695131	DYNC1I1, KIF3B, SPG7, KIF5B, UCHL1, KLC2, KIF1A, APP, KIF1B, KLC1, RHOT1, PAFAH1B1, NEFL, DST, HAP1, APBA1, NEFM	4264	29	13528	1.8598	1	0.276342	12.4447
	GO:0021700~developmental maturation	45	0.667458	0.00704339	RAB3A, IRX5, MAEA, PTH1R, KCNIP2, SOX8, GHRHR, SYP, NRCAM, GATA2, APP, CD44, PTK2B, MTCH1, KCNE1, DLG4, LGI4, KRTAP21-1, PCSK4, IHH, RECK, KCNMA1, SOX10, PLP1, RET, MAP1B, FOXA1, GRIN1, PICK1, STXBP1, NR4A2, PDE3A, VSX1, FARP2, ZDHHC15, REC8, RND1, HES5, GNAQ, PSEN2, HBZ, DLD, GDF11, CACNA1A, CLN5	4264	101	13528	1.41354	1	0.277297	12.5992
	GO:0006644~phospholipid metabolic process	77	1.14209	0.00781161	CDIPT, IMPA1, SGPP1, SNCA, HEXB, GPLD1, SGMS1, PTEN, ALG9, CDS2, PIGK, PIGL, APOA2, APOA1, AGPAT5, PIGF, SMPDL3A, GPX4, PIGH, AGPAT9, PIGB, PLA2G1B, PLA1A, PIGC, CETP, IP6K1, AGPAT4, PTDSS2, IP6K2, AGPAT1, PGAP3, PIGZ, PIGY, ALDH5A1, PGAP1, PIGV, PI4KA, PIGT, PISD, PIGQ, PIGP, LPCAT4, PIGN, SACM1L, PLCE1, NAPEPLD, PLA2G6, LCLAT1, KGFLP2, KGFLP1, DRD2, CHKB, PI4KAP2, PLAA, ISYNA1, DGKE, SERINC1, P…	4264	190	13528	1.28574	1	0.300277	13.8786
	GO:0006779~porphyrin biosynthetic process	13	0.192821	0.00792378	ALAD, HNF1A, FXN, COX10, SLC25A38, UROS, NFE2L1, PPOX, RSAD1, SUCLA2, UROD, MMAB, COX15	4264	20	13528	2.0622	1	0.301615	14.0639
	GO:0033014~tetrapyrrole biosynthetic process	13	0.192821	0.00792378	ALAD, HNF1A, FXN, COX10, SLC25A38, UROS, NFE2L1, PPOX, RSAD1, SUCLA2, UROD, MMAB, COX15	4264	20	13528	2.0622	1	0.301615	14.0639
	GO:0006650~glycerophospholipid metabolic process	51	0.756452	0.00814124	CDIPT, IMPA1, GPLD1, PTEN, ALG9, PIGK, APOA2, PIGL, APOA1, PIGF, PIGH, PIGB, PLA2G1B, PIGC, PLA1A, CETP, IP6K1, AGPAT1, IP6K2, PTDSS2, PGAP3, PIGZ, PIGY, ALDH5A1, PGAP1, PIGV, PI4KA, PIGT, PIGQ, PIGP, SACM1L, PIGN, PLA2G6, KGFLP2, KGFLP1, DRD2, CHKB, PI4KAP2, SERINC1, PIKFYVE, PEMT, ETNK1, ETNK2, PAFAH1B1, PIK3R1, CPT1B, FIG4, SEMA6D, PON1, DPM3, PLA2G4C, LIPC, PTENP1	4264	118	13528	1.37121	1	0.306229	14.4221
	GO:0009755~hormone-mediated signaling	26	0.385642	0.00909285	ADCY1, DNAJC25-GNG10, THRA, ADCY2, ADCY5, ADCY6, ADIPOR1, GNG11, TRH, GCGR, PTPN11, PRKAR2B, GNB2, GNB1, PRKAR1B, GNG10, PRKAR1A, DNAJC25, GNAS, PRKACA, JAK2, GNB3, GNG3, PRKACB, GNG4, GHSR, AGRP, GNG7	4264	52	13528	1.5863	1	0.332997	15.9729
	GO:0006576~biogenic amine metabolic process	43	0.637793	0.00943651	PNMT, SNCB, DRD2, CHKB, TH, DRD4, SNCA, PAH, HPRT1, GCH1, OAZ2, ATP2B2, APOA2, APOA1, OAZ1, ASMTL, PEMT, PLA2G1B, SLC22A4, AANAT, ETNK1, DMGDH, PAFAH1B1, ETNK2, CETP, CPT1B, DDC, ACADM, GRIN2A, NR4A2, NPR1, LRTOMT, PARK2, COLQ, TMLHE, PON1, DHPS, KGFLP2, TPH1, LIPC, AOC2, KGFLP1, ALDH9A1, ADC	4264	97	13528	1.40641	1	0.34077	16.5263
	GO:0030030~cell projection organization	138	2.04687	0.0104474	GPRIN1, MTSS1, NRTN, SEPT2, PDGFB, GDF7, PDGFA, EFNA2, DYNC2LI1, L1CAM, KLHL1, NRCAM, ATP2B2, APP, CD44, ANK3, IFT20, UNC5A, ATXN10, DYNC2H1, CEP290, SS18L1, DSCAM, PTPRM, STMN3, EFNB3, BAIAP2, KIF5C, NKX2-8, PCM1, CTNNA2, SLITRK2, SLITRK1, LHFPL5, SPAG6, TRAPPC4, RELN, DST, KALRN, BBS4, FGFR1, CDK5R1, BBS5, BBS7, ADORA2A, DRD2, CLU, B9D2, ONECUT2, DSCAML1, TTC8, SEMA5A, C19ORF20, RAC3, DMD, B3GN…	4264	368	13528	1.18973	1	0.367185	18.1345
	GO:0009060~aerobic respiration	19	0.281815	0.0110715	UQCRC2, MDH1B, ME3, UQCRC1, SUCLG2, COX10, SUCLG1, PDHB, IDH3A, SDHB, SLC25A14, FXN, SDHD, IDH1, CAT, SUCLA2, SURF1, UQCRB, MDH1	4264	35	13528	1.72227	1	0.381784	19.1126
	GO:0006505~GPI anchor metabolic process	19	0.281815	0.0110715	PGAP3, PIGZ, PIGY, PGAP1, PIGV, GPLD1, PIGT, PIGQ, PIGP, ALG9, PIGN, PIGK, PIGL, PIGF, SEMA6D, PIGH, PIGB, PIGC, DPM3	4264	35	13528	1.72227	1	0.381784	19.1126
	GO:0042755~eating behavior	14	0.207654	0.0112809	HCRT, CCK, ADORA2A, LEPR, UCHL1, TH, OXTR, TRH, CPT1A, NPY5R, HRH3, PEBP1, AGRP, PRLH	4264	23	13528	1.93115	1	0.384865	19.4383
	GO:0048193~Golgi vesicle transport	55	0.815782	0.0116498	SEC24B, RAB9B, LMAN2L, TRAPPC2L, RAB3IP, AP1S1, AP1S2, GBF1, GOPC, AP3B2, DNAJC6, RAB6B, VPS13A, SAR1B, TRAPPC2P1, GOLGA5, SCAMP1, ARL1, PICK1, VTI1B, VPS41, OPTN, RAB14, SORT1, TRAPPC4, VAMP2, STEAP2, TRAPPC1, SH3GL2, SEC23B, TRAPPC2, PLDN, STX8, AP1M2, STX7, COPZ1, BET1, NAPA, STX18, KIAA1012, STX16, BLOC1S1, TMED10, SEC22B, DOPEY2, SEC22C, DOPEY1, RAB2A, GABARAPL2, LOC100128542, MON2, COG3, CO…	4264	131	13528	1.33201	1	0.39206	20.009
	GO:0042559~pteridine and derivative biosynthetic process	10	0.148324	0.0117323	GPHN, MOCS2, PCBD2, PCBD1, QDPR, NFS1, SPR, PTS, MOCS1, GCH1	4264	14	13528	2.26615	1	0.391676	20.1362
	GO:0006497~protein amino acid lipidation	26	0.385642	0.0121472	PGAP3, ZDHHC2, ATG10, PIGZ, PIGY, PGAP1, PIGV, PIGT, PIGQ, ALG9, PIGP, RABGGTA, PIGN, ZDHHC15, PIGK, ZDHHC17, PIGL, SEMA6D, PIGF, PIGH, PIGB, CHM, PIGC, DPM3, MBOAT4, PGGT1B	4264	53	13528	1.55637	1	0.399791	20.7725
	GO:0009725~response to hormone stimulus	137	2.03204	0.0126475	CGA, ADCY1, ADCY2, THRA, SLC6A1, PDGFB, PDGFA, ADCY5, ADCY6, ARNT2, STAT5B, PDE3B, RPE65, FOXO4, AGXT, CITED1, GHRHR, SLC2A8, PRKAR2B, CTTNBP2, GSTM3, APOA2, PLA2G1B, PRKACA, PRKACB, GNG3, GNG4, INSR, GNG7, MB, IRS2, BSG, SOCS2, GATM, STRN3, BAIAP2, CDO1, PTPRN, NR0B1, TAT, WFDC1, ENPP1, TXN2, PFKFB1, TIMP4, ABCA2, ASL, TRH, AHSG, INS, TFF3, AANAT, IDH1, TFF1, AGRP, RNF14, UCN, TGFBR1, MSTN, NR4A…	4264	367	13528	1.18433	1	0.409791	21.5335
	GO:0060341~regulation of cellular localization	96	1.42391	0.0129942	SEPT5, EDN3, SYT1, CADM1, SNCA, PDE3B, MXI1, GHRHR, APOA2, APOA1, PLA2G1B, CHRNA4, PRKACA, RAPGEF4, RAB26, DNAJC1, CHRNA3, SCAMP5, PKIG, PCLO, SSTR5, HNF4A, CARTPT, EDA, ADORA2A, DRD2, GLUD1, DRD4, ABCA2, TRH, INS, RAB8B, TGFBR1, SMAD4, CIDEA, ARFIP1, NPY5R, NFKBIL1, PTPN11, AVPR1B, GLMN, CHRNB2, GHSR, CACNA1A, HNF1A, PINK1, DPH3, KCNJ11, ACVR1C, GOPC, PDE8B, NSF, PRKCA, STX1A, RPH3AL, STXBP1, G3…	4264	248	13528	1.22811	1	0.415749	22.0568
	GO:0060081~membrane hyperpolarization	9	0.133492	0.0130457	GLRA1, GRIK1, ADORA2A, GRIK2, DRD4, CHRNA4, NLGN3, CACNG2, PARK7	4264	12	13528	2.37946	1	0.414458	22.1343
	GO:0007340~acrosome reaction	9	0.133492	0.0130457	GLRB, TRIM36, GLRA1, STX2, ROPN1B, SYT6, AKAP3, PCSK4, PKDREJ	4264	12	13528	2.37946	1	0.414458	22.1343
	GO:0030258~lipid modification	32	0.474637	0.0130694	ACOX2, HACL1, ACOX1, CPT2, CHKB, PI4KAP2, PEX5, ECHS1, PTEN, DCI, HADHA, PEX7, HADHB, ACOT8, ETFDH, BDH2, PPAP2A, IP6K1, PIK3R1, IP6K2, CPT1B, ACADM, ACADS, PI4KA, ADIPOR1, CRAT, PPARGC1A, CPT1A, SACM1L, ACADVL, HAO1, PTENP1, ALG13, ACAA1	4264	69	13528	1.47135	1	0.412516	22.1698
	GO:0060271~cilium morphogenesis	18	0.266983	0.0131291	BBS4, BBS5, KIF3A, BBS7, DYNC2LI1, ONECUT2, TTC8, PCM1, ARL6, BBS10, RAB3IP, TTLL3, BBS1, BBS2, IFT172, DYNC2H1, MKKS, IFT88	4264	33	13528	1.73051	1	0.41146	22.2595
	GO:0051952~regulation of amine transport	18	0.266983	0.0131291	SEPT2, GRIK1, ADORA2A, DRD2, DRD4, SNCA, OXTR, PINK1, TRH, NFKBIL1, HRH3, AGT, CHRNA4, CARTPT, CHRNB2, CHRNA3, CACNA1A, HTR2A	4264	33	13528	1.73051	1	0.41146	22.2595
	GO:0032409~regulation of transporter activity	18	0.266983	0.0131291	JPH4, JPH3, ADORA2A, DRD2, DRD4, SNCA, NDFIP1, STIM2, STIM1, CACNB4, FKBP1B, SYNGR3, APOA2, ADRB2, INS, PON1, INSR, CALM2, CALM1	4264	33	13528	1.73051	1	0.41146	22.2595
	GO:0048169~regulation of long-term neuronal synaptic plasticity	13	0.192821	0.0132427	SYP, HRAS, GRIK2, DRD2, AGT, GRIN1, SNCA, RAB5A, DLG4, NPTN, GRIN2A, RAB11A, SYNGR1	4264	21	13528	1.964	1	0.411699	22.4297
	GO:0044265~cellular macromolecule catabolic process	257	3.81193	0.0136659	DZIP3, PPP2R5C, MYLIP, CDC16, ZNRF1, DNASE1L2, DNASE1L3, USP51, ERLEC1, ZNRF2, DNASE1L1, CUL3, BTBD1, PAN2, ANAPC2, UBE2MP1, ANAPC4, UBR3, MAP1LC3B2, UBR1, SKP1, UBE2J2, BRAP, GTF2H2B, PIAS4, FBXL8, BACE1, FBXL5, FBXL4, AMFR, PIAS1, FBXL3, FBXL2, DNAH12, SUMO1P3, WDR5B, UBA5, ASB13, ASB16, ASB15, RAB40B, RAB40A, ARIH2, FBXO3, FBXO9, FBXO8, SPOP, FBXO7, UFSP2, UBE2CBP, FBXO2, CIDEA, CDC23, PCNP, M…	4264	725	13528	1.12463	1	0.419177	23.0611
	GO:0006729~tetrahydrobiopterin biosynthetic process	6	0.0889944	0.0137305	PCBD2, PCBD1, QDPR, SPR, PTS, GCH1	4264	6	13528	3.17261	1	0.418222	23.1572
	GO:0016558~protein import into peroxisome matrix	8	0.118659	0.0141368	PEX1, PEX16, PEX6, PEX14, PEX5, PEX12, PEX10, PEX7	4264	10	13528	2.53809	1	0.425077	23.758
	GO:0048278~vesicle docking	15	0.222486	0.0148532	CPLX2, STX1A, PLDN, VPS45, STXBP1, VTI1B, STXBP3, VPS33B, VPS33A, SCFD1, SNPH, EXOC4, VAMP3, EXOC6, SNAP25	4264	26	13528	1.83035	1	0.438609	24.8066
	GO:0002791~regulation of peptide secretion	23	0.341145	0.0149772	STX1A, HNF1A, DRD2, GLUD1, NNAT, PDE3B, PFKM, TRH, KCNJ11, CPT1A, GHRHR, ACVR1C, PTPN11, INHBB, SSTR5, CAPN10, GCK, GHRH, MGEA5, JAK2, PDE8B, GHSR, SNAP25	4264	46	13528	1.5863	1	0.438858	24.9867
	GO:0043473~pigmentation	28	0.415307	0.0150075	EDN3, BBS4, BBS5, PLDN, BBS7, HPS6, DRD2, MLPH, TH, VPS33B, VPS33A, CITED1, DCT, EDNRB, BLOC1S2, C12ORF10, BLOC1S1, MKKS, KRTAP21-1, SOX10, ATRN, FIG4, ARL6, BBS2, GNAQ, LYST, GFPT1, EDA	4264	59	13528	1.50564	1	0.437075	25.0307
	GO:0060079~regulation of excitatory postsynaptic membrane potential	12	0.177989	0.0155276	HCRT, GRIK1, ADORA2A, GRIK2, SNCA, GRIN1, PPP3CB, GRID2, GRIN2A, PPP3CA, CDK5, CHRNA3	4264	19	13528	2.00375	1	0.445805	25.7813
	GO:0051966~regulation of synaptic transmission, glutamatergic	12	0.177989	0.0155276	UCN, GRIA2, GRIK1, ADORA2A, GRIK2, DRD2, GRIK3, OXTR, PRKACA, GRIA4, GRM1, HTR2A	4264	19	13528	2.00375	1	0.445805	25.7813
	GO:0033500~carbohydrate homeostasis	24	0.355977	0.0168932	CYB5R4, HNF1A, FOXA3, WFS1, SLC37A4, FOXA1, MLXIPL, RPH3AL, PDE3B, PFKM, VGF, PPARGC1A, PCK1, PTPN11, SSTR5, G6PC, GCK, SLC2A4, INS, ADRA1B, CARTPT, PTCH1, CACNA1C, INSR	4264	49	13528	1.55393	1	0.471564	27.7184
	GO:0042593~glucose homeostasis	24	0.355977	0.0168932	CYB5R4, HNF1A, FOXA3, WFS1, SLC37A4, FOXA1, MLXIPL, RPH3AL, PDE3B, PFKM, VGF, PPARGC1A, PCK1, PTPN11, SSTR5, G6PC, GCK, SLC2A4, INS, ADRA1B, CARTPT, PTCH1, CACNA1C, INSR	4264	49	13528	1.55393	1	0.471564	27.7184
	GO:0006512~ubiquitin cycle	14	0.207654	0.0176098	USP2, UBE3A, SOCS4, UBE2V2, PARK2, SOCS5, UBE2D4, TULP4, UBE2D2, USP38, USP37, UBE2W, ASB5, FBXO11	4264	24	13528	1.85069	1	0.483274	28.7156
	GO:0006109~regulation of carbohydrate metabolic process	20	0.296648	0.0183479	IRS2, ENPP1, PRKAG1, PRKAG2, PFKFB1, ARPP19, MLXIPL, NR3C1, PPARGC1A, HDAC4, PPP1R3C, GCK, SORBS1, HNF4A, INS, ECD, ADRA1B, MGEA5, INSR, NR1H4	4264	39	13528	1.62698	1	0.494975	29.7291
	GO:0006778~porphyrin metabolic process	16	0.237318	0.0185255	ALAD, HNF1A, COX10, UROS, GIF, RSAD1, PPOX, MMAB, AMBP, FXN, HPX, SLC25A38, NFE2L1, UROD, SUCLA2, COX15	4264	29	13528	1.7504	1	0.495821	29.9709
	GO:0033013~tetrapyrrole metabolic process	16	0.237318	0.0185255	ALAD, HNF1A, COX10, UROS, GIF, RSAD1, PPOX, MMAB, AMBP, FXN, HPX, SLC25A38, NFE2L1, UROD, SUCLA2, COX15	4264	29	13528	1.7504	1	0.495821	29.9709
	GO:0006506~GPI anchor biosynthetic process	18	0.266983	0.01868	PGAP3, PIGZ, PIGY, PGAP1, PIGV, PIGT, PIGQ, PIGP, ALG9, PIGN, PIGK, PIGL, PIGF, SEMA6D, PIGH, PIGB, PIGC, DPM3	4264	34	13528	1.67962	1	0.496224	30.1806
	GO:0017157~regulation of exocytosis	18	0.266983	0.01868	PRKCA, SEPT5, SYT1, RAB3A, RAB3B, STX1A, RAB3C, STXBP1, RPH3AL, STXBP3, STX1B, CDK5, PCLO, RAPGEF4, RAB26, CACNA1A, NSF, SCAMP5	4264	34	13528	1.67962	1	0.496224	30.1806
	GO:0042391~regulation of membrane potential	55	0.815782	0.0190253	GRIK1, GLRA1, GRIK2, GRIK3, HEXA, SNCA, HEXB, BNIP3, PRDX3, KCNJ11, MBP, GRID2, LGI4, CHRNA4, NDUFS1, CHRNA3, GJD2, KCNMA1, AIFM3, GRIN2A, CACNG2, CDK5, AMIGO1, GNAQ, SBF2, DLD, MGEA5, KCNH2, HCRT, CCK, ADORA2A, DRD4, TAC1, KCNA5, CACNB4, GJC3, KCNMB2, ACSBG1, KCNE1, PPP3CB, PPP3CA, GAL3ST1, HCN2, PLP1, GLRB, MPZ, GRIN1, NLGN3, SOD1, PARK7, TSC1, CHRNB2, CHRNB1, SCN8A, CACNA1A	4264	134	13528	1.30219	1	0.500142	30.6473
	GO:0048666~neuron development	126	1.86888	0.0191515	GPRIN1, NRTN, SEPT2, GDF7, EFNA2, L1CAM, RPE65, KLHL1, NRCAM, ATP2B2, APP, CD44, ANK3, UNC5A, ATXN10, CEP290, LGI4, SS18L1, DSCAM, RET, PTPRM, STMN3, EFNB3, BAIAP2, KIF5C, PICK1, NKX2-8, LRTOMT, FARP2, CTNNA2, SLITRK2, SLITRK1, LHFPL5, RND1, TRAPPC4, RELN, DST, KALRN, FGFR1, BBS4, CDK5R1, SOX1, ADORA2A, DRD2, CLU, ONECUT2, DSCAML1, SEMA5A, CRB1, RAC3, DMD, MTCH1, B3GNT1, OLFM3, UCN, SPTBN4, NR4A2…	4264	339	13528	1.1792	1	0.499988	30.817
	GO:0046474~glycerophospholipid biosynthetic process	31	0.459804	0.0192614	IMPA1, CHKB, ALG9, PIGK, PIGL, APOA2, APOA1, PIGF, PIGH, PIGB, PEMT, ETNK1, PIGC, ETNK2, AGPAT1, PTDSS2, PGAP3, CPT1B, PIGZ, PIGY, PGAP1, PIGV, PI4KA, PIGT, PIGQ, PIGP, PIGN, SEMA6D, PLA2G6, DPM3, KGFLP2, KGFLP1	4264	68	13528	1.44634	1	0.499542	30.9646
	GO:0007187~G-protein signaling, coupled to cyclic nucleotide second messenger	48	0.711955	0.0209102	OPRM1, GNAZ, AVPR2, ADCY1, ADCY2, ADORA2A, GNAI1, DRD2, ADCY5, ADCY6, PTH1R, DRD4, VIPR1, GCGR, GHRHR, S1PR1, GALR1, HRH3, MC1R, HRH2, AGT, GPR44, MC5R, PRKACB, HTR1F, HTR4, NPY1R, SSTR4, SSTR5, CRHR2, GRM4, CHRM5, ADRB2, SSTR2, SSTR3, NPY, APITD1, GNAQ, SSTR1, GHRH, GRM6, GIPR, HTR6, MC2R, ADRA1B, MTNR1B, GNAS, CORT, OPRD1	4264	115	13528	1.32422	1	0.526147	33.1426
	GO:0001578~microtubule bundle formation	10	0.148324	0.0212069	C19ORF20, TPPP3, BBS2, NEURL, TPPP, MAP2, MAP1B, UBE2B, MARK4, TTLL3	4264	15	13528	2.11507	1	0.528723	33.5275
	GO:0016079~synaptic vesicle exocytosis	10	0.148324	0.0212069	SEPT5, RAB3A, CPLX3, STX1A, PLDN, SNPH, NLGN1, UNC13B, PCLO, SNAP25	4264	15	13528	2.11507	1	0.528723	33.5275
	GO:0032446~protein modification by small protein conjugation	54	0.800949	0.0215758	DZIP3, TSG101, MYLIP, SENP7, LNX1, OS9, FBXO25, FBXO24, UBE2MP1, FBXL21, RING1, UBE2F, UBE2B, UBE2N, PIAS4, MIB2, FBXL5, USP22, PAF1, UBB, AMFR, RNF20, FBXL3, FBXO10, FBXO11, ATG10, SUMO1P3, UBE3A, NEDD8, UBE2V2, STUB1, RBX1, ERCC8, FBXW7, UBE2D3, UBE2D2, LEO1, RNF11, RNF167, FBXO3, FBXO9, FBXW11, RNF14, LRSAM1, MUL1, PCNP, PARK2, UBOX5, TRIM23, NAE1, CTR9, WDSUB1, HDAC6, RNF41	4264	132	13528	1.29789	1	0.532456	34.0032
	GO:0008542~visual learning	15	0.222486	0.0220492	HRAS, HMGCR, DRD2, GRIN1, GRIN2A, ATP1A3, NLGN3, ATP1A2, CDK5, APP, PDE1B, ADRA1B, CHRNB2, CACNA1C, APBB1	4264	27	13528	1.76256	1	0.537823	34.6089
	GO:0042692~muscle cell differentiation	50	0.74162	0.0223671	KCNH1, BMP10, HRAS, JAG1, WNT4, APP, SMARCD3, TDGF1, MKL2, NRG1, IFRD1, PITX1, ACADM, ACTA1, RXRB, RB1, CACNG2, PROX1, SORT1, NEURL2, BIN1, TCAP, CACNB2, MYEF2, NEO1, CACNB4, GPHN, SPEG, AGT, DNER, PPP3CB, OBSL1, PPP3CA, ACTC1, NOS1, TBX2, RCAN1, MYOZ1, CBY1, CAPN2, SYNE1, MAPK12, TSC1, PTCD2, DYRK1B, GLMN, CACNA1H, CHRNB1, SNTA1, TMOD1	4264	121	13528	1.31099	1	0.540553	35.0127
	GO:0008610~lipid biosynthetic process	120	1.77989	0.0223993	CDIPT, GDF1, ALOXE3, HMGCR, NDUFAB1, SGMS1, LASS5, C14ORF1, LASS6, PECR, APOA2, APOA1, ELOVL4, ELOVL2, PLA2G1B, ELOVL7, ELOVL6, SPTLC1, CMAS, PISD, NR0B1, LPCAT4, PLCE1, LCLAT1, KGFLP2, KGFLP1, CYP51A1, GNE, CHKB, HSD17B12, ST8SIA3, PDSS2, ISYNA1, SERINC1, PEMT, GAL3ST1, TMEM195, LPL, SPHK2, MCAT, ACACB, HMGCS2, SEMA6D, ISPD, MLYCD, IDI2, IDI1, CYB5R3, TM7SF2, CYB5R1, PTGES2, IMPA1, HNF1A, PRKAG1…	4264	323	13528	1.17868	1	0.538652	35.0535
	GO:0042158~lipoprotein biosynthetic process	27	0.400475	0.0225611	ATG10, ALG9, RABGGTA, PIGK, PIGL, APOA1, PIGF, PIGH, CHM, PIGB, PIGC, PGGT1B, PGAP3, ZDHHC2, PIGZ, PIGY, PGAP1, PIGV, PIGT, PIGQ, PIGP, PIGN, ZDHHC15, ZDHHC17, SEMA6D, DPM3, MBOAT4	4264	58	13528	1.4769	1	0.538846	35.2579
	GO:0006892~post-Golgi vesicle-mediated transport	27	0.400475	0.0225611	STX8, PLDN, STX7, AP1M2, RAB9B, NAPA, RAB3IP, AP1S1, AP1S2, GBF1, GOPC, BLOC1S1, AP3B2, DNAJC6, DOPEY2, VPS13A, DOPEY1, SCAMP1, VTI1B, OPTN, MON2, SCFD1, RAB14, SORT1, VAMP2, STEAP2, SH3GL2	4264	58	13528	1.4769	1	0.538846	35.2579
	GO:0006631~fatty acid metabolic process	77	1.14209	0.0230203	ACOX2, ACOX1, SLC27A1, PTGES2, HNF1A, CPT2, ALOXE3, PRKAG1, SNCA, PRKAG2, STAT5B, ACOT2, NDUFAB1, ECHDC2, PEX5, LTC4S, PEX7, FAR1, PRKAR2B, PECR, CRYL1, ACOT8, ELOVL4, ELOVL2, ACOT12, PLA2G1B, ALOX12B, ELOVL7, ELOVL6, HADH, ACADM, ALDH5A1, ACADS, ADIPOR1, PECI, PPARGC1A, HAO1, ACADVL, PNPLA8, ANKRD23, C5ORF4, SLC27A3, SLC27A5, DEGS2, CROT, ACAA1, HACL1, ACADSB, CHKB, CREM, ECHS1, DCI, HADHA, ACSB…	4264	198	13528	1.23379	1	0.543743	35.835
	GO:0040008~regulation of growth	126	1.86888	0.023118	MORF4L1, BMP10, CGA, CCDC85B, STAT5B, MORF4L2, CSPG5, GHRHR, CHAD, IL17RB, NRCAM, AGTR1, APP, CD44, HTRA1, CDKN2D, GDF9, GNG4, INSR, PRLH, MAP2K5, FLVCR1, SGPL1, CGRRF1, SOCS2, NDNL2, CDHR2, SOCS6, SOCS4, SOCS5, PROX1, TNKS2, VEGFB, PLCE1, HEPACAM, CD320, HNF4A, LRP12, WFDC1, DCUN1D3, EXTL3, DERL2, ENPP1, DRD2, TAF9B, NEDD9, TP53TG5, NDRG3, INS, TRO, TAF9, UCN, TAOK2, TGFBR1, SPTBN4, SMAD4, MSTN,…	4264	341	13528	1.17228	1	0.542898	35.9571
	GO:0046519~sphingoid metabolic process	22	0.326313	0.0235463	SGPL1, PPP2R1A, GDF1, SPHK2, ALDH5A1, SGPP1, HEXA, HEXB, SGMS1, LASS5, LASS6, ASAH1, ASAH2, SAMD8, GBA2, PPP2CA, COL4A3BP, SMPD1, GALC, CERK, GAL3ST1, SMPD2	4264	45	13528	1.55105	1	0.547188	36.49
	GO:0007610~behavior	169	2.50667	0.0239713	EDN3, HRAS, CASR, ADCY1, SLC6A1, PDGFB, GRIK1, HMGCR, GRIK2, WFS1, PDGFA, CRHBP, SNCA, CALB1, KLHL1, PRKAR2B, ATP2B2, APP, MCOLN3, GALR3, GPR44, CCR10, PLA2G1B, CHRNA4, PRLH, CHRNA3, GNG7, DSCAM, EFNB3, GRIN2A, UBR3, LYST, ABAT, CARTPT, RELN, DYNLRB1, BBS4, PRLHR, ADORA2A, ENPP2, DRD2, DRD4, ASTN1, CACNB4, ASL, TRH, TAL2, C19ORF20, MYO15A, SBDSP1, STRBP, AGRP, IL1RAPL1, NOVA1, NPHP1, UCN, SPTBN4,…	4264	469	13528	1.14322	1	0.551336	37.0146
	GO:0019935~cyclic-nucleotide-mediated signaling	53	0.786117	0.0244488	GNAZ, OPRM1, ADCY1, ADCY2, ADCY5, ADCY6, VIPR1, GHRHR, S1PR1, NDUFS4, GALR1, MC1R, GPR44, MC5R, RAPGEF4, PRKACB, RAPGEF2, HTR1F, HTR5A, HTR4, PCLO, SSTR4, SSTR5, CRHR2, GRM4, SSTR2, ADRB2, CHRM5, SSTR3, GNAQ, APITD1, SSTR1, GHRH, GIPR, HTR6, MC2R, GRM6, GNAS, AVPR2, ADORA2A, GNAI1, DRD2, PTH1R, DRD4, GCGR, HRH3, HRH2, AGT, NPY1R, NPY, ADRA1B, MTNR1B, CORT, OPRD1	4264	130	13528	1.29345	1	0.55618	37.5991
	GO:0042375~quinone cofactor metabolic process	9	0.133492	0.0246287	COQ4, COQ2, CBR1, VKORC1, COQ9, COQ7, PDSS2, CRYZL1, COQ6	4264	13	13528	2.19642	1	0.556523	37.8179
	GO:0032400~melanosome localization	9	0.133492	0.0246287	BBS4, BBS2, BBS5, BBS7, MLPH, MKKS, ARL6, VPS33B, VPS33A	4264	13	13528	2.19642	1	0.556523	37.8179
	GO:0048854~brain morphogenesis	9	0.133492	0.0246287	HESX1, BBS1, BBS4, BBS2, PROP1, PSEN2, MKKS, PAFAH1B1, CTNNA2	4264	13	13528	2.19642	1	0.556523	37.8179
	GO:0007214~gamma-aminobutyric acid signaling pathway	12	0.177989	0.0248211	GABRG1, GABRG2, GABRG3, GABRA2, GABRR1, GABRA1, GABRA4, GABRA5, GABBR1, CACNB4, GABBR2, CACNA1A	4264	20	13528	1.90356	1	0.557046	38.0512
	GO:0050796~regulation of insulin secretion	20	0.296648	0.0248293	STX1A, HNF1A, GLUD1, NNAT, PDE3B, PFKM, TRH, KCNJ11, CPT1A, ACVR1C, PTPN11, INHBB, SSTR5, CAPN10, GCK, MGEA5, JAK2, PDE8B, GHSR, SNAP25	4264	40	13528	1.5863	1	0.554862	38.0611
	GO:0046489~phosphoinositide biosynthetic process	20	0.296648	0.0248293	PGAP3, PIGZ, IMPA1, PIGY, PGAP1, PIGV, PI4KA, PIGT, PIGQ, PIGP, ALG9, PIGN, PIGK, PIGL, PIGF, SEMA6D, PIGH, PIGB, PIGC, DPM3	4264	40	13528	1.5863	1	0.554862	38.0611
	GO:0010906~regulation of glucose metabolic process	18	0.266983	0.0258658	IRS2, ENPP1, PRKAG1, PRKAG2, PFKFB1, ARPP19, MLXIPL, NR3C1, PPARGC1A, HDAC4, PPP1R3C, GCK, SORBS1, HNF4A, INS, ECD, ADRA1B, INSR	4264	35	13528	1.63163	1	0.56754	39.3034
	GO:0007242~intracellular signaling cascade	428	6.34826	0.0260046	HRAS, PLEKHM3, AGTR1, DIRAS1, MAP3K5, DIRAS2, MC1R, DIRAS3, TLK1, GNG3, GNG4, HTR1F, GNG7, MAP2K5, IKBKAP, MAGI2, PCLO, MARK1, SSTR4, SSTR5, SSTR2, SSTR3, SSTR1, C1ORF89, MAPK3, MC2R, F2, MAPK9, ARL8A, ARL8B, UNC13C, UNC13B, IRAK1BP1, UNC13A, PLCXD3, RALGPS1, GNAI1, PTH1R, RUNDC3A, ARF5, ARFGEF2, TP53TG5, LOC407835, DUSP19, RAC3, INS, TAOK2, RASEF, TGFBR1, TAOK3, MAP2K4, GUCY2C, ATM, GUCY2D, RERG…	4264	1256	13528	1.08111	1	0.567219	39.468
	GO:0030178~negative regulation of Wnt receptor signaling pathway	16	0.237318	0.0264573	FGF9, NLK, TLE1, CXXC4, CBY1, FRZB, CITED1, DKK4, CTNNBIP1, DKK3, LRP6, SOX17, AXIN2, LECT2, WWOX, APC	4264	30	13528	1.69206	1	0.57129	40.0018
	GO:0048469~cell maturation	33	0.489469	0.0270525	MAEA, IRX5, PTH1R, KCNIP2, SOX8, GHRHR, NRCAM, GATA2, APP, PTK2B, MTCH1, KCNE1, LGI4, PCSK4, IHH, KCNMA1, SOX10, RET, PLP1, FOXA1, PICK1, NR4A2, PDE3A, VSX1, FARP2, REC8, RND1, GNAQ, HES5, DLD, HBZ, GDF11, CLN5	4264	75	13528	1.39595	1	0.577224	40.6968
	GO:0006665~sphingolipid metabolic process	33	0.489469	0.0270525	ARV1, GDF1, SGPP1, CREM, HEXA, HEXB, ST8SIA3, SGMS1, LASS5, LASS6, ASAH1, ASAH2, ST6GALNAC6, SMPDL3A, COL4A3BP, SERINC1, PPP2CA, GALC, CERK, GAL3ST1, PPP2R1A, SGPL1, SPTLC1, SPHK2, ALDH5A1, SAMD8, GBA2, TEX2, LARGE, C3ORF57, SMPD1, SMPD3, SMPD2	4264	75	13528	1.39595	1	0.577224	40.6968
	GO:0048610~reproductive cellular process	64	0.949273	0.027205	NEURL, GLRA1, CAPZA3, HMGCR, SYT6, HOOK1, WNT4, PRMT7, DDX25, SEP15, MKKS, GDF9, PIWIL4, FNDC3A, TBPL1, SHBG, STX2, ZP2, PICK1, NR0B1, SPA17, UBE2B, NME5, ACVR2A, BBS2, REC8, TRIM36, WBP2NL, SPAG6, CELF4, DLD, PEBP1, FSHB, AKAP3, PKDREJ, DEAF1, HSD17B10, BBS4, TDRD6, TDRD7, SOX3, FIGLA, BCL2L2, ZBTB16, NR2C2, C19ORF20, CEP57, ZPBP, ROPN1B, PTK2B, NPM2, PVRL2, PAFAH1B1, STRBP, PPAP2A, PPP2R2B, PCS…	4264	162	13528	1.25338	1	0.577044	40.8736
	GO:0051899~membrane depolarization	21	0.31148	0.0278255	HCRT, CCK, AIFM3, GRIK1, ADORA2A, GRIK2, SNCA, GRIN1, GRIN2A, CACNG2, CDK5, PARK7, PPP3CB, MGEA5, GRID2, KCNE1, CHRNA4, CHRNB2, PPP3CA, CHRNA3, CACNA1A	4264	43	13528	1.54941	1	0.583135	41.588
	GO:0048813~dendrite morphogenesis	8	0.118659	0.0283727	CELSR2, HPRT1, DCX, CDK5, DCLK1, CACNA1A, DSCAM, CTNNA2	4264	11	13528	2.30735	1	0.588113	42.2112
	GO:0009187~cyclic nucleotide metabolic process	19	0.281815	0.0294377	ADCY1, ADCY2, ADORA2A, ADCY5, ADCY6, PDE3B, NPR1, PDE4D, RORA, CACNB4, GUCY2C, GUCY2D, ATP2B2, THTPA, GUCY1B3, PDE8B, PDE8A, GUCA2B, NPPA	4264	38	13528	1.5863	1	0.599573	43.4062
	GO:0010675~regulation of cellular carbohydrate metabolic process	19	0.281815	0.0294377	IRS2, ENPP1, PRKAG1, PRKAG2, PFKFB1, ARPP19, MLXIPL, NR3C1, PPARGC1A, HDAC4, PPP1R3C, GCK, SORBS1, HNF4A, INS, ECD, ADRA1B, MGEA5, INSR	4264	38	13528	1.5863	1	0.599573	43.4062
	GO:0070647~protein modification by small protein conjugation or removal	63	0.934441	0.0304799	DZIP3, TSG101, UCHL1, MYLIP, SENP7, LNX1, OS9, FBXO25, USP12, FBXO24, USP16, UBE2MP1, FBXL21, RING1, UBE2F, UBE2B, UBE2N, WDR48, TAF10, PIAS4, MIB2, FBXL5, USP20, USP22, PAF1, UBB, AMFR, RNF20, FBXL3, FBXO10, FBXO11, SUPT3H, ATG10, SUMO1P3, UBE3A, UBE2V2, NEDD8, STUB1, RBX1, ERCC8, UBE2D3, FBXW7, UBE2D2, RNF11, LEO1, C19ORF62, RNF167, FBXO3, FBXO9, FBXW11, USP33, RNF14, LRSAM1, MUL1, PCNP, PARK2,…	4264	160	13528	1.24921	1	0.610317	44.5529
	GO:0006575~cellular amino acid derivative metabolic process	65	0.964106	0.0315242	CKMT1B, PNMT, SNCB, STAT5B, SNCA, CKB, ATP2B2, APOA2, APOA1, GPX4, ASMTL, GPX3, PLA2G1B, SLC22A4, CETP, DDC, PCYOX1L, ACADM, GATM, ALDH5A1, GRIN2A, LRTOMT, CDO1, HAGH, COLQ, ABAT, KGFLP2, DHPS, PCYOX1, TPH1, AOC2, KGFLP1, ALDH9A1, ADC, CCBL1, DRD2, CHKB, TH, DRD4, PAH, HPRT1, GCH1, GLRX2, OAZ2, OAZ1, GSTK1, CKMT2, PEMT, IDH1, DMGDH, ETNK1, AANAT, PAFAH1B1, ETNK2, GNMT, CPT1B, NR4A2, NPR1, PARK2, …	4264	166	13528	1.24229	1	0.620687	45.6798
	GO:0042384~cilium assembly	15	0.222486	0.0315596	BBS4, BBS5, KIF3A, DYNC2LI1, ONECUT2, TTC8, PCM1, ARL6, BBS10, RAB3IP, TTLL3, BBS1, IFT172, DYNC2H1, MKKS	4264	28	13528	1.69961	1	0.618912	45.7176
	GO:0006895~Golgi to endosome transport	7	0.103827	0.0322191	RAB9B, RAB14, SORT1, VPS13A, DOPEY2, DOPEY1, MON2	4264	9	13528	2.46758	1	0.624458	46.4175
	GO:0048878~chemical homeostasis	182	2.6995	0.032491	CASR, SLC9A6, GRIK1, ATOX1, GRIK2, WFS1, GRIK3, SNCA, SLC7A8, PDE3B, GHRHR, AGTR1, ATP2B2, APOA2, APP, S1PR1, APOA1, SLC2A4, AQP11, COL4A3BP, CCR10, GRID2, RGN, CHRNA4, LGI4, GNG3, APOM, CUTC, INSR, CHRNA3, IDUA, GJD2, IBTK, IRS2, STIM2, GRIN2A, MLXIPL, PPARGC1A, SLC34A3, SSTR5, PLCE1, HNF4A, DLD, F2, CARTPT, KGFLP2, KGFLP1, FXYD1, CLCN3, ENPP1, ADORA2A, DRD2, PTH1R, DRD4, ABCA2, CACNB4, KCNA5, A…	4264	512	13528	1.12776	1	0.625431	46.7036
	GO:0051051~negative regulation of transport	54	0.800949	0.0335635	EDN3, SNCA, DPH3, MXI1, PTEN, KCNJ11, ACVR1C, APOA2, PACSIN1, APOA1, GOPC, PDE8B, NRG1, INSR, SCAMP5, PRKCA, IRS2, PKIG, STIM2, G3BP2, STXBP3, INHA, CDK5, INHBB, ADRB2, HNF4A, HCRT, ENPP1, DRD2, DRD4, PXK, KCNA5, TRH, BEST3, HRH3, INS, APOC3, ARL6IP5, SERGEF, LRSAM1, GNAO1, NOS1, TNFSF4, NDFIP1, CIDEA, NPY1R, NFKBIL1, NPY5R, PTPN11, ABCG8, ABCG5, GHSR, PTENP1, CALM2, CALM1, HTR2A	4264	135	13528	1.26904	1	0.635423	47.818
	GO:0032869~cellular response to insulin stimulus	30	0.444972	0.0344034	ENPP1, AP3S1, PDE3B, RPE65, FOXO4, GHRHR, AHSG, PHIP, SLC2A8, PDPK1, SORBS1, INS, PLA2G1B, INSR, SIK2, PIK3R1, IRS2, KAT2B, BAIAP2, PTPRA, STXBP4, APPL1, UBE2B, HDAC5, CAPN10, CCND2, IGFBP1, GHSR, HDAC9, VLDLR	4264	68	13528	1.39968	1	0.642528	48.6753
	GO:0046887~positive regulation of hormone secretion	18	0.266983	0.0349373	EDN3, RAB8B, DRD2, GLUD1, NNAT, PFKM, INHA, TRH, GHRHR, PTPN11, INHBB, CAPN10, GCK, GHRH, CRH, MGEA5, JAK2, SNAP25	4264	36	13528	1.5863	1	0.64616	49.2133
	GO:0001964~startle response	10	0.148324	0.0351182	GLRB, GLRA1, ADORA2A, DRD2, GRIN1, GRID2, GRIN2A, PARK2, FABP7, CTNNA2	4264	16	13528	1.98288	1	0.645973	49.3943
	GO:0031114~regulation of microtubule depolymerization	10	0.148324	0.0351182	SBDS, MAPT, MAP1A, MAP2, MAP1B, SBDSP1, KATNB1, MAP4, CLASP2, HDAC6, APC	4264	16	13528	1.98288	1	0.645973	49.3943
	GO:0007026~negative regulation of microtubule depolymerization	10	0.148324	0.0351182	SBDS, MAPT, MAP1A, MAP2, MAP1B, SBDSP1, KATNB1, MAP4, CLASP2, HDAC6, APC	4264	16	13528	1.98288	1	0.645973	49.3943
	GO:0015838~betaine transport	6	0.0889944	0.0355745	CPT1B, SLC25A20, CPT2, CHKB, SLC22A4, SLC22A5, PDZK1	4264	7	13528	2.71938	1	0.648699	49.8483
	GO:0034502~protein localization to chromosome	6	0.0889944	0.0355745	ACD, TEX15, TNKS, TERF2IP, TERF2, TNKS2	4264	7	13528	2.71938	1	0.648699	49.8483
	GO:0015879~carnitine transport	6	0.0889944	0.0355745	CPT1B, SLC25A20, CPT2, CHKB, SLC22A4, SLC22A5, PDZK1	4264	7	13528	2.71938	1	0.648699	49.8483
	GO:0007338~single fertilization	27	0.400475	0.0355909	GLRA1, HEXB, SYT6, DNALI1, ZPBP, ROPN1B, NPM2, CD46, SERPINA5, PCSK4, GLRB, OVGP1, ZP1, STX2, ZP2, SPAG1, SPA17, IGSF8, CLGN, WBP2NL, TRIM36, LCN6, ARSA, ADAM20, UBXN8, AKAP3, PKDREJ	4264	60	13528	1.42767	1	0.646777	49.8645
	GO:0045926~negative regulation of growth	45	0.667458	0.0361914	RTN4, CGA, ING4, BMP10, ENPP1, CCDC85B, TP53TG5, TSPYL2, FXN, NDRG3, CDKN2D, TRO, PPP2CA, AGT, GDF9, NDUFS3, GNG4, IP6K2, PPP2R1A, CGRRF1, CDHR2, SMAD4, NDUFA13, MUL1, NPR1, MSTN, ADIPOR1, RB1, CAPRIN2, RERG, BBS2, PHF17, ATXN2, ADRB2, RNF6, HNF4A, BTG1, CDKN2AIP, WFDC1, NPPB, PTCH1, APBB2, DCUN1D3, APBB1, NPPA	4264	110	13528	1.29789	1	0.650958	50.456
	GO:0032012~regulation of ARF protein signal transduction	21	0.31148	0.0362537	ARFGAP2, ARFGAP3, AGFG2, KIAA1244, PSD2, ARFGEF2, ARFGEF1, AGAP11, SMAP2, SMAP1, AGAP8, ACAP3, PSD, GBF1, AGAP1, IQSEC3, AGAP2, FBXO8, AGAP3, IQSEC1, IQSEC2	4264	44	13528	1.5142	1	0.649531	50.517
	GO:0045761~regulation of adenylate cyclase activity	40	0.593296	0.0364937	OPRM1, GNAZ, AVPR2, PALM, ADCY1, ADCY2, ADORA2A, GNAI1, DRD2, ADCYAP1R1, ADCY5, ADCY6, PTH1R, DRD4, GABBR1, GABBR2, GCGR, GHRHR, ADCYAP1, EDNRB, S1PR1, GALR1, HRH3, GPR44, GALR3, NPY1R, SSTR5, GRM4, GRM3, CHRM5, ADRB2, SSTR2, APITD1, GNAQ, GRM8, GHRH, GIPR, GRM6, GNAS, CORT, OPRD1	4264	96	13528	1.32192	1	0.649943	50.7512
	GO:0032465~regulation of cytokinesis	5	0.074162	0.0368482	BBS4, CENPV, CETN2, CP110, CALM2, CALM1	4264	5	13528	3.17261	1	0.651515	51.0953
	GO:0016188~synaptic vesicle maturation	5	0.074162	0.0368482	ZDHHC15, SYP, RAB3A, STXBP1, DLG4	4264	5	13528	3.17261	1	0.651515	51.0953
	GO:0060632~regulation of microtubule-based movement	5	0.074162	0.0368482	BBS1, BBS4, BBS2, MKKS, HDAC6	4264	5	13528	3.17261	1	0.651515	51.0953
	GO:0046928~regulation of neurotransmitter secretion	12	0.177989	0.0375574	EDN3, RAB3A, CPLX3, HCRT, STX1A, ADORA2A, GRM8, SNCA, STXBP1, PARK2, CACNA1A, CHRNA3	4264	21	13528	1.81292	1	0.656615	51.7768
	GO:0051289~protein homotetramerization	14	0.207654	0.0377146	HSD17B10, PCBD2, PCBD1, ALDH5A1, ALDOC, GPX3, SRR, ACOT13, ATPIF1, CBR4, PFKM, GNMT, HPRT1, USP16	4264	26	13528	1.70833	1	0.656156	51.9267
	GO:0051588~regulation of neurotransmitter transport	14	0.207654	0.0377146	CPLX3, EDN3, RAB3A, HCRT, STX1A, ADORA2A, DRD2, DRD4, SNCA, STXBP1, PARK2, GRM8, CACNA1A, CHRNA3	4264	26	13528	1.70833	1	0.656156	51.9267
	GO:0051262~protein tetramerization	19	0.281815	0.0389433	HSD17B10, PCBD2, PCBD1, ALDH5A1, ALDOC, PEX5, CBR4, PFKM, HPRT1, PDSS2, SBF2, GPX3, SRR, ACOT13, ATPIF1, CAT, GNMT, USP16, INSR	4264	39	13528	1.54563	1	0.666135	53.0828
	GO:0046883~regulation of hormone secretion	29	0.430139	0.0398935	EDN3, HNF1A, DRD2, GLUD1, NNAT, PDE3B, TRH, KCNJ11, GHRHR, ACVR1C, SCG5, PDE8B, SNAP25, STX1A, RAB8B, INHA, PFKM, NPY1R, CPT1A, PTPN11, INHBB, SSTR5, CAPN10, GCK, GHRH, CRH, MGEA5, JAK2, GHSR	4264	66	13528	1.39402	1	0.673142	53.9587
	GO:0001558~regulation of cell growth	74	1.0976	0.0399008	RTN4, BMP10, NRG3, CCDC85B, TSG101, IGFBP7, MORF4L2, CHAD, IL17RB, N6AMT1, NRCAM, AGTR1, FXN, CD44, HTRA1, CDKN2D, MAPT, GDF9, NDUFS3, GNG4, NRG1, IP6K2, MAP2K5, EBAG9, PPP2R1A, CGRRF1, SOCS2, CDHR2, NDUFA13, ADIPOR1, RB1, VEGFB, PLCE1, CD320, HNF4A, BTG1, NPPB, WFDC1, DCUN1D3, C6ORF108, NPPA, EXTL3, DERL2, ENPP1, TAF9B, CDH4, TP53TG5, FAM107A, TSPYL2, NDRG3, INS, PTK2B, TRO, PPP2CA, AGT, CAMK2D,…	4264	194	13528	1.21017	1	0.671228	53.9654
	GO:0006350~transcription	698	10.353	0.0400299	MEF2A, ZNF630, ZNF781, ZNF782, ZNF250, RORC, MED23, RORA, MED21, ZNF253, MXI1, ZNF251, ZNF778, TBPL2, EPC2, ZNF776, ZNF775, MED29, ZNF773, ZNF248, ZNF772, MED27, PHTF1, PQBP1, ZNF396, ZNF394, TRAPPC2P1, MTERFD3, TBPL1, IKBKAP, ZNF44, RCOR3, RXRB, ZNF506, ZHX1, TADA2B, ZNF790, RXRG, ZNF501, MECP2, MED11, ZNF502, HMG20A, ZHX3, ZNF649, ZNF791, ZNF503, ZNF793, PROX1, TOX2, ZNF37A, ZNF233, MSX1, ZNF78…	4264	2101	13528	1.05401	1	0.670462	54.0832
	GO:0016197~endosome transport	26	0.385642	0.0414765	RAB9B, CHMP5, SNX17, VPS54, CHMP7, EEA1, HOOK1, ZFYVE16, PIKFYVE, STX16, VPS4A, VIPAR, RHOB, DOPEY2, VPS13A, DOPEY1, SNAP25, DCLK1, RHOBTB3, MON2, ADRB2, AKTIP, LYST, RAB14, SORT1, GOSR1	4264	58	13528	1.4222	1	0.681739	55.3836
	GO:0032410~negative regulation of transporter activity	9	0.133492	0.0418239	APOA2, ADRB2, DRD2, SNCA, DRD4, NDFIP1, STIM2, INSR, CALM2, CALM1	4264	14	13528	2.03953	1	0.682901	55.6907
	GO:0051875~pigment granule localization	9	0.133492	0.0418239	BBS4, BBS2, BBS5, BBS7, MLPH, MKKS, ARL6, VPS33B, VPS33A	4264	14	13528	2.03953	1	0.682901	55.6907
	GO:0051954~positive regulation of amine transport	9	0.133492	0.0418239	GRIK1, ADORA2A, DRD2, DRD4, OXTR, CARTPT, PINK1, CHRNB2, TRH	4264	14	13528	2.03953	1	0.682901	55.6907
	GO:0032990~cell part morphogenesis	95	1.40908	0.0420172	CCKAR, ATL1, COX10, GDF7, EFNA2, UCHL1, DYNC2LI1, L1CAM, RAB3IP, TTLL3, NRCAM, APP, ANK3, UNC5A, COL4A3BP, DYNC2H1, MKKS, TOP2B, DSCAM, PRKCA, PTPRM, EFNB3, BAIAP2, NKX2-8, KIF5C, STXBP1, NRXN1, ARL6, PCM1, BBS10, SLIT1, CDK5, SLIT3, CTNNA2, SLITRK2, AMIGO1, BBS1, BBS2, SLITRK1, CNTN4, RELN, UBB, DST, IFT88, GAP43, KALRN, RAB3A, BBS4, BBS5, CDK5R1, CCK, BBS7, RTN4RL1, NDN, ADORA2A, DRD2, ONECUT2,…	4264	256	13528	1.17733	1	0.682685	55.8608
	GO:0043434~response to peptide hormone stimulus	60	0.889944	0.0426229	STAT5B, PDE3B, AP3S1, RPE65, FOXO4, VGF, GHRHR, ACVR1C, SLC2A8, CTTNBP2, PDPK1, SERPINA7, PLA2G1B, SIK2, INSR, PRKCA, BSG, IRS2, GATM, SOCS2, BAIAP2, STXBP4, CDO1, NR0B1, PTPRN, UBE2B, CAPN10, BTG2, CCND2, SORT1, ENPP1, PFKFB1, OXTR, TIMP4, ASL, AHSG, PHIP, PCSK1, SORBS1, INS, AANAT, TFF3, TFF1, NEFL, PIK3R1, KAT2B, MAP1B, PTPRA, NR4A3, APPL1, PCK1, KHK, HDAC5, HMGCS2, TSC1, JAK2, IGFBP1, HDAC9, …	4264	154	13528	1.23608	1	0.686087	56.3894
	GO:0006672~ceramide metabolic process	20	0.296648	0.0427724	SGPL1, PPP2R1A, GDF1, ALDH5A1, HEXA, HEXB, SGMS1, LASS5, LASS6, ASAH1, ASAH2, SAMD8, GBA2, PPP2CA, COL4A3BP, SMPD1, GALC, CERK, GAL3ST1, SMPD2	4264	42	13528	1.51077	1	0.68548	56.519
	GO:0032535~regulation of cellular component size	100	1.48324	0.0430313	BMP10, PDGFB, CAPZA3, CCDC85B, SGMS1, ATP2B2, APP, CDKN2D, GDF9, GNG4, MAP2K5, DEPDC6, CGRRF1, CDHR2, SOCS5, NEBL, HNF4A, WFDC1, BIN3, DCUN1D3, SPTB, ADD1, FGFR1, DERL2, EXTL3, ENPP1, ACTR3B, TAF9B, CCNG1, TP53TG5, PFN2, AKT1S1, NDRG3, INS, NDRG4, TRO, TAF9, ACTR3C, UCN, TGFBR1, SPTBN4, SMAD4, MUL1, DDX5, EPB49, NTRK3, RERG, RNF6, ATP6V0E2, TSC1, CDKN2AIP, ADRA1B, TGFBR3, SPTBN1, CACNA1A, RTN4, A…	4264	271	13528	1.1707	1	0.685825	56.7425
	GO:0001975~response to amphetamine	11	0.163156	0.0450471	ADORA2A, DRD2, DRD4, GRIN1, ADRA1B, NR4A2, GRIN2A, SLC18A2, OXTR, PPP3CA, HPRT1	4264	19	13528	1.83677	1	0.700913	58.4458
	GO:0042220~response to cocaine	11	0.163156	0.0450471	TACR3, SLC6A1, PTK2B, DRD2, DRD4, ADRA1B, SMPD1, ABAT, OXTR, CHRNB2, CDK5	4264	19	13528	1.83677	1	0.700913	58.4458
	GO:0014073~response to tropane	11	0.163156	0.0450471	TACR3, SLC6A1, PTK2B, DRD2, DRD4, ADRA1B, SMPD1, ABAT, OXTR, CHRNB2, CDK5	4264	19	13528	1.83677	1	0.700913	58.4458
	GO:0050433~regulation of catecholamine secretion	11	0.163156	0.0450471	HRH3, ADORA2A, DRD2, AGT, SNCA, OXTR, CHRNA4, CARTPT, PINK1, CHRNB2, HTR2A	4264	19	13528	1.83677	1	0.700913	58.4458
	GO:0045449~regulation of transcription	857	12.7114	0.0461557	MEF2A, ZNF781, ZNF782, RORC, MED23, RORA, MED21, TBPL2, ZNF778, APP, EPC2, ZNF776, ZNF775, MED29, ZNF773, MED27, ZNF772, PQBP1, ZNF396, ZNF394, TRAPPC2P1, TBPL1, IKBKAP, PCBD2, NDNL2, PCBD1, ZNF506, MECP2, ZNF790, ZNF501, MED11, ZNF791, ZNF502, ZNF503, ZNF793, PROX1, TOX2, ZNF37A, ZNF789, ZNF784, ZNF785, ZNF383, ZNF382, ZNF516, ZNF517, ZNF132, CRTC1, ZNF510, ZNF512, ZNF513, CENPBD1, INS, IL17F, C…	4264	2601	13528	1.04534	1	0.708017	59.3554
	GO:0019216~regulation of lipid metabolic process	45	0.667458	0.0487543	BBS4, CPT2, CAB39L, PDGFB, STK11, PDGFA, CHKB, PRKAG1, IGFBP7, STAT5B, SNCA, PRKAG2, PDE3B, NR3C1, STUB1, SLC25A20, AGTR1, APOA2, APOA1, ACSL1, SORBS1, INS, AGT, APOC3, PRKAA2, PPAP2A, ANGPTL3, APOM, KCNMA1, CPT1B, IRS2, RBL2, MLXIPL, CIDEA, RB1, ACACB, SOD1, ABCG4, PROX1, PPARGC1A, ABCG1, SCAP, HNF4A, MLYCD, EDF1, GHSR	4264	112	13528	1.27471	1	0.726226	61.4139
	GO:0007193~inhibition of adenylate cyclase activity by G-protein signaling	19	0.281815	0.0504912	OPRM1, GNAZ, ADCY1, ADCY2, DRD2, GNAI1, ADCY5, ADCY6, DRD4, NPY1R, GRM4, SSTR5, SSTR2, CHRM5, S1PR1, APITD1, GPR44, GRM6, CORT, OPRD1	4264	40	13528	1.50699	1	0.737097	62.7344
	GO:0051339~regulation of lyase activity	41	0.608128	0.0514882	OPRM1, GNAZ, AVPR2, PALM, ADCY1, ADCY2, ADORA2A, GNAI1, DRD2, ADCYAP1R1, ADCY5, ADCY6, PTH1R, DRD4, GABBR1, GABBR2, GCGR, GHRHR, ADCYAP1, EDNRB, S1PR1, GALR1, FXN, HRH3, GPR44, GALR3, NPY1R, SSTR5, GRM4, GRM3, CHRM5, ADRB2, SSTR2, APITD1, GNAQ, GRM8, GHRH, GIPR, GRM6, GNAS, CORT, OPRD1	4264	101	13528	1.28789	1	0.742347	63.4729
	GO:0034762~regulation of transmembrane transport	14	0.207654	0.052261	JPH4, JPH3, DRD2, ADORA2A, DRD4, STIM2, STIM1, CACNB4, FKBP1B, APOA2, ADRB2, INS, PDZK1, CALM2, CALM1	4264	27	13528	1.64506	1	0.745918	64.0357
	GO:0009057~macromolecule catabolic process	268	3.97508	0.0532711	DZIP3, PPP2R5C, MYLIP, CDC16, ZNRF1, DNASE1L2, DNASE1L3, USP51, ERLEC1, ZNRF2, DNASE1L1, CUL3, BTBD1, PAN2, ANAPC2, UBE2MP1, ANAPC4, UBR3, MAP1LC3B2, UBR1, SKP1, UBE2J2, BRAP, GTF2H2B, PIAS4, FBXL8, BACE1, FBXL5, FBXL4, AMFR, PIAS1, FBXL3, FBXL2, DNAH12, SUMO1P3, WDR5B, UBA5, ASB13, ASB16, ASB15, RAB40B, RAB40A, ACE, ARIH2, FBXO3, FBXO9, FBXO8, SPOP, FBXO7, UFSP2, UBE2CBP, FBXO2, CIDEA, CDC23, PC…	4264	781	13528	1.08868	1	0.750998	64.759
	GO:0050905~neuromuscular process	27	0.400475	0.0535669	GLRA1, AGTPBP1, ADORA2A, DRD2, HEXA, HEXB, UCHL1, PEX5, FOXS1, GCH1, ATP2B2, APP, FXN, RAC3, GRID2, PAFAH1B1, NEFL, KCNMA1, GLRB, GRIN1, GRIN2A, NR4A3, PARK2, CTNNA2, USH1C, FABP7, CACNA1A	4264	62	13528	1.38162	1	0.751233	64.9682
	GO:0031111~negative regulation of microtubule polymerization or depolymerization	10	0.148324	0.0541813	SBDS, MAPT, MAP1A, MAP2, MAP1B, SBDSP1, KATNB1, MAP4, CLASP2, HDAC6, APC	4264	17	13528	1.86624	1	0.753562	65.3989
	GO:0016254~preassembly of GPI anchor in ER membrane	10	0.148324	0.0541813	PIGL, PIGF, SEMA6D, PIGH, PIGV, PIGB, PIGC, PIGQ, PIGP, PIGN	4264	17	13528	1.86624	1	0.753562	65.3989
	GO:0007274~neuromuscular synaptic transmission	10	0.148324	0.0541813	RAB3A, EGR3, KIF1B, P2RX3, CHRNB2, CHRNB1, CD24, CACNA1A, CHRNA3, DTNA	4264	17	13528	1.86624	1	0.753562	65.3989
	GO:0006783~heme biosynthetic process	10	0.148324	0.0541813	ALAD, HNF1A, FXN, COX10, SLC25A38, UROS, NFE2L1, PPOX, UROD, COX15	4264	17	13528	1.86624	1	0.753562	65.3989
	GO:0032228~regulation of synaptic transmission, GABAergic	10	0.148324	0.0541813	HRAS, NISCH, SLC6A1, GRIK1, ADORA2A, DRD2, STXBP1, OXTR, TAC1, NPY5R	4264	17	13528	1.86624	1	0.753562	65.3989
	GO:0042168~heme metabolic process	12	0.177989	0.0542179	AMBP, ALAD, HNF1A, FXN, COX10, HPX, SLC25A38, UROS, NFE2L1, PPOX, UROD, COX15	4264	22	13528	1.73051	1	0.752088	65.4244
	GO:0016358~dendrite development	17	0.252151	0.0546867	BBS4, MAP1B, ABI2, CELSR2, HPRT1, CDK5, CTNNA2, KLHL1, BBS1, APP, MAP2, TRAPPC4, DCX, CACNA1A, DCLK1, SS18L1, DSCAM	4264	35	13528	1.54098	1	0.753441	65.7495
	GO:0031175~neuron projection development	94	1.39425	0.055342	GPRIN1, CCKAR, NRTN, SEPT2, ATL1, GDF7, EFNA2, UCHL1, L1CAM, PTEN, KLHL1, NRCAM, EFHD1, APP, CD44, ANK3, ATXN10, UNC5A, TOP2B, SS18L1, DSCAM, PRKCA, PTPRM, EFNB3, STMN3, BAIAP2, NKX2-8, KIF5C, STXBP1, NRXN1, SLIT1, CDK5, SLIT3, CTNNA2, SLITRK2, AMIGO1, BBS1, SLITRK1, TRAPPC4, CNTN4, RELN, UBB, DST, GAP43, KALRN, RAB3A, FGFR1, BBS4, CDK5R1, CCK, RTN4RL1, NDN, ADORA2A, DRD2, CLU, DSCAML1, ABI2, HPR…	4264	256	13528	1.16494	1	0.755972	66.199
	GO:0007218~neuropeptide signaling pathway	38	0.563631	0.0555825	NXPH3, HCRT, GLRA1, GLRA2, TAC1, SORCS1, POMC, SORCS3, GALR1, GALR3, BAI2, BAI3, PKD1, ELTD1, SCG5, AGRP, LPHN1, UCN, NPB, GLRB, CELSR3, CELSR2, NPY1R, PDYN, GPR98, GRP, SSTR2, NPY, CPE, SSTR1, NPW, GPR113, CARTPT, SORT1, GPR112, PCSK1N, PKDREJ, OPRD1	4264	93	13528	1.29633	1	0.755824	66.3626
	GO:0007286~spermatid development	24	0.355977	0.0562855	BBS4, NEURL, CAPZA3, AFF4, UBE2B, HOOK1, BBS2, NME5, C19ORF20, REC8, CEP57, SPAG6, DDX25, PVRL2, DLD, SEP15, PEBP1, MKKS, PAFAH1B1, STRBP, PPP2R2B, FNDC3A, PCSK4, TBPL1	4264	54	13528	1.41005	1	0.758598	66.8365
	GO:0043279~response to alkaloid	24	0.355977	0.0562855	GNAO1, UQCRC1, TACR3, SLC6A1, ADORA2A, DRD2, LEPR, DRD4, GRIN1, OXTR, TAC1, CDK5, PCSK1, PTK2B, ADRA1B, SRR, SMPD1, ALDH2, ABAT, CHRNA4, CHRNB2, CHRNB1, CHRNA3, PPP5C	4264	54	13528	1.41005	1	0.758598	66.8365
	GO:0045792~negative regulation of cell size	40	0.593296	0.0583447	RTN4, BMP10, ENPP1, CCDC85B, TP53TG5, TSPYL2, AKT1S1, NDRG3, CDKN2D, TRO, PPP2CA, AGT, GDF9, NDUFS3, GNG4, IP6K2, DEPDC6, PPP2R1A, CGRRF1, CDHR2, SMAD4, NDUFA13, MUL1, NPR1, ADIPOR1, RB1, CAPRIN2, RERG, PHF17, RNF6, HNF4A, TSC1, BTG1, CDKN2AIP, WFDC1, NPPB, APBB2, DCUN1D3, APBB1, NPPA	4264	99	13528	1.28186	1	0.769559	68.1883
	GO:0031279~regulation of cyclase activity	40	0.593296	0.0583447	OPRM1, GNAZ, AVPR2, PALM, ADCY1, ADCY2, ADORA2A, GNAI1, DRD2, ADCYAP1R1, ADCY5, ADCY6, PTH1R, DRD4, GABBR1, GABBR2, GCGR, GHRHR, ADCYAP1, EDNRB, S1PR1, GALR1, HRH3, GPR44, GALR3, NPY1R, SSTR5, GRM4, GRM3, CHRM5, ADRB2, SSTR2, APITD1, GNAQ, GRM8, GHRH, GIPR, GRM6, GNAS, CORT, OPRD1	4264	99	13528	1.28186	1	0.769559	68.1883
	GO:0030111~regulation of Wnt receptor signaling pathway	21	0.31148	0.0584774	PPP2R1A, HNF1A, FGF9, NLK, PPM1A, TLE1, CXXC4, CBY1, FRZB, CITED1, DKK4, CTNNBIP1, DKK3, PPP2CA, LRP6, ZRANB1, SOX17, AXIN2, LECT2, WWOX, APC	4264	46	13528	1.44836	1	0.768721	68.2736
	GO:0043467~regulation of generation of precursor metabolites and energy	15	0.222486	0.058834	IRS2, ENPP1, PRKAG1, PRKAG2, MLXIPL, HDAC4, PPP1R3C, CISD1, GCK, SORBS1, INS, ECD, ADRA1B, PRKACA, INSR	4264	30	13528	1.5863	1	0.769218	68.5018
	GO:0042401~biogenic amine biosynthetic process	15	0.222486	0.058834	DDC, PNMT, SNCA, TH, NR4A2, PAH, GCH1, OAZ1, ASMTL, TMLHE, ETNK1, AANAT, ETNK2, TPH1, ADC	4264	30	13528	1.5863	1	0.769218	68.5018
	GO:0016570~histone modification	48	0.711955	0.0591727	MORF4L1, SUPT3H, ING4, MEAF6, ING3, TADA3, TADA1, DMAP1, C17ORF79, PRMT7, PRMT8, PRMT6, LEO1, SUPT7L, TAF9, HSF4, USP16, MYST1, MYST4, BRD8, BRD1, CSRP2BP, KAT2B, RING1, HDAC10, HDAC11, KAT5, SIRT1, UBE2B, CTR9, SUV420H2, UBE2N, HDAC5, HDAC4, TAF10, PHF17, PRDM7, PHF15, USP22, PAF1, SETD2, HDAC9, APBB1, RNF20, HDAC8, MAP3K12, KDM6B, HDAC6	4264	122	13528	1.24824	1	0.769605	68.717
	GO:0048515~spermatid differentiation	25	0.37081	0.0592331	BBS4, NEURL, CAPZA3, SOX3, HOOK1, C19ORF20, CEP57, DDX25, PVRL2, SEP15, MKKS, PAFAH1B1, STRBP, PPP2R2B, FNDC3A, TBPL1, PCSK4, AFF4, UBE2B, BBS2, NME5, REC8, SPAG6, DLD, PEBP1	4264	57	13528	1.39149	1	0.768354	68.7553
	GO:0010565~regulation of cellular ketone metabolic process	25	0.37081	0.0592331	CAB39L, CPT2, STK11, CHKB, PRKAG1, SNCA, PRKAG2, NR3C1, SLC25A20, ACSL1, INS, AGT, APOC3, PRKAA2, CPT1B, IRS2, ARPP19, MLXIPL, ACACB, PPARGC1A, PROX1, SCAP, GCK, HNF4A, MLYCD, GHSR	4264	57	13528	1.39149	1	0.768354	68.7553
	GO:0046339~diacylglycerol metabolic process	7	0.103827	0.0593424	MOGAT2, APOA2, MOGAT1, CDIPT, PLCE1, DGKK, LIPE	4264	10	13528	2.22083	1	0.767395	68.8244
	GO:0048858~cell projection morphogenesis	90	1.33492	0.059769	CCKAR, ATL1, GDF7, EFNA2, UCHL1, DYNC2LI1, L1CAM, RAB3IP, TTLL3, NRCAM, APP, ANK3, UNC5A, DYNC2H1, MKKS, TOP2B, DSCAM, PRKCA, PTPRM, EFNB3, BAIAP2, NKX2-8, KIF5C, STXBP1, NRXN1, ARL6, PCM1, BBS10, SLIT1, CDK5, SLIT3, CTNNA2, SLITRK2, AMIGO1, BBS1, SLITRK1, BBS2, CNTN4, RELN, UBB, DST, IFT88, GAP43, KALRN, RAB3A, BBS4, BBS5, CDK5R1, CCK, BBS7, RTN4RL1, NDN, ADORA2A, DRD2, ONECUT2, CLU, DSCAML1, TT…	4264	245	13528	1.16545	1	0.768304	69.0926
	GO:0051146~striated muscle cell differentiation	36	0.533966	0.061587	KCNH1, BMP10, HRAS, TCAP, CACNB2, CACNB4, NEO1, GPHN, APP, DNER, TDGF1, PPP3CB, OBSL1, PPP3CA, NRG1, ACTC1, ACADM, NOS1, ACTA1, RXRB, MYOZ1, RCAN1, RB1, CBY1, CACNG2, CAPN2, PROX1, TSC1, PTCD2, DYRK1B, CACNA1H, SORT1, CHRNB1, NEURL2, TMOD1, SNTA1	4264	88	13528	1.29789	1	0.777139	70.2115
	GO:0043954~cellular component maintenance	13	0.192821	0.0625927	PARD6A, BBS4, MPZ, NLGN2, BBS10, GPR98, RDH12, BBS1, BBS2, USH1C, MKKS, ACAD11, USH2A	4264	25	13528	1.64976	1	0.781164	70.8139
	GO:0006195~purine nucleotide catabolic process	16	0.237318	0.0648993	ATP5D, ATP5B, PDE3B, PDE4D, MYH7, AMPD3, GCH1, NUDT9, ABCC6P2, RAB11A, ATP5O, PDE8B, ATP5A1, PDE8A, OGG1, ENTPD2	4264	33	13528	1.53823	1	0.791963	72.1522
	GO:0021987~cerebral cortex development	16	0.237318	0.0648993	BBS4, CEP120, EMX1, GRIN1, PEX5, CDK5, YWHAE, TACC2, AHSG, BBS1, BBS2, DAB1, TSC1, MKKS, PAFAH1B1, RELN	4264	33	13528	1.53823	1	0.791963	72.1522
	GO:0042417~dopamine metabolic process	11	0.163156	0.065273	SNCB, DRD2, TH, SNCA, DRD4, NR4A2, GRIN2A, NPR1, PARK2, HPRT1, GCH1	4264	20	13528	1.74493	1	0.792394	72.3635
	GO:0042157~lipoprotein metabolic process	33	0.489469	0.0665068	ATG10, ALG9, RABGGTA, PIGK, PIGL, APOA2, APOA1, PIGF, PIGH, APOC3, CHM, PIGB, PIGC, NPC1L1, APOM, PGGT1B, PGAP3, ZDHHC2, PIGZ, PIGY, PGAP1, PIGV, APOLD1, PIGT, PIGQ, PIGP, ATM, PIGN, ZDHHC15, ZDHHC17, SEMA6D, DPM3, MBOAT4	4264	80	13528	1.3087	1	0.797198	73.0502
	GO:0008217~regulation of blood pressure	40	0.593296	0.0673958	EDN3, TACR3, CORIN, ATP6AP2, DRD2, CYP11B2, BMPR2, TAC1, OXTR, POMC, GCGR, GCH1, AGTR1, EDNRB, ACE, NISCH, HRH3, AGT, GUCA2B, HBB, UCN, ACTC1, EPHX2, NPR1, BRS3, ATP1A2, NPY1R, SOD1, TNNI3, CHGA, ADRB2, NPY, AVPR1B, ADRA1B, ABAT, NPPB, CARTPT, GNB3, CACNA1C, NPPA	4264	100	13528	1.26904	1	0.800158	73.5351
	GO:0009135~purine nucleoside diphosphate metabolic process	6	0.0889944	0.0704927	ATP5D, NUDT9, ATP5B, AK5, ATP5A1, ENTPD2	4264	8	13528	2.37946	1	0.813499	75.1601
	GO:0009179~purine ribonucleoside diphosphate metabolic process	6	0.0889944	0.0704927	ATP5D, NUDT9, ATP5B, AK5, ATP5A1, ENTPD2	4264	8	13528	2.37946	1	0.813499	75.1601
	GO:0060052~neurofilament cytoskeleton organization	6	0.0889944	0.0704927	INA, VPS54, NEFH, SOD1, NEFL, NEFM	4264	8	13528	2.37946	1	0.813499	75.1601
	GO:0006111~regulation of gluconeogenesis	6	0.0889944	0.0704927	HNF4A, GCK, INS, ARPP19, NR3C1, PPARGC1A	4264	8	13528	2.37946	1	0.813499	75.1601
	GO:0030308~negative regulation of cell growth	37	0.548799	0.0731984	RTN4, BMP10, ENPP1, CCDC85B, TP53TG5, TSPYL2, NDRG3, CDKN2D, TRO, AGT, PPP2CA, GDF9, NDUFS3, GNG4, IP6K2, PPP2R1A, CGRRF1, CDHR2, SMAD4, NDUFA13, NPR1, ADIPOR1, MUL1, RB1, CAPRIN2, RERG, PHF17, RNF6, HNF4A, BTG1, CDKN2AIP, WFDC1, NPPB, APBB2, DCUN1D3, APBB1, NPPA	4264	92	13528	1.27594	1	0.824196	76.5021
	GO:0008643~carbohydrate transport	26	0.385642	0.074601	SLC5A4, SLC2A11, SLC45A1, SLC37A4, SLC35A5, AQP7, STXBP4, KLF15, SLC35A1, G6PC3, SLC35A4, SLC2A8, SLC2A7, SLC35B1, SLC2A6, SLC17A5, G6PC, SLC2A4, SLC35D1, SORBS1, INS, AQP11, SLC35D3, SLC35D2, PLA2G1B, SORT1	4264	61	13528	1.35226	1	0.828819	77.1705
	GO:0040014~regulation of multicellular organism growth	26	0.385642	0.074601	DRD2, STAT5B, PEX5, VGF, GHRHR, FOXS1, ACVR1C, APP, FXN, AGT, PRLH, SGPL1, SPTBN4, ATRN, NPY1R, SOD1, TNKS2, PTPN11, BBS2, ATXN2, ADRB2, GHRH, GAMT, PTCH1, GHSR, PCSK1N	4264	61	13528	1.35226	1	0.828819	77.1705
	GO:0019933~cAMP-mediated signaling	38	0.563631	0.0746708	OPRM1, GNAZ, AVPR2, ADCY1, ADCY2, ADORA2A, GNAI1, DRD2, ADCY5, ADCY6, PTH1R, DRD4, GCGR, GHRHR, NDUFS4, S1PR1, GALR1, GPR44, RAPGEF4, PRKACB, RAPGEF2, HTR5A, NPY1R, PCLO, SSTR5, CRHR2, GRM4, CHRM5, ADRB2, SSTR2, APITD1, GNAQ, GHRH, GIPR, GRM6, ADRA1B, GNAS, CORT, OPRD1	4264	95	13528	1.26904	1	0.827754	77.2033
	GO:0006732~coenzyme metabolic process	58	0.860279	0.0749358	ASPDH, HMGCR, ACOT2, HIBADH, PDHB, TPK1, ACOT8, MCEE, GPX4, GPX3, ACOT12, SUCLA2, HMGCL, NMNAT2, MDH1B, ALDH5A1, SUCLG2, SUCLG1, COQ9, COQ7, COQ6, PANK4, HAGH, COQ4, COQ2, HNF4A, PANK1, DLD, MDH1, NMNAT1, NFS1, C9ORF95, PDSS2, GCH1, GLRX2, MTHFS, GPHN, GSTK1, IDH1, LIAS, ACSL6, MOCS1, DCAKD, GPD1, MTHFD2L, MOCS2, FTCD, SOD1, IDH3A, OXSM, DBT, SDHB, GGT7, GCK, MLYCD, SDHD, GLYR1, DCXR	4264	153	13528	1.20269	1	0.827515	77.3273
	GO:0043271~negative regulation of ion transport	12	0.177989	0.0751461	BEST3, HCRT, ADRB2, NOS1, GNAO1, DRD2, DRD4, STIM2, PXK, KCNA5, NFKBIL1, HTR2A	4264	23	13528	1.65527	1	0.827047	77.4253
	GO:0030004~cellular monovalent inorganic cation homeostasis	12	0.177989	0.0751461	KCNMA1, CLCN3, ATP6V0E1, ATP6V0E2, AQP11, ATP5B, AGT, SLC12A5, CAMK2D, NR3C2, ATP6V1H, CLN5	4264	23	13528	1.65527	1	0.827047	77.4253
	GO:0033059~cellular pigmentation	12	0.177989	0.0751461	BBS4, BBS2, BBS5, BBS7, BLOC1S2, MLPH, LYST, BLOC1S1, MKKS, ARL6, VPS33B, VPS33A	4264	23	13528	1.65527	1	0.827047	77.4253
	GO:0002793~positive regulation of peptide secretion	12	0.177989	0.0751461	CAPN10, GCK, DRD2, GHRH, GLUD1, NNAT, MGEA5, JAK2, PFKM, TRH, SNAP25, GHRHR	4264	23	13528	1.65527	1	0.827047	77.4253
	GO:0014075~response to amine stimulus	18	0.266983	0.0756294	ATP6V0E1, ADORA2A, DRD2, DRD4, GRIN1, NR4A2, GRIN2A, UROS, OXTR, ASNS, HPRT1, CDO1, SLC1A2, ADRA1B, SLC18A2, PEMT, PPP3CA, SST	4264	39	13528	1.46428	1	0.827725	77.649
	GO:0006605~protein targeting	79	1.17176	0.0757805	GNPTG, SRP14, FGF9, MLPH, ATP6AP1, TIMM17B, PEX6, PEX5, PEX3, TOMM20L, SYNGR1, SRP19, AGXT, PEX7, AIP, IMMP2L, CRY2, PEX1, TRAK2, ZFYVE16, FXC1, ZFYVE9, TRAK1, NCKIPSD, RANBP2, DNAJC19, AP3B1, TOMM34, KIF13B, TMCO6, PICK1, NDUFA13, SIX2, OPTN, ARNTL, STXBP4, SEC61B, ATG4D, RPAIN, ATG4A, F2, C3ORF31, MGEA5, KPNA6, AKAP6, KPNA5, SRP9, AP1M2, MTX2, KATNB1, CACNB1, TIMM13, SEC62, SEC63, TOMM7, CEP57,…	4264	215	13528	1.16575	1	0.827016	77.7185
	GO:0022406~membrane docking	15	0.222486	0.0771039	CPLX2, STX1A, PLDN, VPS45, STXBP1, VTI1B, STXBP3, VPS33B, VPS33A, SCFD1, SNPH, EXOC4, VAMP3, EXOC6, SNAP25	4264	31	13528	1.53513	1	0.83113	78.3186
	GO:0030817~regulation of cAMP biosynthetic process	40	0.593296	0.0774023	OPRM1, GNAZ, AVPR2, PALM, ADCY1, ADCY2, ADORA2A, GNAI1, DRD2, ADCYAP1R1, ADCY5, ADCY6, PTH1R, DRD4, GABBR1, GABBR2, GCGR, GHRHR, ADCYAP1, EDNRB, S1PR1, GALR1, HRH3, GPR44, GALR3, NPY1R, SSTR5, GRM4, GRM3, CHRM5, ADRB2, SSTR2, APITD1, GNAQ, GRM8, GHRH, GIPR, GRM6, GNAS, CORT, OPRD1	4264	101	13528	1.25648	1	0.831023	78.4517
	GO:0006643~membrane lipid metabolic process	33	0.489469	0.0777358	ARV1, GDF1, SGPP1, CREM, HEXA, HEXB, ST8SIA3, SGMS1, LASS5, LASS6, ASAH1, ASAH2, ST6GALNAC6, SMPDL3A, COL4A3BP, SERINC1, PPP2CA, GALC, CERK, GAL3ST1, PPP2R1A, SGPL1, SPTLC1, SPHK2, ALDH5A1, SAMD8, GBA2, TEX2, LARGE, C3ORF57, SMPD1, SMPD3, SMPD2	4264	81	13528	1.29254	1	0.831059	78.5997
	GO:0007212~dopamine receptor signaling pathway	10	0.148324	0.0788521	OPRM1, CALY, GNAO1, GNAQ, DRD2, DRD4, KLF16, HMP19, GNAS, D4S234E	4264	18	13528	1.76256	1	0.834206	79.0878
	GO:0006457~protein folding	66	0.978938	0.0789963	PDIA2, WFS1, LMAN2L, TTC9B, DNAJB14, VBP1, DNAJB12, CANX, AIP, DNAJC17, BAG5, PIGK, DNAJC18, APOA2, ERO1LB, DNAJC16, DNAJC14, SLMAP, BAG2, DNAJC12, SEP15, DNAJC7, MKKS, DNAJC5, DNAJC4, RANBP2, DNAJC1, DNAJC19, APCS, ERP29, NKTR, LRPAP1, ST13, PFDN1, TBCA, PFDN5, TBCC, SIL1, FKBP2, FKBP8, FKBP5, FKBP3, PIN4, FKBP1B, STUB1, DNAJC30, SEC63, GLRX2, PIN1, TTC1, CCT6B, TOR1A, MPDU1, PPIL4, PPIL6, DNAJA…	4264	177	13528	1.18301	1	0.833485	79.1501
	GO:0043576~regulation of respiratory gaseous exchange	8	0.118659	0.0792323	GLRA1, GRIN1, NLGN1, NR4A2, NLGN2, NLGN3, ATP1A2, PBX3	4264	13	13528	1.95237	1	0.83313	79.2517
	GO:0006816~calcium ion transport	54	0.800949	0.0809989	CALHM1, SLC8A3, JPH4, JPH3, GJA4, ATP2B1, ATP2B2, SLC24A1, CHRNA4, IBTK, CACNG7, SLC24A5, GRIN2A, STIM2, CACNG5, STIM1, CACNG3, CACNG2, CACNG1, BSPRY, CATSPER2, CATSPER3, PSEN2, F2, DRD2, CACNB1, CACNB2, CACNB4, FKBP1B, CAMK2D, PPP3CB, PKD1, CAMK2B, PPP3CA, TRPC1, CACNA2D1, TRPC4, SLC8A2, TRPC5, CACNA1I, TRPC7, GRIN1, CACNA2D3, CACNA2D2, ACCN2, NPY, ATP2A3, CACNA1H, CHRNB2, CACNA1C, CACNA1D, CACN…	4264	142	13528	1.20648	1	0.83868	79.9971
	GO:0007018~microtubule-based movement	44	0.652625	0.0821056	KIFC2, DNAH9, SPG7, DNAH12, TUBB2B, UCHL1, KIF9, KLC2, DNAH7, DNAH6, KIFC3, APP, MC1R, KLC1, KIF6, DYNC2H1, TUBE1, PAFAH1B1, TUBB1, KIF21A, NEFL, NEFM, APBA1, HAP1, KIF13B, DYNC1I1, KIF12, KIF3B, KIF3A, KIF5B, KIF5A, KIF5C, KTN1, KIF3C, KIF1A, TUBA8, KIF1B, RHOT1, TUBA4A, DYNLRB2, DYNLRB1, DST, DNAL4, ACTR10	4264	113	13528	1.23535	1	0.841582	80.4511
	GO:0010817~regulation of hormone levels	57	0.845446	0.0829171	CYB5R4, CGA, EDN3, HNF1A, ATP6AP2, CRHBP, CYP11B2, STAT5B, VGF, GHRHR, WNT4, APOA1, AKR1C4, SERPINA6, ASMTL, RAPGEF4, SHBG, DDO, PCLO, BBS1, DHRS2, CPE, GHRH, CHST9, RELN, FSHB, ALDH9A1, CPLX3, PRLHR, NR3C1, FKBP1B, PCSK2, PCSK1, ACE, ECE2, AGT, CYP26B1, AANAT, SCG5, SLC30A8, SNAP25, HSD17B8, GPR119, FOXA1, EXOC3L, FURIN, PTPN11, RDH12, RDH11, DIO2, CRH, GHSR, CACNA1C, PCSK1N, CACNA1A, SMPD3, CRYM	4264	151	13528	1.19761	1	0.843335	80.7777
	GO:0035082~axoneme assembly	5	0.074162	0.0830835	C19ORF20, BBS2, NEURL, UBE2B, TTLL3	4264	6	13528	2.64384	1	0.842715	80.8441
	GO:0007171~activation of transmembrane receptor protein tyrosine kinase activity	5	0.074162	0.0830835	ADRB2, PRLR, NRG1, CHRNA3, PILRB	4264	6	13528	2.64384	1	0.842715	80.8441
	GO:0051590~positive regulation of neurotransmitter transport	5	0.074162	0.0830835	STX1A, ADORA2A, DRD2, SNCA, DRD4	4264	6	13528	2.64384	1	0.842715	80.8441
	GO:0008089~anterograde axon cargo transport	5	0.074162	0.0830835	SPG7, KIF1A, KIF3B, KIF1B, NEFL	4264	6	13528	2.64384	1	0.842715	80.8441
	GO:0001895~retina homeostasis	5	0.074162	0.0830835	DFNB31, BBS1, BBS4, SOD1, BBS10	4264	6	13528	2.64384	1	0.842715	80.8441
	GO:0046031~ADP metabolic process	5	0.074162	0.0830835	ATP5D, NUDT9, ATP5B, AK5, ATP5A1	4264	6	13528	2.64384	1	0.842715	80.8441
	GO:0032210~regulation of telomere maintenance via telomerase	5	0.074162	0.0830835	ACD, TNKS, POT1, TERF1, TNKS2	4264	6	13528	2.64384	1	0.842715	80.8441
	GO:0070198~protein localization to telomere	5	0.074162	0.0830835	ACD, TNKS, TERF2IP, TERF2, TNKS2	4264	6	13528	2.64384	1	0.842715	80.8441
	GO:0006584~catecholamine metabolic process	16	0.237318	0.0833634	DDC, SNCB, PNMT, DRD2, DRD4, SNCA, TH, NR4A2, GRIN2A, LRTOMT, NPR1, PAH, PARK2, HPRT1, GCH1, AOC2	4264	34	13528	1.49299	1	0.842512	80.9552
	GO:0034311~diol metabolic process	16	0.237318	0.0833634	DDC, SNCB, PNMT, DRD2, DRD4, SNCA, TH, NR4A2, GRIN2A, LRTOMT, NPR1, PAH, PARK2, HPRT1, GCH1, AOC2	4264	34	13528	1.49299	1	0.842512	80.9552
	GO:0009712~catechol metabolic process	16	0.237318	0.0833634	DDC, SNCB, PNMT, DRD2, DRD4, SNCA, TH, NR4A2, GRIN2A, LRTOMT, NPR1, PAH, PARK2, HPRT1, GCH1, AOC2	4264	34	13528	1.49299	1	0.842512	80.9552
	GO:0022898~regulation of transmembrane transporter activity	13	0.192821	0.0839168	JPH4, JPH3, DRD2, ADORA2A, DRD4, STIM2, STIM1, CACNB4, FKBP1B, APOA2, ADRB2, INS, CALM2, CALM1	4264	26	13528	1.5863	1	0.843304	81.173
	GO:0030384~phosphoinositide metabolic process	30	0.444972	0.0843268	IMPA1, DRD2, GPLD1, PI4KAP2, PTEN, ALG9, PIGK, PIGL, PIGF, PIGH, PIKFYVE, PIGB, PIGC, IP6K1, PIK3R1, IP6K2, PGAP3, PIGZ, PIGY, PGAP1, PIGV, PI4KA, PIGT, PIGQ, FIG4, PIGP, PIGN, SACM1L, SEMA6D, DPM3, PTENP1	4264	73	13528	1.30381	1	0.84357	81.3329
	GO:0009566~fertilization	32	0.474637	0.0883623	GLRA1, HEXB, SYT6, DNALI1, ZPBP, ROPN1B, CD46, NPM2, SERPINA5, FNDC3A, PCSK4, GLRB, OVGP1, NLRP5, ZP1, ZP2, STX2, SPTBN4, SPAG1, SPA17, BBS1, IGSF8, TRIM36, CLGN, WBP2NL, TEX15, LCN6, ARSA, ADAM20, UBXN8, AKAP3, PKDREJ	4264	79	13528	1.28511	1	0.856307	82.8395
	GO:0016573~histone acetylation	21	0.31148	0.0887484	MORF4L1, SUPT3H, BRD1, MEAF6, ING4, ING3, CSRP2BP, KAT2B, TADA3, TADA1, DMAP1, KAT5, TAF10, PHF17, PHF15, SUPT7L, TAF9, MYST1, APBB1, MYST4, BRD8	4264	48	13528	1.38802	1	0.856427	82.9774
	GO:0046058~cAMP metabolic process	11	0.163156	0.090469	THTPA, ADCY1, ADCY2, ADORA2A, ADCY5, ADCY6, PDE3B, PDE8B, PDE4D, CACNB4, PDE8A	4264	21	13528	1.66184	1	0.860854	83.5795
	GO:0008038~neuron recognition	11	0.163156	0.090469	AMIGO1, NRCAM, APP, CDK5R1, EFNB3, OPCML, NDN, DYNLL2, CELSR3, CNTN4, GAP43	4264	21	13528	1.66184	1	0.860854	83.5795
	GO:0043255~regulation of carbohydrate biosynthetic process	11	0.163156	0.090469	IRS2, PPP1R3C, HNF4A, GCK, SORBS1, ENPP1, INS, ARPP19, NR3C1, INSR, PPARGC1A	4264	21	13528	1.66184	1	0.860854	83.5795
	GO:0016568~chromatin modification	98	1.45357	0.0919629	MORF4L1, MORF4L2, HIRA, CBX4, CBX7, CBX6, EPC2, SMARCD3, TLK1, MLL3, MYST1, MYST4, RBL2, HDAC10, HMG20A, HDAC11, SUV420H2, PRDM7, PAF1, SMARCA1, RNF20, SMARCA2, MEAF6, TADA3, TADA1, NPM2, LEO1, SUPT7L, TAF9, BCOR, ASF1A, SETDB2, L3MBTL, SMYD3, SMYD1, KAT5, CTR9, HDAC5, HDAC4, HILS1, PHF1, MSL1, SMARCC2, HDAC9, HDAC8, HDAC6, BMI1, HNF1A, RSF1, FAM175A, EZH1, BNIP3, DMAP1, PRMT7, PRMT8, PRMT6, HSF4…	4264	274	13528	1.13473	1	0.86442	84.0858
	GO:0016042~lipid catabolic process	64	0.949273	0.0953353	ACOX2, ACOX1, CPT2, HEXA, HEXB, PEX5, PEX7, AZGP1, APOA2, CYP39A1, PLCB4, ACOT8, SMPDL3A, PLA2G1B, PLA1A, IAH1, PLD3, SGPL1, ACADM, SULT2A1, ACADS, PNPLA4, HAO1, ACADVL, PNPLA7, PNPLA8, PLCE1, NAPEPLD, PLA2G6, ACAA1, HACL1, PLCXD3, PAFAH2, HSD17B14, ENPP2, CHKB, SNX17, ECHS1, DCI, HADHA, HADHB, DDHD2, DAGLA, PLA2G12A, APOC3, GALC, ETFDH, PLCD4, PAFAH1B1, BDH2, ANGPTL3, CPT1B, LPL, CYP46A1, CRAT, …	4264	173	13528	1.17368	1	0.873409	85.1749
	GO:0035084~flagellar axoneme assembly	4	0.0593296	0.0955562	C19ORF20, BBS2, NEURL, UBE2B	4264	4	13528	3.17261	1	0.87298	85.2437
	GO:0007288~sperm axoneme assembly	4	0.0593296	0.0955562	C19ORF20, BBS2, NEURL, UBE2B	4264	4	13528	3.17261	1	0.87298	85.2437
	GO:0006198~cAMP catabolic process	4	0.0593296	0.0955562	PDE3B, PDE8B, PDE4D, PDE8A	4264	4	13528	3.17261	1	0.87298	85.2437
	GO:0060296~regulation of cilium beat frequency involved in ciliary motility	4	0.0593296	0.0955562	BBS1, BBS4, BBS2, MKKS	4264	4	13528	3.17261	1	0.87298	85.2437
	GO:0048172~regulation of short-term neuronal synaptic plasticity	4	0.0593296	0.0955562	SYP, PPFIA3, GRIK2, SYNGR1	4264	4	13528	3.17261	1	0.87298	85.2437
	GO:0016559~peroxisome fission	4	0.0593296	0.0955562	PEX11A, FIS1, PEX11B, PEX11G	4264	4	13528	3.17261	1	0.87298	85.2437
	GO:0006591~ornithine metabolic process	4	0.0593296	0.0955562	HNF4A, OTC, ASL, ADC	4264	4	13528	3.17261	1	0.87298	85.2437
	GO:0016233~telomere capping	4	0.0593296	0.0955562	ACD, TERF2IP, POT1, TERF2	4264	4	13528	3.17261	1	0.87298	85.2437
	GO:0016557~peroxisome membrane biogenesis	4	0.0593296	0.0955562	PEX11A, PEX19, PEX16, PEX3	4264	4	13528	3.17261	1	0.87298	85.2437
	GO:0044091~membrane biogenesis	4	0.0593296	0.0955562	PEX11A, PEX19, PEX16, PEX3	4264	4	13528	3.17261	1	0.87298	85.2437
	GO:0030916~otic vesicle formation	4	0.0593296	0.0955562	HESX1, TCAP, CEP290, PROX1	4264	4	13528	3.17261	1	0.87298	85.2437
	GO:0060295~regulation of cilium movement involved in ciliary motility	4	0.0593296	0.0955562	BBS1, BBS4, BBS2, MKKS	4264	4	13528	3.17261	1	0.87298	85.2437
	GO:0034983~peptidyl-lysine deacetylation	4	0.0593296	0.0955562	HDAC4, HDAC9, SIRT1, HDAC6	4264	4	13528	3.17261	1	0.87298	85.2437
	GO:0015812~gamma-aminobutyric acid transport	4	0.0593296	0.0955562	SLC6A1, CACNB4, CACNA1A, APBA1	4264	4	13528	3.17261	1	0.87298	85.2437
	GO:0006637~acyl-CoA metabolic process	9	0.133492	0.0956542	DBT, ACOT8, HNF4A, MLYCD, ACOT12, ACOT2, HMGCL, ACSL6, OXSM	4264	16	13528	1.78459	1	0.872198	85.2741
	GO:0050709~negative regulation of protein secretion	9	0.133492	0.0956542	SERGEF, APOA2, APOA1, TNFSF4, INS, DRD2, DRD4, CIDEA, DPH3	4264	16	13528	1.78459	1	0.872198	85.2741
	GO:0043278~response to morphine	9	0.133492	0.0956542	PCSK1, GNAO1, TACR3, DRD2, GRIN1, ADRA1B, SRR, TAC1, PPP5C	4264	16	13528	1.78459	1	0.872198	85.2741
	GO:0043691~reverse cholesterol transport	9	0.133492	0.0956542	APOA2, APOA1, HNF1A, CLU, APOC3, CETP, LIPC, APOM, ABCG1	4264	16	13528	1.78459	1	0.872198	85.2741
	GO:0046520~sphingoid biosynthetic process	9	0.133492	0.0956542	SAMD8, GDF1, SPHK2, SMPD1, SGMS1, LASS5, LASS6, GAL3ST1, SMPD2	4264	16	13528	1.78459	1	0.872198	85.2741
	GO:0014072~response to isoquinoline alkaloid	9	0.133492	0.0956542	PCSK1, GNAO1, TACR3, DRD2, GRIN1, ADRA1B, SRR, TAC1, PPP5C	4264	16	13528	1.78459	1	0.872198	85.2741
	GO:0043471~regulation of cellular carbohydrate catabolic process	9	0.133492	0.0956542	HDAC4, PPP1R3C, INS, PRKAG1, PRKAG2, ECD, MLXIPL, ADRA1B, INSR	4264	16	13528	1.78459	1	0.872198	85.2741
	GO:0043470~regulation of carbohydrate catabolic process	9	0.133492	0.0956542	HDAC4, PPP1R3C, INS, PRKAG1, PRKAG2, ECD, MLXIPL, ADRA1B, INSR	4264	16	13528	1.78459	1	0.872198	85.2741
	GO:0043087~regulation of GTPase activity	47	0.697123	0.0956611	RAB3GAP2, ARFGAP2, USP6, ARFGAP3, RABGAP1, TBC1D8, AGFG2, RAB3GAP1, TBC1D19, AMPH, TBC1D15, ARHGAP6, SMAP2, AGAP11, FICD, TBC1D17, SMAP1, S1PR1, AGAP8, EVI5, PTK2B, TBC1D14, TBC1D13, ARHGAP1, CHM, TBC1D5, PAFAH1B1, AGAP1, AGAP2, AGAP3, FGD4, GDI1, GNAO1, STMN3, TBCK, TBC1D24, SGSM1, SYDE2, SGSM2, TBC1D29, TSC1, ACAP3, SGSM3, C6ORF170, EVI5L, TBC1D20, TBC1D8B	4264	123	13528	1.2123	1	0.871154	85.2763
	GO:0032355~response to estradiol stimulus	23	0.341145	0.0958867	PRKCA, UCN, TACR3, SLC6A1, PDGFB, SOCS2, PDGFA, STRN3, ARNT2, MAP1B, STAT5B, OXTR, NPY1R, PTEN, CCND2, GPX4, ENO2, WFDC1, PTCH1, TFF1, INSR, RNF14, PTENP1, IHH	4264	54	13528	1.3513	1	0.870745	85.3461
	GO:0016569~covalent chromatin modification	48	0.711955	0.0964884	MORF4L1, SUPT3H, ING4, MEAF6, ING3, TADA3, TADA1, DMAP1, C17ORF79, PRMT7, PRMT8, PRMT6, LEO1, SUPT7L, TAF9, HSF4, USP16, MYST1, MYST4, BRD8, BRD1, CSRP2BP, KAT2B, RING1, HDAC10, HDAC11, KAT5, SIRT1, UBE2B, CTR9, SUV420H2, UBE2N, HDAC5, HDAC4, TAF10, PHF17, PRDM7, PHF15, USP22, PAF1, SETD2, HDAC9, APBB1, RNF20, HDAC8, MAP3K12, KDM6B, HDAC6	4264	126	13528	1.20861	1	0.871425	85.5308
	GO:0042423~catecholamine biosynthetic process	7	0.103827	0.0965061	DDC, PNMT, TH, SNCA, NR4A2, PAH, GCH1	4264	11	13528	2.01893	1	0.870421	85.5362
	GO:0051452~intracellular pH reduction	7	0.103827	0.0965061	CLCN3, ATP6V0E1, ATP6V0E2, AQP11, SLC12A5, ATP6V1H, CLN5	4264	11	13528	2.01893	1	0.870421	85.5362
	GO:0044058~regulation of digestive system process	7	0.103827	0.0965061	ABCG8, APOA2, ABCG5, APOA1, OXTR, SLC22A5, GHSR	4264	11	13528	2.01893	1	0.870421	85.5362
	GO:0007034~vacuolar transport	15	0.222486	0.0986633	GNPTG, CHMP5, CHMP7, HOOK1, ADRB2, ATG4D, AKTIP, AP3M1, ZFYVE16, ATG4A, VIPAR, SORT1, RHOB, VPS26B, AP3B1	4264	32	13528	1.48716	1	0.875481	86.1801
	GO:0009267~cellular response to starvation	15	0.222486	0.0986633	ATG9A, ATG12, NUAK2, FOXA3, BECN1, HRK, BMPR2, ASNS, SIRT1, KIAA0652, MAP1LC3A, ALB, CARTPT, TNRC6A, HDAC6	4264	32	13528	1.48716	1	0.875481	86.1801
	GO:0032868~response to insulin stimulus	39	0.578463	0.0991985	ENPP1, PFKFB1, PDE3B, AP3S1, RPE65, FOXO4, VGF, GHRHR, ACVR1C, AHSG, PHIP, SLC2A8, PDPK1, SORBS1, INS, PLA2G1B, AANAT, SIK2, INSR, PIK3R1, IRS2, KAT2B, BAIAP2, PTPRA, STXBP4, APPL1, PTPRN, UBE2B, PCK1, KHK, HDAC5, CAPN10, TSC1, CCND2, SORT1, IGFBP1, GHSR, HDAC9, VLDLR	4264	100	13528	1.23732	1	0.875932	86.3356
Class B: low vs. others (class A-E)	GO:0006350~transcription	975	13.0662	1.7873e-34	MEF2C, MEF2A, ZNF781, ZNF782, RORC, MED23, RORA, MED22, LOC441454, BSX, ZNF778, EPC1, EPC2, ZNF776, ZNF775, MED29, ZNF772, ZNF397, ZNF396, ZNF107, PATZ1, CCAR1, IKBKAP, ZNF100, ZNF506, ZNF507, BARHL1, MED12, MECP2, ZNF790, ZNF501, MTPAP, ZNF502, ZNF791, MED14, ZNF792, ZNF503, ZNF793, MED13, PROX2, PROX1, TOX2, ZNF37A, ZNF500, ZNF789, ZNF784, MED17, JUN, FOXG1, ZNF785, ZNF383, ZNF382, ZNF519, ZNF5…	4679	2101	13528	1.34171	9.41906e-31	9.41906e-31	3.42016e-31
	GO:0045449~regulation of transcription	1155	15.4784	2.68473e-31	MEF2C, MEF2A, ZNF781, ZNF782, RORC, MED23, MED22, RORA, BSX, ZNF778, EPC1, EPC2, APP, ZNF776, ZNF775, MED29, ZNF772, ZNF397, ZNF396, ZNF107, PATZ1, CCAR1, IKBKAP, ZNF100, PCBD2, ZNF506, ZNF507, BARHL1, MED12, MECP2, ZNF790, ZNF501, ZNF502, ZNF791, ZNF503, MED14, ZNF792, ZNF793, MED13, PROX2, PROX1, TOX2, ZNF37A, ZNF500, ZNF789, ZNF784, MED17, JUN, FOXG1, ZNF785, ZNF383, ZNF382, ZNF519, ZNF516, ZN…	4679	2601	13528	1.28387	1.41485e-27	7.07427e-28	5.13748e-28
	GO:0006355~regulation of transcription, DNA-dependent	788	10.5602	1.0993e-20	MEF2C, MEF2A, RORC, ZNF782, MED23, RORA, MED22, BSX, EPC1, ZNF778, APP, ZNF776, ZNF772, ZNF397, ZNF396, PATZ1, IKBKAP, ZNF100, PCBD2, ZNF506, BARHL1, ZNF790, MECP2, MED12, ZNF791, ZNF792, MED14, MED13, ZNF793, PROX1, ZNF500, ZNF37A, ZNF789, JUN, MED17, FOXG1, ZNF785, ZNF383, ZNF382, ZNF519, ZNF517, ZNF132, CRTC1, ZNF510, MYBL1, ZNF514, ARX, T, IL17A, IL17F, ZNF124, ZNF527, ZNF528, ZNF529, ESRRB, …	4679	1773	13528	1.28498	5.79329e-17	1.9311e-17	2.10361e-17
	GO:0051252~regulation of RNA metabolic process	801	10.7344	3.43998e-20	MEF2C, MEF2A, RORC, ZNF782, MED23, RORA, MED22, BSX, EPC1, ZNF778, APP, ZNF776, ZNF772, ZNF397, ZNF396, PATZ1, IKBKAP, ZNF100, PCBD2, ZNF506, BARHL1, MED12, MECP2, ZNF790, ZNF791, ZNF792, MED14, MED13, ZNF793, PROX1, ZNF500, ZNF37A, ZNF789, JUN, MED17, FOXG1, ZNF785, ZNF383, ZNF382, ZNF519, ZNF517, ZNF132, CRTC1, ZNF510, MYBL1, ZNF514, ARX, T, IL17A, IL17F, ZNF124, ZNF527, ZNF528, ZNF529, ESRRB, …	4679	1813	13528	1.27737	1.81287e-16	4.53218e-17	6.58273e-17
	GO:0007268~synaptic transmission	173	2.31841	8.84711e-17	ALS2, SYT1, KCNC4, SLC6A1, SYT4, GABRB3, GRIK1, SYT5, GRIK2, GABRB2, GRIK4, GRIK5, VIPR1, DMPK, HTR1B, APP, GRIN2C, GALR3, GRID2, CHRNA4, CHRNA1, HTR1F, CHRNA3, GJD2, MYO6, SCN2B, BAIAP3, KIF5A, GRIN2A, LRTOMT, MYLK2, BSN, PDYN, PCLO, CTNNA2, GABRR2, CBLN1, DOC2A, COLQ, HTR6, AKAP5, RAB14, ABAT, CARTPT, UNC13C, UNC13B, DRD1, ACHE, SCN1B, ADORA2A, DRD2, KCNA1, DRD4, ASZ1, CACNB2, PAH, CACNB4, RIMS…	4679	298	13528	1.67846	5.85088e-13	1.17018e-13	2.10942e-13
	GO:0019226~transmission of nerve impulse	193	2.58644	3.11133e-15	ALS2, SYT1, SYT4, SYT5, HTR1B, APP, S1PR1, GRIN2C, GRID2, CHRNA4, CHRNA1, HTR1F, CHRNA3, GJD2, SCN2B, KIF5A, GRIN2A, BSN, MYLK2, PDYN, PCLO, CTNNA2, DOC2A, COLQ, HTR6, RAB14, ABAT, UNC13C, UNC13B, SCN1A, SCN1B, ASZ1, CACNB2, CACNB4, RIMS1, KCNMB2, ACSBG1, GAD2, DMD, NPY5R, KCNK3, DVL1, TMOD2, CHRNB3, CHRNB2, RIT2, CHRNB1, GHSR, PMCHL2, GLRA1, KCNIP2, KCNIP1, DFNB31, NMUR1, SNPH, SLC22A3, KCNMA1, …	4679	350	13528	1.5943	1.63825e-11	2.73037e-12	5.9508e-12
	GO:0007156~homophilic cell adhesion	80	1.0721	1.41953e-09	PCDHA6, PCDHA7, CADM3, PCDHA8, PCDHA9, CLSTN2, PCDHA2, CADM1, CLSTN3, PCDHA3, PCDHA4, PCDHA5, PCDHGA9, PCDHGA8, PCDHGA7, L1CAM, PCDHGA6, PCDHA1, PCDHGA5, PCDHGA4, PCDHGA3, PCDHGA2, PCDHGA1, CDH22, PCDHGB1, CDH20, PCDH1, ESAM, PCDHGA12, RET, PCDHGA11, PTPRM, PCDHB5, PCDH11Y, PCDH11X, PCDHB3, PCDHB4, CDHR2, PCDHGB7, PCDHB1, CDHR3, PCDHGB6, PCDH9, CDHR5, PTPRT, PCDH8, PCDHGB3, PCDHGB2, PCDHGB5, PCDH…	4679	131	13528	1.76563	7.48087e-06	1.0687e-06	2.71639e-06
	GO:0006811~ion transport	341	4.56982	6.70315e-09	CALHM1, SLC9A8, SLC36A2, SLC9A6, SCN3A, SLC9A5, SCN3B, ATP1B2, ATP1B4, GRIN3A, AQP6, SLC26A11, ATP2B2, ATP2B3, KCNK9, CHRNA9, GRIN2C, AQP11, WNK4, KCNK5, GRID2, CHRNA4, CHRNA1, CHRNA3, CHRNA2, GRID1, IBTK, CLCA1, SCN2B, SCN2A, WNK1, GRIN2A, NNT, CATSPER2, CATSPER3, F2, RYR2, SCN1A, CLCN3, SCN1B, ENPP1, ENPP3, CACNB1, ASZ1, SFXN3, CACNB2, CACNB3, CACNB4, KCNJ3, SFXN5, KCNMB2, C16ORF7, TRPC1, TRPC3…	4679	768	13528	1.28373	3.5325e-05	4.41569e-06	1.28271e-05
	GO:0006836~neurotransmitter transport	55	0.737068	1.35527e-08	SYT1, SLC6A1, SYT4, SLC6A20, SLC6A3, SNPH, SLC22A3, SV2A, SV2C, STX1A, STX3, SLC25A4, BAIAP3, NRXN3, STX1B, PCLO, GRM4, DOC2A, GRM2, RAB14, UNC13B, CLN8, PPFIA3, RAB3A, CPLX3, CPLX2, CPLX1, ADORA2A, RIMS1, RIMS4, RIMS3, SLC32A1, SYN1, HRH3, SYN3, SNAP25, ICA1, SLC6A12, SLC6A13, NLGN1, LIN7B, SLC6A16, ATP1A2, PARK2, SLC6A17, SLC6A18, LIN7A, DVL1, SLC17A8, P2RX7, SLC17A6, SLC6A5, SLC18A2, SLC18A1, …	4679	83	13528	1.91587	7.14204e-05	7.93585e-06	2.59344e-05
	GO:0030001~metal ion transport	219	2.93487	1.74473e-08	CALHM1, SLC9A8, SLC9A6, SLC9A5, SCN3A, ATP1B2, SCN3B, ATP1B4, GRIN3A, ATP2B2, ATP2B3, KCNK9, CHRNA9, KCNK5, CHRNA4, IBTK, CLCA1, SCN2B, SCN2A, GRIN2A, CATSPER2, CATSPER3, F2, RYR2, SCN1A, SCN1B, CACNB1, SFXN3, CACNB2, CACNB3, CACNB4, KCNJ3, SFXN5, KCNMB2, TRPC1, TRPC3, TRPC6, TRPC5, TRPC7, KCNK3, KCNJ6, KCNJ9, ATP2A3, CHRNB2, KCNK17, KCNK16, JPH4, JPH3, KCNAB3, KCNAB2, TRPV1, KCNAB1, GJA4, KCNIP2…	4679	465	13528	1.36167	9.19428e-05	9.19466e-06	3.3387e-05
	GO:0030030~cell projection organization	179	2.39882	2.34119e-08	ALS2, GPRIN1, MTSS1, PLXNA3, NRTN, GDF7, CROCC, EFNA2, DYNC2LI1, L1CAM, GRIN3A, PRKG1, CD2AP, KLHL1, NRCAM, ATP2B2, APP, UNC5A, DYNC2H1, CEP290, UNC5C, SS18L1, DSCAM, C2CD3, PTPRM, MYO6, STMN3, EFNB3, ROCK1, KIF5C, LIFR, ACTN2, PCM1, TBR1, CTNNA2, SLITRK2, SLITRK1, NCAM2, LHFPL5, SPAG6, FOXG1, OPHN1, RELN, C1ORF187, KALRN, BBS4, CDK5R1, BBS5, LPPR4, BBS7, ONECUT1, ADORA2A, DRD2, ONECUT2, DSCAML1,…	4679	368	13528	1.40633	0.000123373	1.12164e-05	4.48008e-05
	GO:0030182~neuron differentiation	206	2.76065	5.47135e-08	ALS2, TUBB2B, TUBB2A, GDF7, EFNA2, L1CAM, GRIN3A, RORA, PRKG1, ATP2B2, APP, S1PR1, MC1R, NKX6-2, CEP290, PHOX2A, PTPRM, EFNB3, MDGA2, KIF5C, LIFR, TBR1, FARP2, CTNNA2, LHFPL5, RND1, HES5, FOXG1, CDK5R1, LPPR4, OTP, ARX, SEMA5A, MACF1, DMD, BAI1, LHX4, NKX2-1, OLFM3, NKX2-2, KLF7, TGFBR1, SMAD4, CELSR3, ALMS1, PCDH12, PTPN11, DVL1, NTRK3, EPHA7, SEMA6C, MAP2, CHRNB2, GRK1, CCKAR, NRP1, FOXA2, KCNI…	4679	438	13528	1.3598	0.000288299	2.40281e-05	0.000104699
	GO:0007267~cell-cell signaling	270	3.61833	6.94665e-08	ALS2, SYT1, CGA, SYT4, SYT5, EFNA2, GPR120, PGR, HTR1B, APP, GRIN2C, GRID2, CHRNA4, RAPGEF4, CHRNA1, CHRNA3, HTR1F, GJD2, PTPRJ, SCN2B, EFNB3, KIF5A, GRIN2A, BSN, MYLK2, PDYN, PCLO, CTNNA2, GRB10, SSTR2, DOC2A, SSTR3, COLQ, SSTR1, HTR6, RAB14, ABAT, GRAP2, UNC13C, UNC13B, SCN1B, ASZ1, CACNB2, CACNB4, RIMS1, ADCYAP1, IL17C, SEMA5A, GAD2, IL17A, DMD, NKX2-1, MLN, BMP2, HGF, KCNK3, NPY5R, DVL1, TMOD…	4679	600	13528	1.30105	0.000366021	2.81603e-05	0.000132931
	GO:0006813~potassium ion transport	89	1.19271	8.43236e-08	KCNC2, KCNK17, KCNK16, KCNC1, KCNC4, KCNAB3, KCNC3, KCNAB2, KCNAB1, ATP1B2, ATP1B4, KCNIP2, KCNJ11, KCNIP1, KCNK12, KCNIP4, KCNJ13, KCNK10, KCNIP3, KCNQ4, KCNQ3, KCNK9, SLC24A4, SLC24A3, KCNK5, KCNQ2, KCNG4, NSF, KCNG2, KCNMA1, KCND3, KCND1, ATP4B, TMEM38A, SLC24A5, KCNA10, KCNT1, KCNT2, KCNH6, KCNH7, KCNH8, KCNH2, KCNH3, KCNH4, KCNH5, FXYD2, KCNA2, KCNA1, KCNA4, TRIM13, KCNA3, KCNA6, KCNA5, KCNJ…	4679	160	13528	1.60824	0.000444287	3.17413e-05	0.000161361
	GO:0048858~cell projection morphogenesis	125	1.67515	1.44017e-07	ALS2, PLXNA3, GDF7, EFNA2, DYNC2LI1, L1CAM, NRCAM, APP, UNC5A, DYNC2H1, UNC5C, DSCAM, C2CD3, PTPRM, EFNB3, KIF5C, LIFR, PCM1, TBR1, CTNNA2, SLITRK2, SLITRK1, NCAM2, FOXG1, OPHN1, RELN, C1ORF187, KALRN, BBS4, CDK5R1, BBS5, LPPR4, BBS7, ONECUT1, ADORA2A, DRD2, ONECUT2, DSCAML1, TTC8, ARX, SEMA5A, PTK2, HOXA2, MACF1, DMD, NUMB, BAI1, B3GNT1, LHX4, NKX2-1, KLF7, KIF3A, PCNT, SPTBN4, RPGRIP1L, NR4A2, …	4679	245	13528	1.47511	0.000758682	5.05967e-05	0.00027559
	GO:0048666~neuron development	164	2.1978	1.48803e-07	ALS2, GPRIN1, PLXNA3, NRTN, GDF7, EFNA2, L1CAM, GRIN3A, NR2E3, PRKG1, KLHL1, NRCAM, ATP2B2, APP, UNC5A, CEP290, LGI4, UNC5C, SS18L1, DSCAM, RET, PTPRM, MYO6, STMN3, EFNB3, KIF5C, PICK1, LIFR, LRTOMT, TBR1, FARP2, CTNNA2, SLITRK2, ASCL1, SLITRK1, NCAM2, LHFPL5, RND1, FOXG1, OPHN1, RELN, C1ORF187, KALRN, BBS4, DRD1, CDK5R1, LPPR4, SOX1, ADORA2A, DRD2, ONECUT2, DSCAML1, ARX, SEMA5A, PTK2, HOXA2, MAC…	4679	339	13528	1.3987	0.000783884	4.90107e-05	0.000284748
	GO:0007242~intracellular signaling cascade	518	6.94184	2.09068e-07	PLEKHM3, ITSN1, PGR, GNG8, AGTR1, DIRAS1, MAP3K5, HTR1B, HTR1A, DIRAS3, MC1R, MAP3K9, TLK1, GNG2, GNG3, GNG4, DDAH2, DDAH1, MAP2K7, HTR1F, GNG7, RAB27A, IKBKAP, MAGI3, TNIK, MAGI2, ROCK1, ROCK2, MED12, DCDC2, MED14, MED13, GEM, PCLO, SSTR4, SPAG9, SSTR5, SSTR2, SSTR3, C1ORF89, SSTR1, MED17, MC2R, F2, MAPK9, MAPK8, UNC13C, GRAP2, UNC13B, PLEKHM1P, GRB14, UNC13A, IRAK1BP1, PLCXD3, RALGPS1, PTH1R, R…	4679	1256	13528	1.1924	0.00110118	6.4809e-05	0.000400071
	GO:0015672~monovalent inorganic cation transport	154	2.06379	3.39183e-07	KCNC2, SLC8A3, KCNC1, SLC9A8, SLC36A2, KCNC4, SLC9A6, KCNC3, SCN3A, SLC9A5, SCN3B, ATP1B2, ATP6AP1, ATP1B4, KCNK9, KCNK5, NALCN, SLC4A4, KCND3, SCN2B, KCND1, SCN2A, SLC34A3, NNT, KCNT1, KCNT2, CATSPER3, FXYD2, SLC38A3, SCN1A, SCN1B, SLC38A9, SLC38A8, KCNA2, KCNA1, KCNA4, SLC38A10, KCNA3, SLC38A11, KCNA6, ATP6V1B2, KCNA5, KCNJ3, KCNMB2, KCNS2, C16ORF7, HCN4, HCN3, HCN1, HCN2, KCNB2, KCNB1, KCTD19,…	4679	318	13528	1.40015	0.0017859	9.93004e-05	0.000649057
	GO:0051056~regulation of small GTPase mediated signal transduction	126	1.68856	5.28444e-07	ALS2, DLC1, RASGEF1B, RGL3, IQGAP2, ITSN2, ITSN1, TTN, TBC1D19, RGL1, RGL2, TBC1D16, AGAP5, AGAP6, AGAP7, AGAP8, S1PR1, TBC1D12, TIAM1, GIT2, RAPGEF6, ABRA, RAPGEF5, RAPGEF4, RAPGEF3, RAPGEF2, STMN3, PSD2, FARP2, RALGAPA2, RALGAPA1, PLCE1, SGSM1, RASGRF2, SGSM2, ACAP3, SGSM3, RELN, SPATA13, KALRN, ARFGAP1, TBC1D3C, ARFGAP3, TBC1D3G, TBC1D3H, AGFG2, AKAP13, RABGAP1L, ARFGEF2, ARFGEF1, TBC1D3B, MCF…	4679	252	13528	1.44561	0.00278102	0.000146563	0.00101122
	GO:0046903~secretion	145	1.94318	8.84414e-07	SYT1, CGA, SYT4, SRCIN1, LHCGR, GPR120, ILDR2, AQP7, SYT6, AQP6, TXLNA, TPD52, AGXT, GHRHR, AQP2, SCTR, ANK1, KCNK5, PLA2G1B, RAPGEF4, CHRNA3, SCAMP5, RAB27A, SCAMP1, MYO6, BAIAP3, VPS45, PCLO, LAT2, TRIM36, DOC2A, RAB14, UNC13C, UNC13B, UNC13A, GLP1R, ARFGAP3, PPY, ADORA2A, DRD2, DRD4, CACNB4, ARFGEF2, RIMS1, PEX5L, ARFGEF1, RIMS4, LLGL2, RIMS3, ACE, MIA3, CKLF, SLC30A8, SEC61A2, NPHP1, TRPC1, U…	4679	300	13528	1.39742	0.00465002	0.000233016	0.0016924
	GO:0003001~generation of a signal involved in cell-cell signaling	52	0.696864	1.40957e-06	CGA, SYT1, HNF1B, HNF1A, SYT4, FAM3B, GPR120, ILDR2, VGF, GHRHR, SNPH, RAPGEF4, STX1A, MYO6, BAIAP3, NRXN3, PCLO, GRM4, ACVR2B, DOC2A, GRM2, GHRH, RAB14, GHRL, UNC13B, GLP1R, PPFIA3, RAB3A, CPLX3, CACNB4, RIMS1, FKBP1B, SYN1, HRH3, SYN3, SLC30A8, SNAP25, APBA1, GPR119, HTT, NLGN1, LIN7B, EXOC3L, DVL1, LIN7A, P2RX7, NEUROD1, LRP2, GHSR, CACNA1C, SMPD3, CACNA1A	4679	85	13528	1.76874	0.00740091	0.000353672	0.00269731
	GO:0032990~cell part morphogenesis	126	1.68856	1.51973e-06	ALS2, PLXNA3, GDF7, EFNA2, DYNC2LI1, L1CAM, NRCAM, APP, UNC5A, COL4A3BP, DYNC2H1, UNC5C, DSCAM, C2CD3, PTPRM, EFNB3, KIF5C, LIFR, PCM1, TBR1, CTNNA2, SLITRK2, SLITRK1, NCAM2, FOXG1, OPHN1, RELN, C1ORF187, KALRN, BBS4, CDK5R1, BBS5, LPPR4, BBS7, ONECUT1, ADORA2A, DRD2, ONECUT2, DSCAML1, TTC8, ARX, SEMA5A, PTK2, HOXA2, MACF1, DMD, NUMB, BAI1, B3GNT1, LHX4, NKX2-1, KLF7, KIF3A, PCNT, SPTBN4, RPGRIP1…	4679	256	13528	1.42302	0.007977	0.000363979	0.00290811
	GO:0006812~cation transport	244	3.2699	2.03952e-06	CALHM1, SLC9A8, SLC36A2, SLC9A6, SLC9A5, SCN3A, ATP1B2, SCN3B, ATP1B4, GRIN3A, ATP2B2, ATP2B3, KCNK9, CHRNA9, KCNK5, CHRNA4, IBTK, CLCA1, SCN2B, SCN2A, GRIN2A, NNT, CATSPER2, CATSPER3, F2, RYR2, SCN1A, SCN1B, CACNB1, SFXN3, CACNB2, CACNB3, CACNB4, KCNJ3, SFXN5, KCNMB2, C16ORF7, TRPC1, TRPC3, TRPC6, TRPC5, TRPC7, KCNK3, KCNJ6, ATP6V0E2, KCNJ9, ATP2A3, CHRNB2, CHRNB1, PDZK1, KCNK17, KCNK16, JPH4, J…	4679	553	13528	1.27569	0.0106907	0.000467208	0.00390275
	GO:0019935~cyclic-nucleotide-mediated signaling	72	0.964889	2.05777e-06	GNAZ, OPRM1, ADCY4, ADCY1, ADCY2, ADCY5, LHCGR, ADCY6, VIPR1, GHRHR, PTGIR, HTR1B, HTR1A, S1PR1, NDUFS4, MC1R, GALR1, GPR44, MC5R, RAPGEF4, PRKACB, RAPGEF2, TUBB3, HTR1F, HTR5A, PTGER3, RXFP1, RXFP2, HTR4, PCLO, SSTR4, CRHR1, SSTR5, GRM4, CRHR2, CHRM5, SSTR2, UCN3, SSTR3, CHRM4, GNAQ, SSTR1, CHRM2, GHRH, GRM6, GIPR, MC2R, HTR6, PDE9A, TSHR, GLP1R, CALCR, AVPR2, DRD1, ADORA2A, DRD2, DRD4, PTH1R, G…	4679	130	13528	1.60129	0.0107859	0.000451751	0.00393767
	GO:0001505~regulation of neurotransmitter levels	43	0.576253	2.38109e-06	RAB3A, CPLX3, SYT1, PPFIA3, ACHE, SYT4, AGTPBP1, PAH, RIMS1, GAD2, SYN1, HRH3, SYN3, SNPH, SLC22A3, SNAP25, STX1A, SLC25A4, BAIAP3, ALDH5A1, NRXN3, LIN7B, NLGN1, LRTOMT, ATP1A2, PARK2, DBH, PCLO, LIN7A, DVL1, GRM4, NAALAD2, P2RX7, DOC2A, SLC17A6, GRM2, COLQ, RAB14, ABAT, PEBP1, UNC13B, CLN8, CACNA1A	4679	67	13528	1.85556	0.01247	0.000501809	0.00455635
	GO:0007269~neurotransmitter secretion	26	0.348432	4.02389e-06	PPFIA3, SYT1, CPLX3, RAB3A, SYT4, RIMS1, HRH3, SYN1, SYN3, SNPH, SNAP25, STX1A, NRXN3, BAIAP3, LIN7B, NLGN1, PCLO, DVL1, LIN7A, GRM4, P2RX7, DOC2A, GRM2, RAB14, UNC13B, CACNA1A	4679	34	13528	2.21093	0.0209827	0.00081528	0.00769981
	GO:0031175~neuron projection development	124	1.66175	5.09842e-06	ALS2, GPRIN1, PLXNA3, NRTN, GDF7, EFNA2, L1CAM, GRIN3A, PRKG1, KLHL1, NRCAM, APP, UNC5A, UNC5C, SS18L1, DSCAM, PTPRM, MYO6, EFNB3, STMN3, KIF5C, LIFR, TBR1, CTNNA2, SLITRK2, SLITRK1, NCAM2, FOXG1, OPHN1, RELN, C1ORF187, KALRN, BBS4, CDK5R1, LPPR4, ADORA2A, DRD2, DSCAML1, ARX, SEMA5A, PTK2, HOXA2, MACF1, DMD, NUMB, BAI1, B3GNT1, LHX4, NKX2-1, KLF7, UCN, SPTBN4, NR4A2, ITGA1, CELSR3, NEUROG2, DOCK7…	4679	256	13528	1.40043	0.026511	0.000994644	0.00975586
	GO:0007187~G-protein signaling, coupled to cyclic nucleotide second messenger	64	0.857679	6.64792e-06	GNAZ, OPRM1, ADCY4, ADCY1, ADCY2, ADCY5, LHCGR, ADCY6, VIPR1, GHRHR, HTR1B, PTGIR, HTR1A, S1PR1, MC1R, GALR1, GPR44, MC5R, PRKACB, TUBB3, HTR1F, PTGER3, RXFP1, RXFP2, HTR4, SSTR4, CRHR1, SSTR5, CRHR2, GRM4, CHRM5, SSTR2, UCN3, SSTR3, CHRM4, GNAQ, SSTR1, CHRM2, GHRH, GRM6, GIPR, MC2R, HTR6, TSHR, CALCR, AVPR2, DRD1, ADORA2A, DRD2, DRD4, PTH1R, GCGR, ADRB3, HRH3, CNR1, AGT, NPY1R, P2RY12, ADCY9, MT…	4679	115	13528	1.60902	0.034428	0.00125046	0.0127207
	GO:0032940~secretion by cell	103	1.38033	8.23299e-06	CGA, SYT1, SRCIN1, SYT4, GPR120, SYT6, ILDR2, TXLNA, GHRHR, ANK1, RAPGEF4, SCAMP5, RAB27A, SCAMP1, MYO6, BAIAP3, VPS45, PCLO, LAT2, TRIM36, DOC2A, RAB14, UNC13C, UNC13B, GLP1R, UNC13A, ARFGAP3, PPY, ARFGEF2, PEX5L, ARFGEF1, RIMS1, RIMS4, LLGL2, RIMS3, MIA3, CKLF, SLC30A8, SEC61A2, HTT, LIN7B, LIN7A, DVL1, P2RX7, CADPS2, SYTL2, CACNA1C, GHSR, CACNA1A, MYH10, HNF1B, HNF1A, GLRA1, FAM3B, VGF, CANX, …	4679	207	13528	1.43862	0.0424602	0.00149502	0.0157534
	GO:0045761~regulation of adenylate cyclase activity	55	0.737068	1.06683e-05	GNAZ, OPRM1, ADCY4, ADCY1, ADCY2, ADCY5, ADCY6, LHCGR, GABBR1, GABBR2, GHRHR, EDNRA, EDNRB, HTR1A, S1PR1, GALR1, GALR3, GPR44, RXFP2, CRHR1, GRM4, SSTR5, GRM3, SSTR2, UCN3, CHRM5, CHRM4, GRM2, GNAQ, GHRH, GRM8, GIPR, GRM6, TSHR, GLP1R, CALCR, PALM, AVPR2, DRD1, ADORA2A, DRD2, ADCYAP1R1, DRD4, PTH1R, GCGR, ADCYAP1, CALCA, ADRB3, HRH3, ADRA2A, NF1, NPY1R, ADCY9, CORT, OPRD1	4679	96	13528	1.65643	0.0546708	0.00187232	0.0204128
	GO:0030814~regulation of cAMP metabolic process	58	0.777272	1.19882e-05	GNAZ, OPRM1, ADCY4, ADCY1, ADCY2, ADCY5, LHCGR, ADCY6, GABBR1, GABBR2, GHRHR, EDNRA, EDNRB, HTR1B, HTR1A, S1PR1, GALR1, GALR3, GPR44, AVP, RXFP2, CRHR1, GRM4, SSTR5, GRM3, SSTR2, UCN3, CHRM5, CHRM4, GRM2, GNAQ, GHRH, GRM8, GIPR, GRM6, TSHR, GLP1R, CALCR, PALM, AVPR2, DRD1, ADORA2A, DRD2, ADCYAP1R1, DRD4, PTH1R, GCGR, ADCYAP1, CALCA, ADRB3, HRH3, ADRA2A, PKD2, NF1, NPY1R, ADCY9, CORT, OPRD1	4679	103	13528	1.62806	0.061224	0.00203594	0.0229381
	GO:0030802~regulation of cyclic nucleotide biosynthetic process	61	0.817475	1.30824e-05	GNAZ, OPRM1, ADCY4, ADCY1, ADCY2, ADCY5, LHCGR, ADCY6, GABBR1, GABBR2, GHRHR, EDNRA, EDNRB, HTR1B, HTR1A, S1PR1, GALR1, GALR3, GPR44, GUCY1A3, AVP, RXFP2, CRHR1, SSTR5, GRM4, GRM3, SSTR2, UCN3, CHRM5, CHRM4, GRM2, GNAQ, GHRH, GRM8, GIPR, GRM6, TSHR, GLP1R, CALCR, PALM, AVPR2, DRD1, ADORA2A, DRD2, ADCYAP1R1, DRD4, PTH1R, GCGR, ADCYAP1, CALCA, ADRB3, HRH3, ADRA2A, GUCA1B, NF1, NPR1, NPY1R, ADCY9, C…	4679	110	13528	1.60331	0.0666219	0.00215221	0.0250315
	GO:0030808~regulation of nucleotide biosynthetic process	61	0.817475	1.30824e-05	GNAZ, OPRM1, ADCY4, ADCY1, ADCY2, ADCY5, LHCGR, ADCY6, GABBR1, GABBR2, GHRHR, EDNRA, EDNRB, HTR1B, HTR1A, S1PR1, GALR1, GALR3, GPR44, GUCY1A3, AVP, RXFP2, CRHR1, SSTR5, GRM4, GRM3, SSTR2, UCN3, CHRM5, CHRM4, GRM2, GNAQ, GHRH, GRM8, GIPR, GRM6, TSHR, GLP1R, CALCR, PALM, AVPR2, DRD1, ADORA2A, DRD2, ADCYAP1R1, DRD4, PTH1R, GCGR, ADCYAP1, CALCA, ADRB3, HRH3, ADRA2A, GUCA1B, NF1, NPR1, NPY1R, ADCY9, C…	4679	110	13528	1.60331	0.0666219	0.00215221	0.0250315
	GO:0030817~regulation of cAMP biosynthetic process	57	0.76387	1.32102e-05	GNAZ, OPRM1, ADCY4, ADCY1, ADCY2, ADCY5, LHCGR, ADCY6, GABBR1, GABBR2, GHRHR, EDNRA, EDNRB, HTR1B, HTR1A, S1PR1, GALR1, GALR3, GPR44, AVP, RXFP2, CRHR1, GRM4, SSTR5, GRM3, SSTR2, UCN3, CHRM5, CHRM4, GRM2, GNAQ, GHRH, GRM8, GIPR, GRM6, TSHR, GLP1R, CALCR, PALM, AVPR2, DRD1, ADORA2A, DRD2, ADCYAP1R1, DRD4, PTH1R, GCGR, ADCYAP1, CALCA, ADRB3, HRH3, ADRA2A, NF1, NPY1R, ADCY9, CORT, OPRD1	4679	101	13528	1.63168	0.0672499	0.00210741	0.0252759
	GO:0031279~regulation of cyclase activity	56	0.750469	1.45508e-05	GNAZ, OPRM1, ADCY4, ADCY1, ADCY2, ADCY5, ADCY6, LHCGR, GABBR1, GABBR2, GHRHR, EDNRA, EDNRB, HTR1A, S1PR1, GALR1, GALR3, GPR44, RXFP2, CRHR1, GRM4, SSTR5, GRM3, SSTR2, UCN3, CHRM5, CHRM4, GRM2, GNAQ, GHRH, GRM8, GIPR, GRM6, TSHR, GLP1R, CALCR, PALM, AVPR2, DRD1, ADORA2A, DRD2, ADCYAP1R1, DRD4, PTH1R, GCGR, ADCYAP1, CALCA, ADRB3, HRH3, ADRA2A, GUCA1B, NF1, NPY1R, ADCY9, CORT, OPRD1	4679	99	13528	1.63544	0.0738167	0.00225284	0.0278406
	GO:0030534~adult behavior	50	0.670062	1.68634e-05	GRIK1, GLRA1, KLHL1, SLC1A2, APP, ADAM2, CHRNA4, CHRNA3, KCNMA1, EFNB3, BBS1, BBS2, GRM2, HIPK2, ABAT, CARTPT, GHRL, TSHR, CLN8, BBS4, DRD1, SCN1A, DRD2, DRD4, CACNB4, TRH, C19ORF20, CHD7, PAFAH1B1, AGRP, GLRB, C1ORF25, GRIN1, SPTBN4, ATP1A3, NR4A2, BRS3, ATP1A2, PARK2, NR4A3, DBH, HOXB8, ADRA1B, CHRNB2, CHRNB1, PBX3, GHSR, CACNA1C, CACNA1A, OPRD1	4679	86	13528	1.68094	0.0850364	0.00253595	0.0322648
	GO:0030799~regulation of cyclic nucleotide metabolic process	62	0.830876	1.71034e-05	GNAZ, OPRM1, ADCY4, ADCY1, ADCY2, ADCY5, LHCGR, ADCY6, GABBR1, GABBR2, GHRHR, EDNRA, EDNRB, HTR1B, HTR1A, S1PR1, GALR1, GALR3, GPR44, GUCY1A3, AVP, RXFP2, CRHR1, SSTR5, GRM4, GRM3, SSTR2, UCN3, CHRM5, GRM2, CHRM4, GNAQ, GHRH, GRM8, GIPR, GRM6, TSHR, GLP1R, CALCR, PALM, AVPR2, DRD1, ADORA2A, DRD2, ADCYAP1R1, DRD4, PTH1R, GCGR, ADCYAP1, CALCA, ADRB3, HRH3, ADRA2A, PKD2, GUCA1B, NF1, NPR1, NPY1R, AD…	4679	113	13528	1.58633	0.0861929	0.00250064	0.0327239
	GO:0006140~regulation of nucleotide metabolic process	63	0.844278	2.2062e-05	GNAZ, OPRM1, ADCY4, ADCY1, ADCY2, ADCY5, LHCGR, ADCY6, GABBR1, GABBR2, GHRHR, EDNRA, EDNRB, HTR1B, HTR1A, S1PR1, GALR1, GALR3, GPR44, GUCY1A3, AVP, RXFP2, CRHR1, SSTR5, GRM4, GRM3, CHRM5, SSTR2, UCN3, GRM2, CHRM4, GNAQ, GHRH, GRM8, GIPR, GRM6, ATPIF1, TSHR, GLP1R, CALCR, PALM, AVPR2, DRD1, ADORA2A, DRD2, ADCYAP1R1, DRD4, PTH1R, GCGR, ADCYAP1, CALCA, ADRB3, HRH3, ADRA2A, PKD2, GUCA1B, NF1, NPR1, N…	4679	116	13528	1.57023	0.109763	0.00313744	0.0422092
	GO:0048667~cell morphogenesis involved in neuron differentiation	102	1.36693	2.55934e-05	ALS2, PLXNA3, GDF7, EFNA2, L1CAM, NRCAM, ATP2B2, APP, UNC5A, UNC5C, DSCAM, PTPRM, EFNB3, KIF5C, TBR1, CTNNA2, SLITRK2, SLITRK1, NCAM2, LHFPL5, FOXG1, OPHN1, RELN, C1ORF187, KALRN, CDK5R1, LPPR4, DRD2, DSCAML1, ARX, SEMA5A, PTK2, HOXA2, MACF1, BAI1, NUMB, LHX4, B3GNT1, NKX2-1, KLF7, SPTBN4, NR4A2, CELSR3, NEUROG2, DOCK7, NTN3, PTPN11, DVL1, EPHA7, SEMA6C, ULK2, CHRNB2, CACNA1F, CACNA1A, GRK1, MYH1…	4679	209	13528	1.41102	0.126178	0.00354316	0.0489641
	GO:0000902~cell morphogenesis	161	2.1576	2.66961e-05	ALS2, PLXNA3, NOG, GDF7, EFNA2, DYNC2LI1, L1CAM, CITED1, CUL3, NRCAM, ATP2B2, APP, ANK1, UNC5A, COL4A3BP, DYNC2H1, GDF9, UNC5C, IDUA, DSCAM, C2CD3, PTPRM, EFNB3, KIF5C, LIFR, PCM1, TBR1, PROX1, STK4, CTNNA2, SLITRK2, SLITRK1, NCAM2, LHFPL5, FOXG1, OPHN1, RELN, C1ORF187, ADD1, KALRN, BBS4, CDK5R1, BBS5, LPPR4, BBS7, ONECUT1, ADORA2A, DRD2, TFCP2L1, ONECUT2, DSCAML1, TTC8, ARX, SEMA5A, PTK2, HOXA2,…	4679	356	13528	1.30754	0.131242	0.00360094	0.0510731
	GO:0051339~regulation of lyase activity	56	0.750469	3.14671e-05	GNAZ, OPRM1, ADCY4, ADCY1, ADCY2, ADCY5, ADCY6, LHCGR, GABBR1, GABBR2, GHRHR, EDNRA, EDNRB, HTR1A, S1PR1, GALR1, GALR3, GPR44, RXFP2, CRHR1, GRM4, SSTR5, GRM3, SSTR2, UCN3, CHRM5, CHRM4, GRM2, GNAQ, GHRH, GRM8, GIPR, GRM6, TSHR, GLP1R, CALCR, PALM, AVPR2, DRD1, ADORA2A, DRD2, ADCYAP1R1, DRD4, PTH1R, GCGR, ADCYAP1, CALCA, ADRB3, HRH3, ADRA2A, GUCA1B, NF1, NPY1R, ADCY9, CORT, OPRD1	4679	101	13528	1.60305	0.152814	0.00413728	0.0601981
	GO:0044057~regulation of system process	142	1.90298	3.18631e-05	THRA, SLC6A1, TNNC2, GRIK1, IL6ST, GRIK2, GRIK3, CSPG5, DMPK, APOA4, SYP, AGTR1, ATP2B2, HTR1B, APOA1, MYOCD, GRIN2C, PRKACA, CHRNA3, ARC, MYO6, GRIN2A, MYLK2, SSTR2, PLCE1, HSPB7, CELF2, RYR2, CARTPT, GLP1R, CAV3, DRD1, ACHE, ERBB4, ADORA2A, DRD2, DRD4, BMPR2, PXK, KCNMB2, ACE, HCN4, UCN, SMAD7, KCNB2, HTT, GRIN1, EPHX2, MSTN, NPY5R, PTPN11, ABCG5, P2RX3, AVPR1B, CACNA1G, ADRA1B, AVPR1A, CACNA1H…	4679	309	13528	1.32865	0.15458	0.00408726	0.0609554
	GO:0048489~synaptic vesicle transport	24	0.32163	4.08443e-05	CPLX3, RAB3A, STX1A, SYNJ1, NLGN1, STXBP1, MYLK2, EEA1, ITSN1, PCLO, RIMS1, LIN7A, AMPH, ZDHHC15, SYP, P2RX7, DOC2A, SNPH, DLG4, CD24, BIN1, UNC13B, SNAP25, SH3GL2	4679	33	13528	2.1027	0.193663	0.00511198	0.0781305
	GO:0060271~cilium morphogenesis	24	0.32163	4.08443e-05	BBS4, BBS5, KIF3A, C2CD3, ONECUT1, BBS7, FOXJ1, PCNT, DYNC2LI1, ONECUT2, RPGRIP1L, ALMS1, TTC8, ARL6, PCM1, BBS10, RAB3IP, TTLL3, OFD1, BBS1, BBS2, IFT172, DYNC2H1, IFT88	4679	33	13528	2.1027	0.193663	0.00511198	0.0781305
	GO:0019933~cAMP-mediated signaling	53	0.710265	4.25504e-05	OPRM1, GNAZ, ADCY4, ADCY1, ADCY2, ADCY5, ADCY6, LHCGR, GHRHR, S1PR1, NDUFS4, HTR1A, GALR1, GPR44, RAPGEF4, PRKACB, RAPGEF2, HTR5A, PTGER3, RXFP1, RXFP2, PCLO, CRHR1, GRM4, CRHR2, SSTR5, SSTR2, UCN3, CHRM5, CHRM4, GNAQ, GHRH, CHRM2, GIPR, GRM6, TSHR, GLP1R, CALCR, AVPR2, DRD1, ADORA2A, DRD2, DRD4, PTH1R, GCGR, ADRB3, NPY1R, P2RY12, ADCY9, ADRA1B, GRK5, CORT, OPRD1	4679	95	13528	1.61299	0.200881	0.00520143	0.0813927
	GO:0042384~cilium assembly	21	0.281426	7.60398e-05	BBS4, BBS5, KIF3A, C2CD3, ONECUT1, FOXJ1, PCNT, DYNC2LI1, ONECUT2, RPGRIP1L, ALMS1, TTC8, PCM1, ARL6, BBS10, RAB3IP, TTLL3, OFD1, BBS1, IFT172, DYNC2H1	4679	28	13528	2.16841	0.330179	0.00906649	0.145409
	GO:0016337~cell-cell adhesion	127	1.70196	7.99094e-05	PVR, CADM3, THRA, CADM1, LMO7, L1CAM, CD2AP, CHAD, APOA4, CDH22, NRCAM, CDH20, FNDC3A, PCDHGA12, RET, PTPRM, PCDHGA11, ROCK1, CDHR2, CDHR3, MGP, CDHR5, PTPRT, CTNNA3, CTNNA2, NCAM1, NCAM2, CD34, CDK5R1, EMCN, ASTN1, DSCAML1, OTOR, PCDHAC2, PCDHAC1, NPHP4, TRO, TEK, PCDHA10, PCDHA11, PCDHA12, PCDHA13, NPHP1, PCDH10, CELSR3, PCDH12, PCDH17, PCDH18, COL14A1, ITGA8, CYFIP2, FGF6, PCDHA6, PCDHA7, PCDH…	4679	276	13528	1.33038	0.343702	0.009315	0.152803
	GO:0050808~synapse organization	37	0.495846	8.00491e-05	ALS2, ACHE, DRD1, CADM1, ERBB4, SPOCK2, DRD2, UTRN, CACNB2, CACNB4, CDH2, PCDHB10, NRCAM, ATP2B2, GPHN, APP, DNER, PCDHB16, CHRNA1, DNM3, MYO6, PCDHB5, NRXN3, PCDHB3, MAP1B, PCDHB4, NLGN1, NFASC, NLGN3, CACNG2, NRXN1, CACNA1S, DVL1, TSC1, DRP2, NLGN4X, CACNA1A	4679	61	13528	1.75369	0.344184	0.00912928	0.15307
	GO:0016568~chromatin modification	126	1.68856	8.83809e-05	INO80, CBX7, RCBTB1, EPC1, EPC2, MLL5, BRPF1, BRPF3, TLK1, MYST2, MLL3, MYST1, MYST4, MYST3, MLL2, TADA2A, RBL2, C11ORF30, RCOR1, HMG20A, ARID1A, HDAC11, ARID1B, SUV420H2, SUZ12, PRDM7, SYCP3, SMARCE1, BAZ1B, HUWE1, SMARCA5, SMARCA1, SMARCA2, RNF20, EP400, SUPT6H, SUV420H1, MEAF6, SETD1B, TRRAP, NPM2, PBRM1, SUPT7L, BCOR, MLL, SETDB2, CREBBP, L3MBTL, SMYD3, SMYD1, WHSC1, CTR9, HDAC5, HILS1, PHF1,…	4679	274	13528	1.32954	0.37236	0.00986144	0.16899
	GO:0006814~sodium ion transport	67	0.897883	0.000100182	SLC5A3, SLC8A3, SLC9A8, SLC5A2, SLC5A4, SLC9A6, SCN3A, SLC9A5, SCN3B, ATP1B2, ATP1B4, SLC24A4, SLC23A2, SLC24A3, SLC22A5, SCN7A, NALCN, SLC4A4, SCN2B, ATP4B, SCN2A, SLC24A5, SLC34A3, CATSPER3, SCN11A, TRAPPC10, FXYD2, SLC38A3, SCN1A, SCN1B, SLC38A9, SLC38A8, SLC38A10, SLC38A11, SLC4A8, HCN4, HCN3, SCNN1D, HCN1, HCN2, SLC8A1, SLC12A1, SLC8A2, SLC12A2, SLC12A5, ATP1A3, SLC10A7, ATP1A4, SLC10A5, ATP…	4679	130	13528	1.49009	0.410207	0.0109394	0.191533
	GO:0031280~negative regulation of cyclase activity	34	0.455642	0.000100389	OPRM1, GNAZ, PALM, ADCY4, ADCY1, ADCY2, DRD2, ADCY5, ADCY6, DRD4, GABBR1, GABBR2, EDNRB, HTR1A, S1PR1, GALR1, HRH3, GPR44, GALR3, ADRA2A, RXFP2, NPY1R, SSTR5, GRM4, GRM3, SSTR2, CHRM5, CHRM4, GRM2, ADCY9, GRM8, GRM6, CORT, OPRD1	4679	55	13528	1.7873	0.410851	0.0107394	0.191929
	GO:0007194~negative regulation of adenylate cyclase activity	34	0.455642	0.000100389	OPRM1, GNAZ, PALM, ADCY4, ADCY1, ADCY2, DRD2, ADCY5, ADCY6, DRD4, GABBR1, GABBR2, EDNRB, HTR1A, S1PR1, GALR1, HRH3, GPR44, GALR3, ADRA2A, RXFP2, NPY1R, SSTR5, GRM4, GRM3, SSTR2, CHRM5, CHRM4, GRM2, ADCY9, GRM8, GRM6, CORT, OPRD1	4679	55	13528	1.7873	0.410851	0.0107394	0.191929
	GO:0051350~negative regulation of lyase activity	34	0.455642	0.000100389	OPRM1, GNAZ, PALM, ADCY4, ADCY1, ADCY2, DRD2, ADCY5, ADCY6, DRD4, GABBR1, GABBR2, EDNRB, HTR1A, S1PR1, GALR1, HRH3, GPR44, GALR3, ADRA2A, RXFP2, NPY1R, SSTR5, GRM4, GRM3, SSTR2, CHRM5, CHRM4, GRM2, ADCY9, GRM8, GRM6, CORT, OPRD1	4679	55	13528	1.7873	0.410851	0.0107394	0.191929
	GO:0032989~cellular component morphogenesis	174	2.33181	0.000101385	ALS2, PLXNA3, NOG, GDF7, EFNA2, DYNC2LI1, L1CAM, TTN, CITED1, CUL3, NRCAM, ATP2B2, APP, ANK1, UNC5A, COL4A3BP, DYNC2H1, GDF9, UNC5C, IDUA, DSCAM, C2CD3, PTPRM, EFNB3, KIF5C, LIFR, PCM1, STK4, TBR1, PROX1, CTNNA2, SLITRK2, SLITRK1, NCAM2, LHFPL5, FOXG1, OPHN1, RELN, NEURL2, C1ORF187, ADD1, KALRN, BBS4, BBS5, CDK5R1, LPPR4, BBS7, ONECUT1, ADORA2A, DRD2, TFCP2L1, ONECUT2, DSCAML1, TTC8, ARX, SEMA5A,…	4679	397	13528	1.26718	0.413936	0.0106296	0.193831
	GO:0006816~calcium ion transport	72	0.964889	0.000103771	CALHM1, SLC8A3, JPH4, JPH3, TRPV1, GRIN3A, GJA4, ATP2B2, ATP2B3, CHRNA9, SLC24A4, SLC24A3, NMUR1, BHLHA15, SLC24A1, CHRNA4, IBTK, CLCA1, TRPM8, GRIN2A, STIM2, SLC24A5, CACNG5, CACNG3, CACNG2, CACNG1, BSPRY, CATSPER2, CATSPER3, PSEN2, F2, RYR2, DRD2, CACNB1, CACNB2, CACNB3, CACNB4, FKBP1B, TPCN1, ANXA6, PKD2, CAMK2D, PPP3CB, PKD1, CAMK2B, PPP3CA, CAMK2A, TRPC1, CACNA2D1, SLC8A1, TRPC3, SLC8A2, TRP…	4679	142	13528	1.46597	0.421259	0.0106662	0.198388
	GO:0006468~protein amino acid phosphorylation	277	3.71214	0.000107341	GDF7, STAT5A, CLK1, PRKG1, MAP3K5, APP, CLK3, CLK2, MAP3K9, WNK4, COL4A3BP, CLK4, PLA2G1B, TLK1, GNG3, MAP2K7, IKBKAP, PAN3, MAPKSP1, TNIK, ROCK1, ROCK2, MYLK3, MYLK4, WNK1, MYLK2, WNK3, SCYL3, SPAG9, BAZ1B, MAPK4, F2, NEK8, ROR1, PDGFRB, NEK9, MAPK9, CAMK1, MAPK8, NEK4, NEK7, CDK5R1, NEK3, ERBB4, NEK1, PTPLAD1, ASZ1, ADRBK2, PXK, CAMKV, TNKS, BMP2, TAOK2, SMAD7, TAOK1, TGFBR1, TAOK3, TGFBR2, TRI…	4679	667	13528	1.2007	0.432048	0.0108202	0.205208
	GO:0007409~axonogenesis	93	1.24631	0.00010845	ALS2, CCKAR, PLXNA3, NRP1, ATL1, GDF7, EFNA2, L1CAM, NRCAM, APP, UNC5A, POU4F3, POU4F2, SEMA3B, UNC5C, TOP2B, PRKCA, PTPRM, EFNB3, NRXN3, KIF5C, STXBP1, NRXN1, SLIT1, TBR1, SLIT3, CTNNA2, SLITRK2, AMIGO1, NCAM2, SLITRK1, FOXG1, CNTN2, OPHN1, CNTN4, RELN, UBB, C1ORF187, KALRN, RAB3A, CDK5R1, LPPR4, CCK, RTN4RL1, NDN, DRD2, DSCAML1, CDH4, MYCBP2, ARX, SEMA5A, HOXA2, PTK2, MACF1, TNR, BCL2, NUMB, BA…	4679	193	13528	1.39318	0.435357	0.0107262	0.207325
	GO:0051969~regulation of transmission of nerve impulse	74	0.991691	0.000110293	LZTS1, SLC6A1, GLRA1, GRIK1, GRIK2, GRIK3, PINK1, CSPG5, VGF, SYP, ATP2B2, KISS1R, KCNQ4, HTR1B, NISCH, GRIN2C, DLG4, PRKACA, CHRNA3, STX1A, AVP, ARC, MYO6, GRIN2A, STXBP1, MYLK2, GRM3, GRM8, PSEN2, RAB5A, CARTPT, PEBP1, CNTN4, UBB, PATE4, CPLX3, PPFIA3, HCRT, RAB3A, ACHE, DRD1, ERBB4, ADORA2A, DRD2, OXT, DRD4, CTNND2, OXTR, TAC1, PXK, CDH2, KIT, C11ORF9, AGT, PPP3CB, PPP3CA, CAMK2A, COL4A4, UCN,…	4679	147	13528	1.45544	0.440817	0.0107067	0.210846
	GO:0048812~neuron projection morphogenesis	101	1.35352	0.000116359	ALS2, PLXNA3, GDF7, EFNA2, L1CAM, NRCAM, APP, UNC5A, UNC5C, DSCAM, PTPRM, EFNB3, KIF5C, LIFR, TBR1, CTNNA2, SLITRK2, SLITRK1, NCAM2, FOXG1, OPHN1, RELN, C1ORF187, KALRN, CDK5R1, LPPR4, ADORA2A, DRD2, DSCAML1, ARX, SEMA5A, PTK2, HOXA2, MACF1, DMD, BAI1, NUMB, LHX4, B3GNT1, NKX2-1, KLF7, SPTBN4, NR4A2, ITGA1, CELSR3, NEUROG2, DOCK7, NTN3, PTPN11, DVL1, ATP7A, EPHA7, SEMA6C, ULK2, CHRNB2, CACNA1F, C…	4679	213	13528	1.37095	0.458411	0.011088	0.222429
	GO:0031644~regulation of neurological system process	76	1.01849	0.000151921	LZTS1, SLC6A1, GLRA1, GRIK1, GRIK2, GRIK3, PINK1, CSPG5, VGF, SYP, EDNRB, ATP2B2, KISS1R, KCNQ4, HTR1B, NISCH, GRIN2C, DLG4, PRKACA, CHRNA3, STX1A, AVP, ARC, MYO6, GRIN2A, STXBP1, MYLK2, GRM3, GRM8, PSEN2, RAB5A, CARTPT, PEBP1, CNTN4, UBB, PATE4, CPLX3, PPFIA3, HCRT, RAB3A, ACHE, DRD1, CCK, ERBB4, ADORA2A, DRD2, OXT, DRD4, CTNND2, OXTR, TAC1, PXK, CDH2, KIT, C11ORF9, AGT, PPP3CB, PPP3CA, CAMK2A, …	4679	153	13528	1.43616	0.550977	0.0141962	0.290314
[truncated: 10,070 more rows]
